# Supplementary material for: Intestinal dysbiosis in preterm infants preceding necrotizing enterocolitis: a systematic review and meta-analysis
Source: Microbiome. 2017 Mar 9;5:31. doi: 10.1186/s40168-017-0248-8 (PMC5343300; doi:10.1186/s40168-017-0248-8)
Supplement: Additional file 2: — Characteristics of included studies and results reported. This excel document describes the details the 14 included studies and results of alpha-, beta-diversity metrics and microbial profiles. (XLSX 16 kb) [file 40168_2017_248_MOESM2_ESM.xlsx]

## Sheet: Tbl 1
Study	Setting and time period	Participants/study design	Methods	Alpha diversity metrics	Beta diversity metrics	Microbial profiles
Millar 1996	Place: 3 hospitals in the United Kingdom. Study period: Sept 1991 to Jan 1992	Cases: 10 infants, 24 to 34 weeks gestation. 9 infant had stool samples around the time of NEC. Range of 9 days prior to 7 days after onset of NEC. One infant had intestinal tissue at post-mortem, 14 days after onset. Controls: 22 preterm infants. Stool samples every week for a mean of 5.3 weeks	1. Conventional cultures 2.PCR-DGGE (denaturing gradient gel electrophoresis)	Not clearly reported	The uncultured organism types by PCR-DGGE were similar in NEC cases compared to controls.	7 infants had DGGE sequences similar to Streptococcus salivarius. All these infants have been supplemented with Lactobacillus rhamnosus GG. The 193 bp fragment from V3 region of the 16S rDNA was insufficient to construct phylogenetic trees. Band related Klebsiella oxytoca on day 14 in one control infant. 500 bp amplification allowed better identification of species.
De la Cochetiere 2004	Place: Nantes, France, single center Study period: not clear.	Cases: 3 preterm neonates. GA and Bwt in mean (SD) are 28.5 (2.1) wks. and 880 (170)g respectively. Controls: 9 preterm infants. Stool samples every week. GA and Bwt in mean (SD) are 27.7 (2) wks. and 940 (320) g respectively	1. Conventional cultures 2.PCR-DGGE (denaturing gradient gel electrophoresis)	Not clearly reported	A band corresponding to the Clostridium perfringens subgroup in 3 NEC cases was seen in early stool samples before the diagnosis of NEC but not in controls.	Clostridium perfringens subgroup in 3 NEC cases was seen in early stool samples before the diagnosis of NEC.
Wang 2009	Place: Chicago, IL, USA, single center Study period: not clear.	Cases: 10 preterm neonates. GA 25-32 weeks. Fecal samples obtained from cases at a range of 4-49 days One sample collected 3 days pre-NEC event, others after NEC. Controls: 10 matched for gestational age (25-32 weeks) and age at onset of NEC. Stool samples every week.	1. Terminal restriction fragment length polymorphism (T-RFLP) 2. Sequencing of random clones and compared to online libraries to find the nearest matched species.	1.The absolute richness was lower in NEC infants (12.8 ± 7.3 vs 25.2 ± 9.8, p<0.05) 2. Shannon’s diversity indices were significantly lower for NEC patients (1.13 vs. 1.88, p=0.035).by RFLP and by clone libraries (1.19 ± 0.62 vs. 1.99 ± 0.55, p=0.005)	The stool samples from patients with NEC clustered separately from controls	Stool specimen from NEC patients showed an abundance of species of Class Gammaproteobacteria and a decrease in other bacterial species. Control infants had four phyla: Proteobacteria, Firmicutes, Bacteroidetes and Fusobacteria. NEC infants had only 2 phyla: Proteobacteria and Firmicutes.
Mshvildadze 2010	Place: Gainesville, Florida, USA, single center. Study period: not clear.	Cases: 4 preterm neonates with NEC and 2 infants with systemic signs of inflammation. GA 23-32 weeks. Fecal samples obtained at birth and weekly thereafter. Controls: 6 matched controls matched for Bwt, week of delivery and day of life of stool collection.	1. 16S rDNA amplification and 454 pyrosequencing 2. DGGE profiling of stool samples	No comparison of diversity between cases and controls	Cases and controls did not cluster into distinct groups using a weighted UniFrac analysis and principal co-ordinate analysis	At the genus level, higher abundance of Enterococcus was observed in cases and Citrobacter-like sequences only in 3 out of 4 NEC cases. Klebsiella and OTUs with closest match to Enterobacteriaceae was more commonly associated with controls.
*Mai 2011	Place: 3 hospitals affiliated to the University of Florida, USA. Study period: not clear.	Cases: 9 preterm neonates with NEC. GA 23-30 weeks, Bwt 570-1269 g. Fecal samples obtained at birth and weekly thereafter till discharge. Samples 1 week before NEC diagnosis and within 72hr of NEC were analyzed. Controls: 9 matched controls matched for GA, Bwt, birth center, date of birth and predominant enteral nutrient (breast milk vs. formula). Stool samples at equivalent time-points to the ca…	1. 16S rRNA amplification and 454 pyrosequencing. 2. DGGE analyses of the V6-V8 region was used for initial quality control.	Chao-1 based rarefaction diversity profiles were similar in cases and controls	NEC and control samples clustered separately one week before the diagnosis of NEC using UniFrac unweighted analysis.	Microbiota profiles were different 1 week before NEC diagnosis between cases and controls but not within 72 hr of diagnosis. 34% increase in Proteobacteria and 32% decrease in Firmicutes were seen in NEC cases between a week to 72 hr of NEC diagnosis. Unique bacterial OTU belonging to the Enterobacteriaceae family was detected more frequently in cases.
Smith 2012	Place: Single center, in Copenhagen, Denmark. Study period: September 2006 to January 2009.	Cases: 21 preterm neonates with NEC. GA mean 183 (range 166-201) days. Fecal samples obtained at 0-5 days, day 10 and day 30. Controls: 142 controls, GA mean 191 (range 161-209) days. Sampling same time-points as cases.	1.Conventional cultures 2.PCR-DGGE (denaturing gradient gel electrophoresis)	Not reported	PCR-DGGE profiles did not distinguish between cases and controls.	Gram positive species dominated fecal cultures in the NEC group. The control group had a mixed flora of Gram positive and Gram negative species.
Stewart 2012	Place: Single center, in Newcastle, United Kingdom. Study period: not clear	38 preterm infants, median 27 wks. GA (range 23- 31 6/7 wk) and Bwt 895 g (range 520-1850 g) contributed to cultures. Only 27 infants contributed to PCR- DGGE. 1.NEC developed in 8 infants and all but one contributed to PCR-DGGE	1. Conventional cultures 2.PCR-DGGE (denaturing gradient gel electrophoresis) using eubacterial PCR primers targeting the V3 region of the 16S rDNA gene	Not reported	DGGE profiling showed significant differences in NEC infants compared to controls.	Cultures showed that infants who developed NEC were more likely to be colonized CONS (45 vs. 30%) and less Enterococcus faecalis (31 vs. 57%) compared to controls.
*Normann 2013	Place: Single center, in Uppsala, Sweden. Study period: June 2009 to June 2010.	Cases: 10 preterm neonates with NEC. GA mean 23 5/7 (range 22 to 25 5/7 wks.) and birthweight mean 582 g (487-965) g. Controls: 10 controls matched by sex, gestational age and mode of delivery. GA mean 23 5/7 (range 22 5/7 to 25 6/7 wks.) and birthweight mean 570 g (440-892) g. Fecal samples were obtained weekly for 7 weeks or till the diagnosis of NEC.		The Shannon diversity index did not reveal any differences between cases and controls.	No significant differences in microbial communities were detected between cases and controls.	A high relative abundance of Bacillales and Enterobacteriaceae was detected in early time points in NEC (not statistically significant). Healthy infants had microbiota dominated by Enterococcus.
*Torraza 2013	Place: 3 hospitals affiliated to the University of Florida, USA. Study period: not clear.	Cases: 18 preterm neonates with NEC. GA 23-30 weeks, Bwt 570-1269 g. Fecal samples obtained at birth and weekly thereafter till discharge. Samples 2 weeks, 1 week before NEC diagnosis and closest to NEC diagnosis were analyzed. Controls: 35 matched controls, 2 controls for one NEC case (except for one) matched for post-menstrual age, Bwt, birth center and date of birth. Stool samples of controls …	1. 16S rRNA amplification and 454 pyrosequencing. 2. DGGE analyses of the V6-V8 region was used for initial quality control.	Chao-1 diversity index was not different between cases and controls, 2 weeks before, 1 week before or during the week of NEC diagnosis.	UniFrac analyses for beta diversity showed distinct clustering of cases and controls 2 weeks before the diagnosis of NEC and not later.	In preterm infants with NEC, higher proportion of Proteobacteria 2 wk before and Actinobacteria 1 week before the diagnosis and lower counts of Bifidobacteria and Bacteriodetes were observed compared to controls. In the first stool samples the presence of a novel sequence closest to K. pneumoniae was strongly associated to the development of NEC.
*Morrow 2013	Place: 2 level III neonatal intensive care units in Cincinnati, OH, USA. Study period: Oct 2009 to August 2010.	Cases: 11 preterm neonates with NEC. GA 25.5 (1.8) wks. and Bwt 791 g (212) in mean (SD). Controls: 21 controls, GA 25.9 (1.9) wks. and Bwt 839 (187) in mean (SD). The infant stool microbiome was analyzed in 2 time periods, days 4-9 and 10 to 16 and two sample collections in each period.	1. 16S rRNA amplification and 454 pyrosequencing targeting the V3-V5 region. 2. Urine metabolome was assessed by NMR (nuclear magnetic resonance) analysis.	In the samples obtained between days 4-9, Chao-1 diversity index and Simpson diversity index showed a lower trend (not statistically significant) compared to controls. The lower trend continued after day 9 in cases.	UniFrac analyses revealed 2 NEC cluster distinct from controls. During days 10-16 one NEC cluster dispersed but the other cluster was still together. A high urine alanine/histidine ratio was associated with intestinal microbial dysbiosis and predicted overall NEC (predictive value 78%).	Two types of intestinal dysbiosis were found associated with NEC. In the first type, in 4 NEC cases (onset 7-21 days), in days 4-9, stool microbiota was dominated by Firmicutes. In the remaining 7 NEC cases (onset 19-39 days), in days 10-16, stool microbiota was dominated by Proteobacteria, specifically Enterobacteriaceae. All NEC cases lacked Propionibacterium.
*Zhou 2015	Place: Single center NICU at Brigham and Womens Hospital, Boston, Massechusetts, USA. Study period: not clear	Cases: 12 preterm neonates with NEC. GA 27.8 (24-31) wk and Bwt 1048 g (940-1860) in mean (range). Controls: 26 controls (2 gestational age and temporal age matched), GA 27.9 (24-31) wk and Bwt 1092 (520-1800) in mean (range). The infant stool microbiome was analyzed with a median of 7 stool samples per subject and a median sampling interval of 7 days.	1. 16S rRNA amplification and 454 pyrosequencing targeting the V3-V5 region.	Fecal samples from NEC cases had lower Shannon diversity index compared to controls.	Nonmetric multi-dimensional Scaling (NMDS) plots did not reveal clear differences between cases and controls at disease onset. When subgroups of early onset (≤ 22 days onset) and late-onset disease (> 22 days), the early onset disease NEC segregated from controls at the second week of life at the genus levels. No segregation was noted in the late-onset NEC cases	Microbial progression differed in the early onset and late onset NEC groups. In early-onset NEC, close to the disease onset, the abundances of Clostridium sensu stricto from Clostridia class were significantly higher when compared to controls. In late onset NEC, Escherichia/Shigella among Gammaproteobacteria, showed an increasing pattern, six days prior to disease onset. Cronobacter from Gammapro…
*McMurtry 2015	Place: A part of a multi-center study and IRB approved at Louisiana State University Health Sciences center, Touro Infirmary, East Jefferson General Hospital and Children’s Hospital of New Orleans, USA. Study period: 2007-2011	Cases: 21 preterm neonates with NEC. GA 27.8 (24-31) wk and Bwt 1048 g (940-1860) in mean (range). NEC was categorized into mild (successfully managed with 10-14 days of gut rest, n=8), severe (prolonged medical management > 14 days or surgical intervention performed, n=7) and lethal (n=6). Controls: 74 controls (age, gestational age and birthweight matched), GA 27.9 (24-31) wk and Bwt 1092 (520-…	16S rRNA amplification and 454 pyrosequencing targeting the V3-V5 region.	Chao-1 richness and Shannon’s diversity indices were significantly lower in NEC cases compared to controls and in NEC they increased from lethal to mild NEC.	UniFrac analyses for beta diversity showed no distinct clustering of cases and controls.	The abundance of bacteria in Class Actinobacteria and class Clostridia was significantly lower in NEC specimens compared to controls. No differences in the Bacilli or Gammaproteobacteria were noted. As the severity of NEC increased the prevalence and relative abundance of Clostridia decreased along with Chao1 and Shannon’s diversity indices.
*Sim 2015	Place: Imperial College healthcare National Health Service Trust NICUs (St. Mary’s Hospital and Queen Charlotte’s and Chelsea Hospitals), London, United Kingdom. Study period: Jan 2010 – Dec 2012	Cases: 12 (analyzed out of 18) preterm neonates with NEC. GA 27 (IQR 25+5 – 28+3) wk and Bwt 845.4 g (IQR 685-898.8) in mean (IQR). NEC was categorized into Bell stages I, II and III. Controls: 36 controls (if possible matched by mode of delivery, admission hospital and antibiotic use), GA 27+3 (IQR 25+3-29) wk and Bwt 1005.9 (IQR 755-1239.5) in mean (IQR). The infant stool microbiome was analyze…	16S rRNA amplification and 454 pyrosequencing targeting the V3-V5 region.	Not reported	Not reported	NEC cases were associated with an abundance of Clostridium OTU or a Klebsiella OTU in the days before diagnosis.
*Warner 2016	Place: St Louis Children’s Hospital, USA, between July 7, 2009, and Sept 16, 2013 Secondary cohorts: Kosair Children’s Hospital and Children’s Hospital at Oklahoma University between Sept 12, 2011 and May 25, 2013	Cases: NEC stage 2 or 3 by Bell’s Staging 46 VLBW infants with NEC in both primary and secondary cohorts. Approximately 1000 pre- NEC samples. Controls: Matched for gestational age, birth weight and time period. Approximately 2600 control samples. 120 VLBW infants used as controls in both cohorts	16S rRNA amplification of the V3-V5 region using the Riche 454 platform	Shannon diversity index gestational age at birth, route of delivery, and birthweight, was different in cases versus controls. Difference related to rise in diversity (maturation of population) in controls, compared to steady diversity in cases.	Not reported	A relative abundance of Gammaproteobacteria (Gram-negative facultative bacilli) and relative paucity of strict anaerobic bacteria (especially Negativicutes) precede NEC in VLBW infants
Additional file 2 footnote: * Contributed microbiome data for meta-analyses.
