# Supplementary material for: Intestinal dysbiosis in preterm infants preceding necrotizing enterocolitis: a systematic review and meta-analysis
Source: Microbiome. 2017 Mar 9;5:31. doi: 10.1186/s40168-017-0248-8 (PMC5343300; doi:10.1186/s40168-017-0248-8)
Supplement: Additional file 3: — Characteristics of studies included in the meta-analysis. This excel document describes the details of the data from 8 studies that were included in the meta-analysis. (XLSX 12 kb) [file 40168_2017_248_MOESM3_ESM.xlsx]

## Sheet: Sheet1
Study ID	Included in meta-analyses	Authors Provided Original Sequencing Data	Authors Provided Subject Data	Manuscript Reported Participants (Total, NEC, Control)	NEC cases found in data	Sequenced Samples	Samples Used	16S Target Region	Barcodes Provided	Primers	Day of Life NEC Diagnosed	Gestational age in weeks	Day of Life Sample	Post Conception Age Weeks	Birth weight	Gender	Delivery Mode	Diet	Antibiotic Usage	Race and or Ethnicity	Source of sequence data
Mshvildadze 2010	Data not included due to poor quality	Yes	Yes	Total -12, NEC-4, Control-6, Inflammation-2	4	12	0	V1V3	Yes	F-CAT GCT GCC TCC CGT AGG AGT R-AGA GTT TGA TCC TGG CTC AG	Not Provided	Yes	Yes	Yes	Yes	Yes	Yes	Yes	NA - discussed in paper	NA	Shared by author, see additional file 5
Mai 2011	Yes	Yes	Yes, all NEC cases, half of controls	Total-18, NEC-9, Controls-9	10	92	55	V1V3	Yes	F-CAT GCT GCC TCC CGT AGG AGT R-AGA GTT TGA TCC TGG CTC AG	Yes	Yes	Yes	Yes	Yes	Yes	Yes	Yes	Yes - detailed	NA	Shared by author, see additional file 5
Norman 2012	Yes	No	NEC cases only	Total-20, NEC-10, Control-10	11	106	106	V3V5	No	F-CCT ACG GGN GGC WGC AG R-GAC TAC HVG GGT ATC TAA TCC	Not Provided	Yes	NA	NA	NA	NEC only	NEC only	NEC only	NA - not in paper	NA	Shared by author, see additional file 5
Mcmurtry 2015	Yes	Yes	Yes	Total-95, NEC-21, Control-74	21	95	91	V1V3	Yes	F-GAG TTT GAT CNT GGC TCA G R-GWN TTA CNG CGG CKG CTG	Not Provided	Yes	Yes	Yes	Yes	Yes	Yes	NA	NA - discussed in paper	NA	http://dx.doi.org/10.6084/m9.figshare.1327660.
Torraza 2013	Yes	No	Yes	Total-53, NEC-18, Control-35	16	121	87	V1V3	No	F-AGA GTT TGA TCC TGG CTC A R-TTA CCG CGG CTG CTG GCA C	Yes	Yes	Yes	Yes	Yes	Yes	Yes	Yes	Yes - detailed	NA	Shared by author, see additional file 5
Morrow 2013	Yes	Yes	Yes	Total-35, NEC-11, Control-21, Other Illness-3	13	256	195	V3V5	Yes	F-CCG TCA ATT CMT TTR AGT R-CCT ACG GGA GGC AGC AG	Yes	Yes	Yes	Yes	Yes	Yes	Yes	Yes	Yes - no details	Yes	NCBI bioproject ID 63661
Zhou 2015	Yes	Yes	Yes	Total-38, NEC-12, Control-26	12	312	312	V3V5	Yes	F-CCT ACG GGA GGC AGC AG R-CCG TCA ATT CMT TTR AGT	Yes	Yes	Yes	Yes	Yes	Yes	Yes	Yes	Yes - no details	NA	SRA Accession PRJNA264177
Sim 2015	Yes	Yes	Yes	Total-64, NEC-12, Control-44, Suspected NEC-8	12	1032	430	V3V5	Yes	F-CCT ACG GGA GGC AGC AG R-CCG TCA ATT YMT TTR AGT	Yes	Yes	Yes	Yes	Yes	Yes	Yes	Yes	Yes - detailed	NA	ENA Accession PRJEB6345
Warner 2016	Yes	Yes	Yes	Total- 166, NEC-46, controls-120.	11	1872	1668	V3V5	Yes	F-ATT ACC GCG GCT GCT GG R-AGA GTT TGA TCC TGG CTC AG and F-CCT ACG GGA GGC AGC AG R-CCG TCA ATT CMT TTR AGT	Not available at the time of meta-analysis	Yes	Yes	Yes	Yes	Yes	Yes	Yes	Yes - discussed in paper.	Yes	SRA Accession PRJNA46337
