# Supplementary material for: Intestinal dysbiosis in preterm infants preceding necrotizing enterocolitis: a systematic review and meta-analysis
Source: Microbiome. 2017 Mar 9;5:31. doi: 10.1186/s40168-017-0248-8 (PMC5343300; doi:10.1186/s40168-017-0248-8)
Supplement: Additional file 5: — Zip file containing sequence data shared by authors for Mshvildadze [30], Mai [31], Normann [34], and Torraza [56]. (ZIP 83304 kb) [file 40168_2017_248_MOESM5_ESM.zip]

Archive with 15 entries (15 files):
- Neu_torraza study_july2015.xls
- NEC_map.txt
- NECfirstfecsampl.docx
- NEC2_11222013.fna.htm
- NEC063010ALL.qual.xjj9yzg.partial
- NEC063010ALL.qual
- NEC063010ALL.fna
- NEC sample barcodes.csv
- control_seqs.fna
- controls.map
- Barcodes.txt
- Barcodes_NEC titration.xlsx
- all_seqs.fna
- 20080918-EPI-5.qual
- 20080918-EPI-5.fna
