# Supplementary material for: Intestinal dysbiosis in preterm infants preceding necrotizing enterocolitis: a systematic review and meta-analysis
Source: Microbiome. 2017 Mar 9;5:31. doi: 10.1186/s40168-017-0248-8 (PMC5343300; doi:10.1186/s40168-017-0248-8)
Supplement: Additional file 5: — Zip file containing sequence data shared by authors for Mshvildadze [30], Mai [31], Normann [34], and Torraza [56]. (ZIP 83304 kb) [file 40168_2017_248_MOESM5_ESM.zip › Neu_torraza study_july2015.xls]

## Sheet: Control
Match	study_id	Condition	mh_birth	Type of Feeds	mh_membrane_rupture	mh_chorioamnionitis	Steroid doses	mh_steroid	mh_atb	nh_gest_age	nh_birth_weight	nh_sex	nh_apgar_1min	nh_apgar_5min	nh_resus	nh_oxygen	nh_cpap	nh_bag_mask	nh_ett_vent	PDA	CLD	IVH	IVH grade left	IVH grade right	PVL	ROP	ROP stage
1	Baptist_534	Control	c-section	BM	0	No	2	Yes	1	25	815	female	8	9	1	1	2	1	1	1	0	0	0	0	0	1	2
1	Baptist_536	Control	c-section	BM		No	1	Yes	1	27	1085	female	3	8	1	1	2	1	1	1	1	0	0	0	0	1	0
2	Baptist_543	Control	Vaginal	BM	0	Yes	1	Yes	1	28	1220	female	8	9	2	1	1	2	2	0	0	1	1	0	0	1	1
2	Baptist_547	Control	c-section	BM	0	No	2	Yes	1	28	1030	male	4	9	1	1	2	2	1	1	0	0	0	0	0	0	0
3	JAX_314	Control	Vaginal	Formula	10	No	0	Unk	2	30	1799	male	3	5	1	1	2	2	1	0	0	1	1	1	0	0	0
3	JAX_318	Control	c-section	Both	0	Yes	2	Yes	1	30	1450	male	6	8	1	1	2	1	1	0	0	0	0	0	0	0	0
4	JAX_335	Control	Vaginal	BM	38	Yes	2	Yes	1	25	804	female	7	8	1	1	2	1	1	0	1	0	0	0	0	0	0
4	JAX_326	Control	c-section	BM	0	No	2	Yes	1	25	655	female	1	6	1	1	2	2	1	1	1	0	0	0	0	0	0
5	JAX_364	Control	Vaginal	Both	1	No	2	Yes	1	29	925	female	4	8	1	1	2	1	2	0	0	0	0	0	0	0	0
5	JAX_366	Control	c-section	Both	0	No	0	No	2	30	1390	male	6	8	2	1	2	2	2	0	0	0	0	0	0	1	1
6	JAX_375	Control	Vaginal	Formula	3		0	No	1	30	1554	male	8	9	2	2	2	2	2	0	0	0	0	0	0	0	0
6	JAX_378	Control	Vaginal	Both	96	Yes	0	No	1	28	1532	male	6	9	1	1	2	1	1	0	0	1	0	1	0	0	0
7	JAX_395	Control	c-section	BM	0	No	2	Yes	2	29	900	female	8	9	2	1	2	2	2	0	1	0	0	0	0	1	0
8	UF_051	Control	Vaginal	BM	0.45	No	2	Yes	1	30	1670	male	1	7	1	1	2	2	2	0	0	0	0	0	0	0	0
8	UF_060	Control	c-section	BM	0	No	2	Yes	2	30	1887	male	6	8	1	1	2	1	2	0	0	0	0	0	0	0	0
9	UF_073	Control	c-section	BM	0	No	2	Yes	2	30	1350	female	5	8	1	1	1	2	2	0	0	0	0	0	0	0	0
9	UF_075	Control	Vaginal	Both	24	No	1	Yes	1	31	1674	male	9	9	1	1	1	2	2	0	0	0	0	0	0	0	0
10	UF_081	Control	c-section	BM	0	No	2	Yes	1	31	1195	female	1	6	1	1	2	1	1	0	0	0	0	0	0	0	0
10	UF_094	Control	c-section	BM		No	2	Yes	1	30	1475	female	6	9	2	1	1	2	2	0	0	0	0	0	0	0	0
11	UF_101	Control	c-section	BM		Yes	2	Yes	1	27	1117	male	1	5	1	2	2	2	1	1	0	0	0	0	0	0	0
11	UF_102	Control	Vaginal	BM		Yes	1	Yes	1	30	1370	female	4	7	1	1	1	1	2	0	0	0	0	0	0	0	0
12	UF_095	Control	c-section	Both	0	No	2	Yes	2	31	1233	female	8	9	1	1	1	2	2	0	0	0	0	0	0	0	0
12	UF_097	Control	c-section	Both	0	No	2	Yes	1	30	1365	male	9	9	1	1	1	2	2	0	0	0	0	0	0	0	0
13	UF_100	Control	c-section	BM	123	No	2	Yes	1	23	590	female	6	7	1	1	2	1	1	1	1	0	0	0	0	1	3
13	UF_110	Control	c-section	Both		No	2	Yes	1	28	1221	female	6	8		1	1			0	0	0	0	0	0	0	0
14	UF_126	Control	c-section	Both		Yes	2	Yes	1	24	640	female	1	1	1	1	1	1	1	0	0	1	2	0	1	1	1
14	UF_153	Control	c-section	BM	0	Yes	0	No	1	26	918	female	1	6	2	1	1	2	2	1	0	0	0	0	0	1	2
15	UF_117	Control	Vaginal	BM		Yes	1	Yes	1	28	1341	female	9	9	2	1	1	1	2	0	0	0	0	0	0	0	0
15	UF_121	Control	c-section	Formula		Yes	2	Yes	1	27	974	male	5	8	1	1	1	2	1	0	0	0	0	0	1	0	0
16	UF_167	Control	Vaginal	BM	1008	No	2	Yes	1	28	1433	male	2	5	1	1	2	1	1	0	0	0	0	0	1	0	0
16	UF_168	Control	Vaginal	Both	0.33	Unk	1	Yes	1	28	1238	male	9	9	1	1	2	2	2	0	0	0	0	0	0	0	0
17	UF_162	Control	c-section	BM	0	No	1	Yes	1	31	1369	male	8	9	1	1	2	1	2	0	0	0	0	0	0	0	0
17	UF_163	Control	c-section	BM	0	No	1	Yes	1	29	871	female	6	7	1	1	1	1	2	0	0	0	0	0	0	0	0
18	UF_169	Control	c-section	Both	0	No	1	Yes	1	31	1834	male	8	9	2	2	2	2	2	0	0	0	0	0	0	0	0
18	UF_170	Control	c-section	Both	0	No	1	Yes	1	31	1690	male	3	7	1	1	2	1	2	0	0	0	0	0	0	0	0
										25	770
										26	880
										31	1430
										24	529
										30	1400
										28	1086
										25	812
										30	934
										31	1485
										29	1705
										26	1030
										28	642
										25	800
										23	640
										26	943
										26	830
										30	1683
										30	1729
										28.1321	1187.58
										2.36186	371.508

## Sheet: NEC
Match	study_id	Condition	Bell Stage (ne_bell_stage)	mh_birth	Type of Feeds	mh_membrane_rupture	mh_chorioamnionitis	Steroid doses	mh_steroid	mh_atb	nh_birth_date	nh_gest_age	nh_birth_weight	nh_sex	nh_apgar_1min	nh_apgar_5min	nh_resus	nh_oxygen	nh_cpap	nh_bag_mask	nh_ett_vent	ne_occurence_date	ne_dol	PDA	CLD	IVH	IVH grade left	IVH grade right	PVL	ROP	ROP stage	Conjugated bilirrubin	ANC	CRP
1	Baptist_538	NEC	2	c-section	Both	0	No	2	Yes	1	2010-01-23	25	770	female	1	3	1	1	2	1	1	2010-03-22	58	1	1	0	0	0	0	1	2	8.3	7689
2	Baptist_546	NEC	3	Vaginal	Both	384	Yes	2	Yes	1	2010-02-24	26	880	female	8	9	2	1	1	2	2	2010-03-09	13	0	0	0	0	0	0	0	0		7079
3	JAX_321	NEC	3	Vaginal	Both	97	Yes	2	Yes	1	2009-10-04	31	1430	male	6	8	2	1	2	1	2	2009-10-12	8	0	0	0	0	0	0	0	0
4	JAX_346	NEC	3	Vaginal	Both	132	Yes	2	Yes	1	2009-12-23	24	529	male	2	6	1	1	2	1	1	2010-01-07	15	1	0	1	2	2	0	0	0		4380
5	JAX_367	NEC	2	Vaginal	Both	0	Yes	2	Yes	1	2010-03-17	30	1400	male	7	8	2	1	2	2	2	2010-03-26	9	0	0	0	0	0	0	0	0		10797	0
6	JAX_396	NEC	2	c-section	Formula	0	Unk	0	No	2	2010-08-19	28	1086	male	6	8	1	1	2	1	1	2010-09-08	20	1	1	0	0	0	0	0	0		2250
7	JAX_404	NEC	3	c-section	BM	0	Unk	0	No	2	2010-09-01	25	812	male	7	9	1	1	2	1	1	2010-10-01	30	1	0	1	2	1	1	0	0		2394	44
8	UF_058	NEC	2	c-section	Formula	0	No	1	Yes	2	2009-08-12	30	934	male	5	9	1	1	1	2	2	2009-09-07	26	0	0	1	2	1	0	0	0		6052	27
9	UF_079	NEC	2	c-section	Both	0	Yes	2	Yes	1	2009-12-19	31	1485	female	7	7	2	1	1	2	1	2010-01-03	15	0	0	0	0	0	0	0	0		7130	0.5
10	UF_084	NEC	3	Vaginal	Formula	0	No	0	No	2	2010-01-21	29	1705	male	8	9	2	2	2	2	2	2010-01-28	7	0	0	0	0	0	0	0	0	5.6	672	8.2
11	UF_093	NEC	2	Vaginal	Both	0	Unk	0	Unk	2	2010-02-09	26	1030	male	8	8	1	1	1	2	1	2010-02-23	14	1	0	0	0	0	0	0	0
12	UF_099	NEC	2	c-section	BM	0	No	1	Yes	1	2010-03-15	28	642	female	1	6	1	1	1	1	1	2010-04-16	32	0	0	0	0	0	0	0	0	3.7	1500	9.7
13	UF_108	NEC	1	c-section	BM		No	2	Yes	1	2010-04-05	25	800	male	6	7	1	1	2	1	2	2010-04-12	7	0	1	0	0	0	0	0	0		6800	0.2
14	UF_131	NEC	3	Vaginal	Both	0	Yes	1	Yes	1	2010-06-25	23	640	male	1	1	1	1	2	1	1	2010-07-02	7	0	1	1	3	3	0	1	2	12.5	15104	127.5
15	UF_143	NEC	3	Vaginal	BM	0	Yes	2	Yes	1	2010-07-24	26	943	male	1	4	1	1	2	1	1	2010-08-08	15	1	0	0	0	0	0	0	0	6.1	2491	0.3
16	UF_156	NEC	2	c-section	BM	0	No	2	Yes	1	2010-09-07	26	830	female	2	7	1	1	2	1	1	2010-10-02	25	0	1	0	0	0	0	0	0		8556	2.6
17	UF_161	NEC	2	Vaginal	Both		Yes	2	Yes	1	2010-09-20	30	1683	female	8	9	1	1	1	2	2	2010-09-30	10	0	0	0	0	0	0	0	0		11130	18.2
18	UF_165	NEC	2	c-section	Both	34	No	2	Yes	1	2010-09-28	30	1729	male	6	9	1	1	2	1	2	2010-10-08	10	0	0	0	0	0	0	0	0		5400	0.8
																					NEC dol mean	17.8333	SUM	6	5	4			1	2
																					stdv	12.8258	%	33.3333	27.7778	22.2222	0	0	5.55556	11.1111	0

## Sheet: Control_ATB
Match	study_id	Condition	Ampicillin	Gentamicin	Azithromycin	Piperacillin/Tazobactam	Cefotaxime	Cefazolin	Clindamycin	Oxacillin	Ampho	Vancomycin	Fluconazol	Ceftazidime		Days on ATB before last sample/NEC
1	Baptist_534	Control	1	1	0	0	0	0	0	0	0	0	0	0		7
1	Baptist_536	Control	1	1	0	0	0	0	0	0	0	1	0	0		2
2	Baptist_543	Control	1	1	0	0	0	0	0	0	0	0	0	0		3
2	Baptist_547	Control	1	1	0	0	1	0	0	0	0	0	0	0		7
3	JAX_314	Control	1	1	1	0	0	0	0	0	0	0	0	0		6
3	JAX_318	Control	1	1	0	0	0	0	0	0	0	0	0	0		2
4	JAX_326	Control	1	1	1	1	0	0	0	0	0	0	0	0		8
4	JAX_335	Control	1	1	1	0	0	0	0	0	0	0	0	0		6
5	JAX_364	Control	1	1	0	0	0	0	0	0	0	0	0	0		2
5	JAX_366	Control	1	1	1	0	0	0	0	0	0	0	0	0		7
6	JAX_375	Control	1	1	0	0	0	0	0	0	0	0	0	0		3
6	JAX_378	Control	1	1	0	0	0	0	0	0	0	0	0	0		3
7	JAX_395	Control	1	1	0	1	0	0	0	0	0	1	0	0		11
8	UF_051	Control	0	0	0	0	0	0	0	0	0	0	0	0		0
8	UF_060	Control	0	0	0	0	0	0	0	0	0	0	0	0		0
9	UF_073	Control	0	0	0	0	0	0	0	0	0	0	0	0		0
9	UF_075	Control	1	1	0	0	0	0	0	0	0	0	0	0		2
10	UF_081	Control	1	1	0	0	0	0	0	0	0	0	0	0		7
10	UF_094	Control	1	1	0	0	0	0	0	0	0	0	0	0		7
12	UF_095	Control	1	1	0	0	0	0	0	0	0	0	0	0		7
12	UF_097	Control	1	1	0	0	1	0	0	0	0	0	0	0		7
13	UF_100	Control	1	1	0	0	0	0	0	0	0	0	0	0		7
11	UF_101	Control	1	0	0	0	1	0	0	0	0	0	0	0		7
11	UF_102	Control	1	1	0	0	0	0	0	0	0	0	0	0		2
13	UF_110	Control	1	1	0	0	0	0	0	0	0	0	0	0		2
14	UF_126	Control	1	1	0	0	0	0	0	0	0	0	1	0		14
14	UF_153	Control	1	1	0	0	0	0	0	1	0	0	0	1		7
15	UF_117	Control	1	1	0	0	0	0	0	0	0	0	0	0		6
15	UF_121	Control	1	1	0	0	0	0	0	0	0	0	0	0		7
17	UF_162	Control	1	1	0	0	0	0	0	0	0	0	0	0		2
17	UF_163	Control	1	1	0	0	0	0	0	0	0	0	0	0		8
16	UF_167	Control	1	1	0	0	1	0	0	0	0	0	0	0		7
16	UF_168	Control	1	1	0	0	0	0	0	0	0	0	0	0		2
18	UF_169	Control	0	0	0	0	0	0	0	0	0	0	0	0		0
18	UF_170	Control	1	1	0	0	0	0	0	0	0	0	0	0		1
total	31	30	4	2	4	0	0	1	0	2	1	1		169
JAX total	13	13	4	2	1	0	0	0	0	2	0	0	average	4.94118
UF total	18	17	0	0	3	0	0	1	0	0	1	1	stdv	3.34792
	Ampicillin	Gentamicin	Azithromycin	Piperacillin/Tazobactam	Cefotaxime	Cefazolin	Clindamycin	Oxacillin	Ampho	Vancomycin	Fluconazol	Ceftazidime
Both	88.5714	85.7143	11.4286	5.71429	11.4286	0	0	2.85714	0	5.71429	2.85714	2.85714
JAX	37.1429	37.1429	11.4286	5.71429	2.85714	0	0	0	0	5.71429	0	0
UF	51.4286	48.5714	0	0	8.57143	0	0	2.85714	0	0	2.85714	2.85714

## Sheet: NEC_ATB
Match	study_id	Condition	Ampicillin	Gentamicin	Azithromycin	Piperacillin/Tazobactam	Cefotaxime	Cefazolin	Clindamycin	Oxacillin	Ampho	Vancomycin	Fluconazol	Ceftazidime	Days on ATB before last sample/NEC
1	Baptist_538	NEC	1	1	0	0	0	1	0	0	0	1	0	0	25
2	Baptist_546	NEC	1	1	0	1	0	0	0	0	0	1	0	0	3
3	JAX_321	NEC	1	1	0	0	0	0	1	0	0	0	0	0	3
4	JAX_346	NEC	1	1	0	0	0	0	0	0	0	0	0	0	3
5	JAX_367	NEC	1	1	0	1	0	0	0	0	0	0	0	0	2
6	JAX_396	NEC	1	1	0	0	0	0	0	0	0	0	0	0	2
7	JAX_404	NEC	1	1	1	0	0	0	0	0	0	1	0	0	22
8	UF_058	NEC	0	0	0	0	0	0	0	0	0	0	0	0	0
9	UF_079	NEC	1	1	0	0	0	0	0	0	0	0	0	0	8
10	UF_084	NEC	1	1	0	0	0	0	0	0	0	0	0	0	2
11	UF_093	NEC	1	1	0	0	0	0	0	0	0	0	0	0	7
12	UF_099	NEC	1	1	0	0	0	0	0	1	0	0	0	0	5
13	UF_108	NEC	1	1	0	0	0	0	0	0	0	0	0	0	7
14	UF_131	NEC	1	1	0	0	0	0	0	0	0	0	0	0	7
15	UF_143	NEC	1	1	0	0	0	0	0	0	0	0	0	0	7
16	UF_156	NEC	1	1	0	0	0	0	0	1	0	0	0	0	9
17	UF_161	NEC	0	0	0	0	0	0	0	0	0	0	0	0	0
18	UF_165	NEC	0	0	0	0	0	0	0	0	0	0	0	0	0
	Total		15	15	1	2	0	1	1	2	0	3	0	0	112
	JAX total		7	7	1	2	0	1	1	0	0	3	0	average	6.22222
	UF total		8	8	0	0	0	0	0	2	0	0	0	stdv	6.93292
			Ampicillin	Gentamicin	Azithromycin	Piperacillin/Tazobactam	Cefotaxime	Cefazolin	Clindamycin	Oxacillin	Ampho	Vancomycin	Fluconazol	Ceftazidime
		Both	83.3333	83.3333	5.55556	11.1111	0	5.55556	5.55556	11.1111	0	16.6667	0	0
		JAX	100	100	14.2857	28.5714	0	14.2857	14.2857	0	0	42.8571	0	0
		UF	72.7273	72.7273	0	0	0	0	0	18.1818	0	0	0	0
										Azithromycin
										Pip/Taz
										Cefazolin
										Clindamycin
										Vancomycin

## Sheet: NECseqDATA
Match	Study_ID	Condition	Week prior to NEC	Actinobacteria	Bacteroidetes	Cyanobacteria	Firmicutes	Proteobacteria	Tenericutes	Other
1	Baptist_538	NEC	0	9	0	0	111	32	0	0
2	Baptist_546	NEC	0	2	0	0	3589	3	0	6
3	JAX_321	NEC	0	0	0	0	586	251	0	8
4	JAX_346	NEC	0	3	0	0	1805	1105	0	31
5	JAX_367	NEC	0	2	1	0	5164	294	0	55
6	JAX_396	NEC	0	3	0	0	3997	137	0	95
7	JAX_404	NEC	0	396	1	0	3430	124	0	0
8	UF_058	NEC	0	0	0	0	1354	5	0	14
9	UF_079	NEC	0	1	0	0	2004	21	0	22
10	UF_084	NEC	0	0	0	0	8	116	0	1
11	UF_093	NEC	0	0	1	0	2735	68	0	1
12	UF_099	NEC	0	39	0	0	1922	11	0	1
13	UF_108	NEC	0	11	0	0	1952	20	0	1
14	UF_131	NEC	0	9	10	0	3044	1445	0	38
15	UF_143	NEC	0	0	3	0	165	1126	0	21
16	UF_156	NEC	0	3	3	0	4134	354	0	224
17	UF_161	NEC	0	0	6163	0	12396	822	0	10
18	UF_165	NEC	0	1	1	0	3013	1724	0	3
1	Baptist_538	NEC	1	654	2	0	204	111	0	1
2	Baptist_546	NEC	1	3	1	0	2277	11	0	2
3	JAX_321	NEC	1	0	1	0	20	446	0	12
4	JAX_346	NEC	1	83	1	0	18	1505	0	0
6	JAX_396	NEC	1	148	2	0	2877	344	0	6
7	JAX_404	NEC	1	38	0	0	3137	129	0	2
8	UF_058	NEC	1	2	0	0	2463	11	0	5
9	UF_079	NEC	1	23	4	0	210	962	0	0
11	UF_093	NEC	1	3	4	0	1956	422	0	1
12	UF_099	NEC	1	14	0	0	1927	10	0	0
13	UF_108	NEC	1	12	17	0	168	810	1	7
16	UF_156	NEC	1	1	4	0	27	4127	0	20
17	UF_161	NEC	1	5	8	0	269	3413	0	7
18	UF_165	NEC	1	11	10	20	359	1549	0	11
1	Baptist_538	NEC	2	593	0	0	1856	485	0	25
2	Baptist_546	NEC	2	31	13	0	383	311	16	22
4	JAX_346	NEC	2	25	1	0	23	535	0	1
5	JAX_367	NEC	2	12	1	0	351	1135	0	14
6	JAX_396	NEC	2	12	16	0	256	2682	0	7
7	JAX_404	NEC	2	23	3	0	2605	1019	0	2
12	UF_099	NEC	2	16	0	0	1877	2	0	0
16	UF_156	NEC	2	1	7	0	141	7117	0	18

## Sheet: ControlseqDATA
Match	Study_ID	Condition	Week prior to NEC	Actinobacteria	Bacteroidetes	Cyanobacteria	Firmicutes	Proteobacteria	Tenericutes	Other
1	Baptist_534	Control	0	128	0	0	805	0	0	0
1	Baptist_536	Control	0	0	0	0	697	7	0	0
2	Baptist_543	Control	0	9	0	0	1174	4	0	1
2	Baptist_547	Control	0	0	4	0	2217	106	0	1
3	JAX_314	Control	0	0	0	0	1647	3	0	1
3	JAX_318	Control	0	2	0	0	1204	3	0	8
4	JAX_326	Control	0	83	0	0	1523	45	0	3
4	JAX_335	Control	0	3	0	0	2924	67	0	2
5	JAX_364	Control	0	1976	1	0	2102	37	0	0
5	JAX_366	Control	0	0	0	0	5837	3	1	0
6	JAX_375	Control	0	6	0	0	3389	3	0	19
6	JAX_378	Control	0	35	0	0	4375	336	0	33
7	JAX_395	Control	0	3	1	0	2021	99	1	5
8	UF_051	Control	0	2	1	0	3448	81	0	26
8	UF_060	Control	0	4	1	0	2968	378	0	1
9	UF_073	Control	0	10	2	0	2533	116	0	25
9	UF_075	Control	0	0	0	0	1883	13	0	16
10	UF_081	Control	0	0	5	0	1465	60	0	0
10	UF_094	Control	0	30	1	0	1510	170	0	1
12	UF_095	Control	0	0	0	0	2567	12	0	2
12	UF_097	Control	0	0	1	0	2398	56	0	14
13	UF_100	Control	0	12	3	0	3692	85	0	3
11	UF_101	Control	0	0	2	0	2913	0	0	0
11	UF_102	Control	0	0	6084	0	12233	149	0	0
13	UF_110	Control	0	3	4	0	650	362	0	7
15	UF_117	Control	0	1	3465	0	7338	1938	0	166
15	UF_121	Control	0	100	943	0	4030	1711	16	228
14	UF_126	Control	0	7	4220	0	8466	26	0	1
14	UF_153	Control	0	850	2	0	5773	6	0	11
17	UF_162	Control	0	1	1	2	5260	20	0	2
17	UF_163	Control	0	1	0	0	2764	1599	0	4
16	UF_167	Control	0	3	6090	0	12915	44	0	429
16	UF_168	Control	0	5	5	0	5856	171	0	63
18	UF_169	Control	0	54	1	0	4869	2	0	1
18	UF_170	Control	0	1	9	0	769	68	1	4
1	Baptist_534	Control	1	17	0	0	1806	6	0	2
1	Baptist_536	Control	1	18	0	0	943	4	0	2
2	Baptist_543	Control	1	1	174	0	1759	7	0	3
2	Baptist_547	Control	1	1	0	0	1038	8	0	0
3	JAX_318	Control	1	0	2	0	442	9	0	5
4	JAX_326	Control	1	61	0	0	2180	31	0	24
4	JAX_335	Control	1	0	0	0	1096	0	0	0
6	JAX_375	Control	1	0	0	0	1963	1	0	4
6	JAX_378	Control	1	1	0	0	2730	51	0	20
7	JAX_395	Control	1	2	4	0	136	292	0	3
8	UF_051	Control	1	0	4	0	174	226	0	1
8	UF_060	Control	1	0	1	0	2109	17	0	2
9	UF_073	Control	1	2	4	0	3837	301	0	123
9	UF_075	Control	1	2	0	0	1743	14	0	3
12	UF_095	Control	1	0	15	0	2066	13	0	2
12	UF_097	Control	1	9	0	0	4009	202	1	81
13	UF_100	Control	1	11	4	0	252	477	282	5
11	UF_102	Control	1	0	2831	0	5666	0	0	0
13	UF_110	Control	1	13	24	0	374	2533	0	12
15	UF_117	Control	1	73	6333	0	13287	260	0	6
15	UF_121	Control	1	5	49	0	380	538	7	13
14	UF_126	Control	1	0	4348	0	8802	43	0	2
16	UF_167	Control	1	2	4871	0	10437	17	0	319
16	UF_168	Control	1	1	1	0	2844	1024	0	23
1	Baptist_534	Control	2	125	0	0	733	0	0	0
1	Baptist_536	Control	2	6	0	0	353	4	0	1
2	Baptist_543	Control	2	0	19	0	1509	1	0	6
2	Baptist_547	Control	2	31	0	0	1766	1	0	0
3	JAX_314	Control	2	3	5	0	147	63	32	6
4	JAX_326	Control	2	3	0	0	445	11	0	0
4	JAX_335	Control	2	7	0	0	999	1	0	0
5	JAX_364	Control	2	1	3	0	181	5	0	18
5	JAX_366	Control	2	26	8	0	213	1994	0	12
6	JAX_378	Control	2	0	0	0	6563	322	0	21
7	JAX_395	Control	2	8	0	0	5120	7	0	2
10	UF_081	Control	2	2	12	0	46	14	0	3
12	UF_095	Control	2	4	1818	0	4649	119	0	3
12	UF_097	Control	2	0	0	0	6	0	0	0
11	UF_101	Control	2	0	0	0	2	0	0	0
14	UF_153	Control	2	13	85	0	243	184	1	2
17	UF_162	Control	2	13	351	0	1348	5502	0	31
17	UF_163	Control	2	6	26	0	191	583	0	8
16	UF_167	Control	2	66	5185	0	10966	4	0	1
16	UF_168	Control	2	1	0	0	4447	553	0	4
18	UF_169	Control	2	2	0	0	4836	66	0	5
18	UF_170	Control	2	1	1	0	5517	496	0	23

## Sheet: NEC_wk0
Match	Study_ID	Condition	Week prior to NEC	Actinobacteria_wk0	Bacteroidetes_wk0	Cyanobacteria_wk0	Firmicutes_wk0	Proteobacteria_wk0	Tenericutes_wk0	Other_wk0
1	Baptist_538	NEC	0	9	0	0	111	32	0	0
2	Baptist_546	NEC	0	2	0	0	3589	3	0	6
3	JAX_321	NEC	0	0	0	0	586	251	0	8
4	JAX_346	NEC	0	3	0	0	1805	1105	0	31
5	JAX_367	NEC	0	2	1	0	5164	294	0	55
6	JAX_396	NEC	0	3	0	0	3997	137	0	95
7	JAX_404	NEC	0	396	1	0	3430	124	0	0
8	UF_058	NEC	0	0	0	0	1354	5	0	14
9	UF_079	NEC	0	1	0	0	2004	21	0	22
10	UF_084	NEC	0	0	0	0	8	116	0	1
11	UF_093	NEC	0	0	1	0	2735	68	0	1
12	UF_099	NEC	0	39	0	0	1922	11	0	1
13	UF_108	NEC	0	11	0	0	1952	20	0	1
14	UF_131	NEC	0	9	10	0	3044	1445	0	38
15	UF_143	NEC	0	0	3	0	165	1126	0	21
16	UF_156	NEC	0	3	3	0	4134	354	0	224
17	UF_161	NEC	0	0	6163	0	12396	822	0	10
18	UF_165	NEC	0	1	1	0	3013	1724	0	3

## Sheet: NEC_wk1
Match	Study_ID	Condition	Week prior to NEC	Actinobacteria_wk1	Bacteroidetes_wk1	Cyanobacteria_wk1	Firmicutes_wk1	Proteobacteria_wk1	Tenericutes_wk1	Other_wk1
1	Baptist_538	NEC	1	654	2	0	204	111	0	1
2	Baptist_546	NEC	1	3	1	0	2277	11	0	2
3	JAX_321	NEC	1	0	1	0	20	446	0	12
4	JAX_346	NEC	1	83	1	0	18	1505	0	0
6	JAX_396	NEC	1	148	2	0	2877	344	0	6
7	JAX_404	NEC	1	38	0	0	3137	129	0	2
8	UF_058	NEC	1	2	0	0	2463	11	0	5
9	UF_079	NEC	1	23	4	0	210	962	0	0
11	UF_093	NEC	1	3	4	0	1956	422	0	1
12	UF_099	NEC	1	14	0	0	1927	10	0	0
13	UF_108	NEC	1	12	17	0	168	810	1	7
16	UF_156	NEC	1	1	4	0	27	4127	0	20
17	UF_161	NEC	1	5	8	0	269	3413	0	7
18	UF_165	NEC	1	11	10	20	359	1549	0	11

## Sheet: NEC_wk2
Match	Study_ID	Condition	Week prior to NEC	Actinobacteria_wk2	Bacteroidetes_wk2	Cyanobacteria_wk2	Firmicutes_wk2	Proteobacteria_wk2	Tenericutes_wk2	Other_wk2
1	Baptist_538	NEC	2	593	0	0	1856	485	0	25
2	Baptist_546	NEC	2	31	13	0	383	311	16	22
4	JAX_346	NEC	2	25	1	0	23	535	0	1
5	JAX_367	NEC	2	12	1	0	351	1135	0	14
6	JAX_396	NEC	2	12	16	0	256	2682	0	7
7	JAX_404	NEC	2	23	3	0	2605	1019	0	2
12	UF_099	NEC	2	16	0	0	1877	2	0	0
16	UF_156	NEC	2	1	7	0	141	7117	0	18

## Sheet: Control_wk0
Match	Study_ID	Condition	Week prior to NEC	Actinobacteria_wk0	Bacteroidetes_wk0	Cyanobacteria_wk0	Firmicutes_wk0	Proteobacteria_wk0	Tenericutes_wk0	Other_wk0
1	Baptist_534	Control	0	128	0	0	805	0	0	0
1	Baptist_536	Control	0	0	0	0	697	7	0	0
2	Baptist_543	Control	0	9	0	0	1174	4	0	1
2	Baptist_547	Control	0	0	4	0	2217	106	0	1
3	JAX_314	Control	0	0	0	0	1647	3	0	1
3	JAX_318	Control	0	2	0	0	1204	3	0	8
4	JAX_326	Control	0	83	0	0	1523	45	0	3
4	JAX_335	Control	0	3	0	0	2924	67	0	2
5	JAX_364	Control	0	1976	1	0	2102	37	0	0
5	JAX_366	Control	0	0	0	0	5837	3	1	0
6	JAX_375	Control	0	6	0	0	3389	3	0	19
6	JAX_378	Control	0	35	0	0	4375	336	0	33
7	JAX_395	Control	0	3	1	0	2021	99	1	5
8	UF_051	Control	0	2	1	0	3448	81	0	26
8	UF_060	Control	0	4	1	0	2968	378	0	1
9	UF_073	Control	0	10	2	0	2533	116	0	25
9	UF_075	Control	0	0	0	0	1883	13	0	16
10	UF_081	Control	0	0	5	0	1465	60	0	0
10	UF_094	Control	0	30	1	0	1510	170	0	1
11	UF_101	Control	0	0	2	0	2913	0	0	0
11	UF_102	Control	0	0	6084	0	12233	149	0	0
12	UF_095	Control	0	0	0	0	2567	12	0	2
12	UF_097	Control	0	0	1	0	2398	56	0	14
13	UF_100	Control	0	12	3	0	3692	85	0	3
13	UF_110	Control	0	3	4	0	650	362	0	7
14	UF_126	Control	0	7	4220	0	8466	26	0	1
14	UF_153	Control	0	850	2	0	5773	6	0	11
15	UF_117	Control	0	1	3465	0	7338	1938	0	166
15	UF_121	Control	0	100	943	0	4030	1711	16	228
16	UF_167	Control	0	3	6090	0	12915	44	0	429
16	UF_168	Control	0	5	5	0	5856	171	0	63
17	UF_162	Control	0	1	1	2	5260	20	0	2
17	UF_163	Control	0	1	0	0	2764	1599	0	4
18	UF_169	Control	0	54	1	0	4869	2	0	1
18	UF_170	Control	0	1	9	0	769	68	1	4

[truncated: 2 more sheets: Control_wk1, Control_wk2]
