# Supplementary material for: Intestinal dysbiosis in preterm infants preceding necrotizing enterocolitis: a systematic review and meta-analysis
Source: Microbiome. 2017 Mar 9;5:31. doi: 10.1186/s40168-017-0248-8 (PMC5343300; doi:10.1186/s40168-017-0248-8)
Supplement: Additional file 5: — Zip file containing sequence data shared by authors for Mshvildadze [30], Mai [31], Normann [34], and Torraza [56]. (ZIP 83304 kb) [file 40168_2017_248_MOESM5_ESM.zip › NEC_map.txt]

#SampleID	Timep	PID	Description
n.538.6.bb	6	W.538	NEC
n.538.7.b	7	W.538	NEC
n.538.8.n	8	W.538	NEC
c.534.6.bb	6	W-534	Control
c.534.7.b	7	W-534	Control
c.534.8.n	8	W-534	Control
c.536.6.bb	6	W-536	Control
c.536.7.b	7	W-536	Control
c.536.8.n	8	W-536	Control
n.546.1.bb	1	W.546	NEC
n.546.2.b	2	W.546	NEC
n.546.3.n	3	W.546	NEC
c.543.1.bb	1	W.543	Control
c.543.2.b	2	W.543	Control
c.543.3.n	3	W.543	Control
c.547.1.bb	1	W.547	Control
c.547.2.b	2	W.547	Control
c.547.3.n	3	W.547	Control
n.321.1.b	1	J.321	NEC
n.321.2.n	2	J.321	NEC
c.314.1.bb	1	J.314	Control
c.314.2.n	2	J.314	Control
c.318.1.b	1	J.318	Control
c.318.2.n	2	J.318	Control
n.346.1.bb	1	J.346	NEC
n.346.2.b	2	J.346	NEC
n.346.3.n	3	J.346	NEC
c.326.1.bb	1	J.326	Control
c.326.2.b	2	J.326	Control
c.326.3.n	3	J.326	Control
c.335.1.bb	1	J.335	Control
c.335.2.b	2	J.335	Control
c.335.3.n	3	J.335	Control
n.367.1.bb	1	J.367	NEC
n.367.3.n	3	J.367	NEC
c.364.1.bb	1	J.364	Control
c.364.3.n	3	J.364	Control
c.366.1.bb	1	J.366	Control
c.366.3.n	3	J.366	Control
n.396.2.bb	2	J.396	NEC
n.396.3.b	3	J.396	NEC
n.396.4.n	4	J.396	NEC
c.375.3.b	3	J.396	NEC
c.375.4.n	4	J.396	NEC
c.378.2.bb	2	J.378	Control
c.378.3.b	3	J.378	Control
c.378.4.n	4	J.378	Control
n.404.2.bb	2	J.404	NEC
n.404.3.b	3	J.404	NEC
n.404.4.n	4	J.404	NEC
c.395.2.bb	2	J.395	Control
c.395.3.b	3	J.395	Control
c.395.4.n	4	J.395	Control
n.058.1.b	1	UF.058	NEC
n.058.2.n	2	UF.058	NEC
c.051.1.b	1	UF.51	Control
c.051.2.n	2	UF.51	Control
c.060.1.b	1	UF.60	Control
c.060.2.n	2	UF.60	Control
n.079.1.b	1	UF.079	NEC
n.079.2.n	2	UF.079	NEC
c.073.1.b	1	UF.73	Control
c.073.2.n	2	UF.73	Control
c.075.1.b	1	UF.75	Control
c.075.2.n	2	UF.75	Control
n.084.2.n	2	UF.75	Control
c.081.1.bb	1	UF.81	Control
c.081.2.n	2	UF.81	Control
c.094.2.n	2	UF.81	Control
n.093.1.b	1	UF.093	NEC
n.093.2.n	2	UF.093	NEC
c.101.1.bb	1	UF.101	Control
c.101.2.n	2	UF.101	Control
c.102.1.b	1	UF.102	Control
c.102.2.n	2	UF.102	Control
n.099.2.bb	2	UF.099	NEC
n.099.3.b	3	UF.099	NEC
n.099.4.n	4	UF.099	NEC
c.095.2.bb	2	UF.095	Control
c.095.3.b	3	UF.095	Control
c.095.4.n	5	UF.095	Control
c.097.2.bb	2	UF.097	Control
c.097.3.b	3	UF.097	Control
c.097.4.n	4	UF.097	Control
n.108.1.b	1	UF.108	NEC
n.108.2.n	2	UF.108	NEC
c.100.1.b	1	UF.100	Control
c.100.2.n	2	UF.100	Control
c.110.1.b	1	UF.110	Control
c.110.2.n	2	UF.110	Control
n.131.1.n	1	UF.131	NEC
c.126.1.b	1	UF.126	Control
c.126.2.n	2	UF.126	Control
c.153.1.bb	1	UF.153	Control
c.153.3.n	3	UF.153	Control
n.143.1.n	1	UF.143	NEC
c.117.1.b	1	UF.117	Control
c.117.2.n	1	UF.117	Control
c.121.1.b	1	UF.121	Control
c.121.2.n	1	UF.121	Control
n.156.2.bb	2	UF.156	NEC
n.156.3.b	3	UF.156	NEC
n.156.4.n	4	UF.156	NEC
c.167.2.bb	2	UF.167	Control
c.167.3.b	3	UF.167	Control
c.167.4.n	4	UF.167	Control
c.168.2.bb	2	UF.168	Control
c.168.3.bb	3	UF.168	Control
c.168.4.n	4	UF.168	Control
n.161.1.b	1	UF.161	NEC
n.161.2.n	2	UF.161	NEC
c.162.1.bb	1	UF.162	Control
c.162.2.n	2	UF.162	Control
c.163.1.bb	1	UF.163	Control
c.163.2.n	2	UF.163	Control
n.165.1.b	1	UF.165	NEC
n.165.2.n	2	UF.165	NEC
c.169.1.bb	1	UF.169	Control
c.169.2.n	2	UF.169	Control
c.170.1.bb	1	UF.170	Control
c.170.2.n	2	UF.170	Control
