# Supplementary material for: Intestinal dysbiosis in preterm infants preceding necrotizing enterocolitis: a systematic review and meta-analysis
Source: Microbiome. 2017 Mar 9;5:31. doi: 10.1186/s40168-017-0248-8 (PMC5343300; doi:10.1186/s40168-017-0248-8)
Supplement: Additional file 5: — Zip file containing sequence data shared by authors for Mshvildadze [30], Mai [31], Normann [34], and Torraza [56]. (ZIP 83304 kb) [file 40168_2017_248_MOESM5_ESM.zip › NEC063010ALL.fna]

>GJQF4QS01AG8CI rank=0000108 x=79.0 y=496.0 length=54
AGAGCTCTCATGCTGCCTCCCGTAGGAGTTATCCTGAGCCAGAATCGAACCCTG
>GJQF4QS01ATILR rank=0000155 x=219.0 y=221.0 length=48
AGACCCTGTCATGCTGCCCTCCCGTAGGAGTCGCCGTCCCTCGACNNG
>GJQF4QS01AMOK7 rank=0000188 x=141.0 y=873.0 length=54
AGACTGTCCATGCTGCCTCCCGTAGGAGTGCCCTGAGCCAGAATCGAACCCTTG
>GJQF4QS01AKB6X rank=0000254 x=114.0 y=2087.0 length=53
AGACTCTGCATGCTGCCTCCCGTAGGAGTATCCTGAGCCAGAATCGAACCCTG
>GJQF4QS01AI3WA rank=0000281 x=100.0 y=2024.0 length=54
AGACTGTCCATGCTGCCTCCCGTAGGAGTGCCCTGAGCCAGAATCGAACCCTTG
>GJQF4QS01AGWI8 rank=0000288 x=75.0 y=1570.0 length=58
AGACCTCACATGCTGCCTCCCGTAGGAGTGTTTGATCCTGAGCCAGGATCAAACTCTT
>GJQF4QS01AF59U rank=0000290 x=67.0 y=304.0 length=50
TTCCGCATCATGCTGCCTCCCGTAGGAGTCTGAGCCAGGATCAAACTCTG
>GJQF4QS01AOGME rank=0000315 x=161.0 y=1940.0 length=89
AGAGAGAGCATGCTGCCTCCCGTAGGAGTGCCTCCCTCGCGACATCAGAGAGAGAGCATG
CTGCCTCCCTGAGCCAGAATCGAACCCTG
>GJQF4QS01AFXJJ rank=0000337 x=64.0 y=1277.0 length=53
AGACTCTGCATGCTGCCTCCCGTAGGAGTATCCTGAGCCAGGATCAAACTCTG
>GJQF4QS01AHIF9 rank=0000374 x=82.0 y=1303.0 length=41
AGACCTCACATGCTGCCTCCCTGAGCCAGGATCAAACTCTG
>GJQF4QS01ASLIY rank=0000406 x=208.0 y=2408.0 length=63
AGACCAGACATGCTGCCTCCCGTAGGAGTGCCTCCCTCGCGCCCATCTGAGCCAGATCAA
CCT
>GJQF4QS01AN8Z7 rank=0000435 x=159.0 y=261.0 length=61
ACTCGACACATGCTGCCTCCGTAGGAGTGCTTGCCAAGCCCTGAGCCAGGATCAAACTCT
G
>GJQF4QS01APSFY rank=0000438 x=176.0 y=2476.0 length=43
AGAGGACTCATGCTGCCTCCCTGGAGTCNGTCCTCGAACNCNG
>GJQF4QS01ATS8M rank=0000445 x=222.0 y=1716.0 length=41
ACTCGACACATGCTGCCTCCCTGAGCCAGGATCAAACTCTG
>GJQF4QS01AQ6HE rank=0000447 x=192.0 y=1792.0 length=50
AGACGTGACATGCTGCCTCCCGTAGGAGTCTGAGCCAGAATCGAACCCTG
>GJQF4QS01AKISJ rank=0000449 x=116.0 y=2449.0 length=46
ACTCGACACATGCTGCCTCCCGTGGAGTCGCCGTCCTCGAACNCNG
>GJQF4QS01AL2EM rank=0000470 x=134.0 y=796.0 length=45
AGACCTCACATGCTGCCTCCCGTAGGAGTGCCACGGTCAACTCTG
>GJQF4QS01APR1F rank=0000471 x=176.0 y=1953.0 length=54
AGAGGACTCATGCTGCCTCCCGTAGGAGTGATCCTGAGCCAGGATCAAACTCTG
>GJQF4QS01AKNSL rank=0000476 x=118.0 y=739.0 length=53
AGACGTGACNTGCTGCTCCGTGGNGTGCTCCTCGCGCTGNGCNGATCGACCTG
>GJQF4QS01AGPPM rank=0000479 x=73.0 y=920.0 length=52
AGAGCTCTCATGCTGCCTCCCGTAGGAGTGCCTGAGCCAGGATCAAACTCTG
>GJQF4QS01AUN2G rank=0000488 x=232.0 y=710.0 length=89
AGACCTCACATGCTGCCTCCCGTAGGAGTGCCTCCCTCGCCGCATCAGAGACCTCATATG
CTGCCTCCCTGAGCCAGAATCGAACCCTG
>GJQF4QS01ALZ2E rank=0000498 x=133.0 y=1860.0 length=57
AGACTCTGCATGCTCGCCTCCCGTAGGAGTGCCACCCTGAGCCAGAATGAACCCTTG
>GJQF4QS01ATFC3 rank=0000502 x=218.0 y=117.0 length=51
AGAGGACTCATGCTGCCTCCCGTAGGAGTCCTGAGCCAGGATCAAACTCTG
>GJQF4QS01ASLE7 rank=0000504 x=208.0 y=2273.0 length=51
ACTCGACACATGCTGCCTCCCGTAGGAGTGCCTCCCTGNGCNGATNACCTG
>GJQF4QS01AER98 rank=0000508 x=51.0 y=1054.0 length=51
AGACTGTCTATGCTGCCTCCCGTAGGAGGCCTGAGCCAAGATCAAACTCTG
>GJQF4QS01AEZEO rank=0000515 x=53.0 y=2094.0 length=52
AGACAGTGCATGCTGCCTCCCGTAGGAGTGCCTGAGCCAGGATCAAACTCTG
>GJQF4QS01ANXTO rank=0000524 x=155.0 y=2154.0 length=51
AGAGCTGACATGCTGCCTCCCGTAGGAGTGCTGAGCCAGGATCAAACTCTG
>GJQF4QS01AOJ4D rank=0000531 x=162.0 y=2379.0 length=59
AGACCTGTCATGCTGCCTCCCGTAGGAGTGTTCGACTCCTGAGCCAGAATCGAACCCTG
>GJQF4QS01ASGEH rank=0000551 x=206.0 y=3959.0 length=62
AGACCAGACATGCTGCCTCCGTAGGAGTGCCTCCCTCGCGCCTGAGCCAGGATCAAACTC
TG
>GJQF4QS01ARRTO rank=0000567 x=199.0 y=778.0 length=68
AGAGCACACATGCTGCCTCCCGTAGGAGTCTCAGTCAGAGTTTGATCCTGAGCCAGAATC
GAACCCTG
>GJQF4QS01AOCAF rank=0000585 x=160.0 y=421.0 length=88
AGACCTGTCATGCTGCCTCCCGTAGGAGTGCCTCCCTCGCCCCATCAGAGACCTGTCATG
CTGCCTCCTGAGCCAGAATCGAACCCTG
>GJQF4QS01AD2J4 rank=0000590 x=43.0 y=482.0 length=54
AGACGAGTCATGCTGCCTCCCGTAGGAGTCTCCCTGAGCCAGAATCGAACCCTG
>GJQF4QS01AQLRA rank=0000604 x=185.0 y=3604.0 length=71
AGACTGAGCATGCTGCCTCCCGTAGGAGTGCCTCCCTGCGCCATCAGAGACTGAGCCAGA
ATCGAACCCTG
>GJQF4QS01AST9R rank=0000631 x=211.0 y=1453.0 length=54
AGACGTCTCATGCTGCCTCCCGTAGGAGTGATTCTGAGCCAGGATCAAACTCTG
>GJQF4QS01AF3F6 rank=0000632 x=66.0 y=740.0 length=43
AGAGAGAGCATGCTGCCTCCCCTGAGCCACGAATCGAACCCTG
>GJQF4QS01AFUJD rank=0000645 x=63.0 y=1479.0 length=53
AGACGACACATGCTGCCTCCCGTAGGAGTGGCCTGAGCCAGGATCAAACTCTG
>GJQF4QS01AP3ZR rank=0000654 x=180.0 y=1061.0 length=49
AGAGAGAGCATGCTGCCTCCCGTAGGAGTNCCTCCNGCCNGATGACCTG
>GJQF4QS01AN5SR rank=0000658 x=158.0 y=201.0 length=60
AGACTCTGCATGCTGCCTCCCGTAGGAGTGAGTTTGATCCTGAGCCAGGATCAAACTCTG
>GJQF4QS01ANM5A rank=0000660 x=152.0 y=604.0 length=53
TTCCGCATCATGCTGCCTCCCGTAGGAGTCCGCTGAGCCAGGATCAAACTCTG
>GJQF4QS01AF6NE rank=0000666 x=67.0 y=792.0 length=55
AGAGAGAGCATGCTGCCTCCCGTAGGAGTTGATCCTGAGCCAGGATCAAACTCTG
>GJQF4QS01ASTQR rank=0000680 x=211.0 y=769.0 length=50
AGAGCTCTCATGCTGCCTCCCGTAGGAGTCTGAGCCAGAATCGAACCCTG
>GJQF4QS01AHT9P rank=0000681 x=86.0 y=235.0 length=45
AGAGCTGACATGCTGCCTCCCGTAGGAGTCGCCTCCCTCGGACCT
>GJQF4QS01AEI6K rank=0000683 x=48.0 y=1546.0 length=53
AGAGACTGCATGCTGCCTCCCGTAGGAGTATCCTGAGCCAGGATCAAACTCTG
>GJQF4QS01AIBDM rank=0000697 x=91.0 y=1928.0 length=56
AGAGAGAGCATGCTGCCTCCGTAGGAGTGTTTGATCCTGGCCAGAATCGAACCCTG
>GJQF4QS01AJGFO rank=0000701 x=104.0 y=1890.0 length=63
AGAGAGAGCATGCTGCCTCCCGTAGGAGTGTCAAGTTTGATCCTGAGCCAGAATCGAACC
CTG
>GJQF4QS01AKAPZ rank=0000715 x=114.0 y=181.0 length=52
AGACTGTCCATGCTGCCTCCCGTAGGAGTGCCTGAGCCAGAATCGAACCCTG
>GJQF4QS01AG8AU rank=0000721 x=79.0 y=436.0 length=56
AGAGCTCTCATGCTGCCTCCCGTAGGAGTGCCTCCCTGAGCCAGGATCAAACTCTG
>GJQF4QS01AGQUR rank=0000742 x=73.0 y=2401.0 length=64
AGACCTCACATGCTGCCTCCCGTAGGAGTGCCCTTGGCCAGCCCTGAGCCAGGATCAAAC
TCTG
>GJQF4QS01AF3CH rank=0000746 x=66.0 y=607.0 length=48
AGAGCGTGACACTGCTCGACCCTCCGAGGNGTGGCCCGTCCCTGCAGC
>GJQF4QS01AJJG7 rank=0000750 x=105.0 y=1737.0 length=51
AGACCTCACATGCTGCCTCCCGTAGGAGTCCTGAGCCAGAATCGAACCCTG
>GJQF4QS01AUQ7R rank=0000751 x=233.0 y=693.0 length=55
AGAGAGAGCATGCTGCCTCCCGTAGGAGTTGATCCTGAGCCAGAATCGAACCCTG
>GJQF4QS01AFHWT rank=0000752 x=59.0 y=1499.0 length=56
ACTCGACACATGCTGCCTCCCGTAGGAGTGCCTCCCTGAGCCAGAATCGAACCCTG
>GJQF4QS01AGNMU rank=0000753 x=72.0 y=2324.0 length=65
AGAGACTGCATGCTGCCTCCCGTAGGAGTGTCAGAGTTTGATCCTGAGCCAGAATCGAAC
CCTTG
>GJQF4QS01AF4RU rank=0000756 x=66.0 y=2456.0 length=44
AGACAGTGCATGCTGCCTCCCCGTAGGAGTCNCCTCCTCGCCNG
>GJQF4QS01AEVIN rank=0000761 x=52.0 y=1149.0 length=51
AGACGAGTCATGCTGCCTCCCGTAGGAGTGCTGAGCCAGGATCAAACTCTG
>GJQF4QS01APFCD rank=0000771 x=172.0 y=1883.0 length=58
AGAGGACTCATGCTGCCTCCCGTAGGAGTGTTCGATTCTGAGCCAGGATCAAACTCTG
>GJQF4QS01AEV96 rank=0000778 x=52.0 y=2140.0 length=60
AGAGCTGACATGCTGCCTCCCGTAGGAGTGAGTTTGATCCTGAGCCAGGATCAAACTCTG
>GJQF4QS01AP6AL rank=0000779 x=180.0 y=4043.0 length=61
AGAGAGAGCATGCTGCCTCCCGTAGGAGTCNCCCAGGCCGCTGAGCCAGGATCAAACTCT
G
>GJQF4QS01AM929 rank=0000780 x=148.0 y=67.0 length=51
AGACGTCTCATGCTGCCTCCCGTAGGAGTGCTGAGCCAGAATCGAACCCTG
>GJQF4QS01AOVWS rank=0000782 x=166.0 y=1274.0 length=62
AGACTCTGCATGCTGCCTCCCGTAGGAGTGACGTTTCGATCCTGAGCCAGAATCGAACCC
TG
>GJQF4QS01ANM5G rank=0000783 x=152.0 y=610.0 length=53
AGACGTCTCATGCTGCCTCCCGTAGGAGTATCCTGAGCCAGGATCAAACTCTG
>GJQF4QS01AHXNL rank=0000784 x=87.0 y=527.0 length=56
AGACCTGTCATGCTGCCTCCCGTAGGAGTAGCCCGCTGAGCCAGGAATCGAAACCT
>GJQF4QS01AFWSK rank=0000787 x=64.0 y=306.0 length=54
AGACCTCACATGCTGCCTCCCGTAGGAGTGCCTGAGCCAGGAATCGAAACCCTG
>GJQF4QS01ALNCF rank=0000791 x=129.0 y=1757.0 length=56
AGAGCTCTCATGCTGCCTCCCGTAGGAGTGCCTCCCTGAGCCAGGATCAAACTCTG
>GJQF4QS01AGHMH rank=0000795 x=70.0 y=2727.0 length=83
AGACTGTCCATGCTGCCTCCCGTAGGAGTTCCTCCTCGCGCATCAGAGACTGTCCATGCT
GCCTGAGCCAGAATCGAACCCTG
>GJQF4QS01AK08B rank=0000808 x=122.0 y=1769.0 length=51
AGACTCTGCATGCTGCCTCCCGTAGGAGTCCTGAGCCAGAATCGAACCCTG
>GJQF4QS01AUHJF rank=0000824 x=230.0 y=441.0 length=67
AGACGTACATGCTGCTCCCGTACGGAGGTGCCTCCCTCCGCGCCGTCTGAGCCAGGATCA
AACTCTG
>GJQF4QS01AOJES rank=0000826 x=162.0 y=1458.0 length=55
AGACCACTCATGCTGCCTCCCGTAGGAGTCCTCCCTGAGCCAGAATCGAACCCTG
>GJQF4QS01AO3O7 rank=0000830 x=168.0 y=3177.0 length=48
AGAGCTCTCATGCTGCCTCCCGTAGGAGTGCCTCNGCCNGATGACCTG
>GJQF4QS01AFKL1 rank=0000831 x=60.0 y=903.0 length=64
AGACCTCACATGCTGCCTCCCGTAGGAGTGTCAGAGTCTGATCCTGAGCCAGAATCGAAC
CCTG
>GJQF4QS01AOOFR rank=0000836 x=163.0 y=3877.0 length=41
AGACCTGTCATGCTGCCTCCCTGAGCCAGGATCAAACTCTG
>GJQF4QS01AF30Q rank=0000849 x=66.0 y=1480.0 length=55
AGACTGTCCATGCTGCCTCCCGTAGGAGTGGCCTGAGCCAGGGATCAAAACTCTG
>GJQF4QS01ASJ5U rank=0000859 x=208.0 y=640.0 length=52
AGAGCTGACATGCTGCCTCCCGTAGGAGTGCCTGAGCCAGAATCGAACCCTG
>GJQF4QS01AOIE5 rank=0000874 x=162.0 y=175.0 length=51
AGACGAGTCATGCTGCCTCCCGTAGGAGTGCTGAGCCAGAATCGAACCCTG
>GJQF4QS01AJ5XW rank=0000880 x=112.0 y=2178.0 length=52
ACTCGACACATGCTGCCTCCCGTAGGAGTTCCTGAGCCAGGATCAAACTCTG
>GJQF4QS01AREGX rank=0000886 x=194.0 y=3951.0 length=56
AGACAGTGCATGCTGCCTCCCGTAGGAGTGCCTCCCTGAGCCAGGATCAAACTCTG
>GJQF4QS01AFO6G rank=0000888 x=61.0 y=2726.0 length=63
AGACCTCACATGCTGCCTCCCGTAGGAGTGCCTCCCTCGCGCCTGAGCCAGAATCGAACC
CTG
>GJQF4QS01ALYRW rank=0000892 x=133.0 y=186.0 length=52
AGACGAGTCATGCTGCCTCCCGTAGGAGTGCCTGAGCCAGGATCAAACTCTG
>GJQF4QS01ANW2W rank=0000894 x=155.0 y=1190.0 length=56
ACGACATCCATGCTGCCTCCCGTAGGAGTAGCCCGCTGAGCCAGGATCAAACTCTG
>GJQF4QS01AGV8V rank=0000900 x=75.0 y=1197.0 length=48
AGACAGTGCATGCTGCCTCCCGTAGGAGTGCCTGAGCCAGATCAACCT
>GJQF4QS01AE498 rank=0000902 x=55.0 y=1518.0 length=51
AGAGCTCTCATGCTGCCTCCCGTAGGAGTTCTGAGCCAGAATCGAACCCTG
>GJQF4QS01AF3S8 rank=0000916 x=66.0 y=1210.0 length=56
ACTCAGACCATGCTGCCTCCCGTAGGAGTGCCTCCCTGAGCCAGGATCAAACTCTG
>GJQF4QS01AD7C8 rank=0000933 x=44.0 y=2618.0 length=62
AGACTCTGCATGCTGCCTCCCGTAGGAGTGACGTTTCGATCCTGAGCCAGAATCGAACCC
TG
>GJQF4QS01AMXPZ rank=0000934 x=144.0 y=421.0 length=59
AGACAGTGCATGCTGCCTCCCGTAGGAGTGAGTTTGATCTGAGCCAGGATCAAACTCTG
>GJQF4QS01AKHJK rank=0000936 x=116.0 y=830.0 length=41
ACTCGACACATGCTGCCTCCCTGAGCCAGGATCAAACTCTG
>GJQF4QS01AMT4T rank=0000940 x=142.0 y=3963.0 length=52
AGACTGTCCATGCTGCCTCCCGTAGGAGTGCCTGAGCCAGAATCGAACCCTG
>GJQF4QS01AGZRL rank=0000943 x=76.0 y=1663.0 length=95
AGACCTGTCATGCTGCCTCCCGTAGGAGTCCATCAGAGACCTGTCATGCTGCCTCCCGTA
GGAGTGAGTTTGAGCCTGAGCCAGAATCGAACCTG
>GJQF4QS01ALFR7 rank=0000946 x=127.0 y=149.0 length=57
AGAGCTGACATGCTGCCTCCCGTAGGAGTATTGATCCTGAGCCAGGATCAAACTCTG
>GJQF4QS01AUCAY rank=0000947 x=228.0 y=1848.0 length=51
AGACCTCACATGCTGCCTCCGTAGGAGTGCCTGAGCCAGGATCAAACTCTG
>GJQF4QS01AM3F7 rank=0000949 x=145.0 y=3749.0 length=53
AGAGCAGTCATGCTGCCTCCCGTAGGAGTCCTGAGCCAGAATCGAACCCCTTG
>GJQF4QS01AI5PS rank=0000953 x=101.0 y=286.0 length=257
ACGTTCCTCATGCTGCCTCCCGTAGGAGTCTGGACCGTGTCTCAGTTCCAGTGTGGCTGG
TCATCCTCTCAGACCAGCTAGGGATCGTCGCCTAGGTGAGCCATTACCCCACCTACTAGC
TAATCCCATCTGGGCACATCTGATGGCATGAGGCCCGAAGGTCCCCCACTTTGGTCTTGC
GACGTTATGCGGTATTAGCTACCGTTTCCAGTAGTTATCCCCCTCCATCAGGCAGTTTCC
CAGACATTACTCACCCG
>GJQF4QS01AK9WJ rank=0000954 x=125.0 y=721.0 length=51
AGAGACTCATGCTGCCTCCCGTAGGAGTGCTGAGCCAGAATCGAAACCCTG
>GJQF4QS01AJGCO rank=0000955 x=104.0 y=1782.0 length=57
AGACTCTGCATGCTGCCTCCCGTAGGAGTCAGCCCGCTGAGCCAGGATCAAACTCTG
>GJQF4QS01ANM3T rank=0000957 x=152.0 y=551.0 length=51
AGACTCTGCATGCTGCCTCCCGTAGGAGTGCTGAGCCAGGATCAAACTCTG
>GJQF4QS01AMLC4 rank=0000958 x=140.0 y=790.0 length=51
AGACTCACCATGCTGCCTCCCGTAGGAGTCCTGAGCCAGAATCGAACCCTG
>GJQF4QS01AGPIK rank=0000961 x=73.0 y=666.0 length=50
AGAGCAGTCATGCTGCCTCCCGTAGGAGTCTGAGCCAGGATCAAACTCTG
>GJQF4QS01AEPTX rank=0000963 x=50.0 y=1971.0 length=58
AGACCACTCATGCTGCCTCCCGTAGGAGTGTTTGATCCTGAGCCAGGATCAAACTCTG
>GJQF4QS01AH90G rank=0000968 x=91.0 y=158.0 length=53
AGACAGTGCATGCTGCCTCCCGTAGGAGTCCGCTGAGCCAGAATCGAACCCTG
>GJQF4QS01AN87B rank=0000969 x=159.0 y=517.0 length=60
AGACTGTCCATGCTGCCTCCCGTAGGAGTCTGCCAGCCGCTGAGCCAGAATCGAACCCTG
>GJQF4QS01AR461 rank=0000970 x=203.0 y=1723.0 length=52
AGAGAGAGCATGCTGCCTCCCGTAGGAGTGCCTGAGCCAGGATCAAACTCTG
>GJQF4QS01ALSXF rank=0000971 x=131.0 y=801.0 length=52
AGAGCTCTCATGCTGCCTCCCGTAGGAGTCGCTGAGCCAGAATCGAACCCTG
>GJQF4QS01ADWW2 rank=0000975 x=41.0 y=1364.0 length=41
ACTCGACACATGCTGCCTCCCTGAGCCAGGATCAAACTCTG
>GJQF4QS01AG884 rank=0000980 x=79.0 y=1670.0 length=41
ACTCGACACATGCTGCCTCCCTGAGCCAGGATCAAACTCTG
>GJQF4QS01AFRXP rank=0000981 x=62.0 y=2203.0 length=55
TTCCGCATCATGCTGCCTCCCGTAGGAGTGCCTCCCTGAGCCAGGATCAACTCTG
>GJQF4QS01AHI7Q rank=0000982 x=82.0 y=2292.0 length=52
ACTCAGTGCATGCTGCCTCCCGTAGGAGTGGCTGAGCCAGGATCAAACTCTG
>GJQF4QS01ALSHK rank=0000985 x=131.0 y=230.0 length=64
AGACGACACATGCTGCCTCCCGTAGGAGTGTCAGAGTTTGATCCTGAGCCAGAATCGAAC
CCTG
>GJQF4QS01AHMJY rank=0000989 x=83.0 y=2524.0 length=70
AGACCAGACATGCTGCCTCCCGTAGGAGTACTCGACACATGCCGCCTCCCTGAGCCAGGA
TCAAACTCTG
>GJQF4QS01AQ6OW rank=0000991 x=192.0 y=2062.0 length=50
AGAGCAGTCATGCTGCCTCCCGTAGGAGTCTGAGCCAGAATCGAACCCTG
>GJQF4QS01ANWD2 rank=0000996 x=155.0 y=296.0 length=53
AGACCACTCATGCTGCCTCCCGTAGGAGTCCGCTGAGCCAGGATCAAACTCTG
>GJQF4QS01ARZBG rank=0001004 x=201.0 y=2298.0 length=53
AGACCTGTCATGCTGCCTCCCGTAGGAGTATCCTGAGCCAGAATCGAACCCTG
>GJQF4QS01AFDUX rank=0001010 x=58.0 y=343.0 length=59
AGACGAGTCATGCTGCCTCCCGTAGGAGTGAGTTTGAGCCTGAGCCAGGACAAACTCTG
>GJQF4QS01AONI4 rank=0001011 x=163.0 y=2702.0 length=58
AGAGGACTCATGCTGCCTCCCGTAGGAGTAGTTTGATCCTGAGCCAGAATGAACCCTG
>GJQF4QS01AKSAL rank=0001012 x=119.0 y=2475.0 length=86
TTCCGCATCATGCTGCCTCCCGTAGGAGTCTCGACACATGCTGCCTCCCGTAGGAGTGCC
TTTGCCTGAGCCAGGATCAAACTCTG
>GJQF4QS01AP2XK rank=0001014 x=179.0 y=3782.0 length=71
AGAGCTGACATGCTGCCTCCCGTAGGAGTCGGCTCAGTCAGAGTTTGATCCTGAGCCAGA
ATCGAACCCTG
>GJQF4QS01AJ420 rank=0001015 x=112.0 y=1066.0 length=59
AGACTGTCCATGCTGCCTCCCGTAGGAGTAGTTTGATCCTGAGCCAGAATCGAACCCTG
>GJQF4QS01AHFPK rank=0001019 x=81.0 y=1846.0 length=56
AGACCTGTCATGCTGCCTCCCGTAGGAGTGGCCTCCCTGAGCCAGAATGAACCCTG
>GJQF4QS01AN3J2 rank=0001022 x=157.0 y=1392.0 length=58
AGAGGACTCATGCTGCCTCCCGTAGGAGTGGCTGGCACTGAGCCAGAATCGAACCCTG
>GJQF4QS01AOETP rank=0001026 x=160.0 y=3707.0 length=59
AGACCTGTCATGCTGCCTCCCGTAGGAGTAGTTTGACCCTGAGCCAGGATCAAACTCTG
>GJQF4QS01ALF50 rank=0001027 x=127.0 y=646.0 length=51
AGACTCTGCATGCTGCCTCCCGTAGGAGTGCTGAGCCAGGATCAAACTCTG
>GJQF4QS01AOO24 rank=0001028 x=164.0 y=622.0 length=59
AGAGCTCTCATGCTGCCTCCCGTAGGAGTCTGCAGGCGCTGAGCCAGAATCGAACCCTG
>GJQF4QS01AN5RQ rank=0001031 x=158.0 y=164.0 length=50
AGACCTCATATGCTGCCTCCCGTAGGAGTCTGAGCCAGAATCGAACCCTG
>GJQF4QS01ALNPJ rank=0001033 x=129.0 y=2229.0 length=53
AGAGGACTCATGCTGCCTCCCGTAGGAGTGCCCTGAGCCAGAATCGAACCCTG
>GJQF4QS01ATJGS rank=0001037 x=219.0 y=1338.0 length=52
AGAGCTGACATGCTGCCTCCCGTAGGAGTGCCTGAGCCAGAATCGAACCCTG
>GJQF4QS01AH12J rank=0001043 x=88.0 y=2153.0 length=51
AGAGAGAGCATGCTGCCTCCCGTAGGAGTCCTGAGCCAGGATCAAACTCTG
>GJQF4QS01AUQ2E rank=0001047 x=233.0 y=500.0 length=54
AGAGCTGACATGCTGCCTCCCGTAGGAGTNTTCCTGAGCCAGGATCAAACTCTG
>GJQF4QS01AG45J rank=0001056 x=78.0 y=453.0 length=57
AGACGTGACATGCTGCCTCCCGTAGGAGTTTGGATCCTGAGCCAGAATCGAACCCTG
>GJQF4QS01AEWPO rank=0001060 x=52.0 y=2698.0 length=55
AGAGCACACATGCTGCCTCCCGTAGGAGTGCCCGCTGAGCCAGAATCGAACCCTG
>GJQF4QS01AOC09 rank=0001066 x=160.0 y=1387.0 length=54
ACTCGACACATGCTGCCTCCCGTAGGAGTGATCCTGAGCCAGAATCGAACCCTG
>GJQF4QS01AHVW3 rank=0001070 x=86.0 y=2373.0 length=51
AGAGCTCTCATGCTGCCTCCCGTAGGAGTGCTGAGCCAGAATCGAACCCTG
>GJQF4QS01AM1H6 rank=0001072 x=145.0 y=1228.0 length=59
AGAGCTGACATGCTGCCTCCCGTAGGAGTTTGCAGCCGCTGAGCCAGGATCAAACTCTG
>GJQF4QS01AK6OB rank=0001075 x=124.0 y=633.0 length=58
AGAGAGAGCATGCTGCCTCCCGTAGGAGTGTTTGATCCTGAGCCAGGATCAAACTCTG
>GJQF4QS01AUT9V rank=0001078 x=234.0 y=561.0 length=50
AGAGCAGTCATGCTGCCTCCCGTAGGAGTCTGAGCCAGAATCGAACCCTG
>GJQF4QS01AKWT4 rank=0001079 x=121.0 y=170.0 length=51
AGACCTCACATGCTGCCTCCCGTAGGAGTGCTGAGCCAGGATCAAACTCTG
>GJQF4QS01AJ1HN rank=0001080 x=111.0 y=505.0 length=64
AGACTCTGTATGCTGCCTCCCGTAGGAGTGTCAGAGTTTGATCCTGAGCCAGAATCGAAC
CCTG
>GJQF4QS01ATSBG rank=0001086 x=222.0 y=522.0 length=51
AGAGAGAGCATGCTGCCTCCCGTAGGAGTGCTGAGCCAGGATCAAACTCTG
>GJQF4QS01ANQDX rank=0001087 x=153.0 y=707.0 length=52
AGACCTCACATGCTGCCTCCCGTACGGAGTGCCTGAGCCAGATCGAACCCTG
>GJQF4QS01AFXS3 rank=0001095 x=64.0 y=1621.0 length=57
AGACTGTCCATGCTGCCTCCCCGTACGGAGTGATCCTCGAGCCAGAATCGAACCCTG
>GJQF4QS01AQWWX rank=0001097 x=189.0 y=1679.0 length=52
AGACGTGACATGCTGCCTCCCGTAGGAGTGCCTGAGCCAGGATCAAACTCTG
>GJQF4QS01AGYQV rank=0001100 x=76.0 y=341.0 length=52
AGACCTCACATGCTGCCTCCCGTAGGAGTCGCTGAGCCAGGATCAAACTCTG
>GJQF4QS01AJGI0 rank=0001104 x=104.0 y=2010.0 length=41
ACTCGACACATGCTGCCTCCCTGAGCAGGACTCAAACTCTG
>GJQF4QS01AL17K rank=0001109 x=134.0 y=542.0 length=58
AGAGGACTCATGCTGCCTCCCGTAGGAGTGTTTGATCCTGAGCCAGAATCGAACCCTG
>GJQF4QS01AGJQM rank=0001113 x=71.0 y=1372.0 length=54
AGAGCTGACATGCTGCCTCCCGTAGGAGTATTCTGAGCCCAGAATCGAACCCTG
>GJQF4QS01AOZKN rank=0001115 x=167.0 y=1925.0 length=49
AGACAGACATGCTGCCTCCCGTAGGAGTCTGAGCCAGGATCAAACTCTG
>GJQF4QS01ARJHD rank=0001116 x=196.0 y=2255.0 length=57
AGACTCTGCATGCTGCCTCCCGTAGGAGTGTTGACCCTGAGCCAGAATCGAACCCTG
>GJQF4QS01AH8E2 rank=0001126 x=90.0 y=2188.0 length=247
TTCCGCATCATGCTGCCTCCCGTAGGAGTCTGGACCGTGTCTCAGTCCCAGTGTGGCCGA
TCACCCTCTCAGGTCGGCTATGCATCGTGGCCTTGGTGAGCCGTTACCTCACCAACTAGC
TAATGCACCGCGGGTCCATCCATCAGCGACACCCGAAAGCGCCTTTCACTCTTATGCCAT
GCGGCATAAACTGTTATGCGGTATTAGCACCTGTTTCCAAGTGTTATCCCCCTCTGATGG
GTAGGTT
>GJQF4QS01AMQCV rank=0001129 x=141.0 y=3165.0 length=54
AGACCAGACATGCTGCCTCCCGTAGGAGTGCCTCCCTGAGCCNGATGAACCCTG
>GJQF4QS01AI7W7 rank=0001131 x=101.0 y=3145.0 length=56
AGACGAGTCATGCTGCCTCCCGTAGGAGTGTTGATCCTGGCCAGGGTCAAACTCTG
>GJQF4QS01AMUA6 rank=0001132 x=143.0 y=96.0 length=51
AGACTCTGCATGCTGCCTCCCGTAGGAGTCCTGAGCCAGGATCAAACTCTG
>GJQF4QS01AS08U rank=0001144 x=213.0 y=2300.0 length=52
AGAGGACTCATGCTGCCTCCCGTAGGAGTGCCGTGAGCCAGAATCGAACCTG
>GJQF4QS01ATZEL rank=0001147 x=224.0 y=1515.0 length=58
AGACGAGTCATGCTGCCTCCCGTAGGAGTGTTTGATCCTGAGCCAGGATCAAACTCTG
>GJQF4QS01AGVON rank=0001149 x=75.0 y=469.0 length=59
AGACCAGACATGCTGCCTCCCGTAGGAGTCTTCCGCCGCTGAGCCAGAATCGAACCCTG
>GJQF4QS01AO00X rank=0001153 x=167.0 y=3807.0 length=53
AGACGACACATGCTGCCTCCGTAGGAGTGATCCTGAGCCAGGATCAAACTCTG
>GJQF4QS01AL3GR rank=0001155 x=134.0 y=2169.0 length=52
AGACCTCACATGCTGCCTCCCGTAGGAGTCGCTGAGCCAGAATCGAACCCTG
>GJQF4QS01AH7YC rank=0001158 x=90.0 y=1586.0 length=55
AGACGTGACATGCTGCCTCCCGTAGGAGTGCCCGCTGAGCCAGAATCGAACCCTG
>GJQF4QS01AO6OT rank=0001159 x=169.0 y=2955.0 length=48
AGAGCTGACATGCTGCCTCCCGTAGGAGTNCCTCAGCCAGATGACCTG
>GJQF4QS01AK0HQ rank=0001160 x=122.0 y=812.0 length=57
AGAGCAGTCATGCTGCCTCCCGTAGGAGTCTTCCCGCTGAGCCAGAATCGAACCCTG
>GJQF4QS01AH8JB rank=0001165 x=90.0 y=2341.0 length=69
AGACGAGTCATGCTGCCTCCCGTAGGAGTGCTCAGTCAGAGTTTGATCCTGAGCCAGAAT
CGAACCCTG
>GJQF4QS01AHDI7 rank=0001169 x=80.0 y=3121.0 length=58
AGACTCTGCATGCTGCCTCCCGTAGGAGTGGCAAGGCCTGAGCCAGAATCGAACCCTG
>GJQF4QS01AMSEF rank=0001171 x=142.0 y=1717.0 length=52
AGACGAGTCATGCTGCCTCCCGTAGGAGTGCCTGAGCCAGGATCAAACTCTG
>GJQF4QS01AEIDV rank=0001172 x=48.0 y=513.0 length=52
AGAGAGAGCATGCTGCCTCCCGTAGGAGTCGCTGAGCCAGAATCGAACCCTG
>GJQF4QS01AFD7Y rank=0001173 x=58.0 y=812.0 length=59
GAGAGAGACATGCTGCCTCCCGTAGGAGTCTCAGCCCGCTGAGCCAGGATCAAACTCTG
>GJQF4QS01APA09 rank=0001174 x=171.0 y=395.0 length=55
AGACTCTGCATGCTGCCTCCCGTAGGAGTGCCCGCTGAGCCAGAATCGAACCCTG
>GJQF4QS01AJJJ0 rank=0001177 x=105.0 y=1838.0 length=64
AGACCAGACATGCTGCCTCCCGTAGGAGTCGCTCAGTGCCTCCCTGAGCCAGAATCGAAC
CCTG
>GJQF4QS01AUYT6 rank=0001178 x=235.0 y=2380.0 length=60
AGACCACTCATGCTGCCTCCCGTAGGAGTCTGCAGCCCGCTGAGCCAGAATCGAACCCTG
>GJQF4QS01ANWNU rank=0001180 x=155.0 y=648.0 length=50
AGAGCAGTCATGCTGCCTCCCGTAGGAGTCTGAGCCAGGATCAAACTCTG
>GJQF4QS01AGZ1B rank=0001183 x=76.0 y=2013.0 length=53
AGACTCTGCATGCTGCCTCCCGTAGGAGTAGGCTGAGCCAGAATCGAACCCTG
>GJQF4QS01ARYX9 rank=0001188 x=201.0 y=1823.0 length=57
AGACCTCACATGCTGCCTCCCGTAGGAGTTTTGATCCTGAGCCAGGATCAAACTCTG
>GJQF4QS01AMENL rank=0001189 x=138.0 y=287.0 length=52
AGAGGACTCATGCTGCCTCCCGTAGGAGTCGCTGAGCCAGAATCGAACCCTG
>GJQF4QS01AI6YK rank=0001193 x=101.0 y=1898.0 length=51
AGAGCTCTCATGCTGCCTCCCGTAGGAGTGCTGAGCCAGGATCAAACTCTG
>GJQF4QS01AFKU3 rank=0001194 x=60.0 y=1229.0 length=248
CAACCATGCATGCTGCCTCCCGTAGGAGTCTGGACCGTGTCTCAGTTCCAGTGTGGCTGG
TCATCCTCTCAGACCAGCTAGGGATCGTCGCCTAGGTGAGCCGTTACCCCACCTACTAGC
TAATCCCATCTGGGCACATCTGATGGCATGAGGCCCGAAGGTCCCCCACTTTGGTCTTGC
GACATTATGCGGTATTAGCTACCGTTTCCAGTAGTTATCCCCCTCCATCAGGCAGTTTCC
CAGACATT
>GJQF4QS01AK4VT rank=0001199 x=123.0 y=2407.0 length=51
AGACCTCACATGCTGCCTCCCGTAGGAGTCCTGAGCCAGAATCGAACCCTG
>GJQF4QS01AF956 rank=0001202 x=68.0 y=1260.0 length=52
AGACCTCACATGCTGCTCCCGTAGGAGTCCGCTGAGCCAGAATCGAACCCTG
>GJQF4QS01AF6JZ rank=0001208 x=67.0 y=669.0 length=43
AGACCTGTCATGCTGCCTCCCTGAGCCACGGACTCAAACTCTG
>GJQF4QS01AKE8Z rank=0001218 x=115.0 y=1953.0 length=52
AGACCTCACATGCTGCCTCCCGTAGGAGTGCCTGAGCCAGGATCAAACTCTG
>GJQF4QS01AUQ6Q rank=0001227 x=233.0 y=656.0 length=50
AGACGTCTCATGCTGCCTCCCGTAGGAGTCTGAGCCAGGATCAAACTCTG
>GJQF4QS01AO2MU rank=0001231 x=168.0 y=1796.0 length=52
AGAGCTCTCATGCTGCCTCCCGTAGGAGTGCCTGAGCCAGAATCGAACCCTG
>GJQF4QS01ARBI1 rank=0001233 x=194.0 y=139.0 length=54
AGACGAGTCATGCTGCCTCCCGTAGGAGTGATCCTGAGCCAGGATCAAACTCTG
>GJQF4QS01ASNZQ rank=0001235 x=209.0 y=1508.0 length=51
AGACGAGTCATGCTGCCTCCCGTAGGAGTGCTGAGCCAGGATCAAACTCTG
>GJQF4QS01AGNIR rank=0001238 x=72.0 y=2177.0 length=51
AGAGGACTCATGCTGCCTCCCGTAGGAGTGCTGAGCCAGGATCAAACTCTG
>GJQF4QS01AKCAR rank=0001245 x=114.0 y=2225.0 length=51
AGAGCACACATGCTGCCTCCCGTAGGAGTCCTGAGCCAGGATCAAACTCTG
>GJQF4QS01AJPJT rank=0001248 x=107.0 y=1415.0 length=50
AGAGCTCTCATGCTGCCTCCCGTAGGAGTCTGAGCCAGAATCGAACCCTG
>GJQF4QS01AJVLQ rank=0001250 x=109.0 y=1068.0 length=53
AGACTCTGCATGCTGCCTCCCGTAGGAGTATCCTGAGCCAGAATCGAACCCTG
>GJQF4QS01AI068 rank=0001252 x=99.0 y=2626.0 length=58
AGAGGACTCATGCTGCCTCCCGTAGGAGTGTTCGATTCTGAGCCAGGATCAAACTCTG
>GJQF4QS01AUHRL rank=0001263 x=230.0 y=735.0 length=67
ACTCGACACATGCTGCCTCCCGTAGGAGTGCTCAGTCAGATTGAGCCTGAGCCAGGATCA
AACTCTG
>GJQF4QS01AFFB9 rank=0001264 x=58.0 y=2263.0 length=63
AGAGGACTCATGCTGCCTCCCGTAGGAGTGCCTCCCTCGCGCCTGAGCCAGGATCAAACT
CTG
>GJQF4QS01AO8IC rank=0001266 x=170.0 y=1218.0 length=51
AGACGAGTCATGCTGCCTCCCGTAGGAGTGCTGAGCCAGGATCAAACTCTG
>GJQF4QS01AP3GJ rank=0001272 x=180.0 y=369.0 length=52
AGACGTCTCATGCTGCCTCCCGTAGGAGTCGCTGAGCCAGAATCGAACCCTG
>GJQF4QS01ASQXO rank=0001273 x=210.0 y=1226.0 length=54
AGAGCTCTCATGCTGCCTCCCGTAGGAGTCCCGCTGAGCCAGGATCAAACTCTG
>GJQF4QS01AFKFM rank=0001279 x=60.0 y=672.0 length=53
AGAGCTGACATGCTGCCTCCCGTAGGAGTATCCTGAGCCAGGATCAAACTCTG
>GJQF4QS01AEVL2 rank=0001281 x=52.0 y=1272.0 length=52
ACGTAGCTCATGCTGCCTCCCGTAGGAGTTCCTGAGCCAGGATCAAACTCTG
>GJQF4QS01AU1S5 rank=0001282 x=236.0 y=2135.0 length=51
AGACGAGTCATGCTGCCTCCCGTAGGAGTGCTGAGCCAGGATCAAACTCTG
>GJQF4QS01AMAZU rank=0001283 x=136.0 y=3736.0 length=51
AGAGGACTCATGCTGCCTCCCGTAGGAGTTCCTGAGCCAGAATGAACCCTG
>GJQF4QS01AQZK5 rank=0001287 x=190.0 y=1047.0 length=53
AGACTCACCATGCTGCCTCCCGTAGGAGTATCCTGAGCCAGAATCGAACCCTG
>GJQF4QS01AKBNF rank=0001288 x=114.0 y=1385.0 length=53
AGAGGACTCATGCTGCCTCCCGTAGGAGTATCCTGAGCCAGGATCAAACTCTG
>GJQF4QS01AS9O3 rank=0001290 x=216.0 y=965.0 length=54
AGACTCTGCATGCTGCCTCCCGTAGGAGTCCTCCTGAGCCAGGATCAAACTCTG
>GJQF4QS01ATCXI rank=0001295 x=217.0 y=1060.0 length=58
AGACGAGTCATGCTGCCTCCCGTAGGAGTGTTTGATCCTGAGCCAGGATCAAACTCTG
>GJQF4QS01AMV8J rank=0001296 x=143.0 y=2593.0 length=62
ACGATGGACATGCTGCCTCCCGTAGGAGTCTGCCAGGCCCGCTGAGCCAGGATCAAACTC
TG
>GJQF4QS01AHKYP rank=0001300 x=83.0 y=463.0 length=54
AGAGGACTCATGCTGCCTCCCGTAGGAGTGATCCTGAGCCAGGATCAAACTCTG
>GJQF4QS01ANAZV rank=0001303 x=148.0 y=1241.0 length=51
AGAGGACTCATGCTGCCTCCCGTAGGAGTTCTGAGCCAGAATCGAACCCTG
>GJQF4QS01ANNO8 rank=0001305 x=152.0 y=1322.0 length=64
AGAGCACACATGCTGCCTCCCGTAGGAGTGCCCTTGGCCAGCCCTGAGCCAGGATCAAAC
TCTG
>GJQF4QS01AN6KR rank=0001313 x=158.0 y=1209.0 length=53
AGAGCTCTCATGCTGCCTCCCGTAGGAGTATCCTGAGCCAGGATCAAACTCTG
>GJQF4QS01AGFXV rank=0001318 x=70.0 y=545.0 length=60
AGACCTGTCATGCTGCCTCCCGTAGGAGTCTGCCAGCCGCTGAGCCAGGATCAAACTCTG
>GJQF4QS01AKBXH rank=0001329 x=114.0 y=1747.0 length=264
TTCCAACCCATGCTGCCTCCCGTAGGAGTCTGGACCGTGTCTCAGTTCCAGTGTGGCTGG
TCATCCTCTCAGACCAGCTAGGGATCGTCGCCTAGGTGAGCCATTACCCCACCTACTAGC
TAATCCCATCTGGGCACATCTGATGGCAAGAGGCCCGAAGGTCCCCCTCTTTGGTCTTGC
GACGTTATGCGGTATTAGCTACCGTTTCCAGTAGTTATCCCCCTCCATCAGGCAGTTTCC
CAGACATTACTCACCCGTCCGCCG
>GJQF4QS01AHR4V rank=0001331 x=85.0 y=1565.0 length=54
TTCCGCATCATGCTGCTCCGTAGGAGTGCCTCCCTGAGCCAGGATCAAACTCTG
>GJQF4QS01AK6BB rank=0001333 x=124.0 y=165.0 length=52
AGACAGTGCATGCTGCCTCCCGTAGGAGTCGCTGAGCCAGGATCAAACTCTG
>GJQF4QS01ATL1S rank=0001335 x=220.0 y=590.0 length=58
AGACAGTGCATGCTGCCTCCCGTAGGAGTGCCAAGGCCTGAGCCAGGATCAAACTCTG
>GJQF4QS01AR9RM rank=0001338 x=204.0 y=3552.0 length=61
AGAGGACTCATGCTGCCTCCCGTAGGAGTCTCCCAGCCCGCTGAGCCAGGATCAAACTCT
G
>GJQF4QS01AMBMB rank=0001342 x=137.0 y=449.0 length=50
AGAGCAGTCATGCTGCCTCCCGTAGGAGTCTGAGCCAGGATCAAACTCTG
>GJQF4QS01AG1V4 rank=0001344 x=77.0 y=322.0 length=52
AGAGGACTCATGCTGCCTCCCGTAGGAGTGCCTGAGCCAGAATCGAACCCTG
>GJQF4QS01ANGH7 rank=0001347 x=150.0 y=189.0 length=75
AGACTGAGCATGCTAGCCTCCCGTAGGAGTGCCGTCCCTCGGCGCTATCAGAGACTGAGC
CAGGATCAAACTCTG
>GJQF4QS01AQM5A rank=0001350 x=186.0 y=1308.0 length=50
AGAGACTGCATGCTGCCTCCCGTAGGAGTCTGAGCCAGAATCGAACCCTG
>GJQF4QS01ASWNG rank=0001352 x=212.0 y=442.0 length=55
AGACTCACCATGCTGCCTCCCGTAGGAGTCCCGGCTGAGCCAGAATCGAACCCTG
>GJQF4QS01APG9G rank=0001353 x=173.0 y=274.0 length=53
AGAGGACTCATGCTGCCTCCCGTAGGAGTATCCTGAGCCAGGATCAAACTCTG
>GJQF4QS01AL0J0 rank=0001359 x=133.0 y=2494.0 length=57
AGACCACTCATGCTGCCTCCCGTAGGAGTGTTTGATCCTGGCCAGGATCAAACTCTG
>GJQF4QS01AOQ5M rank=0001361 x=164.0 y=3304.0 length=58
AGACGAGTCATGCTGCCTCCCGTAGGAGTGTTGACTCCTGAGCCAGAATCGAACCCTG
>GJQF4QS01AS0BS rank=0001362 x=213.0 y=1110.0 length=51
AGACTGTCCATGCTGCCTCCCGTAGGAGTCCTGAGCCAGAATCGAACCCTG
>GJQF4QS01APA8I rank=0001364 x=171.0 y=656.0 length=75
AGAGCTGACATGCTGCCTCCCGTAGGAGTATCAGAGAGCTGACATGCTGCCTCCCTGAGC
CAGGATCAAACTCTG
>GJQF4QS01AKE4B rank=0001365 x=115.0 y=1785.0 length=51
AGAGGACTCATGCTGCCTCCCGTAGGAGTTCTGAGCCAGGATCAAACTCTG
>GJQF4QS01AGFTP rank=0001367 x=70.0 y=395.0 length=66
AGAGACTGCATGCTGCCTCCCGTAGGAGTAAGTCAGGGTTCGATTCTGAGCCAGGATCAA
ACTCTG
>GJQF4QS01ARCA4 rank=0001368 x=194.0 y=1150.0 length=51
AGACTGTCCATGCTGCCTCCCGTAGGAGTGCTGAGCCAGGATCAAACTCTG
>GJQF4QS01APLLB rank=0001371 x=174.0 y=1789.0 length=55
AGCAGGTGCAATGCTGCCTCCCGTAGGGATGGTTCACGTCCNNNCNGATGACCTG
>GJQF4QS01AF2AM rank=0001373 x=65.0 y=3340.0 length=52
AGACGAGTCATGCTGCCTCCCGTAGGAGTGCCTGAGCCAGGATCAAACTCTG
>GJQF4QS01AFSA7 rank=0001375 x=62.0 y=2689.0 length=53
AGAGCTCTCATGCTGCCTCCCGTAGGAGTATCCTGAGCCAGGATCAAACTCTG
>GJQF4QS01AM8BN rank=0001378 x=147.0 y=1873.0 length=53
AGAGGACTCATGCTGCCTCCCGTAGGAGTATCCTGAGCCAGGATCAAACTCTG
>GJQF4QS01AD85V rank=0001383 x=45.0 y=849.0 length=54
AGACGAGTCATGCTGCCTCCCGTAGGAGTGATTCTGAGCCAGGATCAAACTCTG
>GJQF4QS01AKLHR rank=0001385 x=117.0 y=1853.0 length=249
AGACNTCATGCTGCCTCCCGTAGGAGTCTGGACCGTGTCTCAGTTCCAGTGTGGCTGGTC
ATCCTCTCAGACCAGCTAGGGATCGTCGCCTAGGTGAGCCGTTACCCCACCTACTAGCTA
ATCCCATCTGGGCACATCTGATGGCATGAGGCCCGAAGGTCCCCCACTTTGGTCTTGCGA
CATTATGCGGTATTAGCTACCGTTTCCAGTAGTTATCCCCCTCCATCAGGCAATTTCCCA
GACATTACT
>GJQF4QS01AIWB6 rank=0001391 x=98.0 y=420.0 length=63
ACGACTTGCATGCTGCCTCCCGTAGGAGTAATAATTAAGGTAGGATGGCAGGATCAAACT
CTG
>GJQF4QS01AESU0 rank=0001395 x=51.0 y=1802.0 length=59
AGACGTGACATGCTGCCTCCCGTAGGAGTGAGTTTGATCCTGACCAGAATCGAACCCTG
>GJQF4QS01AREM1 rank=0001396 x=195.0 y=75.0 length=52
AGAGCTGACATGCTGCCTCCCGTAGGAGTGCCTGAGCCAGGATCAAACTCTG
>GJQF4QS01AQ5HS rank=0001400 x=192.0 y=510.0 length=51
AGAGCTGACATGCTGCCTCCCGTAGGAGTGCTGAGCCAGAATCGAACCCTG
>GJQF4QS01AQKDM rank=0001401 x=185.0 y=1816.0 length=54
ACTCGACACATGCTGCCTCCCGTAGGAGTGTTTCCTGAGCCAGGATCAAACCTG
>GJQF4QS01AUMLZ rank=0001403 x=231.0 y=2917.0 length=52
AGACGTGACATGCTGCCTCCCGTAGGAGTGCCTGAGCCAGGATCAAACTCTG
>GJQF4QS01AOSJ5 rank=0001415 x=165.0 y=1027.0 length=72
AGACTGAGCAGTGCTAGCCTCCGTAGGAGTCCCTCGGCGCGATACGAGAGACTGAGCCAG
GATCAAACTCTG
>GJQF4QS01AJ15S rank=0001417 x=111.0 y=1374.0 length=56
AGAGCTGACATGCTGCCTCCCGTAGGAGTTTGATCCTGAGCCAGAATCGAACCCTG
>GJQF4QS01AJ12Q rank=0001421 x=111.0 y=1264.0 length=62
AGACTGTCCATGCTGCCTCCCGTAGGAGTGCGCCAACCCGGCTGAGCCAGAATCGAACCC
TG
>GJQF4QS01AM1RV rank=0001422 x=145.0 y=1577.0 length=53
AGACCAGACATGCTGCCTCCCGTAGGAGTATCCTGAGCCAGGATCAAACTCTG
>GJQF4QS01AKLLC rank=0001423 x=117.0 y=1982.0 length=51
AGACGTCTCATGCTGCCTCCCGTAGGAGTGCTGAGCCAGAATCGAACCCTG
>GJQF4QS01APEL1 rank=0001425 x=172.0 y=935.0 length=52
AGACTCTGCATGCTGCCTCCCGTAGGAGTGCCTGAGCCAGAATCGAACCCTG
>GJQF4QS01AEGIV rank=0001426 x=47.0 y=2197.0 length=50
AGACAGACATGCTGCCTCCCGTAGGAGTGCTCGAGCCAGAATCGAACCTG
>GJQF4QS01ATLHI rank=0001427 x=219.0 y=3956.0 length=59
AGACCTCACATGCTGCCTCCCGTAGGAGTGGTTCGATTCTGAGCCAGAATCGAACCCTG
>GJQF4QS01AJZEI rank=0001428 x=110.0 y=1896.0 length=62
AGACGAGTCATGCTGCCTCCCGTAGGAGTGCTGAGCCCGCTGAGACCAGGATCAAACTCT
GG
>GJQF4QS01AMUAP rank=0001432 x=143.0 y=79.0 length=51
AGACCTCACATGCTGCCTCCCGTAGGAGTCCTGAGCCAGGATCAAACTCTG
>GJQF4QS01AGPWI rank=0001435 x=73.0 y=1168.0 length=46
AGAGGACTCATGCTGCCTCCCGTAGGAGTCTGAGCCAGATCAACCT
>GJQF4QS01AIP4S rank=0001438 x=96.0 y=570.0 length=56
AGACAGTGCATGCTGCCTCCCGTAGGAGTGCCTCCCTGAGCCAGGATCAAACTCTG
>GJQF4QS01AFD8B rank=0001439 x=58.0 y=825.0 length=52
AGACTCTGCATGCTGCCTCCCGTAGGAGTGCCTGAGCCAGGATCAAACTCTG
>GJQF4QS01AQ3UW rank=0001441 x=191.0 y=2486.0 length=261
ACTCACAGCATGCTGCCTCCCGTAGGAGTCTGGACCGTGTCTCAGTTCCAGTGTGGCTGG
TCATCCTCTCAGACCAGCTAGGGATCGTCGCCTAGGTGAGCCGTTACCCCACCTACTAGC
TAATCCCATCTGGGCACATCCGATGGCAAGAGGCCCGAAGGTCCCCCTCTTTGGTCTTGC
GACGTTATGCGGTATTAGCTACCGTTTCCAGTAGTTATCCCCCTCCATCAGGCAGTTTCC
CAGACATTACTCACCCGTCCG
>GJQF4QS01AGDIC rank=0001443 x=69.0 y=1490.0 length=51
AGACGTGACATGCTGCCTCCCGTAGGAGTGCTGAGCCAGGATCAAACTCTG
>GJQF4QS01AHRHX rank=0001444 x=85.0 y=739.0 length=51
AGAGCTCTCATGCTGCCTCCCGTAGGAGTCCTCCCTGAGCCAGATCAACCT
>GJQF4QS01ALEC6 rank=0001447 x=126.0 y=2408.0 length=58
AGACTCTGCATCGCTCGCCTCCCGTAGGAGTGCCTCCCTGAGCCAGAATCGAACCCTG
>GJQF4QS01AM0N3 rank=0001449 x=145.0 y=145.0 length=55
AGAGAGAGCATGCTGCCTCCCGTAGGAGTCTCTGCTGAGCCAGGATCAAACTCTG
>GJQF4QS01AQMOP rank=0001452 x=186.0 y=711.0 length=54
AGAGGACTCATGCTGCCTCCCGTAGGAGTCCCGCTGAGCCAGGATCAAACTCTG
>GJQF4QS01ATVWE rank=0001454 x=223.0 y=1068.0 length=52
AGAGAGAGCATGCTGCCTCCCGTAGGAGTGCCTGAGCCAGAATCGAACCCTG
>GJQF4QS01AUHP0 rank=0001456 x=230.0 y=678.0 length=53
TTCCGCATCATGCTGCCTCCCGTAGGAGTATCCTGAGCCAGGATCAAACTCTG
>GJQF4QS01AM7SA rank=0001458 x=147.0 y=1176.0 length=60
AGAGCTGACATGCTGCCTCCCGTAGGAGTGAGTTTGATCCTGAGCCAGAATCGAACCCTG
>GJQF4QS01AK47J rank=0001462 x=123.0 y=2829.0 length=58
ACTCGACACATGCTGCCTCCCGTAGGAGTATTTGATCCTGAGCCAGGATCAAACTCTG
>GJQF4QS01AETO2 rank=0001466 x=51.0 y=2884.0 length=56
ACTCGACACATGCTGCCTCCCGTAGGAGTGCCCGGCTGAGCCAGGATCAAACTCTG
>GJQF4QS01ARRZ0 rank=0001467 x=199.0 y=1006.0 length=66
AGACCTGTCATGCTGCCTCCCGTAGGAGTGCCTCCCTCGGCCTCCCTGAGCCAGGATCAA
ACTCTG
>GJQF4QS01APQMP rank=0001469 x=176.0 y=127.0 length=47
AGAGCTCTCATGCTGCCTCCCGTAGGAGTGGCCAGGATCAAACTCTG
>GJQF4QS01ADV2E rank=0001472 x=41.0 y=260.0 length=62
AGACGTGACATGCTGCCTCCCGTAGGAGTGTTGGACTCCGTGAGCCAGGATCAAACGTCT
GG
>GJQF4QS01AJ2XX rank=0001473 x=111.0 y=2387.0 length=58
ACTCGACACATGCTGCCTCCCGTAGGAGTGTTTGATCCTGAGCCAGGATCAAACTCTG
>GJQF4QS01AE77R rank=0001478 x=56.0 y=1221.0 length=51
AGAGAGTCCATGCTGCCTCCCGTAGGAGTCCTGAGCCAGAATCGAACCCTG
>GJQF4QS01ALST7 rank=0001479 x=131.0 y=685.0 length=62
AGAGAGAGCATGCTGCCTCCCGTAGGAGTCCTTGCCAACCGCTGAGCCAGAATCGAACCC
TG
>GJQF4QS01AR15U rank=0001480 x=202.0 y=1888.0 length=56
ACTCGACACATGCTGCCTCCCGTAGGAGTGCCTCCCTGAGCCAGGATCAAACTCTG
>GJQF4QS01AL1IJ rank=0001486 x=133.0 y=3737.0 length=266
ACTCTCTGCATGCTGCCTCCCGTAGGAGTTTGGACCGTGTCTCAGTTCCAATGTGGGGGA
CCTTCCTCTCAGAACCCCTATCCATCGTTGACTAGGTGGGCCGTTACCCCGCCTACTATC
TAATGGAACGCATCCCCATCGTCTACCGGAAAATACCTTTAATCATGCGGACATGTGAAC
TCATGATCCCATCCTGGATTAATCTTCCTTTCAGAAGGCTGGCCAAGAGTAGACGGCAGG
TTGGATACGTGTTACTCACCCGTGCG
>GJQF4QS01AM0PI rank=0001490 x=145.0 y=196.0 length=53
AGACGTGACATGCTGCCTCCCGTAGGAGTATCCTGAGCCAGGATCAAACTCTG
>GJQF4QS01ATV6F rank=0001494 x=223.0 y=1429.0 length=266
TTCCGCATCATGCTGCCTCCCGTAGGAGTCTGGACCGTGTCTCAGTTCCAGTGTGGCCGA
TCACCCTCTCAGGTCGGCTACGCATCGTTGCCTTGGTAAGCCGTTACCTTACCAACTAGC
TAATGCGGCGCGGATCCATCTATAAGTGACAGCAAGACCGTCTTTCACTGTTGAACCATG
CGGTTCAACATGTTATCCGGTATTAGCTCCGGTTTCCCGAAGTTATCCCAGTCTTATAGG
TAGGTTATCCACGTGTTACTCACCCG
>GJQF4QS01AGSLQ rank=0001502 x=74.0 y=572.0 length=55
AGACAGTGCATGCTGCCTCCCGTAGGAGTGTTTCCTGAGCCAGGATCAAACTCTG
>GJQF4QS01AOZU0 rank=0001504 x=167.0 y=2298.0 length=51
AGACGTGACATGCTGCCTCCCGTAGGAGTCGCTGAGCCGAATCGAACCCTG
>GJQF4QS01AH743 rank=0001505 x=90.0 y=1829.0 length=50
AGACGTGACATGCTGCCTCCCGTAGGAGTCTGAGCCAGGATCAAACTCTG
>GJQF4QS01AD562 rank=0001506 x=44.0 y=1100.0 length=54
AGACGACACATGCTGCCTCCCGTAGGAGTGATCCTGAGCCAGAATCGAACCCTG
>GJQF4QS01AE1F9 rank=0001507 x=54.0 y=647.0 length=65
AGAGAGAGCATGCTGCCTCCCGTAGGAGTAGTCAGAGTTTGAGCCTGAGCCAGGATCAAA
CTCTG
>GJQF4QS01AU1WE rank=0001508 x=236.0 y=2252.0 length=54
TTCCGCATCATGCTGCCTCCCGTAGGAGTCTCCCTGAGCCAGGATCAAACTCTG
>GJQF4QS01AUQ80 rank=0001509 x=233.0 y=738.0 length=71
AGAGGACTCATGCTGCCTCCCGTAGGAGTCTTACTCGAGACACTGCTGCACTGAGCCAGG
ATCAAACTCTG
>GJQF4QS01AU87B rank=0001510 x=238.0 y=3525.0 length=60
AGACCACTCATGCTGCCTCCCGTAGGAGTCTGCAGCCCGCTGAGCCAGAATCGAACCCTG
>GJQF4QS01ARJDD rank=0001512 x=196.0 y=2111.0 length=56
AGAGCTCTCATGCTGCCTCCCGTAGGAGTGCCTCCCTGAGCCAGGATCAAACTCTG
>GJQF4QS01AIAA5 rank=0001513 x=91.0 y=543.0 length=52
AGACAGTGCATGCTGCCTCCCGTAGGAGTCCCTGAGCCAGGATCAAACTCTG
>GJQF4QS01AJFM6 rank=0001514 x=104.0 y=864.0 length=55
AGACTCACCATGCTGCCTCCCGTAGGAGTTGATCCTGAGCCAGAATCGAACCCTG
>GJQF4QS01AR2TM rank=0001516 x=202.0 y=2744.0 length=52
AGAGCTGACATGCTGCCTCCCGTAGGAGTGCCTGAGCCAGAATCGAACCCTG
>GJQF4QS01APRJ5 rank=0001520 x=176.0 y=1331.0 length=58
AGAGCTCTCATGCTGCCTCCCGTAGGAGTGTTTGATCCTGAGCCAGGATCAAACTCTG
>GJQF4QS01AO1V7 rank=0001525 x=168.0 y=837.0 length=59
AGACGAGTCATGCTGCCTCCCGTAGGAGTAGTTTGATCCTGAGCCAGAATCGAACCCTG
>GJQF4QS01AF96C rank=0001526 x=68.0 y=1266.0 length=69
AGACTGAGCATGCTGCCTCCCGTAGGAGTGCCTCCCTCGCATCAGAGACTGAGCCAGGAT
CAAACTCTG
>GJQF4QS01ADXAB rank=0001528 x=41.0 y=1841.0 length=73
AGACTGAGCATGCTGCCTCCCGTAGGAGTGCCCTCCCTCGCGCCATCAGAGACTGAGCCA
GGATCAAACTCTG
>GJQF4QS01AG1YY rank=0001531 x=77.0 y=424.0 length=57
AGAGCTCTCATGCTGCCTCCCGTAGGAGTTGCGATCCTGAGCCAGGATCAAACTCTG
>GJQF4QS01AHN6H rank=0001532 x=84.0 y=535.0 length=57
AGACTGTCCATGCTGCCTCCCGTAGGAGTGCCTTGCCTGAGCCAGAATCGAACCCTG
>GJQF4QS01AJSN9 rank=0001542 x=108.0 y=1367.0 length=50
AGACGAGTCATGCTGCCTCCCGTAGGAGTNCTGAGCCAGATCCGAACCTG
>GJQF4QS01ANTYG rank=0001546 x=154.0 y=1238.0 length=64
AGAGAGAGCATGCTGCCTCCCGTAGGAGTGTCAGAGTTTGATCCTGAGCCAGAATCGAAC
CCTG
>GJQF4QS01AHH8G rank=0001549 x=82.0 y=1022.0 length=59
AGACCTCACATGCTGCCTCCCGTAGGAGTGCCTTGGCCTGAGCCAGAACTCGAACCCTG
>GJQF4QS01AQKG7 rank=0001562 x=185.0 y=1945.0 length=52
AGACAGTGCATGCTGCCTCCCGTAGGAGTAGCTGAGCCAGAATCGAACCCTG
>GJQF4QS01ARXQ2 rank=0001563 x=201.0 y=268.0 length=83
AGACCTGTCATGCTGCCTCCCGTAGGAGTCTCGCGCCATCAGAGACCTGTCATGCTGCCT
CCCTGAGCCAGAATCGAACCCTG
>GJQF4QS01ANQXH rank=0001564 x=153.0 y=1411.0 length=263
ACTCCTCACATGCTGCCTCCCGTAGGAGTCTGGACCGTGTCTCAGTTCCAGTGTGGCTAG
TCATCCTCTCAGACCAGCTAGGGATCGTCGCCTAGGTGAGCCGTTACCCCACCTACTAGC
TAATCCCATCTGGGTTCATCCGATAGTGAGAGGCCCGAAGGTCCCCCTCTTTGGTCTTGC
GACGTTATGCGGTATTAGCCACCGTTTCCAGTGGTTGTCCCCCTNTATCGGGCAGATCCC
CAGACATTACTCACCCGTCCGCC
>GJQF4QS01AMLOA rank=0001565 x=140.0 y=1192.0 length=49
AGAGAGAGCATGCTGCCTCCCGTAGGAGTCTGAGCCAGAATCGAACCTG
>GJQF4QS01ARIGM rank=0001572 x=196.0 y=932.0 length=51
AGACTCTGCATGCTGCCTCCCGTAGGAGTGCTGAGCCAGAATCGAACCCTG
>GJQF4QS01ASJHM rank=0001574 x=207.0 y=3864.0 length=55
AGAGAGAGCATGCTGCCTCCCGTAGGAGTGCCCGCTGAGCCAGGATCAAACTCTG
>GJQF4QS01AU1MD rank=0001576 x=236.0 y=1891.0 length=54
AGAGCTCTCATGCTGCCTCCCGTAGGAGTATTTTCCTGAGCCAGATCAAACCTG
>GJQF4QS01AGF11 rank=0001580 x=70.0 y=695.0 length=53
AGACCTCATATGCTGCCTCCCGTAGGAGTCATCTGAGCCAGAATCGAACCCTG
>GJQF4QS01AHI1J rank=0001582 x=82.0 y=2069.0 length=52
ACTCTCACCATGCTGCCTCCCGTAGGAGTGCCTGAGCCAGGATCAAACTCTG
>GJQF4QS01ALJGW rank=0001583 x=128.0 y=830.0 length=52
AGACGTCTCATGCTGCCTCCCGTAGGAGTCGCTGAGCCAGAATCGAACCCTG
>GJQF4QS01AHXJ9 rank=0001586 x=87.0 y=407.0 length=58
AGAGCTGACATGCTGCCTCCCGTAGGAGTGTTTGATCCTGAGCCAGAATCGAACCCTG
>GJQF4QS01AGJ7Y rank=0001590 x=71.0 y=1996.0 length=54
AGAGCTCTCATGCTGCCTCCCGTAGGAGTCAGCCTGAGCCAGGATCAAACTCTG
>GJQF4QS01APPNB rank=0001591 x=175.0 y=2949.0 length=53
ACTCGACACATGCTGCCTCCCGTAGGAGTGGCCTGAGCCAGGATCAAACTCTG
>GJQF4QS01AK08H rank=0001593 x=122.0 y=1775.0 length=55
AGACGTGACATGCTGCCTCCCGTAGGAGTGCCCGCTGAGCCAGGATCAAACTCTG
>GJQF4QS01AHL43 rank=0001595 x=83.0 y=1989.0 length=63
AGAGAGAGCATGCTGCCTCCCTAGGAGTGTCAGGGTTCGATTCTGAGCCAGAATCGAACC
CTG
>GJQF4QS01ARFGQ rank=0001596 x=195.0 y=1144.0 length=51
AGACCACTCATGCTGCCTCCCGTAGGAGTGCTGAGCCAGAATCGAACCCTG
>GJQF4QS01ASAXD rank=0001600 x=205.0 y=959.0 length=54
AGACCTCACATGCTGCCTCCCGTAGGAGTGATCCTGAGCCAGGATCAAACTCTG
>GJQF4QS01AM62E rank=0001604 x=147.0 y=244.0 length=54
AGACTCTGCATGCTGCCTCCCGTAGGAGTCCCGCTGAGCCAGAATCGAACCCTG
>GJQF4QS01ATL04 rank=0001605 x=220.0 y=566.0 length=55
AGAGGACTCATGCTGCCTCCCGTAGGAGTTGATCCTGAGCCAGAATCGAACCCTG
>GJQF4QS01AMSZJ rank=0001611 x=142.0 y=2477.0 length=71
AGAGCTGACATGCTGCCTCCCGTAGGAGTCGCCTCAGTCAGGGTTCGATTCTGAGCCAGG
ATCAAACTCTG
>GJQF4QS01AJ19J rank=0001615 x=111.0 y=1509.0 length=53
AGACCAGACATGCTGCCTCCCGTAGGAGTGTCCTGAGCCAGAATCGAACCCTG
>GJQF4QS01AUJ72 rank=0001617 x=230.0 y=3920.0 length=51
ACTCAGTGCATGCTGCCTCCCGTAGGAGTGCCTCCCTGNCNGNTCAATCTG
>GJQF4QS01AJ9T6 rank=0001620 x=113.0 y=3132.0 length=55
AGACTGTCCATGCTGCCTCCCGTAGGAGTTGATCCTGAGCCAGAATCGAACCCTG
>GJQF4QS01AHJFP rank=0001622 x=82.0 y=2579.0 length=51
AGAGAGAGCATGCTGCCTCCCGTAGGAGTGCTGAGCCAGAATCGAACCCTG
>GJQF4QS01AI6VB rank=0001624 x=101.0 y=1781.0 length=56
AGAGCTCTCATGCTGCCTCCCGTAGGAGTGCCTCCCTGAGCCAGAATCGAACCCTG
>GJQF4QS01AG89J rank=0001625 x=79.0 y=1685.0 length=69
AGAGAGAGCATGCTGCCTCCCGTAGGAGTGCTCAGTCAGAGTTTGATCCTGAGCCAGAAT
CGAACCCTG
>GJQF4QS01AQHZO rank=0001629 x=184.0 y=2818.0 length=59
AGACCTCACATGCTGCCTCCCGTAGGAGTGAGTTGATCCTGAGCCAGGATCAAACTCTG
>GJQF4QS01ALQUJ rank=0001634 x=130.0 y=2201.0 length=257
AGACTGTCCATGCTGCCTCCCGTAGGAGTCTGGACCGTGTCTCAGTTCCAGTGTGGCTGG
TCATCCTCTCAGACCAGCTAGGGATCGTCGCCTAGGTGAGCCGTTACCCCACCTACTAGC
TAATCCCATCTGGGCACATCTGATGGCATGAGGCCCGAAGGTCCCCCACTTTGGTCTTGC
GACGTTATGCGGTATTAGCTACCGTTTCCAGTAGTTATCCCCCTCCATCAGGCAGTTTCC
CAGACATTACTCACCCG
>GJQF4QS01ASGRW rank=0001635 x=207.0 y=346.0 length=62
AGACCTCACATGCTGCCTCCCGTAGGAGTGCCTCCCTCGCGCTGAGCCAGAATCGAACCC
TG
>GJQF4QS01APBCZ rank=0001637 x=171.0 y=817.0 length=264
TTCCAACCCATGCTGCCTCCCGTAGGAGTCTGGACCGTGTCTCAGTTCCAGTGTGGCTGG
TCATCCTCTCAGACCAGCTAGGGATCGTCGCCTAGGTGAGCCATTACCCCACCTACTAGC
TAATCCCATCTGGGCACATCTGATGGCAAGAGGCCCGAAGGTCCCCCTCTTTGGTCTTGC
GACGTTATGCGGTATTAGCTACCGTTTCCAGTAGTTATCCCCCTCCATCAGGCAGTTTCC
CAGACATTACTCACCCGTCCGCCG
>GJQF4QS01AFEY7 rank=0001639 x=58.0 y=1793.0 length=92
AGACGCTCNNTGCTCCGTCCCGTAGGAGTCCGACGTATCGGACCCCTGGACTTGAACGCC
GGGTCTAGGCAAAGGGCCCGGCTTGGCAAGGC
>GJQF4QS01AF59A rank=0001643 x=67.0 y=284.0 length=56
AGACCAGACATGCTGCCTCCCGTAGGAGTGGCCCGCCGAGCCAGAATCGAACCCTG
>GJQF4QS01ALI4C rank=0001655 x=128.0 y=378.0 length=51
AGAGACTGCATGCTGCCTCCCGTAGGAGTGCTGAGCCAGGATCAAACTCTG
>GJQF4QS01AP6UH rank=0001657 x=181.0 y=663.0 length=50
AGACTCTGCATGCTGCCTCCCGTAGGAGTCTGAGCCAGAATCGAACCCTG
>GJQF4QS01AQONE rank=0001660 x=186.0 y=3256.0 length=52
AGACCAGACATGCTGCCTCCCGTAGGAGTTCCCGAGCCAGAATCGAACCCTG
>GJQF4QS01AUI5W rank=0001661 x=230.0 y=2546.0 length=52
AGAGGACTCATGCTGCCTCCCGTAGGAGTGCCTGAGCCAGGATCAAACTCTG
>GJQF4QS01ALJNE rank=0001663 x=128.0 y=1064.0 length=71
AGACTGTCCATGCTGCCTCCCGTAGGAGTCGCTCAGTCAGAGTTTGATCCTGAGCCAGAA
TCGAACCCCTG
>GJQF4QS01AF3PX rank=0001665 x=66.0 y=1091.0 length=51
AGAGCTGACATGCTGCCTCCCGTAGGAGTCCTGAGCCAGGATCAAACTCTG
>GJQF4QS01AKUIU rank=0001666 x=120.0 y=1268.0 length=51
AGACGAGTCATGCTGCCTCCCGTAGGAGTGCTGAGCCAGAATCGAACCCTG
>GJQF4QS01AF3DY rank=0001668 x=66.0 y=660.0 length=273
ACTGTGACCATGCTGCCTCCCGTAGGAGTCTGGTCCGTGTCTCAGTACCAGTGTGGGGGA
CCTTCCTCTCAGAACCCCTACGCATCGTCGCCACGGTGGGCCGTTACCCCGCCGTCAAGC
TATGCGCCGCATGCCCATCCTCTTCCGATGAATCTTTCCTCGATCTCGGATGCCCGAAAC
CGATATACGCGGGATTAGCCTCCCTTTCGGAAGGTTGTCCCCCTGAAGAGGGCAGGTTGC
ATACGTGTTACTCACCCGTGCGCCGGTCGCCGG
>GJQF4QS01AF1FL rank=0001669 x=65.0 y=2223.0 length=274
ACTGACACCATGCTGCCTCCCGTAGGAGTCTGGTCCGTGTCTCAGTACCAGTGTGGGGGA
CCTTCCTCTCAGAACCCCTACGCATCGTCGCCACGGTGGGCCGTTACCCCGCCGTCAAGC
TAATGCGCCGCATGCCCATCCTCTTCCGATGAATCTTTCCTCGATCTCGGATGCCCGAAA
CCGATATACGCGGGATTAGCCTCCCTTTCGGAAGGTTGTCCCCCTGAAGAGGGCAGGTTG
CATACGTGTTACTCACCCGTGCGCCGGTCGCCGG
>GJQF4QS01AF7WP rank=0001670 x=67.0 y=2423.0 length=49
AGACTCACCATGCTGCCTCCGTAGGAGTGCTGAGCCAGAATCGAACCCT
>GJQF4QS01AQUD1 rank=0001674 x=188.0 y=2503.0 length=51
AGACCTGTCATGCTGCCTCCCGTAGGAGTCCTGAGCCAGGATCAAACTCTG
>GJQF4QS01AHFLQ rank=0001676 x=81.0 y=1708.0 length=51
AGACTCTGCATGCTGCCTCCCGTAGGAGTGCTGAGCCAGGATCAAACTCTG
>GJQF4QS01AJUWC rank=0001678 x=109.0 y=154.0 length=53
GAGACGTGACATGCTGCCTCCCGTAGGAGTGCCTGAGCCAGAATCGAACCCTG
>GJQF4QS01AD3CX rank=0001679 x=43.0 y=1519.0 length=51
AGACTCTGCATGCTGCCTCCCGTAGGAGTGCTGAGCCAGAATCGAACCCTG
>GJQF4QS01AGJ4M rank=0001680 x=71.0 y=1876.0 length=55
ACTCGACACATGCTGCTCCCGTAGGAGTGCCTCCCTGAGCCAGGATCAAACTCTG
>GJQF4QS01AS28Q rank=0001683 x=214.0 y=792.0 length=52
AGACTCTGCATGCTGCCTCCCGTAGGAGTCGCTGAGCCAGGATCAAACTCTG
>GJQF4QS01AIANH rank=0001685 x=91.0 y=987.0 length=69
AGAGCACACATGCTGCCTCCCGTAGGAGTGCTCAGTCAGGGTTCGATTCTGAGCCAGGAT
CAAACTCTG
>GJQF4QS01AKGOO rank=0001686 x=115.0 y=3814.0 length=51
AGACTCTGCATGCTGCCTCCCGTAGGAGTGCTGAGCCAGAATCGAACCCTG
>GJQF4QS01AS09S rank=0001688 x=213.0 y=2334.0 length=51
AGACCTCACATGCTGCCTCCCGTAGGAGTGCTGAGCCAGGATCAAACTCTG
>GJQF4QS01AJL3L rank=0001690 x=106.0 y=1039.0 length=59
AGAGGACTCATGCTGCCTCCCGTAGGAGTAGTTTGAGCCTGAGCCAGGATCAAACTCTG
>GJQF4QS01ALG14 rank=0001693 x=127.0 y=1802.0 length=51
AGAGCTGACATGCTGCCTCCCGTAGGAGTCCTGAGCCAGAATCGAACCCTG
>GJQF4QS01AMBSR rank=0001699 x=137.0 y=681.0 length=56
AGAGCTGACATGCTGCCTCCCGTAGGAGTTTGATCCTGAGCCAGAATCGAACCCTG
>GJQF4QS01AE8VY rank=0001702 x=56.0 y=2092.0 length=69
AGAGAGAGCATGCTGCCTCCCGTAGGAGTCTCAGTCAGGGTTCGGATTCTGAGCCAGGAT
CAAACTCTG
>GJQF4QS01AFXXR rank=0001703 x=64.0 y=1789.0 length=59
AGACCTGTCATGCTGCCTCCCGTAGGAGTAGTTTGAGCCTGAGCCAGGATCAAACTCTG
>GJQF4QS01AUKPM rank=0001705 x=231.0 y=456.0 length=53
AGACAGTGCATGCTGCCTCCCGTAGGAGTATCCTGAGCCAGGATCAAACTCTG
>GJQF4QS01AFW8X rank=0001706 x=64.0 y=895.0 length=52
AGAGGACTCATGCTGCCTCCCGTAGGAGTAGCTGAGCCAGAATCGAACCCTG
>GJQF4QS01AGLXW rank=0001709 x=72.0 y=130.0 length=52
AGAGCAGTCATGCTGCCTCCCGTAGGAGTGCCTGAGCCAGGATCAAACTCTG
>GJQF4QS01ASRLE rank=0001711 x=210.0 y=2080.0 length=56
AGACGTGACATGCTGCCTCCCGTAGGAGTGCCTCCCTGAGCCAGAATCGAACCCTG
>GJQF4QS01AIG0U rank=0001713 x=93.0 y=1052.0 length=52
AGAGCTGACATGCTGCCTCCCGTAGGAGTGCCTGAGCCAGGATCAAACTCTG
>GJQF4QS01AJU1C rank=0001714 x=109.0 y=334.0 length=60
AGACTGTCCATGCTGCCTCCCGTAGGAGTGGGTTCGATTCTGAGCCAGGATCAAACTCTG
>GJQF4QS01AMUS4 rank=0001717 x=143.0 y=742.0 length=55
ACTCGACACATGCTGCCTCCCGTAGGAGTGTTTCCTGAGCCAGAATCGAACCCTG
>GJQF4QS01AN30V rank=0001718 x=157.0 y=1997.0 length=58
AGAGAGAGCATGCTGCCTCCCGTAGGAGTGCCAGCCCCTGAGCCAGGATCAAACTCTG
>GJQF4QS01AEBW2 rank=0001719 x=46.0 y=324.0 length=53
AGACTCTGCATGCTGCCTCCCGTAGGAGTATCCTGAGCCAGAATCGAACCCTG
>GJQF4QS01AURE3 rank=0001720 x=233.0 y=957.0 length=68
AGACAGTGCATGCTGCCTCCCGTAGGAGTGCCCTTGCCAAAGCCCCGCTGAGCCAGGATC
AAACTCTG
>GJQF4QS01AU4RN rank=0001723 x=237.0 y=1873.0 length=51
AGACCTCACATGCTGCCTCCCGTAGGAGTGCTGAGCCAGGATCAAACTCTG
>GJQF4QS01AFEC8 rank=0001728 x=58.0 y=1002.0 length=52
AGAGCAGTCATGCTGCCTCCCGTAGGAGTCGCTGAGCCAGGATCAAACTCTG
>GJQF4QS01AKLAU rank=0001730 x=117.0 y=1604.0 length=55
AGACGTCTCATGCTGCCTCCCGTAGGAGTGTTTCCTGAGCCAGGATCAAACTCTG
>GJQF4QS01AF5L5 rank=0001735 x=66.0 y=3547.0 length=65
AGACCAGACATGCTGCCTCCCGTAGGAGTGCCTCCCTCGCGCCTGAGCCAGAATCGAACC
CCTTG
>GJQF4QS01ALV5L rank=0001739 x=132.0 y=887.0 length=56
AGACCAGACATGCTGCCTCCCGTAGGAGTGCCTCCCTGAGCCAGGATCAAACTCTG
>GJQF4QS01AOI6B rank=0001740 x=162.0 y=1153.0 length=51
AGAGCTGACATGCTGCCTCCCGTAGGAGTGCTGAGCCAGGATCAAACTCTG
>GJQF4QS01AIUCI rank=0001741 x=97.0 y=1936.0 length=58
AGAGACTGCATGCTGCCTCCCGTAGGAGTGTTTGATCCTGAGCCAGAATCGAACCCTG
>GJQF4QS01AES8R rank=0001743 x=51.0 y=2297.0 length=58
AGAGCTGACATGCTGCCCTCCCGTAGGAGTGCCTCCCTGAGCCAGGATCGAAACTCTG
>GJQF4QS01AGW7V rank=0001744 x=75.0 y=2457.0 length=56
ACTCAGACCATGCTGCCTCCCGTAGGAGTGCCTCCCTGAGCCAGGATCAAACTCTG
>GJQF4QS01APXWQ rank=0001746 x=178.0 y=1368.0 length=56
AGAGCAGTCATGCTGCCTCCCGTAGGAGTGCCTCCCTGAGCCAGAATCGAACCCTG
>GJQF4QS01AL85D rank=0001748 x=136.0 y=1343.0 length=56
ACTCTCTGCATGCTGCCTCCCGTAGGAGTGCCTCCCTGAGCCAGGATCAAACTCTG
>GJQF4QS01AKB7I rank=0001752 x=114.0 y=2108.0 length=42
ACTCGACACATGCTGCCTCCCCTGAGCCAGGATCAAACTCTG
>GJQF4QS01AJ0MM rank=0001753 x=110.0 y=3484.0 length=77
AGACCTCACATGCTGCCTCCCGTAGGAGTAGTTTGATCCTGAGCCAGGATCAAACCTGAG
CCAGAATCGAACCCCTG
>GJQF4QS01ANG1W rank=0001757 x=150.0 y=898.0 length=51
AGAGCAGTCATGCTGCCTCCCGTAGGAGTCCTGAGCCAGGATCAAACTCTG
>GJQF4QS01AU6PK rank=0001760 x=238.0 y=294.0 length=51
AGACTCTGCATGCTGCCTCCCGTAGGAGTGCTGAGCCAGGATCAAACTCTG
>GJQF4QS01AE068 rank=0001761 x=54.0 y=322.0 length=51
AGAGGACTCATGCTGCCTCCCGTAGGAGTCCTGAGCCAGGATCAAACTCTG
>GJQF4QS01AGXLO rank=0001764 x=75.0 y=2954.0 length=51
AGAGAGAGCATGCTGCCTCCCGTAGGAGTCCTGAGCCAGGATCAAACTCTG
>GJQF4QS01AD87Q rank=0001766 x=45.0 y=916.0 length=59
AGACCTCACATGCTGCCTCCCGTAGGAGTAGTTTGATCCTGAGCCAGAATCGAACCCTG
>GJQF4QS01ATVLZ rank=0001768 x=223.0 y=693.0 length=56
AGACGAGTCATGCTGCCTCCCGTAGGAGTCCTTGCCTGAGCCAGGATCAAACTCTG
>GJQF4QS01ANBG5 rank=0001769 x=148.0 y=1863.0 length=64
AGAGGACTCATGCTGCCTCCCGTAGGAGTGTCAGGGTTCGATTCTGAGCCAGGATCAAAC
TCTG
>GJQF4QS01AGPC8 rank=0001775 x=73.0 y=474.0 length=51
AGAGAGAGCATGCTGCCTCCCGTAGGAGTGCTGAGCCAGAATCGAACCCTG
>GJQF4QS01ATYCM rank=0001778 x=224.0 y=148.0 length=52
AGACTCTGCATGCTGCCTCCCGTAGGAGTCCCTGAGCCAGAATCGAACCCTG
>GJQF4QS01AQ1GK rank=0001780 x=190.0 y=3474.0 length=53
AGACGAGTCATGCTGCCTCCCGTAGGAGTCCGCTGAGCCAGGATCAAACTCTG
>GJQF4QS01AGM81 rank=0001781 x=72.0 y=1827.0 length=58
AGACCAGACATGCTGCCTCCCGTAGGAGTGCTGAGCGCTGAGCCAGGATCAAACTCTG
>GJQF4QS01AE1GC rank=0001782 x=54.0 y=650.0 length=55
AGACGTCTCATGCTGCCTCCCGTAGGAGTGCCCGCTGAGCCAGAATCGAACCCTG
>GJQF4QS01ANF6A rank=0001784 x=149.0 y=3856.0 length=57
AGACCTCACATGCTGCCTCCCGTAGGAGTTTTGGTCCTGAGCCAGAATCGAACCCTG
>GJQF4QS01AQ3PZ rank=0001791 x=191.0 y=2309.0 length=51
AGAGCAGTCATGCTGCCTCCCGTAGGAGTCTGAGCCAGGATCAAACTTCTG
>GJQF4QS01ALY1X rank=0001792 x=133.0 y=547.0 length=50
AGAGGACTCATGCTGCCTCCCGTAGGAGTCTGAGCCAGGATCAAACTCTG
>GJQF4QS01AJ402 rank=0001794 x=112.0 y=996.0 length=58
ACTCGACACATGCTGCCTCCCGTACGGAGGTGATCCCTCGAGCCAGGATCAAACTCTG
>GJQF4QS01AF9C9 rank=0001796 x=68.0 y=219.0 length=56
AGAGACTGCATGCTGCCTCCCGTAGGAGTGCCTCCCTGAGCCAGAATCGAACCCTG
>GJQF4QS01AETGW rank=0001801 x=51.0 y=2590.0 length=66
AGAGGACTCATGCTGCCTCCCGTAGGAGTCAGTCAGAGTTTGATCCTGAGCCAGAATCGA
ACCCTG
>GJQF4QS01AL22B rank=0001803 x=134.0 y=1649.0 length=60
AGAGCACACATGCTGCCTCCCGTAGGAGTTTCCAGCCCGCTGAGCCAGGATCAAACTCTG
>GJQF4QS01AQ6EQ rank=0001805 x=192.0 y=1696.0 length=59
ACTCAGTGCATGCTCGCCTCCCGTAGGAGTGTTTGATCCTGAGCCAGGATCAAACTCTG
>GJQF4QS01AHZAF rank=0001807 x=87.0 y=2645.0 length=64
AGACTCACCATGCTGCCTCCCGTAGGAGTGGCCCTTAGCCCGGCTGAGCCAGGATCAAAC
TCTG
>GJQF4QS01APIYR rank=0001808 x=173.0 y=2481.0 length=61
AGACGTGACATGCTGCCTCCCGTAGGAGTGCCAGGGCCCGCTGAGCCAGGATCAAACTCT
G
>GJQF4QS01ATYRX rank=0001811 x=224.0 y=699.0 length=59
AGAGCACACATGCTGCCTCCCGTAGGAGTAGTTTGATCCTGAGCCAGAATCGAACCCTG
>GJQF4QS01AQZHV rank=0001815 x=190.0 y=929.0 length=52
ACGATGGACATGCTGCCTCCCGTAGGAGTGCCTGAGCCAGGATCAAACTCTG
>GJQF4QS01AQVQC rank=0001816 x=189.0 y=146.0 length=50
AGAGCAGTCATGCTGCCTCCCGTAGGAGTCTGAGCCAGAATCGAACCCTG
>GJQF4QS01AKZMT rank=0001821 x=121.0 y=3795.0 length=53
AGAGGACTCATGCTGCCTCCCGTAGGAGTGCCCTGAGCCAGGATCAAACTCTG
>GJQF4QS01ASWPZ rank=0001823 x=212.0 y=533.0 length=58
AGAGCTGACATGCTGCCTCCCGTAGGAGTGTTCGATTCTGAGCCAGGATCAAACTCTG
>GJQF4QS01AR0YM rank=0001824 x=202.0 y=332.0 length=57
AGAGGACTCATGCTGCCTCCCGTAGGAGTTTTGATCCTGAGCCAGGATCAAACTCTG
>GJQF4QS01AHC2U rank=0001827 x=80.0 y=2532.0 length=50
AGACTCTGCATGCTGCCTCCCGTAGGAGTCTGAGCCAGGATCAAACTCTG
>GJQF4QS01ALFIG rank=0001828 x=126.0 y=3894.0 length=50
TTCCGCATCATGCTGCCTCCCGTAGGAGTCTGAGCCAGGATCAAACTCTG
>GJQF4QS01AGP9A rank=0001832 x=73.0 y=1628.0 length=51
AGAGACTGCATGCTGCCTCCCGTAGGAGTCCTGAGCCAGAATCGAACCCTG
>GJQF4QS01ADXD8 rank=0001834 x=41.0 y=1982.0 length=55
AGAGGACTCATGCTGCCTCCCGTAGGAGTCGATTCTGAGCCAGAATCGAACCCTG
>GJQF4QS01AIJ23 rank=0001837 x=94.0 y=925.0 length=56
AGACTGTCCATGCTGCCTCCCGTAGGAGTGCCTCCCTGAGCCAGGATCAAACTCTG
>GJQF4QS01ANZKD rank=0001840 x=156.0 y=315.0 length=67
AGAGGACTCATGCTGCCTCCCGTAGGAGTCTCGAGACACTGCTGCACTGAGCCAGGATCA
AACTCTG
>GJQF4QS01AE77L rank=0001842 x=56.0 y=1215.0 length=262
TATTGGCGCATGCTGCCTCCCGTAGGAGTCTGGGCCGTGTCTCAGTCCCAATGTGGCCGT
TCATCCTCTCAGACCGGCTACTGATCATCGCCTTGGTGGGCCGTTACCCCTCCAACTAGC
TAATCAGACGCAATCCCCTCCTTCAGTGATAGCTTACATGTAGAGGCCACCTTTCATCTA
TCCTCGATGCCGAGGTTAGATCGTATGCGGTAGTTAGTCAGTCGTTTCCTAACCTAGTTG
TTCCCCCGTCCCTGAAGGGACG
>GJQF4QS01ASKAN rank=0001844 x=208.0 y=813.0 length=53
AGAGGATCATGCTGCCTCCCGTAGGAGTGGCTGAGCCAGGAATCAAACCTCTG
>GJQF4QS01AR4BB rank=0001847 x=203.0 y=581.0 length=53
AGACTCTGCATGCTGCCTCCCGTAGGAGTCCGCTGAGCCAGAATCGAACCCTG
>GJQF4QS01ARC8F rank=0001848 x=194.0 y=2349.0 length=42
AGACTCACCATGCTGCCTCCCTGAGCCAGGACTCAAACTCTG
>GJQF4QS01ALG3T rank=0001850 x=127.0 y=1863.0 length=52
AGACGTCTCATGCTGCCTCCCGTAGGAGTGCCTGAGCCAGGATCAAACTCTG
>GJQF4QS01AQC2U rank=0001853 x=183.0 y=548.0 length=50
AGAGGACTCATGCTGCCTCCCGTAGGAGTCTGAGCCAGGATCAAACTCTG
>GJQF4QS01AD3NF rank=0001855 x=43.0 y=1897.0 length=50
AGACGTGACATGCTGCCTCCCGTAGGAGTCTGAGCCAGAATCGAACCCTG
>GJQF4QS01AGAFW rank=0001857 x=68.0 y=1610.0 length=50
AGACCTCACATGCTGCCTCCCGTAGGAGTCTGAGCCAGAATCGAACCCTG
>GJQF4QS01ANB20 rank=0001859 x=148.0 y=2650.0 length=56
TTCCGCATCATGCTGCCTCCCGTAGGAGTGCCTCCCTGAGCCAGGATCAAACTCTG
>GJQF4QS01ADXPW rank=0001860 x=41.0 y=2402.0 length=56
AGACGTGACATGCTGCCTCCCGTAGGAGTGCCTCCCTGAGCCAGGATCAAACTCTG
>GJQF4QS01ADSWW rank=0001863 x=40.0 y=270.0 length=53
AGACCACTCATGCTGCCTCCCGTAGGAGTATCCTGAGCCAGAATCGAACCCTG
>GJQF4QS01AFDPW rank=0001864 x=58.0 y=162.0 length=51
AGACTCTGCATGCTGCCTCCCGTAGGAGTGCTGAGCCAGAATCGAACCCTG
>GJQF4QS01AFD2E rank=0001873 x=58.0 y=612.0 length=54
ACTCGACACATGCTGCCTCCCGTAGGAGTGCCCGCTGAGCAGGATCAAACTCTG
>GJQF4QS01AGG8Z rank=0001878 x=70.0 y=2241.0 length=61
AGACTCACCATGCTGCCTCCCGTAGGAGTCTTCAGCCCCGCTGAGCCAGGATCAAACTCT
G
>GJQF4QS01APKOM rank=0001884 x=174.0 y=612.0 length=56
AGACCAGACATGCTGCCTCCCGTAGGAGTGCCTCCCTGAGCCAGAATCGAACCCTG
>GJQF4QS01AI58G rank=0001886 x=101.0 y=958.0 length=67
AGACCAGACATGCTGCCTCCCGTAGGAGTGTCAGTCAGAGTTGATCCTGAGCCAGAATCG
AACCCTG
>GJQF4QS01AG2ZU rank=0001887 x=77.0 y=1752.0 length=52
AGAGACTGCATGCTGCCTCCCGTAGGAGTGCCTGAGCCAGAATCGAACCCTG
>GJQF4QS01AUCAV rank=0001890 x=228.0 y=1845.0 length=51
AGAGCTGACATGCTGCCTCCCGTAGGAGTGCTGAGCCAGAATCGAACCCTG
>GJQF4QS01AGL59 rank=0001892 x=72.0 y=431.0 length=50
AGACTCTGCATGCTGCCTCCCGTAGGAGTCTGAGCCAGGATCAAACTCTG
>GJQF4QS01AJ3EL rank=0001898 x=111.0 y=2987.0 length=54
AGACTGTCCATGCTGCCTCCCGTAGGAGTGATCCTGAGCCAGGATCAAACTCTG
>GJQF4QS01AR0FP rank=0001902 x=201.0 y=3747.0 length=64
AGAGGACTCATGCTGCCTCCCGTAGGAGTGAGACACTGCTGCACTGAGCCAGGATCAAAC
TCTG
>GJQF4QS01AEIKF rank=0001906 x=48.0 y=749.0 length=56
AGAGGACTCATGCTGCCTCCCGTAGGAGTGCCTCCCTGAGCCAGGATCAAACTCTG
>GJQF4QS01AE4RI rank=0001907 x=55.0 y=844.0 length=52
AGAGCTGACATGCTGCCTCCCGTAGGAGTGCCTGAGCCAGAATCGAACCCTG
>GJQF4QS01ALXA5 rank=0001909 x=132.0 y=2383.0 length=58
AGACGTCTCATGCTGCCTCCCGTAGGAGTGTTTGATCCTGAGCCAGGATCAAACTCTG
>GJQF4QS01ALQAD rank=0001910 x=130.0 y=1475.0 length=80
AGAGAGAGCATGCTGCCTCCCGTAGGAGTGCTTCCAGCCGCTCAGTCAAGAGTTTGATCC
TGAGCCAGAATCGAACCCTG
>GJQF4QS01ATFV8 rank=0001916 x=218.0 y=806.0 length=56
AGAGCTGACATGCTGCCTCCCGTAGGAGTGCCTCCCTGAGCCAGGATCAAACTCTG
>GJQF4QS01AD0O7 rank=0001917 x=42.0 y=2169.0 length=76
AGAGCTGACATGCTGCCTCCCGTAGGAGTGATTTGATCCTGGCCAGAATGAAACCCTGAG
CCAGAATCGAACCCTG
>GJQF4QS01AFNFZ rank=0001919 x=61.0 y=477.0 length=51
AGACTGTCCATGCTGCCTCCCGTAGGAGTGCTGAGCCAGGATCAAACTCTG
>GJQF4QS01AILVX rank=0001927 x=94.0 y=3259.0 length=52
AGAGGACTCATGCTGCCTCCCGTAGGAGTGCCTGAGCCAGGATCAAACTCTG
>GJQF4QS01AMBLA rank=0001930 x=137.0 y=412.0 length=51
AGAGAGTCCATGCTGCCTCCCGTAGGAGTCCTGAGCCAGAATCGAACCCTG
>GJQF4QS01AHDHG rank=0001931 x=80.0 y=3058.0 length=65
AGAGGACTCATGCTGCTTCCCGTAGGAGTCTCGAGACACCTGCACTGAGCCAGGATCAAA
CTCTG
>GJQF4QS01AMC5H rank=0001932 x=137.0 y=2435.0 length=52
AGACTCTGCATGCTGCCTCCCGTAGGAGTCCCTGAGCCAGGATCAAACTCTG
>GJQF4QS01AEQ76 rank=0001934 x=50.0 y=3780.0 length=91
AGAGCTGACATGCTGCCTCCCGTAGGAGTGTCAGAGTTTGATCCTGGCCAGGATCAAACT
CTGACTGAGCCTGAGCCAGGATCGAACCCTG
>GJQF4QS01ALOBK rank=0001937 x=129.0 y=3022.0 length=53
AGACTCTGCATGCTGCCTCCCGTAGGAGTGATCCTGAGCCAGAATCGACCCTG
>GJQF4QS01AFAWT rank=0001938 x=57.0 y=619.0 length=263
ACTCGTCTCATGCTGCCTCCCGTAGGAGTCTGGACCGTGTCTCAGTTCCAGTGTGGCTGG
TCATCCTCTCAGACCAGCTAGGGATCGTCGCCTAGGTGAGCCTTTACCCCACCTACTAGC
TAATCCCATCTGGGCACATCCGATGGCAAGAGGCCCGAAGGTCCCCCTCTTTCGGTCTTG
CGACGTTATGCGGTATTAGCTACCGTTTCCAGTAGTTATCCCCCTCCATCCAGGCAGTTT
CCCAGACATTACTCACCCGTCCG
>GJQF4QS01AEB5K rank=0001939 x=46.0 y=630.0 length=54
AGACGAGTCATGCTGCCTCCCGTACGGAGTCGCTGAGCCAGGATCAAACCTCTG
>GJQF4QS01AUNPP rank=0001940 x=232.0 y=251.0 length=257
ACGTCTTCCATGCTGCCTCCCGTAGGAGTCTGGGCCGTGTCTCAGTCCCAGTGTGGCTGA
TCATCCTCTCAGACCAGCTAGAGATCGTCGCCTAGGTGAGCCTTTACCCCACCTACTAGC
TAATCCCATATGGGTTCATCCGATAGTGCAAGGTCCGAAGAGCCCCTGCTTTGGTCCGTA
GACATTATGCGGTATTAGCCACCGTTTCCAGTAGTTATCCCCCTCTATCGGGCAGATCCC
CATACATTACTCACCCG
>GJQF4QS01APJZR rank=0001942 x=173.0 y=3813.0 length=57
AGACCAGGTGCAATGCTGCTCCCGTAGGGATGGTTCACGTCCNGNGCNGATGACCTG
>GJQF4QS01AU0F5 rank=0001945 x=236.0 y=371.0 length=60
AGGAGGACTCATGCTCGCCCTCCCGGTAGGAGTCGACTTCTGAGCCAGAATCGAACCCTG
>GJQF4QS01AF3PI rank=0001949 x=66.0 y=1076.0 length=51
AGAGCAGTCATGCTGCCTCCCGTAGGAGTCCTGAGCCAGAATCGAACCCTG
>GJQF4QS01AJTJ4 rank=0001950 x=108.0 y=2514.0 length=52
AGACTGTCCATGCTGCCTCCCGTAGGAGTGCCTGAGCCAGGATCAAACTCTG
>GJQF4QS01AJDYP rank=0001951 x=103.0 y=2783.0 length=58
AGAGGACTCATGCTGCCTCCCGTAGGAGTGTTCGATTCTGAGCCAGGATCAAACTCTG
>GJQF4QS01AN1P4 rank=0001954 x=156.0 y=3114.0 length=48
AGACGAGTCATGCTGCCCTCCCGTAGGAGTCNCGTCCCTCGAACTCNG
>GJQF4QS01ANV7Y rank=0001957 x=155.0 y=76.0 length=55
GAGAGAGACATGCTGCCTCCCGTAGGAGTGCCCGCTGAGCCAGGATCAAACTCTG
>GJQF4QS01AS7AT rank=0001960 x=215.0 y=1955.0 length=54
AGACGAGTCATGCTGCCTCCCGTAGGAGTGATCCTGAGCCAGAATCGAACCCTG
>GJQF4QS01AG0W8 rank=0001962 x=76.0 y=3162.0 length=58
AGACTGTCCATGCTGCCTCCCGTAGGAGTCAAGCCCGCTGAGCCAGGATCAAACTCTG
>GJQF4QS01AN57U rank=0001963 x=158.0 y=744.0 length=53
AGAGACTGCATGCTGCCTCCCGTAGGAGTGCCCTGAGCCAGAATCGAACCCTG
>GJQF4QS01AJLRK rank=0001965 x=106.0 y=606.0 length=52
GAGAGAGACATGCTGCCTCCCGTAGGAGTTCCTGAGCCAGGATCAAACTCTG
>GJQF4QS01AQF63 rank=0001966 x=184.0 y=493.0 length=50
AGACTCTGCATGCTGCCTCCCGTAGGAGTCTGAGCCAGAATCGAACCCTG
>GJQF4QS01APML3 rank=0001967 x=174.0 y=3113.0 length=56
AGAGAGAGCATGCTGCCTCCCGTAGGAGTGCCTGTAGCCACGGATCAAACCTCGTG
>GJQF4QS01AKHGL rank=0001968 x=116.0 y=723.0 length=56
AGACTCACCATGCTGCCTCCCGTAGGAGTGCCTCCCTGAGCCAGAATCGAACCCTG
>GJQF4QS01APW8L rank=0001971 x=178.0 y=499.0 length=261
ACGTACGTCATGCTGCCTCCCGTAGGAGTCTGGACCGTGTCTCAGTTCCAGTGTGGCTGG
TCATCCTCTCAGACCAGCTAGGGATCGTCGCCTAGGTGAGCCGTTACCCCACCTACTAGC
TAATCCCATCTGGGCACATCTGATGGCATGAGGCCCGAAGGTCCCCCACTTTGGTCTTGC
GACGTTATGCGGTATTAGCTACCGTTTCCAGTAGTTATCCCCCTCCATCAGGCAGTTTCC
CAGACATTACTCACCCGTCCG
>GJQF4QS01AQSIZ rank=0001972 x=188.0 y=89.0 length=250
ACGATGGACATGCTGCCTCCCGTAGGAGTCTGGACCGTGTCTCAGTTCCAGTGTGGCTGG
TCATCCTCTCAGACCAGCTAGGGATCGTCGCCTAGGTGAGCCGTTACCCACCTACTAGCT
AATCCCATCTGGGCACATCTGATGGCATGAGGCCCGAAGGTCCCCCACTTTGGTCTTGCG
ACATTATGCGGTATTAGCTACCGTTTCCAGTAGTTATCCCCCTCCATCAGGCAGTTTCCC
AGACATTACT
>GJQF4QS01AN4FH rank=0001974 x=157.0 y=2523.0 length=64
AGACGTCTCATGCTGCCTCCCGTAGGAGTGTCAGAGTTTGATCCTGAGCCAGAATCGAAC
CCTG
>GJQF4QS01ANDC7 rank=0001976 x=149.0 y=217.0 length=47
AGACGAGTCATGCTGCCTCCCGTAGGAGTGCTGAGCCAGATCAACCT
>GJQF4QS01ALPKQ rank=0001977 x=130.0 y=552.0 length=52
ACTCGAGTCATGCTGCCTCCCGTAGGAGTGCCTGAGCCAGGATCAAACTCTG
>GJQF4QS01AH12M rank=0001978 x=88.0 y=2156.0 length=53
AGAGACTGCATGCTGCCTCCCGTAGGAGTGCCCTGAGCCAGAATCGAACCCTG
>GJQF4QS01AP619 rank=0001981 x=181.0 y=943.0 length=71
AGAGGACTCATGCTGCCTCCCGTAGGAGTCTTACTCGAGACACTGCTGCACTGAGCCAGA
ATCGAACCCTG
>GJQF4QS01AE5KL rank=0001984 x=55.0 y=1891.0 length=54
AGACTGTCCATGCTGCCTCCCGTAGGAGTGATCCTGAGCCAGAATCGAACCCTG
>GJQF4QS01AMT2C rank=0001985 x=142.0 y=3874.0 length=53
GAGAGAGACATGCTGCCTCCGTAGGAGTCCCGCTGAGCCAGGATCAAACTCTG
>GJQF4QS01AT2JG rank=0001986 x=225.0 y=1482.0 length=58
AGAGGACTCATGCTGCCTCCCGTAGGAGTGTTTGATCCTGAGCCAGGATCAAACTCTG
>GJQF4QS01ALPG9 rank=0001988 x=130.0 y=427.0 length=50
AGACGTGACATGCTGCCTCCCGTAGGAGTCTGAGCCAGAATCGAACCCTG
>GJQF4QS01AJFK8 rank=0001990 x=104.0 y=794.0 length=53
AGAGCACACATGCTGCCTCCCGTAGGAGTATCCTGAGCCAGGATCAAACTCTG
>GJQF4QS01AUCD3 rank=0001992 x=228.0 y=1961.0 length=54
AGACGTGACATGCTGCCTCCCGTAGGAGTGATCCTGAGCCAGGATCAAACTCTG
>GJQF4QS01AUIKH rank=0001995 x=230.0 y=1775.0 length=53
AGACAGTGCATGCTGCCTCCCGTAGGAGTCATCTGAGCCAGGATCAAACTCTG
>GJQF4QS01AFT3H rank=0001996 x=63.0 y=907.0 length=58
AGAGCTCTCATGCTGCCTCCCGTAGGAGTGTTTGATCCTGAGCCAGAATCGAACCCTG
>GJQF4QS01AEO6Q rank=0002002 x=50.0 y=1136.0 length=76
AGACGAGTCATGCTGCCTCCCGTAGGAGTAGCCCCGCTCAGGTCAGAGTTTGATCCTGAG
CCAGAATCGAACCCTG
>GJQF4QS01AQKEA rank=0002004 x=185.0 y=1840.0 length=54
AGAGAGAGCATGCTGCCTCCCGTAGGAGTCCCGCTGAGCCAGGATCAAACTCTG
>GJQF4QS01AU7IJ rank=0002008 x=238.0 y=1337.0 length=51
AGACTCTGCATGCTGCCTCCCGTAGGAGTGCTGAGCCAGGATCAAACTCTG
>GJQF4QS01AFHO8 rank=0002009 x=59.0 y=1226.0 length=55
AGACTCACCATGCTGCCTCCCGTAGGAGTGCTCCCTGAGCCAGAATCGAACCCTG
>GJQF4QS01ANA0B rank=0002010 x=148.0 y=1257.0 length=56
AGACTCACCATGCTGCCTCCCGTAGGAGTGCCTCCCTGAGCCAGGATCAAACTCTG
>GJQF4QS01AOJG4 rank=0002011 x=162.0 y=1542.0 length=52
AGACCTCACATGCTGCCTCCCGTAGGAGTGCCTGAGCCAGAATCGAACCCTG
>GJQF4QS01AQ8KC rank=0002017 x=193.0 y=394.0 length=55
AGACGTGACATGCTGCCTCCCGTAGGAGTCCTCCCTGAGCCAGGATCAAACTCTG
>GJQF4QS01AOTB7 rank=0002018 x=165.0 y=2037.0 length=67
AGAGCTCTCATGCTGCCTCCCGTAGGAGTGCCTCCCTCGGCCTCCCTGAGCCAGAAGTCG
AACCCTG
>GJQF4QS01ATYVZ rank=0002020 x=224.0 y=845.0 length=59
AGAGCTCTCATGCTGCCTCCCGTAGGAGTAGTTTGATCCTGAGCCAGAATCGAACCCTG
>GJQF4QS01AS2I0 rank=0002026 x=213.0 y=3962.0 length=51
AGAGAGAGCATGCTGCCTCCCGTAGGAGTCCTGAGCCAGGATCAAACTCTG
>GJQF4QS01AEDRF rank=0002027 x=46.0 y=2713.0 length=46
AGACCTGTCATGCTGCCTCCCGTAGGAGTCTGAGCCAGATCAACCT
>GJQF4QS01ARE1B rank=0002028 x=195.0 y=589.0 length=66
AGAGCTCTCATGCTGCCTCCCGTAGGAGTGTCAGAGTTTGACCCTGAGCCAGAATCGAAA
CCCCTG
>GJQF4QS01AEC8E rank=0002033 x=46.0 y=2028.0 length=64
AGAGAGAGCATGCTGCCTCCCGTAGGAGTGTCAGAGTTTGATTCTGAGCCAGAATCGAAC
CCTG
>GJQF4QS01ADW0Q rank=0002034 x=41.0 y=1496.0 length=54
AGACCTCACATGCTGCCTCCCGTAGGAGTGATTCTGAGCCAGAATCGAACCCTG
>GJQF4QS01AU3HI rank=0002044 x=237.0 y=212.0 length=53
AGACTGTCCATGCTGCCTCCCGTAGGAGTATCCTGAGCCAGGATCAAACTCTG
>GJQF4QS01ATP2R rank=0002046 x=221.0 y=1713.0 length=264
TTCCAACCCATGCTGCCTCCCGTAGGAGTCTGGACCGTGTCTCAGTTCCAGTGTGGCTGG
TCATCCTCTCAGACCAGCTAGGGATCGTCGCCTAGGTGAGCCATTACCCCACCTACTAGC
TAATCCCATCTGGGCACATCTGATGGCAAGAGGCCCGAAGGTCCCCCTCTTTGGTCTTGC
GACGTTATGCGGTATTAGCTACCGTTTCCAGTAGTTATCCCCCTCCATCAGGCAGTTTCC
CAGACATTACTCACCCGTCCGCCG
>GJQF4QS01AGF7L rank=0002047 x=70.0 y=895.0 length=60
AGAGCTCTCATGCTGCCTCCCGTAGGAGTGGTTTGATCCTGAGCCAGAATCGAACCCTTG
>GJQF4QS01AKZRQ rank=0002048 x=121.0 y=3972.0 length=60
AGACGTCTCATGCTGCCTCCCGTAGGAGTCTGCAGCCCGCTGAGCCAGGATCAAACTCTG
>GJQF4QS01ADZO3 rank=0002052 x=42.0 y=869.0 length=51
AGACGAGTCATGCTGCCTCCCGTAGGAGTGCTGAGCCAGAATCGAACCCTG
>GJQF4QS01AE3ER rank=0002057 x=54.0 y=3185.0 length=56
ACTCGACACATGCTGCCTCCCGTAGGAGTGCCTCCCTGAGCCAGGATCAAACTCTG
>GJQF4QS01ADXER rank=0002058 x=41.0 y=2001.0 length=52
AGAGCTGACATGCTGCCTCCCGTAGGAGTGCTGAGCCAGGATCAAACTCCTG
>GJQF4QS01AGW7Y rank=0002059 x=75.0 y=2460.0 length=53
ACTCGACACATGCTGCCTCCCGTAGGAGTGCCCTGAGCCAGGATCAAACTCTG
>GJQF4QS01AEDMO rank=0002060 x=46.0 y=2542.0 length=58
AGACCAGACATGCTGCCTCCCGTAGGAGTGTTTGATCCTGAGCCAGAATCGAACCCTG
>GJQF4QS01AE9NO rank=0002061 x=56.0 y=3090.0 length=51
AGAGGACTCATGCTGCCTCCCGTAGGAGTCCTGAGCCAGAATCGAACCCTG
>GJQF4QS01AKNO2 rank=0002062 x=118.0 y=612.0 length=53
AGACAGTGCATGCTGCCTCCCGTAGGAGTATCCTGAGCCAGAATCGAACCCTG
>GJQF4QS01AI5U1 rank=0002064 x=101.0 y=475.0 length=88
AGAGAGTCCATGCTGCCTCCCGTAGGAGTGCCTCCCTCGTCCATCAGAGAGAGTCCATGC
CGCCTCCCTGAGCCAGAATCGAACCCTG
>GJQF4QS01AQV0E rank=0002065 x=189.0 y=508.0 length=65
AGACCTCACATGCTGCCTCCCGTAGGAGTCATCAGGGTTCGATTCTGAGCCAGGATCAAA
CTCTG
>GJQF4QS01ATVK9 rank=0002067 x=223.0 y=667.0 length=51
AGACTCTGCATGCTGCCTCCCGTAGGAGTCCTGAGCCAGAATCGAACCCTG
>GJQF4QS01AGTVG rank=0002068 x=74.0 y=2218.0 length=55
AGAGCTGACATGCTGCCTCCCGTAGGAGTGCCCGCTGAGCCAGAATCGAACCCTG
>GJQF4QS01APNIP rank=0002073 x=175.0 y=191.0 length=51
ACTCAGTGCATGCTGCCTCCCGTAGGAGTCCTGAGCCAGGATCAAACTCTG
>GJQF4QS01ALQG6 rank=0002076 x=130.0 y=1720.0 length=67
ACTCGACACATGCTGCCTCCCGTAGGAGTCTGTTGGTGACGGAGATCTGAGCCAGGATCA
AACTCTG
>GJQF4QS01ALPN9 rank=0002078 x=130.0 y=679.0 length=51
AGAGGACTCATGCTGCCTCCCGTAGGAGTGCTGAGCCAGAATCGAACCCTG
>GJQF4QS01AKCNO rank=0002080 x=114.0 y=2690.0 length=56
AGACCACTCATGCTGCCTCCCGTAGGAGTGCCTCCCTGAGCCAGAATCGAACCCTG
>GJQF4QS01AGC6V rank=0002084 x=69.0 y=1077.0 length=68
AGACCTCACATGCTGCCTCCCGTAGGAGTCTCAGTCAGGGTTCGATTCTGAGCCAGGATC
AAACTCTG
>GJQF4QS01AQFYK rank=0002086 x=184.0 y=186.0 length=61
AGACGAGTCATGCTGCCTCCCGTAGGAGTGTCCTTGCCCGCTGAGCCAGGATCAAACTCT
G
>GJQF4QS01ATBQU rank=0002092 x=216.0 y=3620.0 length=56
AGACTCTGCATGCTGCCTCCCGTAGGAGTGCCTCCCTGAGCCAGGATCAAACTCTG
>GJQF4QS01AJPFX rank=0002093 x=107.0 y=1275.0 length=52
ACTCTCACCATGCTGCCTCCCGTAGGAGTGCCTGAGCCAGGATCAAACTCTG
>GJQF4QS01AGF55 rank=0002094 x=70.0 y=843.0 length=52
AGACGTCTCATGCTGCCTCCCGTAGGAGTGCCTGAGCCAGGATCAAACTCTG
>GJQF4QS01ALWJB rank=0002096 x=132.0 y=1381.0 length=47
AGACCTCACATGCTGCCTCCCGTAGGAGTGCTGAGCCAGATCAACCT
>GJQF4QS01AGY4M rank=0002099 x=76.0 y=836.0 length=51
AGACGTGACATGCTGCCTCCCGTAGGAGTCCTGAGCCAGAATCGAACCCTG
>GJQF4QS01ATDKY rank=0002101 x=217.0 y=1904.0 length=242
CAACCATGCATGCTGCCTCCCGTAGGAGTCTGGGCCGTGTCTCAGTCCCAGTGTGGCTGA
TCATCCTCTCAGACCAGCTAGAGATCGTCGCCTAGGTGAGCCGTTACCCCACCTACTAGC
TAATCCCATCTGGGCACATCTGATGGCATGAGGCCCGAAGGTCCCCCACTTTGGTCTTGC
GACATTATGCGGTATTAGCTACCGTTTCCAGTAGTTATCCCCCTCATCAGGCAGTTTCCC
AG
>GJQF4QS01ATWUE rank=0002103 x=223.0 y=2292.0 length=51
AGAGAGAGCATGCTGCCTCCCGTAGGAGTCCTGAGCCAGAATCGAACCCTG
>GJQF4QS01AN5I6 rank=0002106 x=157.0 y=3952.0 length=55
AGACAGTGCATGCTGCCTCCCGTAGGAGTGTTTCCTGAGCCAGGATCAAACTCTG
>GJQF4QS01AK74B rank=0002109 x=124.0 y=2505.0 length=56
AGACCTCACATGCTGCCTCCCGTAGGAGTCAGCCGCTGAGCCAGGATCAAACTCTG
>GJQF4QS01AH0XO rank=0002112 x=88.0 y=682.0 length=55
AGAGCTGACATGCTGCCTCCCGTAGGAGTCGATTCTGAGCCAGAATCGAACCCTG
>GJQF4QS01AKUZN rank=0002113 x=120.0 y=1873.0 length=53
AGACCACTCGTGCTGCCTCCCGTAGGAGTATCCTGAGCCAGGATCAAACTCTG
>GJQF4QS01ADTRW rank=0002114 x=40.0 y=1386.0 length=50
AGACGTCTCATGCTGCCTCCCGTAGGAGTGATCCTGAGCCAGATCAACCT
>GJQF4QS01ASZ5V rank=0002119 x=213.0 y=897.0 length=51
AGAGCTGACATGCTGCCTCCCGTAGGAGTGCTGAGCCAGGATCAAACTCTG
>GJQF4QS01ALT7B rank=0002122 x=131.0 y=2453.0 length=61
ACGTACGTCATGCTGCCTCCCGTAGGAGTGGAGAACAGTCCTGAGCCAGGATCAAACTCT
G
>GJQF4QS01AFTWU rank=0002127 x=63.0 y=668.0 length=69
AGACTGTCCATGCTGCCTCCCGTAGGAGTCTCGACACATGCGGCCTCCCTGAGCCAGAAT
CGAACCCTG
>GJQF4QS01AE4RV rank=0002128 x=55.0 y=857.0 length=50
AGAGCTCTCATGCTGCCTCCCGTAGGAGTCTGAGCCAGAATCGAACCCTG
>GJQF4QS01AOB7P rank=0002129 x=160.0 y=323.0 length=53
AGACTCTGCATGCTGCCTCCCGTAGGAGTATCCTGAGCCAGGATCAAACTCTG
>GJQF4QS01APRN7 rank=0002131 x=176.0 y=1477.0 length=49
AGAGGACTCATGCTGCCTCCCGTAGGAGTCTGAGCCAGAATCGAACCTG
>GJQF4QS01AFATZ rank=0002132 x=57.0 y=517.0 length=51
AGAGAGAGCATGCTGCCTCCCGTAGGAGTCCTGAGCCAGGATCAAACTCTG
>GJQF4QS01AS6HD rank=0002136 x=215.0 y=895.0 length=50
AGAGCAGTCATGCTGCCTCCCGTAGGAGTCTGAGCCAGAATCGAACCCTG
>GJQF4QS01ANWJE rank=0002137 x=155.0 y=488.0 length=58
AGACCTGTCATGCTGCCTCCCGTAGGAGTGTTCGATTCTGAGCCAGGATCAAACTCTG
>GJQF4QS01AFLK9 rank=0002139 x=60.0 y=2171.0 length=51
AGACGTGACATGCTGCCTCCCGTAGGAGTCCTGAGCCAGAATCGAACCCTG
>GJQF4QS01AG6T2 rank=0002140 x=78.0 y=2632.0 length=50
AGAGCAGTCATGCTGCCTCCCGTAGGAGTCTGAGCCAGGATCAAACTCTG
>GJQF4QS01AP4KN rank=0002141 x=180.0 y=1813.0 length=51
AGAGCTGACATGCTGCCTCCCGTAGGAGGCCTGAGCCAGGATCAAACTCTG
>GJQF4QS01AEU8M rank=0002145 x=52.0 y=788.0 length=71
AGACTGAGCATGCTGCCTCCCGTAGGAGTGCCTCCCTCGGCCATCAGAGACTGAGCCAGA
ATCGAACCCTG
>GJQF4QS01AFY63 rank=0002146 x=64.0 y=3421.0 length=53
AGACCAGACATGCTGCCTCCCGTAGGAGTATCCTGAGCCAGGATCAAACTCTG
>GJQF4QS01ATVZ8 rank=0002153 x=223.0 y=1206.0 length=66
AGACCTGTCATGCTGCCTCCCGTAGGAGTCAGTCAGAGTTTGATCCTGAGCCAGAATCGA
ACCCTG
>GJQF4QS01AE3G9 rank=0002155 x=54.0 y=3275.0 length=51
AGAGAGAGCATGCTGCCTCCCGTAGGAGTCCTGAGCCAGGATCAAACTCTG
>GJQF4QS01AQYXD rank=0002157 x=190.0 y=191.0 length=58
AGAGCTCTCATGCTGCCTCCCGTAGGAGTGGCAAGGCCTGAGCCAGGATCAAACTCTG
>GJQF4QS01ARVOZ rank=0002161 x=200.0 y=1697.0 length=64
AGAGCTGACATGCTGCCTCCCGTAGGAGTGTCAGAGTTTGATCCTGAGCCAGAATCGAAC
CCTG
>GJQF4QS01AJ722 rank=0002163 x=113.0 y=860.0 length=42
AGACTCTGCATGCTGCCTCCCTGAGCCAGGGATCAAACTCTG
>GJQF4QS01ASAMN rank=0002165 x=205.0 y=573.0 length=51
AGAGGACTCATGCTGCCTCCCGTAGGAGTGCTGAGCCAGGATCAAACTCTG
>GJQF4QS01AGDHL rank=0002168 x=69.0 y=1463.0 length=61
AGAGGACTCATGCTGCCTCCCGTAGGAGTACACTGCTGCACTGAGCCAGGATCAAACTCT
G
>GJQF4QS01AMSZV rank=0002169 x=142.0 y=2489.0 length=68
AGACGAGTCATGCTGCCTCCCGTAGGAGTGCTAGTCAGAGTTTGATCCTGAGCCAGAATC
GAACCCTG
>GJQF4QS01AJCMH rank=0002170 x=103.0 y=1047.0 length=53
ACGACATCCATGCTGCCTCCCGTAGGAGTGCCTGAGCCAGGATCAAACCTCTG
>GJQF4QS01AH3TI rank=0002176 x=89.0 y=324.0 length=273
TTCCGCATCATGCTGCCTCCCGTAGGAGTCTGGGCCGTGTCTCAGTCCCAGTGTGGCCGA
TCACCCTCTCAGGTCGGCTACGTATCGTTGCCTTGGTAAGCCGTTACCTCACCAACTAGC
TAATACGGCGCGGGTCCATCTATAAGTGATAGCAAAACCATCTTTCACTATTGAACCATG
CGGTTCAACATATTATCCGGTATTAGCTCCGGTTTCCCGAAGTTGTCCCAGTCTTATAGG
TAGGTTACCCACGTGTTACTCACCCGTCCGCCG
>GJQF4QS01ATPTW rank=0002179 x=221.0 y=1394.0 length=61
AGAGGACTCATGCTGCCTCCCGTAGGAGTGAGTTTGATCCTGAGCCAGAATCGAACCCTT
G
>GJQF4QS01AP6ZN rank=0002181 x=181.0 y=849.0 length=52
AGAGAGAGCATGCTGCCTCCCGTAGGAGTTCCTGAGCCAGGATCAAACTCTG
>GJQF4QS01AR4QQ rank=0002185 x=203.0 y=1136.0 length=57
AGAGAGAGCATGCTGCCTCCCGTAGGAGTTTTGATCCTGAGCCAGAATCGAACCCTG
>GJQF4QS01ASATD rank=0002187 x=205.0 y=815.0 length=56
AGAGCAGTCATGCTGCCTCCCGTAGGAGTGCCTCCCTGAGCCAGAATCGAACCCTG
>GJQF4QS01AOPQT rank=0002188 x=164.0 y=1475.0 length=51
ACTGCAGTCATGCTGCCTCCCGTAGGAGTGCTGAGCCAGGATCAAACTCTG
>GJQF4QS01AGIXP rank=0002193 x=71.0 y=331.0 length=85
AGACAGTGCATGCTGCCTCCCGTAGGAGTTCCCTCGCCCATCAGACTCGACACATACTGC
CTCCCTGAGCCAGGATCAAACTCTG
>GJQF4QS01ANH3E rank=0002194 x=150.0 y=2248.0 length=52
AGACGTGACATGCTGCCTCCCGTAGGAGTGCCTGAGCCAGAATCGAACCCTG
>GJQF4QS01ALG28 rank=0002196 x=127.0 y=1842.0 length=52
AGACGTCTCATGCTGCCTCCCGTAGGAGTGCCTGAGCCAGAATCGAACCCTG
>GJQF4QS01AS85B rank=0002198 x=216.0 y=253.0 length=63
AGAGCTGACATGCTGCCTCCCGTAGGAGTGCCTCCCTCGCGGCTGAGCCAGGATCAAACT
CTG
>GJQF4QS01AKEJY rank=0002200 x=115.0 y=1052.0 length=52
AGAGACTGCATGGCTCGCCTCCGTAGGAGTGCTGAGCCAGAATCGAACCCTG
>GJQF4QS01AFD5T rank=0002201 x=58.0 y=735.0 length=54
AGACCTCACATGCTGCCTCCCGTAGGAGTGATCCTGAGCCAGAATCGAACCCTG
>GJQF4QS01AHWPJ rank=0002204 x=86.0 y=3397.0 length=56
AGACTCTGCATGCTGCCTCCCGTAGGAGTGCCTCCCTGAGCCAGAATCGAACCCTG
>GJQF4QS01ASD69 rank=0002205 x=206.0 y=1107.0 length=53
AGACTCTGCATGCTGCCTCCCGTAGGAGTATCCTGAGCCAGAATCGAACCCTG
>GJQF4QS01ANZYJ rank=0002208 x=156.0 y=825.0 length=59
AGACGTGACATGCTGCCTCCCGTAGGAGTAGAGTTTGCCCGAGCCAGAATCGAACCCTG
>GJQF4QS01AJS15 rank=0002210 x=108.0 y=1867.0 length=52
AGACCTCACATGCTGCCTCCCGTAGGAGTGACTGAGCCAGGATCAAACTCTG
>GJQF4QS01AREV2 rank=0002211 x=195.0 y=400.0 length=53
AGACCTCACATGCTGCCTCCCGTAGGAGTCGTCTGAGCCAGGATCAAACTCTG
>GJQF4QS01AFLO4 rank=0002212 x=60.0 y=2310.0 length=49
AGAGCTGACATGCTGCCTCCCGTAGGAGTCTGGCCAGGATCAAACTCTG
>GJQF4QS01ATGZB rank=0002214 x=218.0 y=2213.0 length=51
AGAGAGAGCATGCTGCCTCCCGTAGGAGTGCTGAGCCAGGATCAAACTCTG
>GJQF4QS01AJ65P rank=0002217 x=112.0 y=3755.0 length=54
AGAGGACTCATGCTGCCTCCCGTAGGAGTGATCCTGAGCCAGAATCGAACCCTG
>GJQF4QS01AEGWG rank=0002221 x=47.0 y=2686.0 length=53
AGACTGTCCATGCTGCCTCCCGTAGGAGTATCCTGAGCCAGGATCAAACTCTG
>GJQF4QS01AR8E1 rank=0002222 x=204.0 y=1803.0 length=53
AGACTCACCATGCTGCCTCCCGTAGGAGTAGGCTGAGCCAGAATCGAACCCTG
>GJQF4QS01AFEYV rank=0002224 x=58.0 y=1781.0 length=50
AGAGGACTCATGCTGCCTCCCGTAGGAGTCTGAGCCAGGATCAAACTCTG
>GJQF4QS01AUXJQ rank=0002227 x=235.0 y=708.0 length=55
AGACGAGTCATGCTGCCTCCCGTAGGAGTGGGCCCTGAGCCAGAATCGAACCCTG
>GJQF4QS01AKZRN rank=0002229 x=121.0 y=3969.0 length=51
AGACTCTGCATGCTGCCTCCCGTAGGAGTGCTGAGCCAGGATCAAACTCTG
>GJQF4QS01AJ73H rank=0002231 x=113.0 y=875.0 length=53
AGACCTCACATGCTGCCTCCCGTAGGAGTGCTCTGAGCCAGAATCGAACCCTG
>GJQF4QS01ANH21 rank=0002235 x=150.0 y=2235.0 length=60
AGACGACACATGCTGCCTCCCGTAGGAGTGTGCAGCCCCCTGAGCCAGGATCAAACTCTG
>GJQF4QS01AHQ0O rank=0002237 x=85.0 y=118.0 length=64
AGAGCTGACATGCTGCCTCCCGTAGGAGTGCTTGCCAGCCCCGCTGAGCCAGGATCAAAC
TCTG
>GJQF4QS01AS01G rank=0002239 x=213.0 y=2034.0 length=52
AGACGAGTCATGCTGCCTCCCGTAGGAGTGCCTGAGCCAGGATCAAACTCTG
>GJQF4QS01ATSH4 rank=0002240 x=222.0 y=762.0 length=52
AGACCTCACATGCTGCCTCCCGTAGGAGTGCCTGAGCCAGGATCAAACTCTG
>GJQF4QS01AS9R8 rank=0002246 x=216.0 y=1078.0 length=55
ACGTAGCTCATGCTGCCTCCCGTAGGAGTTGATCCTGAGCCAGGATCAAACTCTG
>GJQF4QS01ARHAL rank=0002249 x=195.0 y=3515.0 length=48
AGACTCTGCATGCTGCCTCCCGTAGGAGTGCCTGAGCCAGATCAACCT
>GJQF4QS01ALJ7E rank=0002251 x=128.0 y=1784.0 length=58
AGACCTCACATGCTGCCTCCCGTAGGAGTGTTTGATCCTGAGCCAGGATCAAACTCTG
>GJQF4QS01AJ8ER rank=0002252 x=113.0 y=1281.0 length=72
AGACTGAGCATGCTGCCTCCCGTAGGAGTGGCCTCCCTCGGCCATCAGAGACTGAGCCAG
GATCAAACTCTG
>GJQF4QS01AEFRX rank=0002256 x=47.0 y=1227.0 length=240
ACTGACTGCATGCTGCCTCCCGTAGGAGTCTGGGCCGTGTCTCAGTCCCAGTGTGGCCGT
CCGCCCTCTCAGGCCGGCTATGCATCGTCGCCTTGGTGAGCCGTTACCTCTCCAACCAGC
TAATGCACCGCAGGTCCATCTGCATGCGGGACTCTTGTCCCCTTTTCCAATAAGAAGATG
CCTCCTCTTTGCTCATCCGGTATCAGCTTCCGTTTCCAGAAGTTCTCCCGCTCATGCAGG
>GJQF4QS01AM6AD rank=0002261 x=146.0 y=3331.0 length=56
AGACAGTGCATGCTGCCTCCCGTAGGAGTGCCTCCCTGAGCCAGGATCAAACTCTG
>GJQF4QS01ASW8C rank=0002263 x=212.0 y=1194.0 length=53
AGAGACTGCATGCTGCCTCCCGTAGGAGTGCCCTGAGCCAGGATCAAACTCTG
>GJQF4QS01AF5UP rank=0002265 x=66.0 y=3855.0 length=247
AGAGCTGACATGCTGCCTCCCGTAGGAGTTTGGGCCGTGTCTCAGTCCCAATGTGGCCGA
TCAGTCTCTCAACTCGGCTATGCATCATCGTCTTGGTGAGCCTTTACCCCACCAACTAAC
TAATGCACCGCGGATCCATCTCTAGGTGACGCCGTAGCGCCTTTTAACTTGATATCATGC
GATACTAAGTTTTATTCGGTATTAGCATCTGTTTCCAAGTGTTATCCCCAGCCTTGAGGC
AGGTTAT
>GJQF4QS01ASWYN rank=0002266 x=212.0 y=845.0 length=58
AGACAGTGCATGCTGCCTCCCGTAGGAGTGTTTGATCCTGAGCCAGGATCAAACTCTG
>GJQF4QS01AJVJ1 rank=0002267 x=109.0 y=1007.0 length=71
AGAGGACTCATGCTGCCTCCCGTAGGAGTCTTACTCGAGACACTGCTGCACTGAGCCAGG
ATCAAACTCTG
>GJQF4QS01AMQBA rank=0002271 x=141.0 y=3108.0 length=51
AGACCTCACATGCTGCCTCCCGTAGGAGTCCTGAGCCAGGATCAAACTCTG
>GJQF4QS01AMLBQ rank=0002274 x=140.0 y=740.0 length=63
AGACCTCACATGCTGCCTCCCGTAGGAGTGCCTCCCTCGCGCCTGAGCCAGGATCAAACT
CTG
>GJQF4QS01AEMSP rank=0002275 x=49.0 y=2135.0 length=52
AGAGCTCTCATGCTGCCTCCCGTAGGAGTCGCTGAGCCAGAATCGAACCCTG
>GJQF4QS01ASWSY rank=0002281 x=212.0 y=640.0 length=54
TTCCGCATCATGCTGCCTCCCGTAGGAGTGATCCTGAGCCAGGATCAAACTCTG
>GJQF4QS01AJI3X rank=0002282 x=105.0 y=1259.0 length=57
AGACGTGACATGCTGCCTCCCGTAGGAGTTTTGATCCTGAGCCAGAATCGAACCCTG
>GJQF4QS01AST9O rank=0002283 x=211.0 y=1450.0 length=53
AGACGACACATGCTGCCTCCCGTAGGAGTATCCTGAGCCAGAATCGAACCCTG
>GJQF4QS01AERN6 rank=0002285 x=51.0 y=260.0 length=57
AGACCTGTCATGCTGCCTCCCGTAGGAGTGTTGATCCTGAGCCAGGATCAAACTCTG
>GJQF4QS01AQW7J rank=0002286 x=189.0 y=2061.0 length=50
AGAGCAGTCATGCTGCCTCCCGTAGGAGTCTGAGCCAGAATCGAACCCTG
>GJQF4QS01ARK6H rank=0002287 x=197.0 y=359.0 length=57
AGACCACTCATGCTGCCTCCCGTAGGAGTGCCTCCCCTGAGCCAGAATCGAACCCTG
>GJQF4QS01AIXQN rank=0002294 x=98.0 y=2237.0 length=55
AGACGAGTCATGCTGCCTCCCGTAGGAGTTGATCCTGAGCCAGGATCAAACTCTG
>GJQF4QS01AKX4K rank=0002295 x=121.0 y=1842.0 length=51
AGACGTCTCATGCTGCCTCCCGTAGGAGTGCTGAGCCAGAATCGAACCCTG
>GJQF4QS01AGZ88 rank=0002296 x=76.0 y=2298.0 length=52
AGACTGTCCATGCTGCCTCCCGTAGGAGTCGCTGAGCCAGAATCGAACCCTG
>GJQF4QS01APCKZ rank=0002297 x=171.0 y=2401.0 length=61
AGAGGACTCATGCTGCCTCCCGTAGGAGTTGCAAGCCCCGCTGAGCCAGAATCGAACCCT
G
>GJQF4QS01ASW31 rank=0002298 x=212.0 y=1039.0 length=53
AGAGGACTCATGCTGCCTCCCGTAGGAGTATTCTGAGCCAGGATCAAACTCTG
>GJQF4QS01AR1BE rank=0002300 x=202.0 y=792.0 length=58
AGAGGACTCATGCTGCCTCCCGTAGGAGTGTTTGATCCTGAGCCAGGATCAAACTCTG
>GJQF4QS01AO0VB rank=0002302 x=167.0 y=3605.0 length=61
AGAGACTGCATGCTGCCTCCCGTAGGAGTCTGCAGCCCGCCTGAGCCAGGATCAAACTCT
G
>GJQF4QS01ANPSG rank=0002310 x=152.0 y=4030.0 length=52
AGACTCTGCATGCTGCCTCCCGTAGGAGTGCCTGAGCCAGAATCGAACCCTG
>GJQF4QS01ATM2B rank=0002313 x=220.0 y=1905.0 length=60
AGACGTGACATGCTGCCTCCCGTAGGAGTCTGCCACCCGCTGAGCCAGAATCGAACCCTG
>GJQF4QS01AFTJJ rank=0002320 x=63.0 y=189.0 length=52
AGAGGAGAGCATGCTGCCTCCCGTAGGAGTGCTGAGCCAGGATCAAACTCTG
>GJQF4QS01AQMYX rank=0002321 x=186.0 y=1079.0 length=58
AGAGGACTCATGCTGCCTCCCGTAGGAGTGTTTGATCCTGAGCCAGGATCAAACTCTG
>GJQF4QS01APUIJ rank=0002323 x=177.0 y=1065.0 length=57
AGACCTGTCATGCTGCCTCCCGTAGGAGTGCCTCCCTGAGCCAGAATCGAACCCCTG
>GJQF4QS01ANDOI rank=0002325 x=149.0 y=624.0 length=53
ACTCGACACATGCTGCCTCCCGTAGGAGTATCCTGAGCCAGGATCAAACTCTG
>GJQF4QS01APHZJ rank=0002326 x=173.0 y=1213.0 length=59
AGACAGTGCATGCTGCCTCCCGTAGGAGTAATTTGATCCTGAGCCAGAATCGAACCCTG
>GJQF4QS01AHN1T rank=0002330 x=84.0 y=367.0 length=257
ACTGTCTCCATGCTGCCTCCCGTAGGAGTCTGGGCCGTGTCTCAGTCCCAGTGTGGCCGT
TCACCCTCTCAGGTCGGCTACGCATCGTCGCCTTGGTAGGCCTTTACCCCACCAACTAGC
TAATGCGCCGCAGGCTCATCCATCAGTGATGCCAGGAGCATCTTTAAACTTTCGTCCTAT
CCGGTATTAGCGATCGTTTCCAATCGTTGTCCCCGTCTGATGGGCAGATCACCTACGTGT
TACTCACCCGTTCGCCG
>GJQF4QS01AN92T rank=0002332 x=159.0 y=1651.0 length=58
AGACGAGTCATGCTGCCTCCCGTAGGAGTGTTTGATCCTGAGCCAGAATCGAACCCTG
>GJQF4QS01AKXUF rank=0002333 x=121.0 y=1477.0 length=53
AGACTCTGCATGCTGCCTCCCGTAGGAGTAGCCTGAGCCAGGATCAAACTCTG
>GJQF4QS01ATCKB rank=0002339 x=217.0 y=585.0 length=51
AGAGGACTCATGCTGCCTCCCGTAGGAGTGCTGAGCCAGAATCGAACCCTG
>GJQF4QS01AID1N rank=0002340 x=92.0 y=1289.0 length=56
AGACGTGACATGCTGCCTCCCGTAGGAGTGCCTCCCTGAGCCAGAATCGAACCCTG
>GJQF4QS01ANB3C rank=0002345 x=148.0 y=2662.0 length=51
AGACTCTGCATGCTGCCTCCCGTAGGAGTGCTGAGCCAGAATCGAACCCTG
>GJQF4QS01AJVPG rank=0002347 x=109.0 y=1202.0 length=58
AGACGTCTCATGCTGCCTCCCGTAGGAGTGTTTGATCCTGAGCCAGAATCGAACCCTG
>GJQF4QS01AJ15Y rank=0002350 x=111.0 y=1380.0 length=56
AGAGCTGACATGCTGCCTCCCGTAGGAGTGCCTCCCTGAGCCAGAATCGAACCCTG
>GJQF4QS01AEHQ7 rank=0002353 x=47.0 y=3793.0 length=56
ACTCGACACATGCTGCCTCCCGTAGGAGTGCCTCCCTGAGCCAGGATCAAACTCTG
>GJQF4QS01ATF9D rank=0002354 x=218.0 y=1279.0 length=51
AGAGCAGTCATGCTGCCTCCCGTAGGAGTCCTCCCTGAGCCAGATCAACCT
>GJQF4QS01AIUL5 rank=0002355 x=97.0 y=2283.0 length=58
AGACTGTCCATGCTGCCTCCCGTAGGAGTGTTTGAGCCTGAGCCAGAATCGAACCCTG
>GJQF4QS01ATXRY rank=0002356 x=223.0 y=3500.0 length=57
TTCCGCATCATGCTGCCTCCCGTAGGAGTGCCCTGCCTGAGCCAGGATCAAACTCTG
>GJQF4QS01AFRA3 rank=0002357 x=62.0 y=1389.0 length=59
AGAGGACTCATGCTGCCTCCCGTAGGAGTGGTTCGATTCTGAGCCAGGATCAAACTCTG
>GJQF4QS01AFIPU rank=0002359 x=59.0 y=2544.0 length=69
AGAGACTGCATGCTGCCTCCCGTAGGAGTCGCCTCCCATATTGACCGGCTGAGCCAGAAT
CGAACCCTG
>GJQF4QS01AEY4S rank=0002360 x=53.0 y=1738.0 length=53
AGACCTCACATGCTGCCTCCCGTAGGAGTCCGCTGAGCCAGAATCGAACCCTG
>GJQF4QS01AFN9W rank=0002362 x=61.0 y=1554.0 length=52
AGAGCTCTCATGCTGCCTCCCGTAGGAGTGCCTGAGCCAGGATCAAACTCTG
>GJQF4QS01AKCMR rank=0002363 x=114.0 y=2657.0 length=63
AGACGTGACATGCTGCCTCCCGTAGGAGTGCCTCCCTCGCGCCTGAGCCAGGATCAAACT
CTG
>GJQF4QS01AP37D rank=0002364 x=180.0 y=1335.0 length=55
AGAGAGAGCATGCTGCCTCCCGTAGGAGTCCACGCTGAGCCAGAATCGAACCCTG
>GJQF4QS01AP4DI rank=0002366 x=180.0 y=1556.0 length=53
AGAGCTGACATGCTGCCTCCCGTAGGAGTGGCCTGAGCCAGGATCAAACTCTG
>GJQF4QS01AFW3S rank=0002367 x=64.0 y=710.0 length=51
AGACCTCACATGCTGCCTCCCGTAGGAGTGCTGAGCCAGAATCGAACCCTG
>GJQF4QS01AGZKL rank=0002373 x=76.0 y=1411.0 length=59
AGACCTCACATGCTGCCTCCCGTAGGAGTGTTTGATCCTGAGCCAGGATCAAACTTCTG
>GJQF4QS01ALJH0 rank=0002378 x=128.0 y=870.0 length=273
ACTCGAGTCATGCTGCCTCCCGTAGGAGTTTGGACCGTGTCTCAGTTCCAATGTGGGGGA
CCTTCCTCTCAGAACCCCTATCCATCGTTAACTAGGTGGGCCGTTACCCCGCCTACTATC
TAATGGAACGCATCCCCATCGTCTACCGGAAAATACCTTTAATCATGCGGACATGTGAAC
TCATGATCCCATCCTGGATTAATCTTCCTTTCAGAAGGCTGGCCAAGAGTAGACGGCAGG
TTGGATACGTGTTACTCACCCGTGCGCCGGTCG
>GJQF4QS01AK29F rank=0002379 x=123.0 y=305.0 length=261
TTCCAACCCATGCTGCCTCCCGTAGGAGTCTGGACCGTGTCTCAGTTCCAGTGTGGCTGG
TCATCCTCTCAGACCAGCTAGGGATCGTCGCCTAGGTGAGCCATTACCCCACCTACTAGC
TAATCCCATCTGGGCACATCTGATGGCAAGAGGCCCGAAGGTCCCCCTCTTTGGTCTTGC
GACGCTATGCGGTATTAGCTACCGTTTCCAGTAGTTATCCCCCTCCATCAGGCAGTTTCC
CAGACATTACTCACCCGTCCG
>GJQF4QS01AIH0L rank=0002380 x=93.0 y=2339.0 length=61
AGAGAGAGCATGCTGCCTCCCGTAGGAGTGGCCTTGCCCGCTGAGCCAGGATCAAACTCT
G
>GJQF4QS01AE3GC rank=0002381 x=54.0 y=3242.0 length=52
AGACCTCACATGCTGCCTCCCGTAGGAGTCGCTGAGCCAGGATCAAACTCTG
>GJQF4QS01AQLH7 rank=0002382 x=185.0 y=3277.0 length=52
AGACCAGACATGCTGCCTCCCGTAGGAGTGCCTGAGCCAGGATCAAACTCTG
>GJQF4QS01AS01M rank=0002383 x=213.0 y=2040.0 length=54
AGCCTCACATGCTGCCTCCCGTAGGAGTGATCCTGAGCCAGGACTCAAACTCTG
>GJQF4QS01AH8OW rank=0002384 x=90.0 y=2542.0 length=60
AGAGGACTCATGCTGCCTCCCGTAGGAGTCCTTAGCCCGCTGAGCCAGAATCGAACCCTG
>GJQF4QS01AG88V rank=0002386 x=79.0 y=1661.0 length=55
AGACGAGTCATGCTGCCTCCCGTAGGAGTGGGCCTGAGCCCAGAATCGAACCCTG
>GJQF4QS01AU6CZ rank=0002388 x=237.0 y=3937.0 length=53
AGACTGTCCATGCTGCCTCCCGTAGGAGTGGCCTGAGCCAGAATCGAACCCTG
>GJQF4QS01ARF5O rank=0002389 x=195.0 y=2042.0 length=66
AGAGGACTCATGCTGCCTCCCGTAGGAGTCAGTCAGAGTTTGATCCTGAGCCAGAATCGA
ACCCTG
>GJQF4QS01AEKM1 rank=0002392 x=48.0 y=3435.0 length=49
ACTCTGCATGCTGCCTCCCGTAGGAGTGCTGAGCCAGGATCAAACTCTG
>GJQF4QS01AHZ2P rank=0002396 x=87.0 y=3663.0 length=57
AGACGACACATGCTGCCTCCCGTAGGAGTGCCTCCCTGAGCCAGGATCAAACTCCTG
>GJQF4QS01AG6BV rank=0002398 x=78.0 y=1977.0 length=57
AGACCACTCATGCTGCCTCCCGTAGGAGTGCCTCCCTGAGCCAGAATCGAACCCTTG
>GJQF4QS01AS8TS rank=0002399 x=215.0 y=3934.0 length=52
AGAGAGAGCATGCTGCCTCCCGTAGGAGTGCCTGAGCCAGGATCAAACTCTG
>GJQF4QS01AQNI8 rank=0002400 x=186.0 y=1810.0 length=52
ACGTGTACCATGCTGCCTCCCGTAGGAGTATCCTGAGCCAGGATCAAACTCG
>GJQF4QS01AM4T9 rank=0002404 x=146.0 y=1455.0 length=63
AGACCAGACATGCTGCCTCCCGTAGGAGTGCCCCTCGCGCCTCTGAGCCAGGATCAAACT
CTG
>GJQF4QS01AEFO3 rank=0002406 x=47.0 y=1125.0 length=55
AGAGGACTCATGCTGCCTCCCGTAGGAGTAGAGTCTGAGCCAGAATCGAACCCTG
>GJQF4QS01ASMX0 rank=0002408 x=209.0 y=150.0 length=59
AGAGGACTCATGCTGCCTCCCGTAGGAGTAGTTTGAGCCTGAGCCAGAATCGAACCCTG
>GJQF4QS01AD9ZD rank=0002409 x=45.0 y=1911.0 length=58
ACTCGACACATGCTGCCTCCCGTAGGAGTGTTTGATCCTGAGCCAGGATCAAACTCTG
>GJQF4QS01ATW77 rank=0002411 x=223.0 y=2789.0 length=64
AGACAGTGCATGCTGCCTCCCGTAGGAGTGTCAGAGTTTGATCCTGAGCCAGAATCGAAC
CCTG
>GJQF4QS01ANHXC rank=0002415 x=150.0 y=2030.0 length=56
AGACCTGTCATGCTGCCTCCCGTAGGAGTGCCTCCCTGAGCCAGGATCAAACTCTG
>GJQF4QS01AHFFX rank=0002417 x=81.0 y=1499.0 length=53
AGACTCTGCATGCTGCCTCCCGTAGGAGTATCCTGAGCCAGGATCAAACTCTG
>GJQF4QS01AEZYL rank=0002422 x=53.0 y=2811.0 length=54
AGACCAGACATGCTGCCTCCCGTAGGAGTCCCGCTGAGCCAGAATCGAACCCTG
>GJQF4QS01AQT5S rank=0002423 x=188.0 y=2206.0 length=53
AGAGAGAGCATGCTGCCTCCCGTAGGAGTAGGCTGAGCCAGAATCGAACCCTG
>GJQF4QS01AOSHY rank=0002427 x=165.0 y=948.0 length=54
AGAGCTCTCATGCTGCCTCCCGTAGGAGTGATCCTGAGCCAGGATCAAACTCTG
>GJQF4QS01AQRDO rank=0002431 x=187.0 y=2698.0 length=65
AGAGGACTCATGCTGCCTCCCGTAGGAGTCTTATCTTGTTTGACCTGAGCCAGGATCAAA
CTCTG
>GJQF4QS01AK9WT rank=0002432 x=125.0 y=731.0 length=53
AGACCTGTCATGCTGCCTCCCGTAGGAGTATCCTGAGCCAGAATCGAACCCTG
>GJQF4QS01AIMQL rank=0002434 x=95.0 y=267.0 length=59
AGACGAGTCATGCTGCCTCCCGTAGGAGTGGCCTTGGCCTGAGCCAGGATCAAACTCTG
>GJQF4QS01AG0GP rank=0002435 x=76.0 y=2567.0 length=53
AGAGCTGACATGCTGCCTCCCGTAGGAGTATCCTGAGCCAGAATCGAACCCTG
>GJQF4QS01AEBS4 rank=0002436 x=46.0 y=182.0 length=54
AGACCTCACATGCTGCCTCCCGTAGGAGTCCCGTCAGTCAGGGTTCGATTCTGG
>GJQF4QS01AD9WJ rank=0002439 x=45.0 y=1809.0 length=41
AGACCTCACATGCAGCCTCCCTGAGCCAGGATCAAACTCTG
>GJQF4QS01ALZ7W rank=0002441 x=133.0 y=2058.0 length=53
AGAGGACTCATGCTGCCTCCCGTAGGAGTGCCCTGAGCCAGAATCGAACCCTG
>GJQF4QS01ANT1I rank=0002442 x=154.0 y=1348.0 length=51
AGACTCTGCATGCTGCCTCCCGTAGGAGTGCTGAGCCAGAATCGAACCCTG
>GJQF4QS01APN86 rank=0002443 x=175.0 y=1144.0 length=53
AGACTCACCATGCTGCCTCCCGTAGGAGTAGTCTGAGCCAGGATCAAACTCTG
>GJQF4QS01AT7OI rank=0002446 x=226.0 y=4048.0 length=52
AGAGGACTCATGCTGCCTCCCGTAGGAGTGGCTGAGCCAGGATCAAACTCTG
>GJQF4QS01AOSH7 rank=0002449 x=165.0 y=957.0 length=51
AGACCTCACATGCTGCCTCCCGTAGGAGTGCTGAGCCAGGATCAAACTCTG
>GJQF4QS01AM4TW rank=0002451 x=146.0 y=1442.0 length=58
AGACCTCACATGCTGCCTCCCGTAGGAGTGTTTGATCCTGAGCCAGAATCGAACCCTG
>GJQF4QS01AOS0T rank=0002456 x=165.0 y=1627.0 length=63
AGACCGAGTACATACGCTGCTCCCGTAGGGAGTGTCCCAGTTCGNCTGAGCNGATNAACT
CTG
>GJQF4QS01AJ8CA rank=0002457 x=113.0 y=1192.0 length=51
AGACCTCACATGCTGCCTCCCGTAGGAGTGCTGAGACAGAATCGAACCCTG
>GJQF4QS01AHLUX rank=0002458 x=83.0 y=1623.0 length=51
AGACGTCTCATGCTGCCTCCCGTAGGAGTCCTGAGCCAGGATCAAACTCTG
>GJQF4QS01AQMLM rank=0002459 x=186.0 y=600.0 length=50
ACTGTCAGCATGCTGCCTCCCGTAGGAGTCTGAGCCAGGATCAAACTCTG
>GJQF4QS01AJXO6 rank=0002461 x=109.0 y=3784.0 length=55
AGACCACTCATGCTGCCTCCCGTAGGAGTGCCCGCTGAGCCAGGATCAAACTCTG
>GJQF4QS01ALZK6 rank=0002466 x=133.0 y=1240.0 length=63
AGAGAGAGCATGCTGCCTCCCGTAGGAGTCTTGCCAAGCCCGCTGAGCCAGGATCAAACT
CTG
>GJQF4QS01AHZZ8 rank=0002467 x=87.0 y=3574.0 length=53
ACGATGGACATGCTGCCTCCCGTAGGAGTGCTTGAGCCAGGATCAAACTCTGG
>GJQF4QS01AFN23 rank=0002468 x=61.0 y=1309.0 length=52
AGACGAGTCATGCTGCCTCCCGTAGGAGTGCCTGAGCCAGGATCAAACTCTG
>GJQF4QS01APH3P rank=0002474 x=173.0 y=1363.0 length=72
AGAGGACTCATGCTGCCTCCCGTAGGAGTGGATCAAACTCTGACTGAGCGGCTGAGCCAG
AATCGAACCCTG
>GJQF4QS01AT6FI rank=0002479 x=226.0 y=2428.0 length=106
AGAGGACTCATGCTGCCTCCCGTAGGAGTTACTCGAGACACTGCCGCACTGAGGCCAGAA
TCGAACCCTGACTGAGCCGTCCCAACTGAGCCAGGATCAAACTCTG
>GJQF4QS01AK3EB rank=0002480 x=123.0 y=481.0 length=52
AGACGAGTCATGCTGCCTCCCGTAGGAGTCGCTGAGCCAGGATCAAACTCTG
>GJQF4QS01AEJZV rank=0002481 x=48.0 y=2601.0 length=56
ACTCCAGACATGCTGCTCCCGTAGGAGTGTTGATCCTGAGCCAGGATCAAACTCTG
>GJQF4QS01AG8EI rank=0002482 x=79.0 y=568.0 length=57
AGACTGTCCATGCTGCCTCCCGTAGGAGTGTCGATTCTGAGCCAGGATCAAACTCTG
>GJQF4QS01ARPP5 rank=0002483 x=198.0 y=2155.0 length=57
AGACGACACATGCTGCCTCCCGGTAGGAGTGCCTCCCTGAGCCAGGATCAAACTCTG
>GJQF4QS01AKB05 rank=0002484 x=114.0 y=1879.0 length=61
AGACTGTCCATGCTGCCTCCCGTAGGAGTGCCTTAGCCCGCTGAGCCAGGATCAAACTCT
G
>GJQF4QS01AMADE rank=0002485 x=136.0 y=2928.0 length=50
AGAGGACTCATGCTGCCTCCCGTAGGAGTCTGAGCCAGGATCAAACTCTG
>GJQF4QS01AJCQK rank=0002487 x=103.0 y=1194.0 length=51
AGACCTCACATGCTGCCTCCCGTAGGAGTCCTGAGCCAGGATCAAACTCTG
>GJQF4QS01ATFML rank=0002489 x=218.0 y=459.0 length=51
AGACGAGTCATGCTGCCTCCCGTAGGAGTGCTGAGCCAGGATCAAACTCTG
>GJQF4QS01AJLRH rank=0002491 x=106.0 y=603.0 length=55
AGACGTGACATGCTGCCTCCCGTAGGAGTGCCCGCTGAGCCAGAATCGAACCCTG
>GJQF4QS01AIOQC rank=0002496 x=95.0 y=2850.0 length=84
AGACCTGTCATGCTGCCTCCCGTAGGAGTGCCTCCCTCGCCCATCAGAGACCTGTCATGC
TGCCTGAGCCAGGATCAAACTCTG
>GJQF4QS01AE1M7 rank=0002497 x=54.0 y=897.0 length=261
ACTCTCACCATGCTGCCTCCCGTAGGAGTCTGGACCGTGTCTCAGTTCCAGTGTGGCTGG
TCATCCTCTCAGACCAGCTAGGGATCGTCGCCTAGGTGAGCCGTTACCCCACCTACTAGC
TAATCCCATCTGGGCACATCCGATGGCAAGAGGCCCGAAGGTCCCCCTCTTTGGTCTTGC
GACGTTATGCGGTATTAGCTACCGTTTCCAGTAGTTATCCCCCTCCATCAGGCAGTTTCC
CAGACATTACTCACCCGTCCG
>GJQF4QS01ARBRE rank=0002500 x=194.0 y=440.0 length=56
AGACGTCTCATGCTGCCTCCCGTAGGAGTAGCCCGCTGAGCCAGAATCGAACCCTG
>GJQF4QS01AKHI2 rank=0002501 x=116.0 y=812.0 length=56
ACTCGACACATGCTGCCTCCCGTAGGAGTGCCTCCCTGAGCCAGGATCAAACTCTG
>GJQF4QS01ALVPG rank=0002502 x=132.0 y=306.0 length=250
ACTGTCAGCATGCTGCCTCCCGTAGGAGTCTGGGCCGTGTCTCAGTCCCAATGTGGCCGT
TCAACCTCTCAGTCCGGCTACCGATCGCGGTCTTGGTGAGCCGTTACCTCACCAACTAAC
TAATCGGACGCGAGTCCATCTCCGAGCGATAAATCTTTGATAGCGCTGCCATGCGACTTC
GCTATGTTATGCGGTATTAGCAATCTTTTCAGATTGTTATTCCCCTCTCGGAGGCAGGTT
ACTCACGTCG
>GJQF4QS01AN6UP rank=0002510 x=158.0 y=1567.0 length=51
AGACCTCACATGCTGCCTCCCGTAGGAGTCCTGAGCCAGAATCGAACCCTG
>GJQF4QS01AKGIQ rank=0002511 x=115.0 y=3600.0 length=51
AGACGTCTCATGCTGCCTCCCGTAGGAGTGCTGAGCCAGAATCGAACCCTG
>GJQF4QS01AKWYN rank=0002512 x=121.0 y=333.0 length=57
TTCCGCATCATGCTGCCTCCCGTAAGAGTCGCGTCGAGCCAGGATCCAAACGTCTGG
>GJQF4QS01AQFR1 rank=0002514 x=183.0 y=4047.0 length=65
AGACTGTCCATGCTGCCTCCCGGTAGGAGTGTCAGAGTTTGATCCTGAGCCAGAATCGAA
CCCTG
>GJQF4QS01ASVAH rank=0002515 x=211.0 y=2775.0 length=63
AGAGCTGACATGCTGCCTCCCGTAGGAGTTCTGAGTTTGATCCTGAGCCAGAATCGAACC
CTG
>GJQF4QS01AKUL3 rank=0002518 x=120.0 y=1385.0 length=51
AGAGCTGACATGCTGCCTCCCGTAGGAGTCCTGAGCCAGAATCGAACCCTG
>GJQF4QS01APEKG rank=0002519 x=172.0 y=878.0 length=53
ACTCGACACATGCTGCCTCCCGTAGGAGTCCGCTGAGCCAGGATCAAACTCTG
>GJQF4QS01AH432 rank=0002522 x=89.0 y=2000.0 length=58
AGAGACTGCATGCTGCCTCCCGTAGGAGTGTTTGATCCTGAGCCAGGATCAAACTCTG
>GJQF4QS01APOFG rank=0002526 x=175.0 y=1370.0 length=56
AGACTCTGCATGCTGCCTCCCGTAGGAGTGCCTCCCTGAGCCAGAATCGAACCCTG
>GJQF4QS01AFRQ8 rank=0002527 x=62.0 y=1970.0 length=54
AGACCTCACATGCTGCCTCCCGTAGGAGTGATTCTGAGCCAGGATCAAACTCTG
>GJQF4QS01APYXH rank=0002528 x=178.0 y=2691.0 length=51
AGAGCTGACATGCTGCCTCCCGTAGGAGTCCTGAGCCAGGATCAAACTCTG
>GJQF4QS01AHU8W rank=0002530 x=86.0 y=1502.0 length=72
AGACTGAGCATGCTGCCTCCCGTAGGAGTGCCTCCCTCGGCGCCATCAGAGACTGAGCCA
GATCGAACCCTG
>GJQF4QS01ASB0B rank=0002533 x=205.0 y=2361.0 length=51
AGACTCACCATGCTGCCTCCCGTAGGAGTGCTGAGCCAGAATCGAACCCTG
>GJQF4QS01AMPQ1 rank=0002534 x=141.0 y=2379.0 length=50
AGAGCTGACATGCTGCCTCCCGTAGGAGTCTGAGCCAGAATCGAACCCTG
>GJQF4QS01AG50G rank=0002535 x=78.0 y=1566.0 length=51
AGAGAGAGCATGCTGCCTCCCGTAGGAGTCCTGAGCCAGAATCGAACCCTG
>GJQF4QS01AK9Z4 rank=0002537 x=125.0 y=850.0 length=59
AGACCTCACATGCTGCCTCCCTAGGAGTGCCGTTTGCCTGAGCCACGGATCAAACTCTG
>GJQF4QS01ANZPY rank=0002538 x=156.0 y=516.0 length=51
AGACGAGTCATGCTGCCTCCCGTAGGAGTGCTGAGCCAGAATCGAACCCTG
>GJQF4QS01ATQO4 rank=0002540 x=221.0 y=2518.0 length=64
AGAGAGAGCATGCTGCCTCCCGTAGGAGTTCAGAGTTTGAGCCTGAGCCAGGATCCAAAC
TCTG
>GJQF4QS01ARK1F rank=0002541 x=197.0 y=177.0 length=51
AGACTCTGCATGCTGCCTCCCGTAGGAGTGCTGAGCCAGGATCAAACTCTG
>GJQF4QS01AFZUH rank=0002542 x=65.0 y=167.0 length=58
AGACGTCTCATGCTGCCTCCCGTAGGAGTCTTGCCCCCTGAGCCAGGATCAAACTCTG
>GJQF4QS01ATSSA rank=0002543 x=222.0 y=1128.0 length=84
AGACGACACATGCTGCCTCCCGTAGGAGTCCTCGTGCCATCAGACTCGACACATGCTGCC
TCCCTGAGCCAGGATCAAACTCTG
>GJQF4QS01AGVUL rank=0002544 x=75.0 y=683.0 length=55
AGAGAGAGCATGCTGCCTCCCGTAGGAGTCGATTCTGAGCCAGGATCAAACTCTG
>GJQF4QS01AP19F rank=0002545 x=179.0 y=2913.0 length=52
AGACGAGTCATGCTGCCTCCCGTAGGAGTGCCTGAGCCAGGATCAAACTCTG
>GJQF4QS01ALM57 rank=0002546 x=129.0 y=1533.0 length=58
AGAGCTCTCATGCTGCCTCCCGTAGGAGTGTTTGATCCTGAGCCAGAATCGAACCCTG
>GJQF4QS01ADXAT rank=0002551 x=41.0 y=1859.0 length=52
AGAGGACTCATGCTGCCTCCCGTAGGAGTCGCTGAGCCAGAATCGAACCCTG
>GJQF4QS01AKM29 rank=0002552 x=117.0 y=3923.0 length=58
AGAGAGAGCATGCTGCCTCCCGTAGGAGTGTTTGAGCCTGAGCCAGAATCGAACCCTG
>GJQF4QS01AKTOM rank=0002553 x=120.0 y=180.0 length=258
CAACACCACATGCTGCCTCCCGTAGGAGTCTGGACCGTGTCTCAGTTCCAGTGTGGCTGG
TCATCCTCTCAGACCAGCTAGGGATCGTCGCCTAGGTGAGCCGTTACCCCACCTACTAGC
TAATCCCATCTGGGCACATCTGATGGCATGAGGCCCGAAGGTCCCCCACTTTGGTCTTGC
GACGTTATGCGGTATTAGCTACCGTTTCCAGTAGTTACTCCCCCTCCATCAGGCAGTTTC
CCAGACATTACTCACCCG
>GJQF4QS01ARUPY rank=0002554 x=200.0 y=436.0 length=51
AGAGGACTCATGCTGCCTCCCGTAGGAGTGCTGAGCCAGGATCAAACTCTG
>GJQF4QS01ARVTT rank=0002555 x=200.0 y=1871.0 length=58
AGAGGACTCATGCTGCCTCCCGTAGGAGTGTTTGATCCTGAGCCAGAATCGAACCCTG
>GJQF4QS01AG6YB rank=0002558 x=78.0 y=2785.0 length=50
AGACCTCACATGCTGCCTCCGTAGGAGTGCTGAGCCAGAATCGAACCCTG
>GJQF4QS01APQRA rank=0002559 x=176.0 y=292.0 length=84
AGACCAGACATGCTGCCTCCCGTAGGAGTTCAGAGTTTGAGCCTGGCCAGGATCAAACTC
TGACTGAGCCAGAATCGAACCCTG
>GJQF4QS01AH12G rank=0002561 x=88.0 y=2150.0 length=261
ACTCTGAGCATGCTGCCTCCCGTAGGAGTCTGGACCGTGTCTCAGTTCCAGTGTGGCTGG
TCATCCTCTCAGACCAGCTAGGGATCGTCGCCTAGGTGAGCCTTTACCCCACCTACTAGC
TAATCCCATCTGGGCACATCCGATGGCAAGAGGCCCGAAGGTCCCCCTCTTTGGTCTTGC
GACGTTATGCGGTATTAGCTACCGTTTCCAGTAGTTATCCCCCTCCATCAGGCAGTTTCC
CAGACATTACTCACCCGTCCG
>GJQF4QS01AO1IB rank=0002562 x=168.0 y=337.0 length=48
AGACTCTGCATTGCTGCCTCCCGTAGGAGTCTGAGCCAGATCGAACCT
>GJQF4QS01AMFFH rank=0002563 x=138.0 y=1291.0 length=54
AGAGCTGACATGCTGCCTCCCGTAGGAGTGATTCTGAGCCAGAATCGAACCCTG
>GJQF4QS01AM4HV rank=0002565 x=146.0 y=1009.0 length=53
AGACGTTCATGCTGCCTCCCGTAGGAGTTGTCCTGAGCCAGGATCAAACTCTG
>GJQF4QS01AR7VE rank=0002566 x=204.0 y=1096.0 length=46
AGAGGACTCATGCTGCCTCCCGTAGGAGTCTGAGCCAGATCAACCT
>GJQF4QS01AJLGJ rank=0002567 x=106.0 y=209.0 length=261
ACGAAGGTCATGCTGCCTCCCGTAGGAGTCTGGACCGTGTCTCAGTTCCAGTGTGGCTGG
TCATCCTCTCAGACCAGCTAGGGATCGTCGCCTAGGTGAGCCGTTACCCCACCTACTAGC
TAATCCCATCTGGGCACATCTGATGGCATGAGGCCCGAAGGTCCCCCACTTTGGTCTTGC
GACGTTATGCGGTATTAGCTACCGTTTCCAGTAGTTATCCCCCTCCATCAGGCAGTTTCC
CAGACATTACTCACCCGTCCG
>GJQF4QS01ASQP3 rank=0002568 x=210.0 y=953.0 length=56
AGACTCACCATGCTGCCTCCCGTAGGAGTGCCTCCCTGAGCCAGGATCAAACTCTG
>GJQF4QS01AKD9J rank=0002569 x=115.0 y=677.0 length=54
AGAGAGAGCATGCTGCCTCCCGTAGGAGTGATCCTGAGCCAGGATCAAACTCTG
>GJQF4QS01AU04U rank=0002570 x=236.0 y=1260.0 length=63
AGACTCTGCATGCTGCCTCCCGTAGGAGTGCCTCCCTCGCGCCTGAGCCAGGATCAAACT
CTG
>GJQF4QS01AOMHJ rank=0002571 x=163.0 y=1349.0 length=54
AGACTCTGCATGCTGCCTCCCGTAGGAGTGGCCCTGAGCCAGGATCAAACTCTG
>GJQF4QS01AF24Z rank=0002572 x=66.0 y=337.0 length=51
ACTCTCTGCATGCTGCCTCCCGTAGGAGTGCTGAGCCAGGATCAAACTCTG
>GJQF4QS01ALDYA rank=0002574 x=126.0 y=1872.0 length=51
AGACGTGACATGCTGCCTCCCGTAGGAGTGCTGAGCCAGGATCAAACTCTG
>GJQF4QS01AR38N rank=0002576 x=203.0 y=485.0 length=52
AGAGCAGTCATGCTGCCTCCCGTAGGAGTAGCTGAGCCAGAATCGAACCCTG
>GJQF4QS01AMYHY rank=0002579 x=144.0 y=1428.0 length=54
AGAGCTGACATGCTGCCTCCCGTAGGAGTGATTCTGAGCCAGGATCAAACTCTG
>GJQF4QS01APC4N rank=0002581 x=171.0 y=3109.0 length=58
AGACGAGTCATGCTGCCTCCCGTAGGAGTGTTTGATCCTGAGCCAGAATCGAACCCTG
>GJQF4QS01AI3WS rank=0002583 x=100.0 y=2042.0 length=57
AGAGAGAGCATGCTGCCTCCCGTAGGAGTGTTCGATCCTGAGCAGAATCGAACCCTG
>GJQF4QS01ANZYM rank=0002584 x=156.0 y=828.0 length=50
AGAGCAGTCATGCTGCCTCCCGTAGGAGTCTGAGCCAGAATCGAACCCTG
>GJQF4QS01AORJD rank=0002585 x=164.0 y=3799.0 length=49
AGACGACACATGCTGCCTCCCGTAGGAGTATCCTGAGCCAGATCAACCT
>GJQF4QS01AKKYN rank=0002590 x=117.0 y=1165.0 length=57
AGACACAGCATGCTGCCTCCCGTAGGAGTTTGGATCCTGAGCCAGGATCAAACTCTG
>GJQF4QS01AJYUB rank=0002592 x=110.0 y=1169.0 length=270
TTCCGCATCATGCTGCCTCCCGTAGGAGTCTGGACCGTGTCTCAGTTCCAGTGTGGCCGA
TCACCCTCTCAGGTCGGCTACGCATCGTTGCCTTGGTAAGCCGTTACCTTACCAACTAGC
TAATGCGGCGCGGATCCATCTATAAGTGACAGCAAGACCGTCTTTCACTGTTGAACCATG
CGGTTCAACATATTATCCGGTATTAGCTCCGGTTTCCCGAAGTTGTCCCAGTCTTATAGG
TAGGTTACCCACGTGTTACTCACCCGTCCG
>GJQF4QS01AQCWW rank=0002595 x=183.0 y=334.0 length=56
AGAGACTGCATGCTGCCTCCCGTAGGAGTGCCTTGCCTAGCCAGGATCAAACTCTG
>GJQF4QS01AF2OR rank=0002600 x=65.0 y=3849.0 length=54
AGACTCTGCATGCTGCCTCCCGTAGGAGTGATTCTGAGCCAGAATCGAACCCTG
>GJQF4QS01AEPG7 rank=0002602 x=50.0 y=1513.0 length=269
TTCCAACCCATGCTGCCTCCCGTAGGAGTCTGGACCGTGTCTCAGTTCCAGTGTGGCTGG
TCATCCTCTCAGACCAGCTAGGGATCGTCGCCTAGGTGAGCCGTTACCCCACCTACTAGC
TAATCCCATCTGGGCACATCCGATGGCAAGAGGCCCGAAGGTCCCCCTCTTTGGTCTTGC
GACGTTATGCGGTATTAGCTACCGTTTCCAGTAGTTATCCCCCTCCATCGGGCAGTTTCC
CAGACATTACTCACCCGTCCGCCACTCGT
>GJQF4QS01AMF9W rank=0002603 x=138.0 y=2386.0 length=56
AGACCTCACATGCTGCCTCCCGTAGGAGTTTGATCCTGAGCCAGAATCGAACCCTG
>GJQF4QS01ATZEO rank=0002604 x=224.0 y=1518.0 length=54
AGACGAGTCATGCTGCCTCCCGTAGGAGTGATCCTGAGCCAGAATCGAACCCTG
>GJQF4QS01AT8SK rank=0002607 x=227.0 y=1394.0 length=41
ACTCGACACATGCAGCCTCCCTGAGCCAGGATCAAACTCTG
>GJQF4QS01AROZV rank=0002608 x=198.0 y=1209.0 length=79
AGAGAGAGCATGCTGCCTCCCGTAGGAGTCATGCTGCCTCCCGTAGGAGTGTTTGATCCT
GAGCCAGAATCGAACCCTG
>GJQF4QS01ARUNA rank=0002609 x=200.0 y=340.0 length=50
AGAGGACTCATGCTGCCTCCCGTAGGAGTCTGAGCCAGAATCGAACCCTG
>GJQF4QS01AQ298 rank=0002610 x=191.0 y=1742.0 length=51
AGACGAGTCATGCTGCCTCCCGTAGGAGTCCTGAGCCAGGATCAAACTCTG
>GJQF4QS01ANQ7N rank=0002611 x=153.0 y=1777.0 length=50
AGACGAGTCATGCTGCCTCCCGTAGGAGTCTGAGCCAGAATCGAACCCTG
>GJQF4QS01ALNTY rank=0002614 x=129.0 y=2388.0 length=58
AGACGTCTCATGCTGCCTCCCGTAGGAGTGTTTGATCCTGAGCCAGAATCGAACCCTG
>GJQF4QS01ARL85 rank=0002616 x=197.0 y=1751.0 length=56
AGACCACTCATGCTGCCTCCCGTAGGAGTGCCTCCCTGAGCCAGAATCGAACCCTG
>GJQF4QS01ALN6G rank=0002617 x=129.0 y=2838.0 length=56
AGACTCTGCATGCTGCCTCCCGTAGGAGTGCCTCCCTGAGCCAGGATCAAACTCTG
>GJQF4QS01AOTIE rank=0002620 x=165.0 y=2260.0 length=64
AGACCTGTCATGCTGCCTCCCGTAGGAGTGCCCCTCGCGCCATCTGAGCCAGAATCGAAC
CCTG
>GJQF4QS01ASQXC rank=0002624 x=210.0 y=1214.0 length=63
AGACTGTCCATGCTGCCTCCCGTACGGAGTGTTGGCAGCCCGCTGAGCCAGGATCAAACT
CTG
>GJQF4QS01AGVN2 rank=0002626 x=75.0 y=448.0 length=51
ACTCGACACATGCTGCCTCCCGTAGGAGTCCTGAGCCAGGATCAAACTCTG
>GJQF4QS01AL13X rank=0002628 x=134.0 y=411.0 length=58
AGACAGTGCATGCTGCCTCCCGTAGGAGTCCTTCCCCCTGAGCCAGAATCGAACCCTG
>GJQF4QS01AKHTN rank=0002629 x=116.0 y=1193.0 length=53
AGAGGACTCATGCTGCCTCCCGTAGGAGTCCGCTGAGCCAGGATCAAACTCTG
>GJQF4QS01AOLNI rank=0002630 x=163.0 y=268.0 length=56
AGACCTCACATGCTGCCTCCCGTAGGAGTGCCCCGCTGAGCCAGGATCAAACTCTG
>GJQF4QS01AGPLZ rank=0002633 x=73.0 y=789.0 length=80
AGACTGTCCATGTTGCCTCCCGTAGGAGTGCGCCATCAGACTCGACACATGCTGCCTCCC
TGAGCCAGAATCGAACCCTG
>GJQF4QS01AP5WK rank=0002635 x=180.0 y=3538.0 length=267
ACTCTCTGCATGCTGCCTCCCGTAGGAGTTTGGACCGTGTCTCAGTTCCAATGTGGGGGA
CCTTCCTCTCAGAACCCCTATCCATCGTTGACTAGGTGGGCCGTTACCCCGCCTACTATC
TAATGGAACGCATCCCCATCGTCTACCGGAAAATACCTTTAATCATGCGGACATGTGAAC
TCATGATCCCATCCTGGATTAATCTTCCTTTCAGAAGGCTGGCCAAGAGTAGACGGCAGG
TTGGATACGTGTTACTCACCCGTGCCG
>GJQF4QS01AI337 rank=0002636 x=100.0 y=2309.0 length=55
AGAGGACTCATGCTGCCTCCCGTAGGAGTTGATCCTGAGCCAGGATCAAACTCTG
>GJQF4QS01AJ11W rank=0002643 x=111.0 y=1234.0 length=41
ACTCGACACATGCTGCCTCCCTGAGCCAGGATCAAACTCTG
>GJQF4QS01AT8AH rank=0002647 x=227.0 y=743.0 length=52
AGACTCTGCATGCTGCCTCCCGTAGGAGTAGCTGAGCCAGGATCAAACTCTG
>GJQF4QS01AHUTU rank=0002649 x=86.0 y=960.0 length=57
AGAGAGTCCATGCTGCCTCCCGTAGGAGTGTTCGTTCTGAGCCAGGATCAAACTCTG
>GJQF4QS01AOZD2 rank=0002653 x=167.0 y=1688.0 length=59
AGAGAGAGCATGCTGCCTCCCGTAGGAGTAGTTTGATCCTGAGCCAGAATCGAACCCTG
>GJQF4QS01AGC51 rank=0002655 x=69.0 y=1047.0 length=51
AGAGGACTCATGCTGCCTCCCGTAGGAGTGCTGAGCCAGGATCAAACTCTG
>GJQF4QS01AR5BA rank=0002657 x=203.0 y=1876.0 length=58
AGACCTGTCATGCTGCCTCCCGTAGGAGTGTTTGATCCTGAGCCAGAATCGAACCCTG
>GJQF4QS01AGQNR rank=0002660 x=73.0 y=2149.0 length=58
AGACAGTGCATGCTGCCTCCCGTAGGAGTGTTTGATCCTGAGCCAGGATCAAACTCTG
>GJQF4QS01AGMBR rank=0002661 x=72.0 y=629.0 length=42
AGAGACTGCATGCTGCCTCCCTGAGCCAGAATCGAACCCCTG
>GJQF4QS01AFKXW rank=0002662 x=60.0 y=1330.0 length=58
AGAGGACTCATGCTGCCTCCCGTAGGAGTGTTTGATCCTGAGCCAGGATCAAACTCTG
>GJQF4QS01AUVJJ rank=0002664 x=234.0 y=2205.0 length=70
AGAGCTGACATGCTGCCTCCCGTAGGAGTCGCTCAGTCAGGGTTCGACTCTGAGCCAGGA
TCAAACTCTG
>GJQF4QS01AGM14 rank=0002669 x=72.0 y=1578.0 length=66
AGACGTCTCATGCTGCCTCCCGTAGGAGTGCCTCCCTCGGCCTCCCTGAGCCAGGATCAA
ACTCTG
>GJQF4QS01AN8WQ rank=0002671 x=159.0 y=136.0 length=52
AGAGAGAGCATGCTGCCTCCCGTAGGAGTTCCTGAGCCAGGATCAAACTCTG
>GJQF4QS01AR4L1 rank=0002674 x=203.0 y=967.0 length=51
AGACCTGTCATGCTGCCTCCCGTAGGAGTGCTGAGCCAGAATCGAACCCTG
>GJQF4QS01AQTR3 rank=0002681 x=188.0 y=1713.0 length=50
AGACCTCACATGCTGCCTCCCGTAGGAGTCTGAGCCAGAATCGAACCCTG
>GJQF4QS01AQMHV rank=0002682 x=186.0 y=465.0 length=58
AGAGGACTCATGCTGCCTCCCGTAGGAGTGTTTGATCCTGAGCCAGAATCGAACCCTG
>GJQF4QS01AIDFI rank=0002684 x=92.0 y=492.0 length=51
AGAGAGAGCATGCTGCCTCCCGTAGGAGTGCTGAGCCAGAATCGAACCCTG
>GJQF4QS01AG0PY rank=0002686 x=76.0 y=2900.0 length=52
AGACGAGTCATGCTGCCTCCCGTAGGAGTCCCTGAGCCAGAATCGAACCCTG
>GJQF4QS01AQPYB rank=0002690 x=187.0 y=849.0 length=51
ACTCTCACCATGCTGCCTCCCGTAGGAGTCCTGAGCCAGGATCAAACTCTG
>GJQF4QS01ANM2M rank=0002691 x=152.0 y=508.0 length=58
AGACCTGTCATGCTGCCTCCCGTAGGAGTGTTTGATCCTGAGCCAGAATCGAACCCTG
>GJQF4QS01AJID7 rank=0002692 x=105.0 y=333.0 length=59
AGAGGACTCATGCTGCCTCCCGTAGGAGTCCTCCGAGGCTGAGCCAGAATCGAACCCTG
>GJQF4QS01AQ3VE rank=0002695 x=191.0 y=2504.0 length=53
AGAGGACTCATGCTGCCTCCCGTAGGAGTATCCTGAGCCAGAATCGAACCCTG
>GJQF4QS01AHMJJ rank=0002697 x=83.0 y=2509.0 length=52
AGAGAGAGCATGCTGCCTCCCGTAGGAGTGCCTGAGCCAGGATCAAACTCTG
>GJQF4QS01AU09F rank=0002698 x=236.0 y=1425.0 length=56
AGACGTCTCATGCTGCCTCCCGTAGGAGTGCCTCCCTGAGCCAGGATCAAACTCTG
>GJQF4QS01AHAM6 rank=0002699 x=79.0 y=3472.0 length=58
AGACTGTCCATGCTGCCTCCCGTAGGAGTGTTTGATCCTGAGCCAGAATCGAACCCTG
>GJQF4QS01AFIGC rank=0002700 x=59.0 y=2202.0 length=41
ACTCGACACATGCTGCCTCCCTGAGCCAGGATCAAACTCTG
>GJQF4QS01AKOTK rank=0002704 x=118.0 y=2070.0 length=56
AGACAGTGCATGCTGCCTCCCGTAGGAGTGCCTCCCTGAGCCAGGATCAAACTCTG
>GJQF4QS01AM5DT rank=0002707 x=146.0 y=2159.0 length=59
AGACCTCACATGCTGCCTCCCGTAGGAGTGGTTCGATTCTGAGCCAGGATCAAACTCTG
>GJQF4QS01AOI1C rank=0002708 x=162.0 y=974.0 length=58
AGAGAGTCCATGCTGCCTCCCGTAGGAGTGTTTGATCCTGAGCCAGGATCAAACTCTG
>GJQF4QS01AOYBT rank=0002709 x=167.0 y=311.0 length=53
AGACTCTGCATGCTGCCTCCCGTAGGAGTATCCTGAGCCAGGATCAAACTCTG
>GJQF4QS01AFTO7 rank=0002710 x=63.0 y=393.0 length=53
AGAGCTCTCATGCTGCCTCCCGTAGGAGTATCCTGAGCCAGAATCGAACCCTG
>GJQF4QS01AP1ON rank=0002714 x=179.0 y=2165.0 length=59
AGACGAGTCATGCTGCCTCCCGTAGGAGTAGTTTGATCCTGAGCCAGAATCGAACCCTG
>GJQF4QS01AS0BY rank=0002717 x=213.0 y=1116.0 length=58
AGACAGTGCATGCTGCCTCCCGTAGGAGTGTTTGATCCTGAGCCAGGATCAAACTCTG
>GJQF4QS01AG47Q rank=0002722 x=78.0 y=532.0 length=52
AGACAGTGCATGCTGCCTCCCGTAGGAGTAGCTGAGCCAGAATCGAACCCTG
>GJQF4QS01ARQRW rank=0002724 x=198.0 y=3514.0 length=48
AGACGAGTCATGCTGCCTCCCGTAGGAGTGCTGAGCCAGATCAACCTG
>GJQF4QS01AP12B rank=0002725 x=179.0 y=2657.0 length=56
AGAGCTGACATGCTGCCTCCCGTAGGAGTGCCTCCCTGAGCCAGAATCGAACCCTG
>GJQF4QS01AN3ZX rank=0002727 x=157.0 y=1963.0 length=56
AGACGTGACATGCTGCCTCCCGTAGGAGTGCCTCCCTGAGCCAGGATCAAACTCTG
>GJQF4QS01AR1CB rank=0002729 x=202.0 y=825.0 length=51
AGACAGTGCATGCTGCCTCCCGTAGGAGTCCTGAGCCAGAATCGAACCCTG
>GJQF4QS01AOYNY rank=0002738 x=167.0 y=748.0 length=52
AGAGGACTCATGCTGCCTCCCGTAGGAGTGCCTGAGCCAGAATCGAACCCTG
>GJQF4QS01AKUIC rank=0002739 x=120.0 y=1250.0 length=47
AGACAGACCATGCTGCCTCCCGTAGGAGTCTGGGTCCGTGTCTCAGT
>GJQF4QS01AJ43D rank=0002740 x=112.0 y=1079.0 length=50
AGAGCTCTCATGCTGCCTCCCGTAGGAGTCTGAGCCAGGATCAAACTCTG
>GJQF4QS01AI6YZ rank=0002742 x=101.0 y=1913.0 length=54
AGACCTCACATGCTGCCTCCCGTAGGAGTCCCGCTGAGCCAGGATCAAACTCTG
>GJQF4QS01AOIJO rank=0002745 x=162.0 y=338.0 length=57
AGACTGTCCATGCTGCCTCCCGTAGGAGTCCTTGCCCCGCTGAGCCAGATCAAACCT
>GJQF4QS01AM2CZ rank=0002746 x=145.0 y=2337.0 length=51
AGACCTCACATGCTGCCTCCCGTAGGAGTGCTGAGCCAGGATCAAACTCTG
>GJQF4QS01AGM8Y rank=0002752 x=72.0 y=1824.0 length=58
AGAGCTGACATGCTGCCTCCCGTAGGAGTGCCCGGCTGAGCCAGGAATCGAAACCCTG
>GJQF4QS01AECQJ rank=0002754 x=46.0 y=1385.0 length=53
AGAGCTGACATGCTGCCTCCCGTAGGAGTATCCTGAGCCAGAATCGAACCCTG
>GJQF4QS01AUD9F rank=0002756 x=229.0 y=289.0 length=51
AGAGAGAGCATGCTGCCTCCCGTAGGAGTCCTGAGCCAGAATCGAACCCTG
>GJQF4QS01AR8A7 rank=0002758 x=204.0 y=1665.0 length=254
AGACTCACCATGCTGCCTCCCGTAGGAGTTTGGGCCGTGTCTCAGTCCCAATGTGGCCGA
TCAGTCTCTCAACTCGGCTATGCATCATCGTCTTGGTAAGCCTTTACCCCACCAACTAAC
TAATGCACCGCGGATCCATCTCTAGGTGACGCCGTAGCGCCTTTTAACTTGATATCATGC
GATACTAAGTTTTATTCGGTATTAGCATCTGTTTCCAAATGTTATCCCCAGCCTTGAGGC
AGGTTATCCACGTG
>GJQF4QS01AQ4UT rank=0002760 x=191.0 y=3779.0 length=58
AGAGCTCTCATGCTGCCTCCCGTAGGAGTGTTTGATCCTGAGCCAGAATCGAACCCTG
>GJQF4QS01AGNM9 rank=0002763 x=72.0 y=2339.0 length=250
ACGTTGCACATGCTGCCTCCCGTAGGAGTCTGGACCGTGTCTCAGTTCCAGTGTGGCTGG
TCATCCTCTCAGACCAGCTAGGGATCGTCGCCTAGGTGAGCCGTTACCCCACCTACTAGC
TAATCCCATCTGGGCACATCTGATGGCATGAGGCCCGAAGGTCCCCCACTTTGGTCTTGC
GACATTATGCGGTATTAGCTACCGTTTCCAGTAGTTATCCCCCTCATCAGGCAGTTTCCC
AGACATTACT
>GJQF4QS01AEIKC rank=0002764 x=48.0 y=746.0 length=270
ACTGACTGCATGCTGCCTCCCGTAGGAGTCTGGTCCGTGTCTCAGTACCAGTGTGGGGGA
CCTTCCTCTCAGAACCCCTACGCATCGTCGCCACGGTGGGCCGTTACCCCGCCGTCAAGC
TAATGCGCCGCATGCCCATCCTCTTCCGATGAATCTTTCCTCGATCTCGGATGCCCGAAA
CCGATATACGCGGGATTAGCCTCCCTTTCGGAAGGTTGTCCCCCTGAAGAGGGCAGGTTG
CATACGTGTTACTCACCCGTGCGCCGGTCG
>GJQF4QS01AHPDA rank=0002767 x=84.0 y=2076.0 length=55
AGACCTGTCATGCTGCCTCCCGTAGGAGTCCTCCCTGAGCCAGGATCAAACTCTG
>GJQF4QS01ATACY rank=0002771 x=216.0 y=1824.0 length=63
AGAGGACTCATGCTGCCTCCCGTAGGAGTAGACACTGCTGCACTGAGCCAGGATCAAACT
CTG
>GJQF4QS01AQNET rank=0002777 x=186.0 y=1651.0 length=251
ACGTGAAGCATGCTGCCTCCCGTAGGAGTCTGGACCGTGTCTCAGTTCCAGTGTGGCTGG
TCATCCTCTCAGACCAGCTAGGGATCGTCGCCTAGGTGAGCCGTTACCCCACCTACTAGC
TAATCCCATCTGGGCACATCTGATGGCATGAGGCCCGAAGGTCCCCCACTTTGGTCTTGC
GACATTATGCGGTATTAGCTACCGTTTCCAGTAGTTATCCCCCTCCATCAGGCAGTTTCC
CAGACATTACT
>GJQF4QS01ANKLN rank=0002778 x=151.0 y=1401.0 length=52
AGACTCTGCATGCTGCCTCCGTAGGAGTTCGCCGAGCCAGGATCAAACTCTG
>GJQF4QS01ATQK3 rank=0002779 x=221.0 y=2373.0 length=57
AGACCAGACATGCTGCCTCCCGTAGGAGTTTTGATCCTGAGCCAGAATCGAACCCTG
>GJQF4QS01AJBZQ rank=0002780 x=103.0 y=228.0 length=62
AGAGGACTCATGCTGCCTCCCGTAGGAGTGCTCCAGCCCGCTGAGCCAGGATCAAACCTC
TG
>GJQF4QS01AH9AO rank=0002783 x=90.0 y=3326.0 length=54
AGACAGTGCATGCTGCCTCCCGTAGGAGTGGCCCTGAGCCAGGATCAAACTCTG
>GJQF4QS01AREZ5 rank=0002785 x=195.0 y=547.0 length=51
AGAGAGAGCATGCTGCCTCCCGTAGGAGTCCTGAGCCAGGATCAAACTCTG
>GJQF4QS01AUHIO rank=0002787 x=230.0 y=414.0 length=51
AGACTCACCATGCTGCCTCCCGTAGGAGTCCTGAGCCAGAATCGAACCCTG
>GJQF4QS01ATPA3 rank=0002788 x=221.0 y=717.0 length=51
AGAGAGAGCATGCTGCCTCCCGTAGGAGTGCTGAGCCAGGATCAAACTCTG
>GJQF4QS01AM8CK rank=0002789 x=147.0 y=1906.0 length=58
AGAGCTGACATGCTGCCTCCCGTAGGAGTGTTTGATCCTGAGCCAGAATCGAACCCTG
>GJQF4QS01ARE5B rank=0002792 x=195.0 y=733.0 length=53
AGAGCTGACATGCTGCCTCCCGTAGGAGTGCCTCCCTGCNCAGACNGACCTGG
>GJQF4QS01APRXL rank=0002796 x=176.0 y=1815.0 length=50
AGAGCAGTCATGCTGCCTCCCGTAGGAGTCTGAGCCAGAATCGAACCCTG
>GJQF4QS01AF01L rank=0002798 x=65.0 y=1719.0 length=54
AGAGCTCTCATGCTGCCTCCCGTAGGAGTGATCCTGAGCCAGGATCAAACTCTG
>GJQF4QS01AQJ79 rank=0002799 x=185.0 y=1623.0 length=60
AGACCAGACATGCTGCCTCCCGTAGGAGTGGGTTCGATTCTGAGCCAGAATCGAACCCTG
>GJQF4QS01AH940 rank=0002802 x=91.0 y=322.0 length=50
AGACCACTCATGCTGCCTCCCGTAGGAGTGCTGAGCCAGAATGAACCCTG
>GJQF4QS01AGIYQ rank=0002803 x=71.0 y=368.0 length=52
AGACTGTCCATGCTGCCTCCCGTAGGAGTGCGTGAGCCAGAATCGAACCCTG
>GJQF4QS01AH929 rank=0002805 x=91.0 y=259.0 length=51
AGAGAGAGCATGCTGCCTCCCGTAGGAGTGCTGAGCCAGGATCAAACTCTG
>GJQF4QS01ALHW2 rank=0002806 x=127.0 y=2916.0 length=61
AGAGCTCTCATGCTGCCTCCCGTAGGAGTGCTTGCAGCCGCTGAGCCAGGATCAAACTCT
G
>GJQF4QS01APNJ9 rank=0002808 x=175.0 y=247.0 length=50
AGACAGTGCATGCTGCCTCCCGTAGGAGTCTGAGCCAGAATCGAACCCTG
>GJQF4QS01AI2RY rank=0002813 x=100.0 y=572.0 length=270
ACTGACTGCATGCTGCCTCCCGTAGGAGTCTGGTCCGTGTCTCAGTACCAGTGTGGGGGA
CCTTCCTCTCAGAACCCCTACGCATCGTCGCCACGGTGGGCCGTTACCCCGCCGTCAAGC
TAATGCGCCGCATGCCCATCCTCTTCCGATGAATCTTTCCTCGATCTCGGATGCCCGAAA
CCGATATACGCGGGATTAGCCTCCCTTTCGGAAGGTTGTCCCCCTGAAGAGGGCAGGTTG
CATACGTGTTACTCACCCGTGCGCCGGTCG
>GJQF4QS01AEV6G rank=0002814 x=52.0 y=2006.0 length=66
AGAGGACTCATGCTGCCTCCCGTAGGAGTCTCGAGACACTGCGCACTGAGCCAGGATCAA
ACTCTG
>GJQF4QS01AOCZ6 rank=0002815 x=160.0 y=1348.0 length=263
ACGTACCACATGCTGCCTCCCGTAGGAGTCTGGACCGTGTCTCAGTTCCAGTGTGGCTGG
TCATCCTCTCAGACCAGCTAGGGATCGTCGCCTAGGTGAGCCGTTACCCCACCTACTAGC
TAATCCCATCTGGGCACATCCGATGGCAAGAGGCCCGAAGGTCCCCCTCTTTGGTCTTGC
GACGTTATGCGGTATTAGCTACCGTTTCCAGTAGTTATCCCCCTCCATCAGGCAGTTTCC
CAGACATTACTCACCCGTCCGCC
>GJQF4QS01AEMIB rank=0002817 x=49.0 y=1761.0 length=50
AGACGTCTCATGCTGCCTCCCGTAGGAGTCTGAGCCAGGATCAAACTCTG
>GJQF4QS01AJY0M rank=0002818 x=110.0 y=1396.0 length=61
AGACCTCACATGCTGCCTCCCGTAGGAGTGTTTGGACTCCTGAGCCACGAATCGAACCCT
G
>GJQF4QS01AND7D rank=0002820 x=149.0 y=1303.0 length=52
AGACGAGTCATGCTGCCTCCCGTAGGAGTGCCTGAGCCAGAATCGAACCCTG
>GJQF4QS01AQFRY rank=0002826 x=183.0 y=4044.0 length=51
ACTGACTGCATGCTGCCTCCCGTAGGAGTGCTGAGCCAGGATCAAACTCTG
>GJQF4QS01AFT3E rank=0002829 x=63.0 y=904.0 length=50
AGAGCAGTCATGCTGCCTCCCGTAGGAGTCTGAGCCAGGATCAAACTCTG
>GJQF4QS01AHCAN rank=0002830 x=80.0 y=1517.0 length=60
AGACGAGTCATGCTGCCTCCCGTAGGAGTCTGCCACCCGCTGAGCCAGGATCAAACTCTG
>GJQF4QS01AJ732 rank=0002833 x=113.0 y=896.0 length=58
AGACCTGTCATGCTGCCTCCCGTAGGAGTCCAGCCCGCTGAGCCAGGATCAAACTCTG
>GJQF4QS01ASASO rank=0002835 x=205.0 y=790.0 length=258
AACCAAACCCATGCTGCCTCCCGTAGGAGTCTGGGCCGTGTCTCAGTCCCAGTGTGGCCG
ATCACCCTCTCAGGTCGGCTATGCATCGTGGCCTTGGTGAGCCGTTACCTCACCAACTAG
CTAATGCACCGCGGGTCCATCCATCAGCGACACCCGAAAGCGCCTTTCACTCTTATGCCA
TGCGGCATAAACTGTTATGCGGTATTAGCACCTGTTTCCAAGTGTTATCCCCCTCTGATG
GGTAGGTTACCCACGTTG
>GJQF4QS01AF3XH rank=0002836 x=66.0 y=1363.0 length=50
AGAGCAGTCATGCTGCCTCCCGTAGGAGTCTGAGCCAGGATCAAACTCTG
>GJQF4QS01AOU0P rank=0002837 x=166.0 y=119.0 length=53
AGACGTCTCATGCTGCCTCCCGTAGGAGTGGCCTGAGCCAGAATCGAACCCTG
>GJQF4QS01AP3HP rank=0002838 x=180.0 y=411.0 length=41
AGAGCTCTCATGCTGCCTCCCTGAGCCAGGATCAAACTCTG
>GJQF4QS01AGMV5 rank=0002840 x=72.0 y=1363.0 length=52
AGACCTCACATGCTGCCTCCCGTAGGAGTCGCTGAGCCAGGATCAAACTCTG
>GJQF4QS01AKUE7 rank=0002842 x=120.0 y=1137.0 length=53
AGACAGTGCATGCTGCCTCCCGTAGGAGTTCCTGAGCCAGGATCAAACCTCTG
>GJQF4QS01AS221 rank=0002843 x=214.0 y=587.0 length=50
AGAGAGAGCATGCTGCCTCCCGTAGGAGTCTGAGCCAGAATCGAACCCTG
>GJQF4QS01ADTB5 rank=0002845 x=40.0 y=819.0 length=63
AGACCTCACATGCTGCCTCCCGTAGGAGTCCTTGCAGCCCCTTGAGCCAGAATCGAACCC
CTG
>GJQF4QS01ANH35 rank=0002847 x=150.0 y=2275.0 length=64
AGAGGACTCATGCTGCCTCCCTTAGGAGTGGCCTGCCAGCCTGCTGAGCCAGGATCAAAC
TCTG
>GJQF4QS01AGEDM rank=0002848 x=69.0 y=2616.0 length=58
AGACGAGTCATGCTGCCTCCCGTAGGAGTGTTTGATCCTGAGCCAGAATCGAACCCTG
>GJQF4QS01AKD7I rank=0002849 x=115.0 y=604.0 length=65
AGACCACTCATGCTGCCTCCCGTAGGAGTGCGGGCTGGCAAGGCCTGAGCCAGAATCGAA
CCCTG
>GJQF4QS01ALYTR rank=0002855 x=133.0 y=253.0 length=62
AGACTGTCCATGCTGCCTCCCGTAGGAGTCTTGCAGGCCCGCTGAGCCAGGATCAAACTC
TG
>GJQF4QS01ATSVL rank=0002856 x=222.0 y=1247.0 length=51
AGACTCTGCATGCTGCCTCCCGTAGGAGTCCTGAGCCAGGATCAAACTCTG
>GJQF4QS01AESID rank=0002857 x=51.0 y=1347.0 length=270
ACTGCTGACATGCTGCCTCCCGTAGGAGTCTGGTCCGTGTCTCAGTACCAGTGTGGGGGA
CCTTCCTCTCAGAACCCCTACGCATCGTCGCCACGGTGGGCCGTTACCCCGCCGTCAAGC
TAATGCGCCGCATGCCCATCCTCTTCCGATGAATCTTTCCTCGATCTCGGATGCCCGAAA
CCGATATACGCGGGATTAGCCTCCCTTTCGGAAGGTTGTCCCCCTGAAGAGGGCAGGTTG
CATACGTGTTACTCACCCGTGCGCCGGTCG
>GJQF4QS01ATOVB rank=0002861 x=221.0 y=149.0 length=56
AACCGGAACATGCTGCCTCCCGTAGGAGTGCCTCCCTGAGCCAGGATCAAACTCTG
>GJQF4QS01AGF4L rank=0002864 x=70.0 y=787.0 length=51
AGAGACTGCATGCTGCCTCCCGTAGGAGTTCTGAGCCAGAATCGAACCCTG
>GJQF4QS01AGTZP rank=0002865 x=74.0 y=2371.0 length=54
AGAGGACTCATGCTGCCTCCCGTAGGAGTGATCCTGAGCCAGGATCAAACTCTG
>GJQF4QS01AIFF6 rank=0002868 x=92.0 y=3108.0 length=57
AGAGCTGACATGCTGCCTCCCGTAGGAGTGTTGATCCTGAGCCAGAATCGAACCCTG
>GJQF4QS01APLA3 rank=0002869 x=174.0 y=1421.0 length=68
AGAGAGAGCATGCTGCCTCCCGTAGGAGTGCCTTCGGCCAGGCCCGGCTGAGCCAGAATC
GAACCCTG
>GJQF4QS01AS0OF rank=0002870 x=213.0 y=1565.0 length=52
AGACGAGTCATGCTGCCTCCCGTAGGAGTCGCTGAGCCAGAATCGAACCCTG
>GJQF4QS01AFG37 rank=0002871 x=59.0 y=469.0 length=50
AGAGCAGTCATGCTGCCTCCCGTAGGAGTCTGAGCCAGGATCAAACTCTG
>GJQF4QS01AG2TG rank=0002873 x=77.0 y=1522.0 length=50
AGAGCAGTCATGCTGCCTCCCGTAGGAGTCTGAGCCAGAATCGAACCCTG
>GJQF4QS01AN3NE rank=0002874 x=157.0 y=1512.0 length=81
TTCCGCATCATGCTGCCTCCCGTAGAGTCTGGCCGTGTCTCAGTTCCCAGTGTGGCCGAT
CACCCTCTCAGGTCGGCTAGT
>GJQF4QS01AH06Y rank=0002876 x=88.0 y=1016.0 length=71
AGAGGACTCATGCTGCCTCCCGTAGGAGTCTTACTCGAGACACTGCTGCACTGAGCCAGG
ATCAAACTCTG
>GJQF4QS01AHH7V rank=0002879 x=82.0 y=1001.0 length=62
AGAGAGACATGCTGCCTCCCGTAGGAGTCCTTGGGCCAGCCCTGAGCCAGGATCAAACTC
TG
>GJQF4QS01ALGTF rank=0002881 x=127.0 y=1489.0 length=274
ACTGACACCATGCTGCCTCCCGTAGGAGTCTGGTCCGTGTCTCAGTACCAGTGTGGGGGA
CCTTCCTCTCAGAACCCCTACGCATCGTCGCCACGGTGGGCCGTTACCCCGCCGTCAAGC
TAATGCGCCGCATGCCCATCCTCTTCCGATGAATCTTTCCTCGATCTCGGATGCCCGAAA
CCGATATACGCGGGATTAGCCTCCCTTTCGGAAGGTTGTCCCCCTGAAGAGGGCAGGTTG
CATACGTGTTACTCACCCGTGCGCCGGTCGCCGG
>GJQF4QS01AU0JJ rank=0002882 x=236.0 y=493.0 length=262
AACCGGAACATGCTGCCTCCCTAGGAGTCTGGACCGTGTCTCAGTTCCAGTGTGGCTGGT
CATCCTCTCAGACCAGCTAGGGATCGTCGCCTAGGTGAGCCGTTACCCCACCTACTAGCT
AATCCCATCTGGGCACATCTGATGGCATGAGGCCCGAAGGTCCCCCACTTTGGTCTTGCG
ACGTTATGCGGTATTAGCTACCGTTTCCAGTAGTTATCCCCCTCATCAGGCAGTTTCCCA
GACATTACTCACCCGTCCGCCG
>GJQF4QS01AKBNX rank=0002886 x=114.0 y=1403.0 length=50
AGAGCAGTCATGCTGCCTCCCGTAGGAGTCTGAGCCAGAATCGAACCCTG
>GJQF4QS01AHU5H rank=0002888 x=86.0 y=1379.0 length=54
AGACGAGTCATGCTGCCTCCCGTAGGAGTGATTCTGAGCCAGGATCAAACTCTG
>GJQF4QS01AQ3DA rank=0002889 x=191.0 y=1852.0 length=250
ACGACTTGCATGCTGCCTCCCGTAGGAGTAAGGGCCGTGTCTCAGTCCCCTCGTGGCCGT
TCACCCTCTCAGGCCGGCTACCCATCATCGCCTTGGTGAGCTGTTACCTCTCCAACTAGC
TAATGGGACGCAAAGCTCTCTCACAGTGCTTATAGCTTTCATAATTCTAAGATGCCTTAA
AATCATAATATCAGGTATTAGCATTCATTTCTAAATGTTGTCCCTAGCTGTGAGGCAAGT
TCTTTACGCG
>GJQF4QS01ALY13 rank=0002891 x=133.0 y=553.0 length=264
GGAAGGTTCATGCTGCCTCCCGTAGGAGTCTGGGCCGTGTCTCAGTCCCAGTGTGGCTGA
TCATCCTCTCAGACCAGCTAGAGATCGTCGCCTAGGTGAGCCTTTACCCCACCTACTAGC
TAATCCCATATGGGTTCATCCGATAGTGCAAGGTCCGAAGAGCCCCCGCTTTGGTCCGTA
GACATTATGCGGTATTAGCCACCGTTTCCAGTAGTTATCCCCCTCTATCGGGCAGATCCC
CATACATTACTCACCCGTCCGCCG
>GJQF4QS01AN64M rank=0002899 x=158.0 y=1924.0 length=267
ACTCTCTGCATGCTGCCTCCCGTAGGAGTTTGGACCGTGTCTCAGTTCCAATGTGGGGGA
CCTTCCTCTCAGAACCCCTATCCATCGTTGACTAGGTGGGCCGTTACCCCGCCTACTATC
TAATGGAACGCATCCCCATCGTCTACCGGAAAATACCTTTAATCATGCGGACATGTGAAC
TCATGATCCCATCCTGGATTAATCTTCCTTTCAGAAGGCTGGCCAAGAGTAGACGGCAGG
TTGGATACGTGTTACTCACCCGTGCCG
>GJQF4QS01AFKO2 rank=0002900 x=60.0 y=1012.0 length=56
AGACTCTGCATGCTGCCTCCCGTAGGAGTGCCTCCCTGAGCCAGAATCGAACCCTG
>GJQF4QS01AFS28 rank=0002901 x=62.0 y=3698.0 length=50
AGAGCAGTCATGCTGCCTCCCGTAGGAGTCTGAGCCAGAATCGAACCCTG
>GJQF4QS01AFHTB rank=0002902 x=59.0 y=1373.0 length=60
AGACAGTGCATGCTGCCTCCCGTAGGAGTCTTGCCACCGCTGAGCCAGAATCGAACCCTG
>GJQF4QS01AJQUP rank=0002903 x=107.0 y=3103.0 length=59
AGAGAGAGCATGCTGCCTCCCGTAGGAGTGTCTTGATTCTGAGCCAGGATCAAACTCTG
>GJQF4QS01AOSRO rank=0002905 x=165.0 y=1298.0 length=59
AGAGGACTCATGCTGCCTCCCGTAGGAGTAGTTTGATCCTGAGCCAGGATCAAACTCTG
>GJQF4QS01AT4U7 rank=0002906 x=226.0 y=401.0 length=54
AGAGCAGTCATGCTGCCTCCCGTAGGAGTGACTCTGAGCCAGAATCGAACCCTG
>GJQF4QS01AUQ12 rank=0002907 x=233.0 y=488.0 length=261
ACTCACAGCATGCTGCCTCCCGTAGGAGTCTGGACCGTGTCTCAGTTCCAGTGTGGCTGG
TCATCCTCTCAGACCAGCTAGGGATCGTCGCCTAGGTGAGCCGTTACCCCACCTACTAGC
TAATCCCATCTGGGCACATCCGATGGCAAGAGGCCCGAAGGTCCCCCTCTTTGGTCTTGC
GACGTTATGCGGTATTAGCTACCGTTTCCAGTAGTTATCCCCCTCCATCAGGCAGTTTCC
CAGACATTACTCACCCGTCCG
>GJQF4QS01AHJGS rank=0002909 x=82.0 y=2618.0 length=264
TTCCAACCCATGCTGCCTCCCGTAGGAGTCTGGACCGTGTCTCAGTTCCAGTGTGGCTGG
TCATCCTCTCAGACCAGCTAGGGATCGTCGCCTAGGTGAGCCATTACCCCACCTACTAGC
TAATCCCATCTGGGCACATCTGATGGCAAGAGGCCCGAAGGTCCCCCTCTTTGGTCTTGC
GACGTTATGCGGTATTAGCTACCGTTTCCAGTAGTTATCCCCCTCCATCAGGCAGTTTCC
CAGACATTACTCACCCGTCCGCCG
>GJQF4QS01APKKT rank=0002913 x=174.0 y=475.0 length=88
ACTCGACACATGCTGCCTCCCGTAGGAGTGCCTCCCTCGCCCATCAGACTCGACACATGC
TGCCTCCCTGAGCCAGGATCAAACTCTG
>GJQF4QS01AP7BD rank=0002916 x=181.0 y=1271.0 length=83
ACTCGACACATGCTGCCTCCCGTAGGAGTCTCGCGCCATCAGACCCGACACATGCTGCCT
CCCTGAGCCAGGATCAAACTCTG
>GJQF4QS01AK3Z7 rank=0002919 x=123.0 y=1269.0 length=51
AAGAGCAGTCATGCTGCCTCCCGTAGGAGTCTGAGCCAGAATCGAACCCTG
>GJQF4QS01AO6KX rank=0002920 x=169.0 y=2815.0 length=55
AGACTCTGCATGCTGCCTCCCGTAGGAGTGTTTCCTGAGCCAGAATCGAACCCTG
>GJQF4QS01AFLL1 rank=0002921 x=60.0 y=2199.0 length=257
GAGAGAGACATGCTGCCTCCCGTAGGAGTCTGGACCGTGTCTCAGTTCCAGTGTGGCTGG
TCATCCTCTCAGACCAGCTAGGGATCGTCGCCTAGGTGAGCCGTTACCCCACCTACTAGC
TAATCCCATCTGGGCACATCTGATGGCATGAGGCCCGAAGGTCCCCCACTTTGGTCTTGC
GACGTTATGCGGTATTAGCTACCGTTTCCAGTAGTTATCCCCCTCCATCAGGCAGTTTCC
CAGACATTACTCACCCG
>GJQF4QS01AKQ61 rank=0002927 x=119.0 y=1051.0 length=57
AGAGAGTCCATGCTGCCTCCGTAGGAGTGTTTGATCCTGAGCCAGGATCAAACTCTG
>GJQF4QS01AMYUL rank=0002928 x=144.0 y=1883.0 length=54
AGAGAGAGCATGCTGCCTCCCGTAGGAGTGATCCTGAGCCAGGATCAAACTCTG
>GJQF4QS01AJL2X rank=0002932 x=106.0 y=1015.0 length=58
AGACCTGTCATGCTGCCTCCCGTAGGAGTGTTTGATCCTGAGCCAGAATCGAACCCTG
>GJQF4QS01ARL5Q rank=0002933 x=197.0 y=1628.0 length=51
AGACTCACCATGCTGCCTCCCGTAGGAGTCCTGAGCCAGGATCAAACTCTG
>GJQF4QS01AMLR6 rank=0002937 x=140.0 y=1332.0 length=51
AGAGGACTCATGCTGCCTCCCGTAGGAGTCCTGAGCCAGGATCAAACTCTG
>GJQF4QS01ARE3I rank=0002940 x=195.0 y=668.0 length=50
AGAGGACTCATGCTGCCTCCCGTAGGAGTGCTGAGCCAGAATCGAACCTG
>GJQF4QS01AGCOZ rank=0002943 x=69.0 y=433.0 length=52
AGAGCTGACATGCTGCCTCCCGTAGGAGTCGCTGAGCCAGAATCGAACCCTG
>GJQF4QS01AHJXV rank=0002944 x=82.0 y=3233.0 length=50
AGAGAGAGCATGCTGCCTCCCGTAGGAGTCTGAGCCAGAATCGAACCCTG
>GJQF4QS01AL9L3 rank=0002945 x=136.0 y=1945.0 length=274
ACTGGTGTCATGCTGCCTCCCGTAGGAGTCTGGTCCGTGTCTCAGTACCAGTGTGGGGGA
CCTTCCTCTCAGAACCCCTACGCATCGTCGCCACGGTGGGCCGTTACCCCGCCGTCAAGC
TAATGCGCCGCATGCCCATCCTCTTCCGATGAATCTTTCCTCGATCTCGGATGCCCGAAA
CCGATATACGCGGGATTAGCCTCCCTTTCGGAAGGTTGTCCCCCTGAAGAGGGCAGGTTG
CATACGTGTTACTCACCCGTGCGCCGGTCGCCGG
>GJQF4QS01AKPCD rank=0002947 x=118.0 y=2747.0 length=56
AGAGCTCTCATGCTGCCTCCCGTAGGAGTGCCTCCCTGAGCCAGGATCAAACTCTG
>GJQF4QS01ANM1J rank=0002951 x=152.0 y=469.0 length=64
AGAGCTGACATGCTGCCTCCCGTAGGAGTGTCAGAGTTTGATCCTGAGCCAGAATCGAAC
CCTG
>GJQF4QS01ASZYF rank=0002954 x=213.0 y=629.0 length=50
ACGATGGACATGCTGCCTCCCGTAGAGTCCTGAGCCAGGATCAAACTCTG
>GJQF4QS01AULNP rank=0002956 x=231.0 y=1683.0 length=58
AGAGAGAGCATGCTGCCTCCCGTAGGAGTGTTTGATCCTGAGCCAGAATCGAACCATG
>GJQF4QS01AE7RC rank=0002958 x=56.0 y=630.0 length=52
AGAGCTCTCATGCTGCTTCCCGTAGGAGTGCCTGAGCCAGAATCGAACCCTG
>GJQF4QS01AI56H rank=0002959 x=101.0 y=887.0 length=51
AGACTCTGCATGCTGCCTCCCGTAGGAGTGCTGAGCCAGGATCAAACTCTG
>GJQF4QS01AFI2Q rank=0002960 x=59.0 y=3008.0 length=62
AGAGAGAGCATGCTGCCTCCCGTAGGAGTGTTCGACTTCCTGAGCCACGAATCGAACCCT
AG
>GJQF4QS01AQ2EU rank=0002961 x=191.0 y=612.0 length=51
AGACCTCACATGCTGCCTCCCGTAGGAGTCCTGAGCCAGAATCGAACCCTG
>GJQF4QS01APY49 rank=0002963 x=178.0 y=2971.0 length=53
AGACGTCTCATGCTGCCTCCCGTAGGAGTATCCTGAGCCAGGATCAAACTCTG
>GJQF4QS01ARPC5 rank=0002964 x=198.0 y=1687.0 length=54
AGAGGACTCATGCTGCCTCCCGTAGGAGTGATCCTGAGCCAGGATCAAACTCTG
>GJQF4QS01AQF4Y rank=0002967 x=184.0 y=416.0 length=53
AGACGAGTCATGCTGCCTCCCGTAGGAGTCCGCTGAGCCAGGATCAAACTCTG
>GJQF4QS01AJBON rank=0002969 x=102.0 y=3925.0 length=264
TTCCAACCCATGCTGCCTCCCGTAGGAGTCTGGACCGTGTCTCAGTTCCAGTGTGGCTGG
TCATCCTCTCAGACCAGCTAGGGATCGTCGCCTAGGTGAGCCATTACCCCACCTACTAGC
TAATCCCATCTGGGCACATCTGATGGCAAGAGGCCCGAAGGTCCCCCTCTTTGGTCTTGC
GACGTTATGCGGTATTAGCTACCGTTTCCAGTAGTTATCCCCCTCCATCAGGCAGTTTCC
CAGACATTACTCACCCGTCCGCCG
>GJQF4QS01AGPKO rank=0002970 x=73.0 y=742.0 length=59
AGACCTCACATGCTGCCTCCCGTAGGAGTGGTTCGATTCTGAGCCAGAATCGAACCCTG
>GJQF4QS01AU0YX rank=0002973 x=236.0 y=1047.0 length=51
AGAGACTGCATGCTGCCTCCCGTAGGAGTGCTGAGCCAGGATCAAACTCTG
>GJQF4QS01AOBHT rank=0002975 x=159.0 y=3487.0 length=52
AGACTCTGCATGCTGCCTCCCGTAGGAGTGCCTCCCTGAGCCAGATCAACCT
>GJQF4QS01AS23Y rank=0002977 x=214.0 y=620.0 length=53
AGACTCTGCATGCTGCCTCCCGTAGGAGTATCCTGAGCCAGAATCGAACCCTG
>GJQF4QS01AQKDY rank=0002978 x=185.0 y=1828.0 length=59
AGAGGACTCATGCTGCCTCCCGTAGGAGTCCAGCCCGGCTGAGCCAGAATCGAACCCTG
>GJQF4QS01AE737 rank=0002980 x=56.0 y=1093.0 length=59
AGACTGTCCATGCTGCCTCCCGTAGGAGTCTTGCCCCCCTGAGCCAGAATCGAACCCTG
>GJQF4QS01AMYYF rank=0002981 x=144.0 y=2021.0 length=79
AGACCTCACATGCTGCCTCCCGTAGGAGTTTCCAGCCCGGCTCAGTCAGAGTTTGATCCT
GAGCCAGAATCGAACCCTG
>GJQF4QS01AR54K rank=0002982 x=203.0 y=2930.0 length=51
AGACTCTGCATGCTGCCTCCCGTAGGAGTGCTGAGCCAGGATCAAACTCTG
>GJQF4QS01AML4G rank=0002984 x=140.0 y=1774.0 length=54
AGAGGACTCATGCTGCCTCCCGTAGGAGTGGGCCTGAGCCAGAATCGAACCCTG
>GJQF4QS01ATZBR rank=0002987 x=224.0 y=1413.0 length=57
TTCCGCATCAGCTGCCTCCCGTAGGAGTGCCTCCCGTGAGCCAGGATCCAAACTCTG
>GJQF4QS01AO5GS rank=0002989 x=169.0 y=1370.0 length=50
AGACCACTCATGCTGCCTCCCGTAGGAGTGCTGAGCCAGGATCGAAACCT
>GJQF4QS01ATVN3 rank=0002991 x=223.0 y=769.0 length=264
AACCAACCCATGCTGCCTCCCGTAGGAGTCTGGACCGTGTCTCAGTTCCAGTGTGGCTGG
TCATCCTCTCAGACCAGCTAGGGATCGTCGCCTAGGTGAGCCGTTACCCCACCTACTAGC
TAATCCCATCTGGGCACATCTGATGGCAAGAGGCCCGAAGGTCCCCCTCTTTGGTCTTGC
GACGTTATGCGGTATTAGCTACCGTTTCCAGTAGTTATCCCCCTCCATCAGGCAGTTTCC
CAGACATTACTCACCCGTCCGCCG
>GJQF4QS01AUTZT rank=0002992 x=234.0 y=199.0 length=52
AGACAGTGCATGCTGCCTCCCGTAGGAGTGCCTGAGCCAGAATCGAACACTG
>GJQF4QS01ALTOI rank=0002998 x=131.0 y=1776.0 length=53
AGACCACTCATGCTGCCTCCCGTAGGAGTATCCTGAGCCAGGATCAAACTCTG
>GJQF4QS01AMM9Q rank=0002999 x=140.0 y=3260.0 length=51
AGACGACACATGCTGCCTCCCGTAGGAGTGCTGAGCCAGGATCAAACTCTG
>GJQF4QS01ALYPD rank=0003000 x=133.0 y=95.0 length=52
AGACCACTCATGCTGCCTCCCGTAGGAGTATCCTGAGCCAGGATCAAACTCG
>GJQF4QS01AS7BF rank=0003001 x=215.0 y=1977.0 length=51
AGACCTCACATGCTGCCTCCCGTAGGAGTGCTGAGCCAGAATCGAACCCTG
>GJQF4QS01ANGPH rank=0003004 x=150.0 y=451.0 length=54
AGACCTCACATGCTGCCTCCCGTAGGAGTGCCTCTGAGCCAGGATCAAACTCTG
>GJQF4QS01AI6K9 rank=0003005 x=101.0 y=1419.0 length=56
AGACAGTGCATGCTGCCTCCCGTAGGAGTGCCTCCCTGAGCCAGGATCAAACTCTG
>GJQF4QS01ANYW3 rank=0003006 x=155.0 y=3573.0 length=54
AGAGCTCTCATGCTGCCTCCCGTAGGAGTCCCGCTGAGCCAGAATCGAACCCTG
>GJQF4QS01AITL5 rank=0003010 x=97.0 y=987.0 length=63
AGAGGACTCATGCTGCCTCCCGTAGGAGTAGACACTGCTGCACTGAGCCAGAATCGAACC
CTG
>GJQF4QS01ATCMB rank=0003011 x=217.0 y=657.0 length=59
AGACCTGTCATGCTGCCTCCCGTAGGAGTAGTTTGATCCTGAGCCAGAATCGAACCCTG
>GJQF4QS01ALPMD rank=0003012 x=130.0 y=611.0 length=55
AGACGACACATGCTGCCTCCCGTAGGAGTGTTTCCTGAGCCAGAATCGAACCCTG
>GJQF4QS01AH0VZ rank=0003015 x=88.0 y=621.0 length=58
AGAGCTGACATGCTGCCTCCCGTAGGAGTGTTTGATCCTGAGCCAGGATCAAACTCTG
>GJQF4QS01AO425 rank=0003018 x=169.0 y=879.0 length=60
AGACTCACCATGCTGCCTCCCGTAGGAGTCTGCCAGCCGCTGAGCCAGAATCGAACCCTG
>GJQF4QS01AN52D rank=0003020 x=158.0 y=547.0 length=58
AGACCTGTCATGCTGCCTCCCGTAGGAGTGTTTGATCCTGAGCCAGGATCAAACTCTG
>GJQF4QS01AGXK0 rank=0003022 x=75.0 y=2930.0 length=59
AGAGGACTCATGCTGCCTCCCGTAGGAGTAGTTTGATCCTGAGCCAGGATCAAACTCTG
>GJQF4QS01ATO8Z rank=0003023 x=221.0 y=641.0 length=56
AGACCACTCATGCTGCCTCCCGTAGGAGTGCCTCCCTGAGCCAGAATCGAACCCTG
>GJQF4QS01ASZOF rank=0003027 x=213.0 y=269.0 length=53
AGACTGTCCATGCTGCCTCCCGTAGGAGTATCCTGAGCCAGAATCGAACCCTG
>GJQF4QS01AIBZS rank=0003028 x=91.0 y=2726.0 length=52
AGAGCTCTCATGCTGCCTCCCGTAGGAGTGCCTGAGCCAGGATCAAACTCTG
>GJQF4QS01AEJ4D rank=0003030 x=48.0 y=2763.0 length=65
AGAGGACTCATGCTGCCTCCCGTAGGAGTAGTCAGAGTTTGAGCCTGAGCCAGAATCGAA
CCCTG
>GJQF4QS01AO5KD rank=0003032 x=169.0 y=1499.0 length=48
AGACTCTGCATGCTGCCTCCCGTAGGAGTCGCTGAGCCAGATCAACCT
>GJQF4QS01AFX4M rank=0003033 x=64.0 y=2036.0 length=58
ACTCGACACATGCTGCCTCCCGTAGGAGTGTTTGATCCTGAGCCAGGATCAAACTCTG
>GJQF4QS01AL15R rank=0003036 x=134.0 y=477.0 length=49
AGACTCTGCATGCTGCCTCCCGTAGGAGTCCGCTGAGCCAGATCAACCT
>GJQF4QS01ADT2W rank=0003041 x=40.0 y=1782.0 length=56
AGGACTCTGCATGCTGCCTCCCGTAGGAGTAGCCCGCTGAGCCAGATCGAACCCTG
>GJQF4QS01ASAZF rank=0003043 x=205.0 y=1033.0 length=52
AGACAGTGCATGCTGCCTCCCGTAGGAGTGCCTGAGCCAGGATCAAACTCTG
>GJQF4QS01AQQJF rank=0003046 x=187.0 y=1609.0 length=270
AGAGGACTCATGCTGCCTCCCGTAGGAGTCTGGACCGTGTCTCAGTTCCAGTGTGGCCGA
TCACCCTCTCAGGTCGGCTACGCATCGTTGCCTTGGTAAGCCGTTACCTTACCAACTAGC
TAATGCGGCGCGGATCCATCTATAAGTGACAGCAAAACCGTCTTTCACTATTGAACCATG
CGGTTCAATATATTATCCGGTATTAGCTCCGGTTTCCCGAAGTTATCCCAGTCTTATAGG
TAGGTTATCCACGTGTTACTCACCCGTCCG
>GJQF4QS01AISK0 rank=0003050 x=96.0 y=3746.0 length=61
AGACTCTGCATGCTGCCTCCCGTAGGAGTGCTGCTGCCCGCTGAGCCAGGATCAAACTCT
G
>GJQF4QS01AQPS5 rank=0003052 x=187.0 y=663.0 length=52
AGACGAGTCATGCTGCCTCCCGTAGGAGTCGCCGAGCCAGAATCGAACCCTG
>GJQF4QS01AP7BP rank=0003054 x=181.0 y=1283.0 length=52
AGACTCTGCATGCTGCCTCCCGTAGGAGTAGCTGAGCCAGGATCAAACTCTG
>GJQF4QS01ADT3H rank=0003057 x=40.0 y=1803.0 length=58
AGAGCTCTCATGCTGCCTCCCGTAGGAGTGTTTGATCCTGAGCCAGGATCAAACTCTG
>GJQF4QS01AFA0D rank=0003059 x=57.0 y=747.0 length=51
AGACGAGTCATGCTGCCTCCCGTAGGAGTCTGAGCCAGGATCAAACTCTGG
>GJQF4QS01AOR0H rank=0003060 x=165.0 y=319.0 length=52
AGACGTGACATGCTGCCTCCCGTAGGAGTGCCTGAGCCAGAATCGAACCCTG
>GJQF4QS01AGO6G rank=0003061 x=73.0 y=230.0 length=251
TTCCGCATCATGCTGCCTCCCGTAGGAGTCTGGGCCGTGTCTCAGTCCCAGTGTGGCCGA
TCACCCTCTCAGGTCGGCTATGCATCGTGGCCTTGGTGAGCCGTTACCTCACCAACTAGC
TAATGCACCGCGGGTCCATCCATCAGCGACACCCGAAAGCGCCTTTCACTCTTATGCCAT
GCGGCATAAACTGTTATGCGGTATTAGCACCTGTTTCCAAGTGTTATCCCCCTCTGATGG
GTAGGTTACCC
>GJQF4QS01AKHVY rank=0003062 x=116.0 y=1276.0 length=63
AGACTGTCCATGCTGCCTCCCGTAGGAGTGCTTGCCAAGCCGCTGAGCCAGGATCAAACT
CTG
>GJQF4QS01ASWM6 rank=0003063 x=212.0 y=432.0 length=51
AGAGACTGCATGCTGCCTCCCGTAGGAGTGCTGAGCCAGAATCGAACCCTG
>GJQF4QS01AKO9Q rank=0003066 x=118.0 y=2652.0 length=54
AGACGACACATGCTGCCTCCCGTAGGAGTGATTCTGAGCCAGAATCGAACCCTG
>GJQF4QS01ATLI6 rank=0003068 x=219.0 y=4016.0 length=250
ACGTAGGACATGCTGCCTCCCGTAGGAGTCTGGGCCGTGTCTCAGTCCCAATGTGGCCGT
TCATCCTCTCAGACCGGCTACTGATCATCGCCTTGGTGGGCCGTTACCCCTCCAACTAGC
TAATCAGACGCAATCCCCTCCTTCAGTGATAGCTTACATGTAGAGGCCACCTTTCATCTA
TCCTCGATGCCGAGATTAGATCGTATGCGGTATTAGCAGTCGTTTCCAACTGTTGTCCCC
CTCTGAAGGG
>GJQF4QS01ARV3V rank=0003069 x=200.0 y=2233.0 length=56
ACTGACACCATGCTGCCTCCCGTAGGAGTAGCCCGCTGAGCCAGGATCAAACTCTG
>GJQF4QS01ALMYV rank=0003073 x=129.0 y=1269.0 length=51
AGAGAGAGCATGCTGCCTCCCGTAGGAGTCCTGAGCCAGGATCAAACTCTG
>GJQF4QS01AJWF7 rank=0003074 x=109.0 y=2165.0 length=52
AGAGCACACATGCTGCCTCCCGTAGGAGTGCCTGAGCCAGGATCAAACTCTG
>GJQF4QS01AMF55 rank=0003075 x=138.0 y=2251.0 length=263
AACCGGAACATGCTGCCTCCCGTAGGAGTCTGGACCGTGTCTCAGTTCCAGTGTGGCTGG
TCATCCTCTCAGACCAGCTAGGGATCGTCGCCTAGGTGAGCCGTTACCCCACCTACTAGC
TAATCCCATCTGGGCACATCTGATGGCATGAGGCCCGAAGGTCCCCCACTTTGGTCTTGC
GACGTTATGCGGTATTAGCTACCGTTTCCAGTAGTTATCCCCCTCATCAGGCAGTTTCCC
AGACATTACTCACCCGTCCGCCG
>GJQF4QS01AE4AK rank=0003076 x=55.0 y=234.0 length=53
AGACCTCACATGCTGCCTCCCGTAGGAGTCGCCTGAGCCAGAATCGAACCCTG
>GJQF4QS01AQPSK rank=0003078 x=187.0 y=642.0 length=41
AGACCTGTCATGCTGCCTCCCTGAGCCAGGATCAAACTCTG
>GJQF4QS01AUUFJ rank=0003086 x=234.0 y=765.0 length=57
AGAGCTGACATGCTGCCTCCCGTAGGAGTCAGCCCGCTGAGCCAGAATCGAACCCTG
>GJQF4QS01AMUNC rank=0003087 x=143.0 y=534.0 length=47
AGAGGACTCATGCTGCCTCCCGTAGGAGTGCTGAGCCAGATCAACCT
>GJQF4QS01AGYLR rank=0003089 x=76.0 y=157.0 length=62
AGAGACTGCATGCTGCCTCCCGTAGGAGTCTTTCCAGCCCGCTGAGCCAGAATCGAACCC
TG
>GJQF4QS01AIT2A rank=0003092 x=97.0 y=1568.0 length=54
AGACTGTCCATGCTGCCTCCCGTAGGAGTGATCCTGAGCCAGGATCAAACTCTG
>GJQF4QS01AU3HO rank=0003095 x=237.0 y=218.0 length=52
AGACGTCTCATGCTGCCTCCCGTAGGAGTGCCTGAGCCAGGATCAAACTCTG
>GJQF4QS01AUUH2 rank=0003100 x=234.0 y=856.0 length=58
ACGATGGACATGCTGCCTCCCGTAGGAGTGTTTGATCCTGAGCCAGGATCAAACTCTG
>GJQF4QS01AOEJV rank=0003102 x=160.0 y=3353.0 length=56
ACTCGACACATGCTGCCTCCCGTAGGAGTGCCTCCCTGAGCCAGGATCAAACTCTG
>GJQF4QS01AL9CO rank=0003103 x=136.0 y=1606.0 length=41
ACTCGACACATGCTGCCTCCCTGAGCCAGGATCAAACTCTG
>GJQF4QS01AQCYB rank=0003108 x=183.0 y=385.0 length=255
ACGAAGGTCATGCTGCCTCCCGTAGGAGTCTGGGCCGTGTCTCAGTCCCAATGTGGCCGT
TCATCCTCTCAGACCGGCTACTGATCATCGCCTTGGTGGGCCGTTACCCCTCCAACTAGC
TAATCAGACGCAATCCCCTCCTTCAGTGATAGCTTATAAATAGAGGCCACCTTTCATCCA
TCCTCGATGCCGAGATTGGATCGTATGCGGTATTAGCAGTCGTTTCCAACTGTTGTCCCC
CTCTGAAGGGCTAGG
>GJQF4QS01AHQ6Q rank=0003109 x=85.0 y=336.0 length=51
AGAGAGAGCATGCTGCCTCCCGTAGGAGTCCTGAGCCAGAATCGAACCCTG
>GJQF4QS01AQQNR rank=0003111 x=187.0 y=1765.0 length=57
AGACCTGTCATGCTGCCTCCCGTAGGAGTGTTGATCCTGAGCCAGAATCGAACCCTG
>GJQF4QS01ASBXB rank=0003112 x=205.0 y=2253.0 length=270
ACTGCTCTCATGCTGCCTCCCGTAGGAGTCTGGTCCGTGTCTCAGTACCAGTGTGGGGGA
CCTTCCTCTCAGAACCCCTACGCATCGTCGCCACGGTGGGCCGTTACCCCGCCGTCAAGC
TAATGCGCCGCATGCCCATCCTCTTCCGATGAATCTTTCCTCGATCTCGGATGCCCGAAA
CCGATATACGCGGGATTAGCCTCCCTTTCGGAAGGTTGTCCCCCTGAAGAGGGCAGGTTG
CATACGTGTTACTCACCCGTGCGCCGGTCG
>GJQF4QS01AT4S6 rank=0003113 x=226.0 y=328.0 length=275
ACTGAGTCCATGTGCCTCCCGTAGGAGTCTGGTCCGTGTCTCAGTACCAGTGTGGGGGAC
CTTCCTCTCAGAACCCCTACGCATCGTCGCCACGGTGGGCCGTTACCCCGCCGTCAAGCT
AATGCGCCGCATGCCCATCCTCTTCCGATGAATCTTTCCTCGATCTCGGATGCCCGAAAC
CGATATACGCGGGATTAGCCTCCCTTTCGGAAGGTTGTCCCCCTGAAGAGGGCAGGTTGC
ATACGTGTTACTCACCCGTGCGCCGGTCGCCGGAC
>GJQF4QS01AQ5NY rank=0003117 x=192.0 y=732.0 length=51
ACTCGACACATGCTGCCTCCCGTAGGAGTGCTGAGCCAGGATCAAACTCTG
>GJQF4QS01ASNJE rank=0003121 x=209.0 y=920.0 length=51
AGAGCTCTCATGCTGCCTCCCGTAGGAGTGCTGAGCCAGGATCAAACTCTG
>GJQF4QS01AKVHX rank=0003125 x=120.0 y=2531.0 length=63
AGACGAGTCATGCTGCCTCCCGTAGGAGTGCCTCCCTCGCGCCTGAGCCAGAATCGAACC
CTG
>GJQF4QS01AHBCP rank=0003126 x=80.0 y=295.0 length=57
AGACCAGACATGCTGCCTCCCGTAGGAGTTTCGATTCTGAGCCAGGATCAAACTCTG
>GJQF4QS01ATI4G rank=0003133 x=219.0 y=894.0 length=52
AGACGAGTCATGCTGCCTCCCGTAGGAGTCGCTGAGCCAGGATCAAACTCTG
>GJQF4QS01ARL1H rank=0003134 x=197.0 y=1475.0 length=58
AGAGCTCTCATGCTGCCTCCCGTAGGAGTGCCTTGGCCTGAGCCAGGATCAAACTCTG
>GJQF4QS01AI0O1 rank=0003135 x=99.0 y=1971.0 length=56
AGACTGTCCATGCTGCCTCCCGTAGGAGTGGCCCGCTGAGCCAGAATCGAACCCTG
>GJQF4QS01AKNA8 rank=0003136 x=118.0 y=114.0 length=61
AGAGAGAGCATGCTGCCTCCCGTAGGAGTATGCTGCCTCCCTGAGCCAGAATCGAACCCT
G
>GJQF4QS01AS3V4 rank=0003137 x=214.0 y=1634.0 length=51
AGACCTCACATGCTGCCTCCCGTAGGAGTCCTGAGCCAGGATCAAACTCTG
>GJQF4QS01AQM1Y rank=0003139 x=186.0 y=1188.0 length=53
ACTCGACACATGCTGCCTCCCGTAGGAGTTGCCTGAGCCAGGATCAAACTCTG
>GJQF4QS01ATCLN rank=0003140 x=217.0 y=633.0 length=52
AGACTGTCCATGCTGCCTCCCGTAGGAGTGTCTGAGCCAGAATCGAACCCTG
>GJQF4QS01APSNR rank=0003143 x=176.0 y=2757.0 length=52
AGAGAGAGCATGCTGCCTCCCGTAGGAGTGCCTGAGCCAGAATCGAACCCTG
>GJQF4QS01AIQQ4 rank=0003147 x=96.0 y=1374.0 length=56
ACTCCAGACATGCTGCCTCCCGTAGGAGTGCCTCCCTGAGCCAGGATCAAACTCTG
>GJQF4QS01AFD96 rank=0003149 x=58.0 y=892.0 length=52
AGACGAGTCATGCTGCCTCCCGTAGGAGTCGCTGAGCCAGAATCGAACCCTG
>GJQF4QS01AFEO4 rank=0003150 x=58.0 y=1430.0 length=53
AGAGCAGTCATGCTGCCTCCCGTAGGAGTATCCTGAGCCAGGATCAAACTCTG
>GJQF4QS01AFBGD rank=0003157 x=57.0 y=1323.0 length=53
AGACGAGTCATGCTGCCTCCCGTAGGAGTGCTGAGCCAGGAATCGAAACCCTG
>GJQF4QS01AOTVW rank=0003158 x=165.0 y=2746.0 length=51
GAGAGACATGCTGCCTCCCGTAGGAGTGGCCTGAGCCAGGATCAAACTCTG
>GJQF4QS01AKHZ6 rank=0003159 x=116.0 y=1428.0 length=51
AGAGCACACATGCTGCCTCCCGTAGGAGTCCTGAGCCAGGATCAAACTCTG
>GJQF4QS01AOTVH rank=0003166 x=165.0 y=2731.0 length=53
ACTCGACACATGCTGCCTCCCGTAGGAGTATCCTGAGCCAGGATCAAACTCTG
>GJQF4QS01ANK47 rank=0003173 x=151.0 y=2105.0 length=46
AGAGCAGTCATGCTGCCTCCCGTAGGAGTCTGAGCCAGATCAACCT
>GJQF4QS01AN0EG rank=0003174 x=156.0 y=1398.0 length=50
AGACGTGACATGCTGCCTCCCGTAGGAGTCTGAGCCAGAATCGAACCCTG
>GJQF4QS01AEFOU rank=0003175 x=47.0 y=1116.0 length=274
ACTGACACCATGCTGCCTCCCGTAGGAGTCTGGTCCGTGTCTCAGTACCAGTGTGGGGGC
CTTCCTCTCAGAACCCCTACGCATCGTCGCCACGGTGGGCCGTTACCCCGCCGTCAAGCT
AATGCGCCGCATGCCCATCCTCTTCCGATGAATCTTTCCTCGATCTCGGATGCCCGAAAC
CGATATACGCGGGATTAGCCTCCCTTTTGGAAGGTTGTCCCCCCTGAAGAGGGCAGGTTG
CATACGTGTTACTCACCCGTGCGCCGGTCGCCGG
>GJQF4QS01APPCD rank=0003178 x=175.0 y=2555.0 length=64
AGAGCTGACATGCTGCCTCCCGTAGGAGTGTCAGAGTTTGATCCTGAGCCAGAATCGAAC
CCTG
>GJQF4QS01AKZZ1 rank=0003179 x=122.0 y=175.0 length=58
AGAGGACTCATGCTGCCTCCCGTAGGAGTGTTTGATCCTGAGCCAGAATCGAACCCTG
>GJQF4QS01ASM2P rank=0003181 x=209.0 y=319.0 length=59
AGACCACTCATGCTGCCTCCCGTAGGAGTGCCGCCCGGCTGAGCCAGGATCAAACTCTG
>GJQF4QS01AMAX0 rank=0003183 x=136.0 y=3670.0 length=49
ACTCCAGCATGCTGCCTCCCCGTAGGAGTCGTGGACCGTGTCTCACGTT
>GJQF4QS01AK7LU rank=0003185 x=124.0 y=1840.0 length=51
AGAGAGAGCATGCTGCCTCCCGTAGGAGTGCTGAGCCAGGATCAAACTCTG
>GJQF4QS01AKBWH rank=0003187 x=114.0 y=1711.0 length=52
AGACTGTCCATGCTGCCTCCCGTAGGAGTGCCTGAGCCAGAATCGAACCCTG
>GJQF4QS01AI1RS rank=0003188 x=99.0 y=3366.0 length=52
AGACGTGACATGCTGCCTCCCGTAGGAGTATTCTGGCCAGGATCAAACTCTG
>GJQF4QS01AFQ7C rank=0003191 x=62.0 y=1254.0 length=56
AGACTCACCATGCTGCCTCCCGTAGGAGTGCCTCCCTGAGCCAGGATCAAACTCTG
>GJQF4QS01AN6KX rank=0003194 x=158.0 y=1215.0 length=261
ACTCTCTGCATGCTGCCTCCCGTAGGAGTCTGGACCGTGTCTCAGTTCCAGTGTGGCTGG
TCATCCTCTCAGACCAGCTAGGGATCGTCGCCTAGGTGAGCCGTTACCCCACCTACTAGC
TAATCCCATCTGGGCACATCCGATGGCAAGAGGCCCTAAGGTCCCCCTCTTTGGTCTTGC
GACGTTATGCGGTATTAGCTACCGTTTCCAGTAGTTATCCCCCTCCATCGGGCAGTTTCC
CAGACATTACTCACCCGTCCG
>GJQF4QS01AHDP4 rank=0003198 x=80.0 y=3370.0 length=51
AGAGCAGTCATGCTGCCTCCCGTAGGAGTCCTGAGCCAGGATCAAACTCTG
>GJQF4QS01AQCDO rank=0003202 x=182.0 y=3738.0 length=49
AGACGAGTCATGCTGCCTCCCGTAGGAGTCTGAGCCAGGATCAAATCTG
>GJQF4QS01AMHWN rank=0003203 x=139.0 y=405.0 length=53
ACTGTCAGCAGCTGCCTCCCGTAGGAGTCCCGCTGAGCCAGGATCAAACTCTG
>GJQF4QS01AJ9SU rank=0003206 x=113.0 y=3084.0 length=59
AGACGTCTCATGCTGCCTCCCGTAGGAGTTGCCAGCCGCTGAGCCAGAATCGAACCCTG
>GJQF4QS01AFT7S rank=0003207 x=63.0 y=1062.0 length=72
AGACTGAGCATGCTGCCTCCCGTAGGAGTCCTCCCTCGCCGCCATCAGAGACTGAGCCAG
GATCAAACTCTG
>GJQF4QS01ARYOM rank=0003214 x=201.0 y=1476.0 length=53
AGACCAGACATGCTGCCTCCCGTAGGAGTGCCTGAGCCAGGATCAAACCTCTG
>GJQF4QS01ARVWN rank=0003215 x=200.0 y=1973.0 length=58
ACTCGACACATGCTGCCTCCCGTAGGAGTGTTTGATCCCGAGCCAGGATCAAACTCTG
>GJQF4QS01APT2F rank=0003217 x=177.0 y=485.0 length=51
AGACTCACCATGCTGCCTCCCGTAGGAGTGCTGAGCCAGAATCGAACCCTG
>GJQF4QS01AT2ZZ rank=0003219 x=225.0 y=2077.0 length=53
AGACTCTGCATGCTGCCTCCCGTAGGAGTCCGCTGAGCCAGAATCGAACCCTG
>GJQF4QS01AORJG rank=0003220 x=164.0 y=3802.0 length=258
ACGTAGGACATGCTGCCTCCCGTAGGAGTCTGGACCGTGTCTCAGTTCCAGTGTGGCTGG
TCATCCTCTCAGACCAGCTAGGGATCGTCGCCTAGGTGAGCCGTTACCCCACCTACTAGC
TAATCCCATCTGGGCACATCTGATGGCAAGAGGCCCGAAGGTCCCCCTCTTTGGTCTTGC
GACGTTATGCGGTATTAGCTACCGCTTCCAGTAGTTATCCCCCTCCATCAGGCAGTTTCC
CAGACATTACTCACCCGT
>GJQF4QS01AON1R rank=0003222 x=163.0 y=3373.0 length=49
AGAGGACTCATGCTGCCTCCCGTAGGAGTGCCTGAGCCAGGATCATCTG
>GJQF4QS01AE38L rank=0003227 x=55.0 y=163.0 length=66
AGAGCTCTCATGCTGCCTCCCGTAGGAGTCAGTCAGGGTTCGATTCTGAGCCAGGATCAA
ACTCTG
>GJQF4QS01ANLGB rank=0003228 x=151.0 y=2505.0 length=52
AGACCTCACATGCTGCCTCCCGTAGGAGTTTCTGAGCCAGAATCGAACCCTG
>GJQF4QS01AIXR9 rank=0003231 x=98.0 y=2295.0 length=258
ACGTTCCTCATGCTGCCTCCCGTAGGAGTCTGGACCGTGTCTCAGTTCCAGTGTGGCTGG
TCATCCTCTCAGACCAGCTAGGGATCGTCGCCTAGGTGAGCCATTACCCCACCTACTAGC
TAATCCCATCTGGGCACATCTGATGGCATGAGGCCCGAAGGTCCCCCACTTTGGTCTTGC
GACGTTATGCGGTATTAGCTACCGTTTCCAGTAGTTATCCCCCTCCATCAGGCAGTTTCC
CAGACATTACTCACCCCG
>GJQF4QS01AF2NI rank=0003235 x=65.0 y=3804.0 length=59
ACTGGTGTCATGCTGCCTCCCGTAGGAGTGTTTGATCCTGAGCCAGGATCAAACTCGTG
>GJQF4QS01AO0B1 rank=0003237 x=167.0 y=2911.0 length=48
AGACGTCTCATGCTGCCTCCCGTAGGAGTGCCTCGNGCNGATGACCNG
>GJQF4QS01ANT2O rank=0003238 x=154.0 y=1390.0 length=55
AGACTGTCCATGCTGCCTCCCGTAGGAGTTGATCCTGAGCCAGAATCGAACCCTG
>GJQF4QS01AM95H rank=0003239 x=148.0 y=147.0 length=57
AGACAGGTGCAATGCTGCTCCCGTAGGGATTCGGCCTAGGCNCCAGGNTCAAATCTG
>GJQF4QS01AHN75 rank=0003240 x=84.0 y=595.0 length=61
AGAGAGAGCATGCTGCCTCCCGTAGGAGTGCTTCAGCCCGCTGAGCCAGGATCAAACTCT
G
>GJQF4QS01AQC4X rank=0003243 x=183.0 y=623.0 length=60
AGAGCTGACATGCTGCCTCCCGTAGGAGTCAGTCAGAGTCTGAGCCAGAATCGAACCCTG
>GJQF4QS01AOJ9G rank=0003250 x=162.0 y=2562.0 length=69
AGAGCTCTCATGCTGCCTCCCGTAGGAGTCCCTCAGTCAAGTTTGATCCTGAGCCAGAAT
CGAACCCTG
>GJQF4QS01AEL8U rank=0003251 x=49.0 y=1420.0 length=67
AGAGGACTCATGCTGCCTCCCGTAGGAGTTCAGTCAGAGTTTGATCCTGAGCCAGAATCG
AACCCTG
>GJQF4QS01AGQAN rank=0003254 x=73.0 y=1677.0 length=66
AGAGAGAGCATGCTGCCTCCCGTAGGAGTCAGTCAGAGTTTGATCCTGAGCCAGAATCGA
ACCCTG
>GJQF4QS01ANL3U rank=0003255 x=151.0 y=3352.0 length=65
AGACAGACCATGCTGCCTCCCGTAGGAGTGCCGTCCCTCGCGCCTGACGCCAGGATCAAA
CTCTG
>GJQF4QS01AQT80 rank=0003256 x=188.0 y=2322.0 length=263
ACTCCAGACATGCTGCCTCCCGTAGGAGTCTGGACCGTGTCTCAGTTCCAGTGTGGCTGG
TCATCCTCTCAGACCAGCTAGGGATCGTCGCCTAGGTGAGCCGTTACCCACCTACTAGCT
AATCCCATCTGGGCACATCCGATGGCAAGAGGCCCGAAGGTCCCCCTCTTTCGGTCCTTT
GCGACATTATGCGGTATTAGCTACCGTTTCCAGTAGTTATCCCCCTCCATCAGGCAGTTT
CCCAGACATTACTCACCCGTCCG
>GJQF4QS01AH811 rank=0003259 x=90.0 y=3015.0 length=56
AGAGAGAGCATGCTGCCTCCCGTAGGAGTGCCTCCCTGAGCCAGAATCGAACCCTG
>GJQF4QS01AHOZP rank=0003262 x=84.0 y=1587.0 length=54
AGAGAGAGCATGCTGCCTCCCGTAGGAGTGATCCTGAGCCAGGATCAAACTCTG
>GJQF4QS01AQ6HM rank=0003263 x=192.0 y=1800.0 length=60
AGAGCTGACATGCTGCCTCCCGTAGGAGTCCAAGGCCCGCTGAGCCAGAATCGAACCCTG
>GJQF4QS01AQAZL rank=0003265 x=182.0 y=1935.0 length=53
AGACCACTCATGCTGCCTCCCGTAGGAGTATCCTGAGCCAGAATCGAACCCTG
>GJQF4QS01ATBXZ rank=0003269 x=216.0 y=3877.0 length=50
AGAGCAGTCATGCTGCCTCCCGTAGGAGTCTGAGCCAGAATCGAACCCTG
>GJQF4QS01AKU9U rank=0003271 x=120.0 y=2240.0 length=58
AGAGGACTCATGCTGCCTCCCGTAGGAGTCTGCTGCACTGAGCCAGAATCGAACCCTG
>GJQF4QS01ARXVC rank=0003275 x=201.0 y=422.0 length=251
ACTCCACTCATGCTGCCTCCCGTAGGAGTCTGGACCGTGTCTCAGTTCCAGTGTGGCTGG
TCATCCTCTCAGACCAGCTAGGGATCGTCGCCTAGGTGAGCCATTACCCCACCTACTAGC
TAATCCCATCTGGGCACATCTGATGGCAAGAGGCCCGAAGGTCCCCCTCTTTGGTCTTGC
GACGTTATGCGGTATCAGCTACCGTTTCCAGTAGTTATCCCCCTCCATCAGGCAGTTTCC
CAGACATTACT
>GJQF4QS01AEHO7 rank=0003277 x=47.0 y=3721.0 length=56
ACTCGACACATGCTGCCTCCCGTAGGAGTGCCTCCCTGAGCCAGGATCAAACTCTG
>GJQF4QS01AJG6V rank=0003279 x=104.0 y=2869.0 length=51
AGACTCTGCATGCTGCCTCCCGTAGGAGTGCTGAGCCAGGATCAAACTCTG
>GJQF4QS01AOC1X rank=0003280 x=160.0 y=1411.0 length=115
ACGTACGTCATGCTGCCTCCCGTAGGAGTCTGGACCGTGTCTCAGTTCCAGTGTGGCTGG
TCATCCTCTCAGACCAGCTAGGGATCGTCGCCTAGGTGAGCCTACCTACCCACTA
>GJQF4QS01AMIJC rank=0003282 x=139.0 y=1222.0 length=52
AGAGGACTCATGCTGCCTCCCGTAGGAGTGCCTTGGCCAGGATCAAATTCTG
>GJQF4QS01ALNUA rank=0003283 x=129.0 y=2400.0 length=282
GACTGACTCATGCTGCCTCCCGTAGGAGTCTGGGCCGTATCTCAGTCCCAATGAGACCGA
CCACCCTCTCAGGCCGGCTACCCGTCAAAGCCTTGGTAAGCCATCACCCCACCAACAAGC
TGATAGACCGCGAGCCCACCCTTCACCGAAAAAATCTTTCCCACCCACCCCATGCGAGGC
AGACAGAACATAAGGTATTAAACACCCTTTCAGGAGCTTATCCCAAAGAAAAGGACAGGT
TACTCACGTGTTACTCACCCGTTCGCCACTCTCACCAAAAAG
>GJQF4QS01APK0C rank=0003287 x=174.0 y=1034.0 length=251
ACGATCGTCATGCTGCCTCCCGTAGGAGTCTGGGCCGTGTCTCAGTCCCAGTGTGGCTGA
TCATCCTCTCAGACCAGCTAGAGATCGTCGCCTAGGTGAGCCTTTACCCCACCTACTAGC
TAATCCCATATGGGTTCATCCGATAGTGCAAGGTCCGAAGAGCCCCTGCTTTGGTCCGTA
GACATTATGCGGTATTAGCCACCGTTTCCAGTAGTTATCCCCCTCTATCGGGCAGATCCC
CATACATTACT
>GJQF4QS01AGEU3 rank=0003288 x=69.0 y=3245.0 length=50
AGAGTGACATGCTGCCTCCCGTAGGAGTGCTGAGCCAGGATCAAACTCTG
>GJQF4QS01AGHEN rank=0003289 x=70.0 y=2445.0 length=48
AGACCTCACATGCTGCCTCCCGTAGGAGTTCTGAGCCAGGATCAAACT
>GJQF4QS01AN7RG rank=0003290 x=158.0 y=2746.0 length=58
AGACGAGTCATGCTGCCTCCCGTAGGAGTGTTTGATCCTGAGCCAGAATCGAACCCTG
>GJQF4QS01ATNXK rank=0003291 x=220.0 y=3030.0 length=56
AGACTCTGCATGCTGCCTCCCGTAGGAGTGCCTCCCTGAGCCAGAATCGAACCCTG
>GJQF4QS01AHZZB rank=0003292 x=87.0 y=3541.0 length=50
AGAGAGAGCATGCTGCCTCCCGTAGGAGTCTGAGCCAGAATCGAACCCTG
>GJQF4QS01AH127 rank=0003293 x=88.0 y=2177.0 length=273
TTCCGCATCATGCTGCCTCCCGTAGGAGTCTGGACCGTGTCTCAGTTCCAGTGTGGCCGA
TCACCCTCTCAGGTCGGCTACGTATCGTTGCCTTGGTGAGCCGTTACCTCACCAACTAGC
TAATACGGCGCGGGTCCATCTATAAGTGATAGCAAAACCATCTTTCACTATTGAACCATG
CGGTTCAACATATTATCCGGTATTAGCTCCGGTTTCCCGAAGTTGTCCCAGTCTTATAGG
TAGGTTACCCACGTGTTACTCACCCGTCCGCCG
>GJQF4QS01AJ6DQ rank=0003300 x=112.0 y=2748.0 length=52
AGAGACTGCATGCTGCCTCCCGTAGGAGTGCCTGAGCCAGGATCAAACTCTG
>GJQF4QS01ALKEB rank=0003301 x=128.0 y=2033.0 length=54
AGACCTCACATGCTGCCTCCCGTAGGAGTGATCCTGAGCCAGGATCAAACTCTG
>GJQF4QS01AMA5C rank=0003303 x=136.0 y=3934.0 length=58
AGACGTCTCATGCTGCCTCCCGTAGGAGTGTTTGATCCTGAGCCAGGATCAAACTCTG
>GJQF4QS01ADTKR rank=0003305 x=40.0 y=1129.0 length=41
AGAGAGAGCATGCTGCCTCCCTGAGCCAGGATCAAACTCTG
>GJQF4QS01AKTZH rank=0003306 x=120.0 y=571.0 length=257
ACGTTGCACATGCTGCCTCCCGTAGGAGTCTGGACCGTGTCTCAGTTCCAGTGTGGCTGG
TCATCCTCTCAGACCAGCTAGGGATCGTCGCCTAGGTGAGCCGTTACCCCACCTACTAGC
TAATCCCATCTGGGCACATCTGATGGCATGAGGCCCGAAGGTCCCCCACTTTGGTCTTGC
GACGTTATGCGGTATTAGCTACCGTTTCCAGTAGTTATCCCCCTCCATCAGGCAGTTTCC
CAGACATTACTCACCCG
>GJQF4QS01ATYUS rank=0003307 x=224.0 y=802.0 length=59
ACTCGACACATGCTGCCTCCCGTAGGAGTGCCTCCCTCCTGAGCCAGGATCAAACTCTG
>GJQF4QS01AMS0V rank=0003308 x=142.0 y=2525.0 length=56
ACTCGACACATGCTGCCTCCCGTAGGAGTGCCTCCCTGAGCCAGGATCAAACTCTG
>GJQF4QS01AQF8F rank=0003309 x=184.0 y=541.0 length=51
AGAGCTGACATGCTGCCTCCCGTAGGAGTGCTGAGCCAGAATCGAACCCTG
>GJQF4QS01AMB6T rank=0003311 x=137.0 y=1187.0 length=54
AGAGGACTCATGCTGCCTCCCGTAGGAGTGATCCTGAGCCAGAATCGAACCCTG
>GJQF4QS01AS17T rank=0003319 x=213.0 y=3559.0 length=54
AGACGAGTCATGCTGCCTCCCGTAGGAGTGATCCTGAGCCAGGATCAAACTCTG
>GJQF4QS01AJX6T rank=0003323 x=110.0 y=323.0 length=257
ACGAGTTCCATGCTGCCTCCCGTAGGAGTCTGGACCGTGTCTCAGTTCCAGTGTGGCTGG
TCATCCTCTCAGACCAGCTAGGGATCGTCGCCTAGGTGAGCCGTTACCCCACCTACTAGC
TAATCCCATCTGGGCACATCTGATGGCATGAGGCCCGAAGGTCCCCCACTTTGGTCTTGC
GACATTATGCGGTATTAGCTACCGTTTCCAGTAGTTATCCCCCTCCATCAGGCAGTTTCC
CAGACATTACTCACCCG
>GJQF4QS01AK87X rank=0003325 x=124.0 y=3931.0 length=56
AGACCAGGTGCAATGCTGCTCCCGTAGGGATGGTTCACGTCCNNNCNGATGACCTG
>GJQF4QS01AFULU rank=0003330 x=63.0 y=1568.0 length=54
AGACCTCACATGCTGCCTCCCGTAGGAGTGATTCTGAGCCAGGATCAAACTCTG
>GJQF4QS01ASFZY rank=0003332 x=206.0 y=3436.0 length=52
AGACAGTGCATGCTGCCTCCCGTAGGAGTCGCTGAGCCAGAATCGAACCCTG
>GJQF4QS01AUFWY rank=0003335 x=229.0 y=2432.0 length=51
AGACCTCACATGCTGCCTCCCGTAGGAGTGCCTGAGCAGGATCAAACTCTG
>GJQF4QS01AO2IF rank=0003338 x=168.0 y=1637.0 length=52
AGACGTGACATGCTGCCTCCCGTAGGAGTGCCTGAGCCAGAATCGAACCCTG
>GJQF4QS01AM4CK rank=0003341 x=146.0 y=818.0 length=55
AGAGACTGCATGCTGCCTCCCGTAGGAGTGCCCTGAGCCAGGAATCAAACCTCTG
>GJQF4QS01ATZVB rank=0003342 x=224.0 y=2117.0 length=60
AGACCTGTCATGCTGCCTCCCGTAGGAGTGCTTCAGCCGCTGAGCCAGGATCAAACTCTG
>GJQF4QS01ASB2C rank=0003345 x=205.0 y=2434.0 length=51
ACTCTCTGCATGCTGCCTCCCGTAGGAGTCCTGAGCCAGGATCAAACTCTG
>GJQF4QS01AILS0 rank=0003346 x=94.0 y=3154.0 length=56
AGACTCTGCATGCTGCCTCCCGTAGGAGTGCCTCCCTGAGCCAGAATCGAACCCTG
>GJQF4QS01AQ7UZ rank=0003348 x=192.0 y=3577.0 length=60
ACTCGACACATGCTGCCTCCCGTAGGAGTAGTTTGACTCCTGAGCCAGGATCAAACTCTG
>GJQF4QS01AQKEG rank=0003350 x=185.0 y=1846.0 length=63
AGACGTGACATGCTGCCTCCCGTAGGAGTGCCTCCCTCGGCCCTGAGCCAGGATCAAACT
CTG
>GJQF4QS01AP6YG rank=0003352 x=181.0 y=806.0 length=60
AGACGAGTCATGCTGCCTCCCGTAGGAGTGAGTTTGATCCTGAGCCAGAATCGAACCCTG
>GJQF4QS01AM89M rank=0003355 x=147.0 y=3096.0 length=54
AGACGACACATGCTGCCTCCCGTAGGAGTGATCCTGAGCCAGGATCAAACTCTG
>GJQF4QS01AKBJ6 rank=0003356 x=114.0 y=1268.0 length=54
AGAGCTGACATGCTGCCTCCCGTAGGAGTGATTCTGAGCCAGAATCGAACCCTG
>GJQF4QS01AMIFA rank=0003359 x=139.0 y=1076.0 length=53
AGAGGACTCATGCTGCCTCCCGTAGGAGTCCGCTGAGCCAGGATCAAACTCTG
>GJQF4QS01AF99L rank=0003362 x=68.0 y=1383.0 length=264
TTCCAACCCATGCTGCCTCCCGTAGGAGTCTGGACCGTGTCTCAGTTCCAGTGTGGCTGG
TCATCCTCTCAGACCAGCTAGGGATCGTCGCCTAGGTGAGCCATTACCCCACCTACTAGC
TAATCCCATCTGGGCACATCTGATGGCAAGAGGCCCGAAGGTCCCCCTCTTTGGTCTTGC
GACGTTATGCGGTATTAGCTACCGTTTCCAGTAGTTATCCCCCTCCATCAGGCAGTTTCC
CAGACATTACTCACCCGTCCGCCG
>GJQF4QS01AOQ7R rank=0003364 x=164.0 y=3381.0 length=53
AGACCTCACATGCTGCCTCCCGTAGGAGTGCCCTGAGCCAGGATCAAACTCTG
>GJQF4QS01AGJXA rank=0003365 x=71.0 y=1612.0 length=56
AGACTCTGCATGCTGCCTCCCGTAGGAGTGCCTCCCTGAGCCAGAATCGAACCCTG
>GJQF4QS01AHMN7 rank=0003366 x=83.0 y=2677.0 length=52
AGAGACTGCATGCTGCCTCCCGTAGGAGTCCCTGAGCCAGGATCAAACTCTG
>GJQF4QS01AKEK5 rank=0003369 x=115.0 y=1095.0 length=60
AGACCTCTGCTGCCTCCCGTAGGAGTGTCAAGTTTGAGCCTGAGCCAGAATCGAACCCTG
>GJQF4QS01AJO4W rank=0003370 x=107.0 y=878.0 length=56
TTCCGCATCATGCTGCCTCCCGTAGGAGTGCCTCCCTGAGCCAGGATCAAACTCTG
>GJQF4QS01AFXRA rank=0003371 x=64.0 y=1556.0 length=137
ACTCGTCTCATGCTGCCTCCCGTAGGAGTCTGGACCGTGTCTCAGTTCCAGTGTGGCTGG
TCATCCTCTCAGACCAGCTAGGGATCGTCGCCTGGTGAGCCTTACCCCACCACAGCTAAT
CCCATCTGGGCACATCC
>GJQF4QS01AMYQC rank=0003372 x=144.0 y=1730.0 length=52
AGAGCAGTCATGCTGCCTCCCGTAGGAGTGCCTGAGCCAGAATCGAACCCTG
>GJQF4QS01ADYRH rank=0003374 x=41.0 y=3755.0 length=56
AGACCTCACATGCTGCCTCCCGTAGGAGTTGAGGCGCTGAGCCAGGATCAAACTTG
>GJQF4QS01ATU5N rank=0003379 x=223.0 y=105.0 length=56
ACTCAGACCATGCTGCCTCCCGTAGGAGTGCCTCCCTGAGCCAGGATCAAACTCTG
>GJQF4QS01AFJNR rank=0003385 x=59.0 y=3765.0 length=52
ACGATGGACATGCTGCCTCCCGTAGGAGTGCCTGAGCCAGGATCAAACTCTG
>GJQF4QS01AM6NT rank=0003388 x=146.0 y=3815.0 length=53
AGACAGTGCATGCTGCCTCCCGTAGGAGTATCCTGAGCCAGAATCGAACCCTG
>GJQF4QS01AO3WY rank=0003389 x=168.0 y=3456.0 length=57
ACTCAGTGCATGCTGCCTCCCGTAGGAGTGCCTCGCCTGAGCCAGGATCAAACTCTG
>GJQF4QS01AUIDE rank=0003391 x=230.0 y=1520.0 length=50
AGAGGACTCATGCTGCCTCCCGTAGGAGTCTGAGCCAGGATCAAACTCTG
>GJQF4QS01AG229 rank=0003397 x=77.0 y=1875.0 length=53
AGACTGTCCATGCTGCCTCCCGTAGGAGTAGGCTGAGCCAGGATCAAACTCTG
>GJQF4QS01AJF2A rank=0003400 x=104.0 y=1408.0 length=56
AGATCAGACATGCTGCCTCCCGTAGGAGTGTTTGACTGAGCCAGGATCAAACTCTG
>GJQF4QS01AGHIW rank=0003401 x=70.0 y=2598.0 length=61
AGACTGTCCATGCTGCCTCCCGTAGGAGTGCTGCAGCCCGCTGAGCCAGAATCGAACCCT
G
>GJQF4QS01AG8OT rank=0003405 x=79.0 y=939.0 length=52
AGAGGACTCATGCTGCCTCCCGTAGGAGTCGCTGAGCCAGAATCGAACCCTG
>GJQF4QS01AFVJT rank=0003407 x=63.0 y=2791.0 length=56
AGAGGACTCATGCTGCCTCCCGTAGGAGTGTTATCCTGAGCCAGGATCAAACTCTG
>GJQF4QS01AMI95 rank=0003409 x=139.0 y=2187.0 length=65
AGAGGACTCATGCTGCCTCCCGTAGGAGTGCCTTCAAGCCCCGGCTGAGCCAGAATCGAA
CCCTG
>GJQF4QS01AP7OC rank=0003410 x=181.0 y=1738.0 length=257
ACGACATCCATGCTGCCTCCCGTAGGAGTTTGGGCCGTGTCTCAGTCCCAATGTGGCCGT
TCATCCTCTCAGACCGGCTACTGATCATTGCCTTGGTGGGCCGTTACCCCTCCAACTAGC
TAATCAGACGCAATCCCCTCCTTCAACGATAGCTTATAAATAGAGGCCACCTTTCATCGT
ATCTCGATGCCGAATTACGATCGTATGCGGTATTAGCAGTCGTTTCCAACTGTTGTCCCC
CATTGAAGGGCAGGTTG
>GJQF4QS01APTRM rank=0003412 x=177.0 y=96.0 length=51
AGACGTCTCATGCTGCCTCCCGTAGGAGTGCTGAGCCAGGATCAAACTCTG
>GJQF4QS01AFAX8 rank=0003414 x=57.0 y=670.0 length=41
ACTCGACACATGCTGCCTCCCTGAGCCAGGATCAAACTCTG
>GJQF4QS01AI2S8 rank=0003415 x=100.0 y=618.0 length=251
ACGATCCACATGCTGCCTCCCGTAGGAGTCTGGACCGTGTCTCAGTTCCAGTGTGGCTGG
TCATCCTCTCAGACCAGCTAGGGATCGTCGCCTAGGTGAGCCATTACCCCACCTACTAGC
TAATCCCATCTGGGCACATCTGATGGCATGAGGCCCGAAGGTCCCCCACTTTGGTCTTGC
GACGTTATGCGGTATTAGCTACCGTTTCCAGTAGTTATCCCCCTCCATCAGGCAGTTTCC
CAGACATTACT
>GJQF4QS01AKJ6F rank=0003417 x=117.0 y=149.0 length=272
AGACACTCCATGCTGCCTCCCGTAGGAGTCTGGTCCGTGTCTCAGTACCAGTGTGGGGAC
CTTCCTCTCAGAACCCTACGCATCGTCGCCACGGTGGGCCGTTACCCCGCCGTCAAGCTA
ATGCGCCGCATGCCCATCCTCTTCCGATGAATCTTTCCTCGATCTCGGATGCCCGAAACC
GATATACGCGGGATTAGCCTCCCTTTCGGAAGGTTGTCCCCCTGAAGAGGGCAGGTTGCA
TACGTGTTACTCACCCGTGCGCCGGTCGCCGG
>GJQF4QS01AMUQB rank=0003422 x=143.0 y=641.0 length=67
AGAGCTCTCATGCTGCCTCCCGTAGGAGTGCCTTGGCCAAGCCCGGCTGAGCCAGAATCG
AACCCTG
>GJQF4QS01AHYUR rank=0003423 x=87.0 y=2081.0 length=269
ACGTGTTGCATGCTGCCTCCCGTAGGAGTTTGGGCCGTGTCTCAGTCCCAATGTGGCCGA
TCACCCTCTCAGGTCGGCTATGCATCGTTGCCTTGGTGGGCCGTTACCTCACCAACTAGC
TAATGCACCGCGGGTCCATCCATCAGTGACGCAAAAGCGCCTTTCAAACCGAAACCATGC
GGTTTCGATTGTTATACGGTATTAGCACCTGTTTCCAAGTGTTATCCCCTTCTGATGGGC
AGGTTACCCACGTGTTACTCACCCGTTCG
>GJQF4QS01ALUA2 rank=0003425 x=131.0 y=2588.0 length=53
AGACCTCACATGCTGCCTCCCGTAGGAGTGCCCTGAGCCAGGATCAAACTCTG
>GJQF4QS01AU88H rank=0003426 x=238.0 y=3567.0 length=54
ACTCTGCATGCTGCCTCCCGTAGGAGTGCCTCCCTGAGCCAGAATCGAACCCTG
>GJQF4QS01AE5KI rank=0003429 x=55.0 y=1888.0 length=51
AGAGGACTCATGCTGCCTCCCGTAGGAGTGCTGAGCCAGAATCGAACCCTG
>GJQF4QS01AHAGR rank=0003433 x=79.0 y=3241.0 length=50
AGACGAGTCATGCTGCCTCCCGTAGGAGTCTGAGCCAGAATCGAACCCTG
>GJQF4QS01ADQGT rank=0003434 x=39.0 y=1195.0 length=54
AGAGCAGTCATGCTGCCTCCCGTAGGAGTGATCCTGAGCCAGAATCGAACCCTG
>GJQF4QS01ALJDH rank=0003438 x=128.0 y=707.0 length=60
AGAGAGAGCATGCTGCCTCCCGTAGGAGTGAGTTTGATCCTGAGCCAGAATCGAACCCTG
>GJQF4QS01AG6H9 rank=0003441 x=78.0 y=2207.0 length=51
AGACTCTGCATGCTGCCTCCCGTAGGAGTGCTGAGCCAGAATCGAACCCTG
>GJQF4QS01ALXI5 rank=0003442 x=132.0 y=2671.0 length=257
GAGAGAGACATGCTGCCTCCCGTAGGAGTCTGGACCGTGTCTCAGTTCCAGTGTGGCTGG
TCATCCTCTCAGACCAGCTAGGGATCGTCGCCTAGGTGAGCCGTTACCCCACCTACTAGC
TAATCCCATCTGGGCACATCTGATGGCATGAGGCCCGAAGGTCCCCCACTTTGGTCTTGC
GACGTTATGCGGTATTAGCTACCGTTTCCAGTAGTTATCCCCCTCCATCAGGCAGTTTCC
CAGACATTACTCACCCG
>GJQF4QS01AE13C rank=0003446 x=54.0 y=1478.0 length=53
AGAGCAGTCATGCTGCCTCCCGTAGGAGTATCCTGAGCCAGGATCAAACTCTG
>GJQF4QS01AOP9J rank=0003447 x=164.0 y=2149.0 length=85
ACTGGTCACATGCTGCCTCCCGTAGGAGTCCGCTCCAGCCAGGATCTAACTCTGACTGGA
GCGGCTGAGCCAGGATCAAACTCTG
>GJQF4QS01AKRQV rank=0003452 x=119.0 y=1765.0 length=56
ACTCGACACATGCTGCCTCCCGTAGGAGTGCCTCCCTGAGCCAGGATCAAACTCTG
>GJQF4QS01ADV73 rank=0003453 x=41.0 y=465.0 length=59
AGAGGACTCATGCTGCCTCCCGTAGGAGTGGCCTTGGCCTGAGCCAGGATCAAACTCTG
>GJQF4QS01AD924 rank=0003455 x=45.0 y=2046.0 length=56
AGACGTCTCATGCTGCCTCCCGTAGGAGTGCCTCCCTGAGCCAGAATCGAACCCTG
>GJQF4QS01ARVWB rank=0003456 x=200.0 y=1961.0 length=58
AGACGAGTCATGCTGCCTCCCGTAGGAGTGTTCGATTCTGAGCCAGGATCAAACTCTG
>GJQF4QS01AQBIV rank=0003457 x=182.0 y=2629.0 length=52
AGACGTGACATGCTGCCTCCCGTAGGAGTGCCTGAGCCAGAATCGAACCCTG
>GJQF4QS01AORNY rank=0003458 x=164.0 y=3964.0 length=51
AGACTCACCATGCTGCCTCCCGTAGGGAGTGCCTCCGACGCAGATGACCGT
>GJQF4QS01AKSHK rank=0003460 x=119.0 y=2726.0 length=60
AGAGAGAGCATGCTGCCTCCCGTAGGAGTGAGTTTGATCCTGAGCCAGAATCGAACCCTG
>GJQF4QS01AUXOL rank=0003461 x=235.0 y=883.0 length=255
AGACTCACCATGCTGCCTCCCGTAGGAGTTTGGGCCGTGTCTCAGTCCCAATGTGGCCGA
TCAGTCTCTCAACTCGGCTATGCATCATCGTCTTGGTAAGCCTTTACCCCACCAACTAAC
TAATGCACCGCGGATCCATCTCTAGGTGACGCCGTAGCGCCTTTTAACTTGATATCATGC
GATACTAAGTTTTATTCGGTATTAGCATCTGTTTCCAAATGTTATCCCCAGCCTTGAGGC
AGGTTATCCACGTTG
>GJQF4QS01ANQXO rank=0003462 x=153.0 y=1418.0 length=270
ACTGGACTCATGCTGCCTCCCGTAGGAGTCTGGTCCGTGTCTCAGTACCAGTGTGGGGGA
CCTTCCTCTCAGAACCCCTACGCATCGTCGCCACGGTGGGCCGTTACCCCGCCGTCAAGC
TAATGCGCCGCATGCCCATCCTCTTCCGATGAATCTTTCCTCGATCTCGGATGCCCGAAA
CCGATATACGCGGGATCAGCCTCCCTTTCGGAAGGTTGTCCCCCTGAAGAGGGCAGGTTG
CATACGTGTTACTCACCCGTGCGCCGGTCG
>GJQF4QS01AGP3Z rank=0003468 x=73.0 y=1437.0 length=261
ACTCTGAGCATGCTGCCTCCCGTAGGAGTCTGGACCGTGTCTCAGTTCCAGTGTGGCTGG
TCATCCTCTCAGACCAGCTAGGGATCGTCGCCTAGGTGAGCCTTTACCCCACCTACTAGC
TAATCCCATCTGGGCACATCCGATGGCAAGAGGCCCTAAGGTCCCCCTCTTTGGTCTTGC
GACGTTATGCGGTATTAGCTACCGTTTCCAGTAGTTATCCCCCTCCATCGGGCAGTTTCC
CAGACATTACTCACCCGTCCG
>GJQF4QS01AMLYU rank=0003473 x=140.0 y=1572.0 length=49
AGAGGACTCATGCTGCCTCCCGTAGGAGTATCCTGAGCCAGATCAACCT
>GJQF4QS01AQ9WH rank=0003474 x=193.0 y=2127.0 length=62
AGAGCTCTCATGCTGCCTCCCGTAGGAGTGCTGGCAGCCCGCTGAGCCAGAATCGAACCC
TG
>GJQF4QS01AP9QW rank=0003476 x=182.0 y=326.0 length=251
TTCCGCATCATGCTGCCTCCCGTGGAGTCTGGGCCGTGTCTCAGTCCCAGTGTGGCCGAT
CACCCTCTCAGGTCGGCTATGCATCGTGGCCTTGGTGAGCCGTTACCTCACCAACTAGCT
AATGCACCGCGGGTCCATCCATCAGCGACACCCGAAAGCGCCTTTCACTCTTATGCCATG
CGGCATAAACTGTTATGCGGTATTAGCACCTGTTTCCAAGTGTTACTCCCCCTCTGATGG
GTAGGTTACCC
>GJQF4QS01AF7O6 rank=0003477 x=67.0 y=2152.0 length=51
AGACTCTGCATGCTGCCTCCCGTAGGAGTGCTGAGCCAGGATCAAACTCTG
>GJQF4QS01ASJJ3 rank=0003480 x=207.0 y=3953.0 length=54
AGACCAGACATGCTGCCTCCCGTAGGAGTGATCCTGAGCCAGAATCGAACCCTG
>GJQF4QS01AKKHK rank=0003484 x=117.0 y=550.0 length=56
AGACTCTGCATGCTGCCTCCCGTAGGAGTGTTTGATCCTGGCCAGGCTCAAACTTG
>GJQF4QS01AHA8M rank=0003485 x=80.0 y=148.0 length=53
ACTCGACACATGCTGCCTCCCGTAGGAGTGGCCTGAGCCAGGATCAAACTCTG
>GJQF4QS01ALY23 rank=0003487 x=133.0 y=589.0 length=268
ACTCTCTGCATGCTGCCTCCCGTAGGAGTTTGGACCGTGTCTCAGTTCCAATGTGGGGGA
CCTTCCTCTCAGAACCCCTATCCATCGTTGACTAGGTGGGCCGTTACCCCGCCTACTATC
TAATGGAACGCATCCCCATCGTCTACCGGAAAATACCTTTAATCATGCGGACATGTGAAC
TCATGATACCATCCTGGATTAATCTTCCTTTCAGAAGGCTGGCCAAGAGTAGACGGCAGG
TTGGATACGTGTTACTCACCCGTGCCGG
>GJQF4QS01AJM7F rank=0003489 x=106.0 y=2473.0 length=60
AGAGGACTCATGCTGCCTCCCGTAGGAGTGAGTTTGATCCTGAGCCAGAATCGAACCCTG
>GJQF4QS01AJL5A rank=0003493 x=106.0 y=1100.0 length=251
TATTGGCGCATGCTGCCTCCCGTAGGAGTCTGGGCCGTGTCTCAGTCCCAATGTGGCCGT
TCATCCTCTCAGACCGGCTACTGATCATCGCCTTGGTGGGCCGTTACCCCTCCAACTAGC
TAATCAGACGCAATCCCCTCCTTCAGTGATAGCTTACATGTAGAGGCCACCTTTCATCTA
TCCTCGATGCCGAGGTTAGATCGTATGCGGTATTAGCAGTCGTTTCCAACTGTTGTCCCC
CTCTGAAGGGC
>GJQF4QS01ADNPY rank=0003494 x=38.0 y=1732.0 length=64
AGAGCACACATGCTGCCTCCCGTAGGAGTGTCAGAGTTTGAGCCTGAGCCAGAATCGAAC
CCTG
>GJQF4QS01AURXS rank=0003496 x=233.0 y=1630.0 length=67
AGAGGACTCATGCTGCCTCCCGTAGGAGTCTCGAGACACTGCTGCACTGAGCCAGGATCA
AACTCTG
>GJQF4QS01AF3LK rank=0003502 x=66.0 y=934.0 length=266
ACTGTCAGCATGCTGCCTCCCGTAGGAGTCTGGGCCGTGTCTCAGTCCCAATGTGGCCGT
TCAACCTCTCAGTCCGGCTACCGATTGTCGGTTTGGTGGGCCGTTACCCCGCCAACTGCC
TAATCGGACGCGAGCCCATCTTTCAGCGGATTGCTCCTTTGATATCAGTGCCATGCGACT
CCGATATTTTATGCGGTATTAGCGTTCGTTTCCAAACGTTATCCCCCTCTGAAAGGCAGG
TTGCTCACGTGTTACTCACCCGTCCG
>GJQF4QS01AULR5 rank=0003503 x=231.0 y=1843.0 length=61
AGAGGACTCATGCTGCCTCCCGTAGGAGTGACACTGCTGCACTGAGCCAGGATCAAATCT
G
>GJQF4QS01AEJ4G rank=0003505 x=48.0 y=2766.0 length=56
AGACGAGTCATGCTGCCTCCCGTAGGAGTGCCTCCCTGAGCCAGGATCAAACTCTG
>GJQF4QS01AT8WA rank=0003507 x=227.0 y=1528.0 length=52
AGAGAGAGCATGCTGCCTCCCGTAGGAGTGCCTGAGCCAGGATCAAACTCTG
>GJQF4QS01AU3G9 rank=0003510 x=237.0 y=203.0 length=53
AGAGCTGACATGCTGCCTCCCGTAGGAGTATCCTGAGCCAGGATCAAACTCTG
>GJQF4QS01AFOS4 rank=0003514 x=61.0 y=2246.0 length=54
AGACGTGACATGCTGCCTCCCGTAGGAGTCCCGCTGAGCCAGAATCGAACCCTG
>GJQF4QS01AGMWB rank=0003517 x=72.0 y=1369.0 length=58
AGACCTCACATGCTGCCTCCCGTAGGAGTGCCTTGCCCTGAGCCAGAATCGAACCCTG
>GJQF4QS01ADY7V rank=0003521 x=42.0 y=249.0 length=59
AGACGGAGTCATGCTGCCTCCCGTAGGAGTGTTTGATCCTGAGCCAGGATCAAACTCTG
>GJQF4QS01AKLA4 rank=0003523 x=117.0 y=1614.0 length=50
AGAGCTCTCATGCTGCCTCCCGTAGGAGTCTGAGCCAGAATCGAACCCTG
>GJQF4QS01AJP0B rank=0003524 x=107.0 y=2009.0 length=54
AGAGACTGCATGCTGCCTCCCGTAGGAGTGCCTCTGAGCCAGGATCAAACTCTG
>GJQF4QS01AKSQ6 rank=0003526 x=119.0 y=3072.0 length=50
AGAGCAGTCATGCTGCCTCCCGTAGGAGTCTGAGCCAGGATCAAACTCTG
>GJQF4QS01AEVMG rank=0003527 x=52.0 y=1286.0 length=51
AGAGGACTCATGCTGCCTCCCGTAGGAGTNCTGAGCCAGGATCAAACTCTG
>GJQF4QS01AD879 rank=0003528 x=45.0 y=935.0 length=254
ACTGAGAGCATGCTGCCTCCCGTAGGAGTCTGGGCCGTGTCTCAGTCCCAATGTGGCCGT
CCACCCTCTCAGGCCGGCTACTGATCGTCGCCTTGGTGGGCTTCTATCCCGCCAACCAGC
TAATCAGACGCGGGCCCATCCTGTACCACCGGAGTTTTTCACACTGCTTCATACGAAGCT
GTGCGCTTATGCGGTATTAGCAGCCGTTTCCGGCTGTTGTCCCCCTGTACAGGGCAGGTT
GCCCACGCGTTACT
>GJQF4QS01ANPKE rank=0003529 x=152.0 y=3740.0 length=58
AGAGCAGTCATGCTGCCTCCCGTAGGAGTCGCCTCCCTGAGCCAACGATCAAACTCTG
>GJQF4QS01AK9YO rank=0003531 x=125.0 y=798.0 length=270
AGACACAGCATGCTGCCTCCCGTAGGAGTCTGGTCCGTGTCTCAGTACCAGTGTGGGGGA
CCTTCCTCTCAGAACCCCTACGCATCGTCGCCACGGTGGGCCGTTACCCCGCCGTCAAGC
TAATGCGCCGCATGCCCATCCTCTTCCGATGAATCTTTCCTCGATCTCGGATGCCCGAAA
CCGATATACGCGGGATTAGCCTCCCTTTCGGAAGGTTGTCCCCCTGAAGAGGGCAGGTTG
CATACGTGTTACTCACCCGTGCGCCGGTCG
>GJQF4QS01AEYM3 rank=0003533 x=53.0 y=1101.0 length=270
ACTGACTGCATGCTGCCTCCCGTAGGAGTCTGGTCCGTGTCTCAGTACCAGTGTGGGGGA
CCTTCCTCTCAGAACCCCTACGCATCGTCGCCACGGTGGGCCGTTACCCCGCCGTCAAGC
TAATGCGCCGCATGCCCATCCTCTTCCGATGAATCTTTCCTCGATCTCGGATGCCCGAAA
CCGATATACGCGGGATTAGCCTCCCTTTCGGAAGGTTGTCCCCCTGAAGAGGGCAGGTTG
CATACGTGTTACTCACCCGTGCGCCGGTCG
>GJQF4QS01ANQRA rank=0003534 x=153.0 y=1188.0 length=56
AGAGGACTCATGCTGCCTCCCGTAGGAGTGATCCTGAGCCAGGAATCGAAACCCTG
>GJQF4QS01AND1L rank=0003535 x=149.0 y=1095.0 length=69
AGACCACTCATGCTGCCTCCCGTAGGAGTGCTCAGTCAGAGTTTGATCCTGAGCCAGAAT
CGAACCCTG
>GJQF4QS01AQKLK rank=0003543 x=185.0 y=2102.0 length=53
AGACCTCACATGCTGCCTCCCGTAGGAGTATCCTGAGCCAGGATCAAACTCTG
>GJQF4QS01AJF14 rank=0003548 x=104.0 y=1402.0 length=53
AGACCTGTCATGCTGCCTCCCGTAGGAGTATCCTGAGCCAGGATCAAACTCTG
>GJQF4QS01AI3QP rank=0003552 x=100.0 y=1823.0 length=115
TTCCAACCCATGCTGCCTCCCGTAGGAGTCTGGACCGTGTCTCAGTTCCAGTGTGGCTGG
TCATCCTCTCAGACCAGCTAGGGATCGTCGCCTAGGTGAGCCTACCTACCCACTA
>GJQF4QS01AEPDF rank=0003553 x=50.0 y=1377.0 length=62
AGAGAGAGCATGCTGCCTCCCGTAGGAGTCAGAGTTTGGTCCTGAGCCAGGATCAAACTC
TG
>GJQF4QS01AN0HY rank=0003555 x=156.0 y=1524.0 length=241
ACTGGACTCATGCTGCCTCCCGTAGGAGTTTGGGCCGTGTCTCAGTCCCAATGTGGCCGA
TCACTCTCTCAAGTCGGCTACTGATCGTCGCCTTGGTGAGCCGTTACCCCACCAACTAGC
TAATCAGACGCGAGTCCATCTCAGAGCGATAAATCTTTGATGTCCAGTACCATGCGGCAC
AGACATATTATGCGGTATTAGCAGATGTTTCCACCTGTTATTCCCCACTCCAAGGCAGGT
T
>GJQF4QS01ADZG5 rank=0003556 x=42.0 y=583.0 length=263
AACCGGAACAATGCTGCCTCCCGTACGGAGTCTGGACCGTGTCTCAGTTCCAGTGTGGCT
GGTCATCCTCTCAGACCAGCTAGGGATCGTCGCCTAGGTGAGCCATTACCCCACCTACTA
GCTAATCCCATCTGGGCACATCTGATGGCATGAGGCCCGAAGGTCCCCCACTTTGGTCTT
GCGACGTTATGCGGTATTAGCTACCGTTTCCAGTAGTTATCCCCCTCCATCAGGCAGTTT
CCCAGACATTACTCACCCGTCCG
>GJQF4QS01AU55K rank=0003558 x=237.0 y=3670.0 length=50
AGACGTCTCATGCTGCCTCCCGTAGGAGTCTGAGCCAGGATCAAACTCTG
>GJQF4QS01ATJA9 rank=0003560 x=219.0 y=1139.0 length=54
AGACCAGACATGCTGCCTCCCGTAGGAGTCCTCCTGAGCCAGGATCAAACTCTG
>GJQF4QS01AR8H7 rank=0003561 x=204.0 y=1917.0 length=42
ACTCACTCCATGCTGCCTCCCTGAGCCAGGATCAAACTCTGG
>GJQF4QS01AKFUX rank=0003564 x=115.0 y=2743.0 length=52
AGACCTCACATGCTGCCTCCCGTAGGAGTGCCTGAGCCAGGATCAAACTCTG
>GJQF4QS01AOP0R rank=0003566 x=164.0 y=1833.0 length=78
AGACCACTCATGCTGCCTCCCGTAGGAGTGCCATCAGACTCGACACATGCTGCCTCCCTG
AGCCAGGATCAAACTCTG
>GJQF4QS01AFKIL rank=0003567 x=60.0 y=779.0 length=67
AGAGCTGACATGCTGCCTCCCGTAGGAGTCTCGCGCCATCAGAGAGCTGAGCCAGAATCG
AACCCTG
>GJQF4QS01AQXH1 rank=0003571 x=189.0 y=2439.0 length=50
AGACTCTGCATGCTGCTCCCGTAGGAGTGCTGACGCAGATACCGAACCTC
>GJQF4QS01ALBCB rank=0003572 x=125.0 y=2585.0 length=273
TTCCGCATCATGCTGCCTCCCGTAGGAGTCTGGACCGTGTCTCAGTTCCAGTGTGGCCGA
TCACCCTCTCAGGTCGGCTACGTATCGTTGCCTTGGTAAGCCGTTACCTCACCAACTAGC
TAATACGGCGCGGGTCCATCTATAAGTGATAGCAAAACCATCTTTCACTATTGAACCATG
CGGTTCAACATATTATCCGGTATTAGCTCCGGTTTCCCGAAGTTGTCCCAGTCTTATAGG
TAGGTTACCCACGTGTTACTCACCCGTCCGCCG
>GJQF4QS01AURLM rank=0003575 x=233.0 y=1192.0 length=51
AGAGGACTCATGCTGCCTCCCGTAGGAGTGCTGAGCCAGGATCAAACTCTG
>GJQF4QS01AOFH6 rank=0003576 x=161.0 y=492.0 length=272
ACTGGAGACATGCTGCCTCCCGTAGGAGTTTGGGCCGTGTCTCAGTCCCAATGTGGCCGT
CCACCCTCTCAGGCCGGCTACTGATCGTCGCCTTGGTGGGCCGTTACCCCGCCAACAAGC
TAATCAGACGCGGGTCCATCTTACACCACTAATGTTTTTCACTCTGTCCCATGCGGGACT
GTGCGCTTATGCGGTATTAGCACTTATTTCTAAGTGTTATCCCCCTGTGTAAGGCAGGTT
ACCCACGCGTTACTCACCCGTCCGCCACTAAG
>GJQF4QS01AO2I3 rank=0003577 x=168.0 y=1661.0 length=68
AGACAGTGCATGCTGCCTCCCGTAGGAGTCTCAGTCAGAGTTTGAGCCTGAGCCAGAATC
GAACCCTG
>GJQF4QS01AMGL4 rank=0003578 x=138.0 y=2826.0 length=41
AGACCTGTCATGCTGCCTCCCTGAGCCAGGATCAAACTCTG
>GJQF4QS01AS0CI rank=0003579 x=213.0 y=1136.0 length=52
AGACCTCACATGCTGCCTCCCGTAGGAGTGCTTGAGCCAGAATCGAACCCTG
>GJQF4QS01AUSNI rank=0003580 x=233.0 y=2556.0 length=62
AGACTGAGCATGCTGCCTCCCGTAGGAGTCGCCATCAGAGACTGAGCCAGAATCGAACCC
TG
>GJQF4QS01AEWHO rank=0003583 x=52.0 y=2410.0 length=69
ACGTCATGCATGCTGCCTCCCGTAGGAGTGCCTCCCTCGCCCATCAGACTGAGCCAGGAT
CAAACTCTG
>GJQF4QS01AMJQG rank=0003587 x=139.0 y=2774.0 length=53
AGAGCAGTCATGCTGCCTCCCGTAGGAGTATCCTGAGCCAGGATCAAACTCTG
>GJQF4QS01AJLNO rank=0003588 x=106.0 y=466.0 length=53
ACGTAGCTCATGCTGCCTCCCGTAGGAGTATCCTGAGCCAGGATCAAACTCTG
>GJQF4QS01ARGL1 rank=0003589 x=195.0 y=2631.0 length=58
AGAGGACTCATGCTGCCTCCCGTAGGAGTGTTTGATCCTGAGCCAGAATCGAACCCTG
>GJQF4QS01ADTLR rank=0003590 x=40.0 y=1165.0 length=267
ACTGTCAGCATGCTGCCTCCCGTAGGAGTCTGGTCCGTGTCTCAGTACCAGTGTGGGGGA
CCTTCCTCTCAGAACCCCTACGCATCGTCGCCACGGTGGGCCGTTACCCCGCCGTCAAGC
TGATGCGCCGCATGCCCATCCTCTTCCGATGAATCTTTCCTCGATCTCGGATGCCCGAAA
CCGATATACGCGGGATTAGCCTCCCTTTCGGAAGGTTGTCCCCCTGAAGAGGGCAGGTTG
CATACGTGTTACTCACCCGTGCGCCGG
>GJQF4QS01AL3Z5 rank=0003592 x=134.0 y=2867.0 length=53
AGAGGACTCATGCTGCCTCCCGTAGGAGTCCCCTGAGCCAGAATCGAACCCTG
>GJQF4QS01APHWX rank=0003593 x=173.0 y=1119.0 length=272
ACTCTGTCCATGCTGCCTCCCGTAGGAGTCTGGTCCGTGTCTCAGTACCAGTGTGGGGGA
CCATCCTCTCAGAACCCCTACGCATCGTCGCCACGGTGGGCCGTTACCCCGCCGTCAAGC
TAATGCGCCGCATGCCCATCCTCTTCCGATGAATCTTTCCTCGATCTCGGATGCCCGAAA
CCGATATACGCGGGATTAGCCTCCCTTTCGGAAGGTTGTCCCCCTGAAGAGGGCAGGTTG
CATACGTGTTACTCACCCGTGCGCCGGTCCGG
>GJQF4QS01AJ5D2 rank=0003595 x=112.0 y=1464.0 length=56
ACTCGACACATGCTGCCTCCCGTAGGAGTGCCTCCCTGAGCCAGGATCAAACTCTG
>GJQF4QS01AP8A0 rank=0003597 x=181.0 y=2554.0 length=56
AGACAGTGCATGCTGCCTCCCGTAGGAGTGCCTCCCTGAGCCAGGATCAAACTCTG
>GJQF4QS01AEG30 rank=0003599 x=47.0 y=2958.0 length=51
AGACCTCACATGCTGCCTCCCGTAGGAGTGCTGAGCCAGGATCAAACTCTG
>GJQF4QS01AE1U2 rank=0003601 x=54.0 y=1180.0 length=56
AGACCAGACATGCTGCCTCCCGTTGGAGTGCCTCCCTGAGCCAGGATCAAACTCTG
>GJQF4QS01AGOJ2 rank=0003606 x=72.0 y=3520.0 length=42
AGACTCTGCATGCTGCCTCCCTGAGCCAGGACTCAAACTCTG
>GJQF4QS01AGCOS rank=0003609 x=69.0 y=426.0 length=56
AGACAGTGCATGCTGCCTCCCGTAGGAGTGCCTCCCTGAGCCAGAATCGAACCCTG
>GJQF4QS01AQDOE rank=0003612 x=183.0 y=1324.0 length=51
AGACTCTGCATGCTGCCTCCCGTAGGAGTTCTGAGCCAGGAATCGAAACCT
>GJQF4QS01AI68D rank=0003614 x=101.0 y=2251.0 length=52
AGACGTCTCATGCCGCCTCCCGTAGGAGTGCCTGAGCCAGAATCGAACCCTG
>GJQF4QS01AGF84 rank=0003617 x=70.0 y=950.0 length=251
CAACCATGCATGCTGCCTCCCGTAGGAGTCTGGGCCGTGTCTCAGTCCCAGTGTGGCTGA
TCATCCTCTCAGACCAGCTAGAGATCGTCGCCTAGGTGAGCCTTTACCCCACCTACTAGC
TAATCCCATATGGGTTCATCCGATAGTGCAAGGTCCGAAGAGCCCCTGCTTTGGTCCGTA
GACGTTATGCGGTATTAGCCACCGTTTCCAGTAGTTATCCCCCTCTATCGGGCAGATCCC
CATACATTACT
>GJQF4QS01ALRE6 rank=0003620 x=130.0 y=2944.0 length=53
AGACCTCACATGCTGCCTCCCGTAGGAGTATCCTGAGCCAGAATCGAACCCTG
>GJQF4QS01AJYO8 rank=0003622 x=110.0 y=986.0 length=54
AGACGAGTCATGCTGCCTCCCGTAGGAGTGATTCTGAGCCAGAATCGAACCCTG
>GJQF4QS01ATVOC rank=0003623 x=223.0 y=778.0 length=51
AGACGAGTCATGCTGCCTCCCGTAGGAGTCTGAGCCAGAATCGAACCCCTG
>GJQF4QS01ALQJ3 rank=0003625 x=130.0 y=1825.0 length=268
ACTCGACACATGCTGCCTCCCGTAGGAGTTTGGACCGTGTCTCAGTTCCAATCTGACTGA
TCATCCTCTCAGACCAGTTAACCATCGTCGACTTGGTGAGCCTTTACCTCACCAACTATC
TAATAGTACGCGGGCTCTTCCCAGAGCGTTAAAACTTTAATCCGAAGACCGTATGCGGTA
TTAGCACACCTTTCGGTGCGTTATCCCTCACTTTGGGGTAGATTCCCACGCGTTACTCAG
CCGTCCGCCGCTCGCCGCCCGTCCGAAG
>GJQF4QS01AH00E rank=0003629 x=88.0 y=780.0 length=53
AGAGAGAGCATGCTGCCTCCCGTAGGAGTATTCTGAGCCAGAATCGAACCCTG
>GJQF4QS01AE9NU rank=0003630 x=56.0 y=3096.0 length=50
AGAGCTCTCATGCTGCCTCCCGTAGGAGTCTGAGCCAGGATCAAACTCTG
>GJQF4QS01AMGEH rank=0003631 x=138.0 y=2551.0 length=56
AGACGACACATGCTGCCTCCCGTAGGAGTGCCTCCCTGAGCCAGAATCGAACCCTG
>GJQF4QS01AHFOK rank=0003632 x=81.0 y=1810.0 length=51
AGAGCTCTCATGCTGCCTCCCGTAGGAGTTCTGAGCCAGAATCGAACCCTG
>GJQF4QS01AMUPC rank=0003635 x=143.0 y=606.0 length=50
AGAGACTGCATGCTGCCTCCCGTAGGAGTCTGAGCCAGAATCGAACCCTG
>GJQF4QS01ADXPT rank=0003637 x=41.0 y=2399.0 length=51
AGACTCTGCATGCTGCCTCCCGTAGGAGTGCTCCTNATCAGACTGAACCTG
>GJQF4QS01AJBH5 rank=0003639 x=102.0 y=3691.0 length=53
AGACTCTGCATGCTGCCTCCCGTAGGAGTATCCTGAGCCAGGATCAAACTCTG
>GJQF4QS01AHZ54 rank=0003643 x=87.0 y=3786.0 length=52
AGAGCTCTCATGCTGCCTCCCGTAGGAGTGCCTGAGCCAGGATCAAACTCTG
>GJQF4QS01AOGIZ rank=0003644 x=161.0 y=1817.0 length=53
AGACAGTGCATGCTGCCTCCCGTAGGAGTCCGCTGACGCCAGAATCGAACCTG
>GJQF4QS01AQ92T rank=0003649 x=193.0 y=2355.0 length=56
AGAGAGAGCATGCTGCCTCCCGTAGGAGTGGCCCGCTGAGCCAGGATCAAACTCTG
>GJQF4QS01ALIE5 rank=0003651 x=127.0 y=3567.0 length=41
AGAGAGATCATGCTGCCTCCCTGAGCCAGGATCAAACTCTG
>GJQF4QS01AE5A0 rank=0003653 x=55.0 y=1546.0 length=62
AGAGAGAGCATGCTGCCTCCCGTAGGAGTTCAAGTTTGATCCTGAGCCAGAATCGAACCC
TG
>GJQF4QS01ASX00 rank=0003657 x=212.0 y=2226.0 length=51
AGACTCTGCATGCTGCCTCCCGTAGGAGTTCTGAGCCAGGATCAAACTCTG
>GJQF4QS01AGY5T rank=0003658 x=76.0 y=879.0 length=263
AGACCAGACATGCTGCCTCCCGTAGGAGTTTGGGCCGTGTCTCAGTCCCAATGTGGCCGT
TCATCCTCTCAGACCGGCTACTGATCATTGCCTTGGTGGGCCGTTACCCCTCCAACTAAC
TAATCAGACGCAATCCCCTCCTTCAACGATAGCTTATAAATAGAGGCCACCTTTCATCGT
ATCTCGATGCCGAATTACGATTGTATGCGGTATTAGCAGTCGTTTCCAACTGTTGTCCCC
CATTGAAGGGCAGGTTGATTACG
>GJQF4QS01AESHP rank=0003660 x=51.0 y=1323.0 length=51
AGACTATCATGCTGCCTCCCGTAGGAGTCCGTGAGCCAGGATNAAACTCTG
>GJQF4QS01AM56H rank=0003661 x=146.0 y=3191.0 length=57
ACTCGACACATGCTGCCTCCCGTAGGAGTGGCCTCCCTGAGCCAGGATCAAACTCTG
>GJQF4QS01ASRHD rank=0003664 x=210.0 y=1935.0 length=51
AGACTCTGCATGCTGCCTCCCGTAGGAGTCCTGAGCCAGAATCGAACCCTG
>GJQF4QS01AFK38 rank=0003665 x=60.0 y=1558.0 length=70
AGAGGACTCATGCTGCCTCCCGTAGGAGTCGCTCAGTCAGAGTTTGAGCCTGAGCCAGAA
TCGAACCCTG
>GJQF4QS01AQJ6W rank=0003666 x=185.0 y=1574.0 length=52
AGACAGTGCATGCTGCCTCCCGTAGGAGTCGCTGAGCCAGGATCAAACTCTG
>GJQF4QS01AUQTP rank=0003671 x=233.0 y=187.0 length=94
AGACTCTGCATGCTGCCTCCCGTAGGAGTCGCCATCAGAGACTCTGCATGCTGCCTCCCG
TAGGAGTTTGATCCTGAGCCAGGATCAAACTCTG
>GJQF4QS01ADW7H rank=0003672 x=41.0 y=1739.0 length=60
AGAGCAGTCATGCTGCCTCCCGTAGGAGTCTGCAGCCCGCTGAGCCAGAATCGAACCCTG
>GJQF4QS01AE270 rank=0003674 x=54.0 y=2942.0 length=247
ACTCAGACCATGCTGCCTCCCGTAGGAGTCTGGGCCGTGTCTCAGTCCCAGTGTGGCCGA
TCACCCTCTCAGGTCGGCTATGCATCGTGGCCTTGGTGAGCCGTTACCTCACCAACTAGC
TAATGCACCGCGGGTCCATCCATCAGCGACACCCGAAAGCGCCTTTCACTCTCATGCCAT
GCGGCATAAACTGTTGTGCGGTATTAGCACCTGTTTCCAAGTGTTATCCCCCTCTGATGG
GTTACGG
>GJQF4QS01AM5DK rank=0003676 x=146.0 y=2150.0 length=65
AGACCTCACATGCTGCCTCCCGTAGGAGTGTCAGAGTTTGAGCCTGAGCCAGAATCGAAC
CCCTG
>GJQF4QS01ARR0F rank=0003677 x=199.0 y=1021.0 length=51
AGAGGACTCATGCTGCCTCCCGTAGGAGTGCTGAGCCAGGATCAAACTCTG
>GJQF4QS01AU177 rank=0003680 x=236.0 y=2677.0 length=51
AGAGAGAGCATGCTGCCTCCCGTAGGAGTCCTGAGCCAGGATCAAACTCTG
>GJQF4QS01ANQ68 rank=0003681 x=153.0 y=1762.0 length=55
AGAGAGAGCATGCTGCCCTCCCCGTAGGAGTGCCCTGAGCCAGAATCGAACCCTG
>GJQF4QS01APTEO rank=0003682 x=176.0 y=3726.0 length=65
AGACCTCACATGCTGCCTCCCGTAGGAGTAGTCAGAGTTGAGCCTGAGCCAGAATCGAAC
CCCTG
>GJQF4QS01ASUID rank=0003683 x=211.0 y=1763.0 length=261
ACGTCTAGCATGCTGCCTCCCGTAGGAGTCTGGACCGTGTCTCAGTTCCAGTGTGGCTGG
TCATCCTCTCAGACCAGCTAGGGATCGTCGCCTAGGTGAGCCGTTACCCCACCTACTAGC
TAATCCCATCTGGGCACATCCGATGGCAAGAGGCCCGAAGGTCCCCCTCTTTGGTCTTGC
GACGTTATGCGGTATTAGCTACCGTTTCCAGTAGTTATCCCCCTCCATCAGGCAGTTTCC
CAGACATTACTCACCCGTCCG
>GJQF4QS01APPJ5 rank=0003685 x=175.0 y=2835.0 length=51
AGAGAGTCCATGCTGCCTCCCGTAGGAGTCCTGAGCCAGAATCGAACCCTG
>GJQF4QS01AP5NK rank=0003686 x=180.0 y=3214.0 length=64
AGACGTCTCATGCTGCCTCCCGTAGGAGTGTCAGAGTTTGAGCCTGAGCCAGAATCGAAC
CCTG
>GJQF4QS01AN8C4 rank=0003688 x=158.0 y=3526.0 length=52
AGACGAGTCATGCTGCCTCCCGTAGGAGTGCCTGAGCCAGGATCAAACTCTG
>GJQF4QS01AUVWD rank=0003690 x=234.0 y=2667.0 length=68
AGACCTGTCATGCTGCCTCCCGTAGGAGTCCCAGTCAGAGTTTGATCCTGAGCCAGAATC
GAACCCTG
>GJQF4QS01AK42Y rank=0003691 x=123.0 y=2664.0 length=54
AGAGCTGACATGCTGCCTCCCGTAGGAGTCAGCCTGAGCCAGGATCAAACTCTG
>GJQF4QS01AESAE rank=0003692 x=51.0 y=1060.0 length=250
TATTGGCGCATGCTGCCTCCCGTAGGAGTCTGGGCCGTGTCTCAGTCCCAATGTGGCCGT
TCATCCTCTTAGACCGGCTACTGATCATCGCCTTGGTGGGCCGTTACCCCTCCAACTAGC
TAATCAGACGCAATCCCCTCCTTCAGTGATAGCTTACATGTAGAGGCCACCTTTCATCTA
TCCTCGATGCCGAGATTAGATCGTATGCGGTATTAGCAGTCGTTTCCAACTGTTGTCCCC
CTNTGAAGGG
>GJQF4QS01ATNC1 rank=0003693 x=220.0 y=2291.0 length=51
AGACCTCACATGCTGCCTCCCGTAGGAGTGCTGAGCCAGAATCGAACCCTG
>GJQF4QS01AD9WS rank=0003694 x=45.0 y=1818.0 length=54
AGACGAGTCATGCTGCCTCCCGTAGGAGTGCTCCTGAGCCAGAATCGAACCCTG
>GJQF4QS01AOIQ4 rank=0003700 x=162.0 y=606.0 length=53
GGAATTGGCATGCTGCCTCCCGTAGGAGTATCCTGAGCCAGGATCAAACTCTG
>GJQF4QS01AP61R rank=0003701 x=181.0 y=925.0 length=51
AGAGCTCTCATGCTGCCTCCCGTAGGAGTCCTGAGCCAGGATCAAACTCTG
>GJQF4QS01AKVG5 rank=0003703 x=120.0 y=2503.0 length=242
TCACACTCCATGCTGCCTCCCGTAGGAGTCTGGACCGTGTCTCAGTTCCAGTGTGGCTGG
TCATCCTCTCAGACCAGCTAGGGATCGTCGCCTAGGTGAGCCGTTACCCCTCCAACTAGC
TAATCAGACGCAATCCCCTCCTTCAGTGATAGCTTACATGTAGAGGCCACCTTTCATCTA
TCCTCGATGCCGAGATTAGATCGTATGCGGTATTAGCAGTCGTTTCCAACTGTTGTCCCC
CT
>GJQF4QS01ATSD8 rank=0003709 x=222.0 y=622.0 length=250
ACTGACTGCATGCTGCCTCCCGTAGGAGTCTGGGCCGTATCTCAGTCCCAATGTGGCCGT
TGAGCCTCTCAGCTCGGCTACCGATCGTTGCCTTGGTAGGCCTTTACCCCACCAACTAGC
TAATCGGACGCAAGCCCATCTATTAGCGGATTTCTCCTTTTCTGACTATACCATGCGGTA
TTGTCAGCTTATGCGGTATTAGCAGTGATCTCTCACTGTTATTCCCCTNTAATAGGCAGG
TTGCTTTACG
>GJQF4QS01AMOZR rank=0003710 x=141.0 y=1397.0 length=261
ACTCACAGCATGCTGCCTCCCGTAGGAGTCTGGACCGTGTCTCAGTTCCAGTGTGGCTGG
TCATCCTCTCAGACCAGCTAGGGATCGTCGCCTAGGTGAGCCGTTACCCCACCTACTAGC
TAATCCCATCTGGGCACATCCGATGGCAAGAGGCCCGAAGGTCCCCCTCTTTGGTCTTGC
GACGTTATGCGGTATTAGCTACCGTTTCCAGTAGTTATCCCCCTCCATCAGGCAGTTTCC
CAGACATTACTCACCCGTCCG
>GJQF4QS01AE2MS rank=0003711 x=54.0 y=2178.0 length=53
AGACGTGACATGCTGCCTCCCGTAGGAGTGCCTGAGCCAGAATCGAACCCCTG
>GJQF4QS01AOU4C rank=0003712 x=166.0 y=250.0 length=59
ACTCGACACATGCTGCCTCCCGTAGGAGTAGATTGATCCTGAGCCAGGATCAAACTCTG
>GJQF4QS01AS62B rank=0003714 x=215.0 y=1649.0 length=53
AGAGGACTCATGCTGCCTCCCGTAGGAGTGCCCTGAGCCAGGATCAAACTCTG
>GJQF4QS01AT9ZV rank=0003716 x=227.0 y=2953.0 length=57
AGACGAGTCATGCTGCCTCCCGTAGGAGTGTTTGATCCTGAGCCAGAATCGAACCTG
>GJQF4QS01AF6LE rank=0003718 x=67.0 y=720.0 length=46
AGAGAGAGCATGCTGCCTCCCGTAGGAGTGATCCTGAGCCAGGATC
>GJQF4QS01AQNVR rank=0003721 x=186.0 y=2261.0 length=72
AGACCTCACATGCTGCCTCCCGTAGGAGTGCCCTGCCAGCCAGGATCAAACCTGAGCCAG
AATCGAACCCTG
>GJQF4QS01AUEL3 rank=0003722 x=229.0 y=745.0 length=87
AGACGTCTCATGCTGCCTCCCGTAGGAGTGCCTCCCTCGCCCATCAGAGACGTCTCATGC
TGCCTCCTGAGCCAGAATCGAACCCTG
>GJQF4QS01APZ2Y rank=0003723 x=179.0 y=88.0 length=59
AGAGAGAGCATGCTGCCTCCCGTAGGAGTAGTTTGATCCTGAGCCAGGATCAAACTCTG
>GJQF4QS01AQ2SN rank=0003729 x=191.0 y=1109.0 length=56
AGACCTCACATGCTGCCTCCCGTAGGAGTGCCTCCCTGAGCCAGAATCGAACCCTG
>GJQF4QS01ALPY3 rank=0003732 x=130.0 y=1069.0 length=53
AGACGACACATGCTGCCTCCCGTAGGAGTGATCCTGAGCCAGAATCGAACCCT
>GJQF4QS01ALG99 rank=0003736 x=127.0 y=2095.0 length=251
TCACACTCCATGCTGCCTCCCGTAGGAGTCTGGGCCGTGTCTCAGTCCCAGTGTGGCTGA
TCATCCTCTCAGACCAGCTAGAGATCGTCGCCTAGGTGAGCCTTTACCCCACCTACTAGC
TAATCCCATATGGGTTCATCCGATAGTGCAAGGTCCGAAGAGCCCCTGCTTTGGTCCGTA
GACATTATGCGGTATTAGCCACCGTTTCCAGTAGTTATCCCCCTCTATCGGGCAGATCCC
CATACATTACT
>GJQF4QS01AI4CF rank=0003737 x=100.0 y=2605.0 length=79
AGACTCTGCATGCTGCCTCCCGTAGGAGTCGCCATCAGAGACTCTGCATGCTGCCTCCCT
GAGCCAGAATCGAACCCTG
>GJQF4QS01AOIO5 rank=0003738 x=162.0 y=535.0 length=59
AGAGAGAGCATGCTGCCTCCCGTAGGAGTAGTTTGATCCTGAGCCAGAATCGAACCCTG
>GJQF4QS01AGNQX rank=0003739 x=72.0 y=2471.0 length=257
GAGAGAGACATGCTGCCTCCCGTAGGAGTCTGGACCGTGTCTCAGTTCCAGTGTGGCTGG
TCATCCTCTCAGACCAGCTAGGGATCGTCGCCTAGGTGAGCCGTTACCCCACCTACTAGC
TAATCCCATCTGGGCACATCTGATGGCATGAGGCCCGAAGGTCCCCCACTTTGGTCTTGC
GACGTTATGCGGTATTAGCTACCGTTTCCAGTAGTTATCCCCCTCCATCAGGCAGTTTCC
CAGACATTACTCACCCG
>GJQF4QS01AK92X rank=0003743 x=125.0 y=951.0 length=54
ACTCGACACATGCTGCCTCCCGTAGGAGTGATCCTGAGCCAGGATCAAACTCTG
>GJQF4QS01AQKD4 rank=0003745 x=185.0 y=1834.0 length=51
TTCCGCATCATGCTGCCTCCCGTAGGAGTCCTGAGCCAGGATCAAACTCTG
>GJQF4QS01AORI1 rank=0003746 x=164.0 y=3787.0 length=58
AGAGGACTCATGCTGCCTCCCGTAGGAGTGTTTGATCCTGAGCCAGAATCGAACCCTG
>GJQF4QS01AKEOM rank=0003748 x=115.0 y=1220.0 length=257
GGAAGGTTCATGCTGCCTCCCGTAGGAGTCTGGGCCGTGTCTCAGTCCCAGTGTGGCCGA
TCACCCTCTCAGGTCGGCTATGCATCGTGGCCTTGGTGAGCCGTTACCTCACCAACTAGC
TAATGCACCGCGGGTCCATCCATCAGCGACACCCGAAAGCGCCTTTCACTCTTATGCCAT
GCGGCATAAACTGTTATGCGGTATTAGCACCTGTTTCCAAGTGTTATCCCCCTNTGATGG
GTAGGTTACCCACGTTG
>GJQF4QS01AS85Z rank=0003749 x=216.0 y=277.0 length=53
AGACTCTGCATGCTGCCTCCCGTAGGAGTCCGCTGAGCCAGAATCGAACCCTG
>GJQF4QS01AF96F rank=0003756 x=68.0 y=1269.0 length=53
AGAGGACTCATGCTGCCTCCCGTAGGAGTATCCTGAGCCAGAATCGAACCCTG
>GJQF4QS01ASI16 rank=0003760 x=207.0 y=3308.0 length=56
AGAGCTGACATGCTGCCTCCCGTAGGAGTGCCTCCCTGAGCCAGAATCGAACCCTG
>GJQF4QS01AJU1T rank=0003763 x=109.0 y=351.0 length=52
AGACGACACATGCTGGCCTCCCGTAGGAGTCCTGAGCCAGGATCAAACTCTG
>GJQF4QS01AQNEB rank=0003764 x=186.0 y=1633.0 length=51
AGAGAGAGCATGCTGCCTCCCGTAGGAGTCCTGAGCCAGAATCGAACCCTG
>GJQF4QS01AIHTE rank=0003765 x=93.0 y=2080.0 length=56
AGACCACTCATGCTGCCTCCCGTAGGAGTGCCTCCCTGAGCCAGGATCAAACTCTG
>GJQF4QS01AUGD1 rank=0003771 x=229.0 y=3047.0 length=270
ACTCGAGTCATGCTGCCTCCCGTAGGAGTTTGGACCGTGTCTCAGTTCCAATGTGGGGGA
CCTTCCTCTCAGAACCCCTATCCATCGTTGACTAGGTGGGCCGTTACCCCGCCTACTATC
TAATGGAACGCATCCCCATCGTCTACCGGAAAATACCTTTAATCATGCGGACATGTGAAC
TCATGATCCCATCCTGGATTAATCTTCCTTTCAGAAGGCTGGCCAAGAGTAGACGGCAGG
TTGGATACGTGTTACTCACCCGTGCGCCGG
>GJQF4QS01AEJ0G rank=0003773 x=48.0 y=2622.0 length=52
AGACTGTCCATGCTGCCTCCCGTAGGAGTGCCTGAGCCAGGATCAAACTCTG
>GJQF4QS01ATCML rank=0003775 x=217.0 y=667.0 length=51
AGAGAGAGCATGCTGCCTCCCGTAGGAGTCCTGAGCCAGAATCGAACCCTG
>GJQF4QS01ATGI9 rank=0003776 x=218.0 y=1635.0 length=52
AGACCTCACATGCTGCCTCCCGTAGGAGTCGCTGAGCCAGGATCAAACTCTG
>GJQF4QS01ATSVC rank=0003779 x=222.0 y=1238.0 length=53
AGAGCTCTCATGCTGCCTCCCGTAGGAGTGTCCTGAGCCAGGATCAAACTCTG
>GJQF4QS01AFKE7 rank=0003781 x=60.0 y=657.0 length=59
AGACTTCCATGCTGCCTCCCGTAGGAGTGAGTTTGATCCTGAGCCAGAATCGAACCCTG
>GJQF4QS01AP9QC rank=0003782 x=182.0 y=306.0 length=52
AGAGGACTCATGCTGTCTCCCGTAGGAGTGCTCGAGCCAGAATCGAACCCTG
>GJQF4QS01AGZUH rank=0003785 x=76.0 y=1767.0 length=64
AGAGACTGCATGCTGCCTCCCGTAGGAGTGCCCTTGGCCAGCCCTGAGCCAGGATCAAAC
TCTG
>GJQF4QS01AEWTW rank=0003786 x=52.0 y=2850.0 length=53
AGAGAGAGCATGCTGCCTCCCGTAGGAGTCGCTGAGCCAGGATCAAACTCGTG
>GJQF4QS01AMQ8D rank=0003787 x=142.0 y=203.0 length=60
ACTCGACACATGCTGCCTCCCGTAGGAGTGAGTTTGAGCCTGAGCCAGGATCAAACTCTG
>GJQF4QS01AJQ4X rank=0003788 x=107.0 y=3471.0 length=52
AGACCTCACATGCTGCCTCCCGTAGGAGTCGCTGAGCCAGGATCAAACTCTG
>GJQF4QS01AMGL1 rank=0003789 x=138.0 y=2823.0 length=52
AGACGTCTCATGCTGCCTCCCGTAGGAGTCGCTGAGCCAGGATCAAACTCTG
>GJQF4QS01ANYVR rank=0003791 x=155.0 y=3525.0 length=41
ACTCGACACATGCTGCCTCCCTGAGCCAGGATCAAACTCTG
>GJQF4QS01APX4E rank=0003792 x=178.0 y=1644.0 length=53
AGACAGTGCATGCTGCCTCCCGTAGGAGTCCTCTGAGCCAGAATCGAACCCTG
>GJQF4QS01AG9QI rank=0003794 x=79.0 y=2296.0 length=267
ACTGCTCTCATGCTGCCTCCCGTAGGAGTTTGGGCCGTGTCTCAGTCCCAATGTGGCCGT
CCACCCTCTCAGGCCGGCTACTGATCGTCGCCTTGGTGGGCCCCTACCCCGCCAACTAGC
TAATCAGACGCGGGCCCATCCTGTACCACCGGAGTTTTTCACACCGTGCCATGCGGCACT
GTGCGCTTATGCGGTATTAGCACCCATTTCTGGGTGTTATCCCCCCGGTACAGGGCAGGT
TGCCCACGCGTTACTCACCCGTCCGCC
>GJQF4QS01AJL76 rank=0003795 x=106.0 y=1204.0 length=54
AGACAGTGCATGCTGCCTCCCGTAGGAGTCCCGCTGAGCCAGAATCGAACCCTG
>GJQF4QS01AHLY0 rank=0003796 x=83.0 y=1770.0 length=245
ACTGTGACCATGCTGCCTCCCGTAGGAGTCTGGGCCGTATCTCAGTCCCAATGTGGCCGT
TCAACCTCTCAGTCCGGCTACTGATCGTCGACTTGGTAGGCCTTTACCCCACCAACTATC
TAATCAGACGCAAGCCCATCTATCAGCGGATTGCTCCTTTCCCTTTTGCAACATGCGTTG
CTAAGGCATATGCGGTATTAGCAGTCATTTCTAACTGTTGTTCCCCTCTGATAGGCAGGT
TGCTT
>GJQF4QS01ASHR6 rank=0003799 x=207.0 y=1652.0 length=274
ACTGACACCATGCTGCCTCCCGTAGGAGTCTGGTCCGTGTCTCAGTACCAGTGTGGGGGA
CCTTCCTCTCAGAACCCCTACGCATCGTCGCCACGGTGGGCCGTTACCCCGCCGTCAAGC
TAATGCGCCGCATGCCCATCCTCTTCCGATGAATCTTTCCTCGATCTCGGATGCCCGAAA
CCGATATACGCGGGATTAGCCTCCCTTTCGGAAGGTTGTCCCCCTGAAGAGGGCAGGTTG
CATACGTGTTACTCACCCGTGCGCCGGTCGCCGG
>GJQF4QS01AOCAW rank=0003802 x=160.0 y=438.0 length=54
ACTCCAGACATGCTGCCTCCCGTAGGAGTGATCCTGAGCCAGGATCAAACTCTG
>GJQF4QS01APE4W rank=0003804 x=172.0 y=1614.0 length=60
AGACCAGACATGCTGCCTCCCGTAGGAGTGGCCAGTCCGCTGAGCCAGGATCAAACTCTG
>GJQF4QS01ADZ46 rank=0003808 x=42.0 y=1448.0 length=52
AGACGTCTCATGCTGCCTCCCGTAGGAGTGCCTGAGCCAGGATCAAACTCTG
>GJQF4QS01AQ5CD rank=0003810 x=192.0 y=315.0 length=52
AGAGGACTCATGCTGCCTCCCGTAGGAGTGCCGAGCCAGAATCGAACCCCTG
>GJQF4QS01AQD8S rank=0003811 x=183.0 y=2058.0 length=56
AGACCTCACATGCTGCCTCCCGTAGGAGTGCCTCCCTGAGCCAGAATCGAACCCTG
>GJQF4QS01ADXHD rank=0003822 x=41.0 y=2095.0 length=270
ACTCCAGACATGCTGCCTCCCGTAGGAGTCTGGGCCGTGTCTCAGTCCCAGTGTGGCCGA
TCACCCTCTCAGGTCGGCTACGCATCGTTGCCTTGGTAAGCCGTTACCTTACCAACTAGC
TAATGCGGCGCGGATCCATCTATAAGTGACAGCAAAACCGTCTTTCACTATTGAACCATG
CGGTTCAATATATTATCCGGTATTAGCTCCGGTTTCCCGAAGTTATCCCAGTCTTATAGG
TAGGTTATCCACGTGTTACTCACCCGTCCG
>GJQF4QS01AF7MI rank=0003825 x=67.0 y=2056.0 length=51
AGACAGTGCATGCTGCCTCCCGTAGGAGTCCTGAGCCAGAATCGAACCCTG
>GJQF4QS01AM0ZS rank=0003827 x=145.0 y=566.0 length=51
AGACTCTGCATGCTGCCTTCCGTAGGAGTTCTGAGCCAGAATCGAACCCTG
>GJQF4QS01AGF1X rank=0003828 x=70.0 y=691.0 length=262
ACGTGTTGCATGCTGCCTCCCGTAGGAGTCTGGACCGTGTCTCAGTTCCAGTGTGGCTGG
TTATCCTCTCAGACCAGCTAGGGATCGTCGCCTAGGTGAGCCGTTACCCCACCTACTAGC
TAATCCCATCTGGGCACATCCGATGGCAAGAGGCCCGAAGGTCCCCCTCTTTGGTCTTGC
GACGTTATGCGGTATTAGCTACCGTTTCCAGTAGTTATCCCCCTCATCAGGCAGTTTCCC
AGACATTACTCACCCGTCCGCC
>GJQF4QS01AN96B rank=0003829 x=159.0 y=1777.0 length=51
AGACGAGTCATGCTGCCTCCCGTAGGAGTGCTGAGCCAGGATCAAACTCTG
>GJQF4QS01AD01E rank=0003833 x=42.0 y=2608.0 length=83
AGACTGTCCATGCTGCCTCCCGTAGGAGTCTCGCGCCATCAGAGACTGTCCATGCTGCCT
CCCTGAGCCAGAATCGAACCCTG
>GJQF4QS01AQ4TD rank=0003835 x=191.0 y=3727.0 length=53
AGAGCAGTCATGCTGCCTCCCGTAGGAGTATCCTGAGCCAGAATCGAACCCTG
>GJQF4QS01AKQ1S rank=0003839 x=119.0 y=862.0 length=61
AGACGTGACATGCTGCCTCCCGTAGGAGTAGAGTTTGATCCTGAGCCAGGATCAAACTCT
G
>GJQF4QS01AMTD5 rank=0003840 x=142.0 y=3003.0 length=53
AGACCAGACATGCTGCCTCCCGTAGGAGTATCCTGAGCCAGGATCAAACTCTG
>GJQF4QS01ADXS1 rank=0003841 x=41.0 y=2515.0 length=56
TTCCGCATCATGCTGCCTCCCGTAGGAGTGCCTCCCTGAGCCAGGATCAAACTCTG
>GJQF4QS01AR4TR rank=0003844 x=203.0 y=1245.0 length=53
AGACTCTGCATGCTGCCTCCCGTAGGAGTATCCTGAGCCAGAATCGAACCCTG
>GJQF4QS01AGMNQ rank=0003847 x=72.0 y=1060.0 length=51
AGACTCTGCATGCTGCCTCCCGTAGGAGTGCTGAGCCAGAATCGAACCCTG
>GJQF4QS01AN6OF rank=0003848 x=158.0 y=1341.0 length=264
GGAATTGGCATGCTGCCTCCCGTAGGAGTTTGGGCCGTGTCTCAGTCCCAATGTGGCCGG
TCACCCTCTCAGGTCGGCTACTGATCGTCGCCTTGGTGGGCCGTTACCCCTCCAACTAGC
TAATCAGACGCGGGTCCATCTCATACCACCGGAGTTTTTCACACAAGAACATGCATCCTC
GTGCGCTTATGCGGTATTAGCAGTCATTTCTAACTGTTATCCCCCTGTATGAGGCAGGTT
ACCCACGCGTTACTCACCCGTCCG
>GJQF4QS01AN0OX rank=0003849 x=156.0 y=1775.0 length=251
ACGATCCACATGCTGCCTCCCGTAGGAGTCTGGACCGTGTCTCAGTTCCAGTGTGGCTGG
TCATCCTCTCAGACCAGCTAGGGATCGTCGCCTAGGTGAGCCATTACCCCACCTACTAGC
TAATCCCATCTGGGCACATCTGATGGCATGAGGCCCGAAGGTCCCCCACTTTGGTCTTGC
GACGTTATGCGGTATTAGCTACCGTTTCCAGTAGTTATCCCCCTCCATCAGGCAGTTTCC
CAGACATTACT
>GJQF4QS01AP2WW rank=0003851 x=179.0 y=3758.0 length=56
ACTCGACACATGCTGCCTCCCGTAGGAGTGCCTCCCTGAGCCAGGATCAAACTCTG
>GJQF4QS01AESDV rank=0003852 x=51.0 y=1185.0 length=53
AGACCTCACATGCTGCCTCCCGTAGGAGTGGCCTGAGCCAGAATCGAACCCTG
>GJQF4QS01AS4GX rank=0003857 x=214.0 y=2383.0 length=51
AGAGGACTCATGCTGCCTCCCGTAGGAGTCCTGAGCCAGGATCAAACTCTG
>GJQF4QS01ALC58 rank=0003859 x=126.0 y=862.0 length=259
ACGTACGTCATGCTGCCTCCCGTAGGAGTCTGGACCGTGTCTCAGTTCCAGTGTGGCTGG
TCATCCTCTCAGACCAGCTAGGGATCGTCGCCTAGGTGAGCCGTTACCCCACCTACTAGC
TAATCCCATCTGGGCACATCTGATGGCATGAGGCCCGAAGGTCCCCCACTTTGGTCTTGC
GACATTATGCGGTATTAGCTACCGTTTCCAGTAGTTATCCCCCCTCCATCAGGCAGTTTC
CCAGACATTACTCACCCCG
>GJQF4QS01AT7Y4 rank=0003861 x=227.0 y=334.0 length=60
AGAACCCTCACATGCTGCCTCCCCGTAGGAGTGCCTCCCGTGAGCCAGAATCGAACCCTG
>GJQF4QS01AMPNM rank=0003862 x=141.0 y=2256.0 length=261
ACGTGATCCATGCTGCCTCCCGTAGGAGTCTGGACCGTGTCTCAGTTCCAGTGTGGCTGG
TCATCCTCTCAGACCAGCTAGGGATCGTCGCCTAGGTGAGCCTTTACCCCACCTACTAGC
TAATCCCATCTGGGCACATCCGATGGCAAGAGGCCCGAAGGTCCCCCTCTTTGGTCTTGC
GACGTTATGCGGTATTAGCTACCGTTTCCAGTAGTTATCCCCCTCCATCAGGCAGTTTCC
CAGACATTACTCACCCGTCCG
>GJQF4QS01AFAY3 rank=0003869 x=57.0 y=701.0 length=56
ACTCGACACATGCTGCCTCCCGTAGGAGTGCCTCCCTGAGCCAGGATCAAACTCTG
>GJQF4QS01AHH3D rank=0003870 x=82.0 y=839.0 length=60
AGACGAGTCATGCTGCCTCCCGTAGGAGTGAGTTTGACCCTGAGCCAGAATCAAACCCTG
>GJQF4QS01AF648 rank=0003872 x=67.0 y=1434.0 length=52
AGACGAGTCATGCTGCCTCCCGTAGGAGTGCCTGAGCCAGGATCAAACTCTG
>GJQF4QS01AGYMS rank=0003875 x=76.0 y=194.0 length=55
AGAGACTGCATGCTGCCTCCCGTAGGAGTGATCCTGAGCCAGGATCAAACCTCTG
>GJQF4QS01AEGIY rank=0003878 x=47.0 y=2200.0 length=257
AACCAACCCATGCTGCCTCCCGTAGGAGTCTGGGCCGTGTCTCAGTCCCAGTGTGGCCGA
TCACCCTCTCAGGTCGGCTATGCATCGTGGCCTTGGTGAGCCGTTACCTCACCAACTAGC
TAATGCACCGCGGGTCCATCCATCAGCGACACCCGAAAGCGCCTTTCACTCTTATGCCAT
GCGGCATAAACTGTTATGCGGTATTAGCACCTGTTTCCAAGTGTTATCCCCCTCTGATGG
GTAGGTTACCCACGTTG
>GJQF4QS01APLHT rank=0003881 x=174.0 y=1663.0 length=57
ACTCGACACATGCTGCCTCCCGTAGGAGTTTTGATCCTGAGCCAGGATCAAACTCTG
>GJQF4QS01AUUCL rank=0003883 x=234.0 y=659.0 length=250
ACGTTCGACATGCTGCCTCCCGTAGGAGTCTGGGCCGTGTCTCAGTCCCAATGTGGCCGT
TCATCCTCTCAGACCGGCTACTGATCATCGCCTTGGTGGGCCGTTACCCCTCCACTAGCT
AATCAGACGCAATCCCCTCCTTCAGTGATAGCTTACATGTAGAGGCCACCTTTCATCTAT
CCTCGATGCCGAGATTAGATCGTATGCGGTATTAGCAGTCGTTTCCAACTGTTGTCCCCC
TCTGAAGGGC
>GJQF4QS01AHUFW rank=0003887 x=86.0 y=458.0 length=51
AGAGGACTCATGCTGCCTCCCGTAGGAGTGCTGAGCCAGGATCAAACTCTG
>GJQF4QS01AU0N1 rank=0003889 x=236.0 y=655.0 length=252
ACGTTGCACATGCTGCCTCCCGTAGGAGTCTGGACCGTGTCTCAGTTCCAGTGTGGCTGG
TCATCCTCTCAGACCAGCTAGGGATCGTCGCCTAGGTGAGCCGTTACCCCACCTACTAGC
TAATCCCATCTGGGCACATCTGATGGCATGAGGCCCGAAGGTCCCCCACTTTGGTCTTGC
GACATTATGCGGTATTAGCTACCGTTTCCAGTAGTTACTCCCCCTCCATCAGGCAGTTTC
CCAGACATTACT
>GJQF4QS01AT5QX rank=0003891 x=226.0 y=1543.0 length=264
ACTCTCTGCATGCTGCCTCCCGTAGGAGTCTGGGCCGTGTCTCAGTCCAATGTGGCCGTT
CATCCTCTCAGACCGGCTACTGATCATCGCCTTGGTGGGCCGTTACCCCTCCAACTAGCT
AATCAGACGCAATCCCCTCCTTCAGTGATAGCTTACATGTAGAGGCCACCTTTCATCTAT
CCTCGATGCCGAGTATAGATCGTATGGTCGGTTATTAGCGTACGTTTCCGTTTACCAACG
TTGGTTCCCGTCCCCCTGTAAGGG
>GJQF4QS01AJOD4 rank=0003897 x=106.0 y=4010.0 length=52
AGGACTCATGCTGCCTCCCGTAGGAGTGCCCGCTGAGCCAGAATGAACCCTG
>GJQF4QS01AS68C rank=0003899 x=215.0 y=1866.0 length=52
AGACGTCTCATGCTGCCTCCCGTAGGAGTGCCTGAGCCAGAATCGAACCCTG
>GJQF4QS01ANC2Q rank=0003902 x=148.0 y=3936.0 length=54
AGACGTCTCGCGCTGCCTCCCGTAGGAGTCCCGCTGAGCCAGGATCAAACTCTG
>GJQF4QS01AKVVA rank=0003903 x=120.0 y=3012.0 length=56
AGAGAGAGCATGCTGCCTCCCGTAGGAGTACTCTCGAGCAGGACTCGAAACTCTAG
>GJQF4QS01ARXBL rank=0003907 x=200.0 y=3807.0 length=247
ACTCCAGACATGCTGCCTCCCGTAGGAGTCTGGGCCGTGTCTCAGTCCCAGTGTGGCCGA
TCACCCTCTCAGGTCGGCTATGCATCGTGGCCTTGGTGAGCCGTTACCTCACCAACTAGC
TAATGCACCGCGGGTCCATCCATCAGCGACACCCGAAAGCGCCTTTCGCTCTTATGCCAT
GCGGCATAAACTGTTATGCGGTATTAGCACCTGTTTCCAAGTGTTATCCCCCTCTGATGG
GTAGGTT
>GJQF4QS01ASENT rank=0003908 x=206.0 y=1703.0 length=67
ACTCGACACATGCTGCCTCCCGTAGGAGTATCAAACTCTGACTGAGCTGAGCCAGGATCA
AACTCTG
>GJQF4QS01AK0MN rank=0003909 x=122.0 y=989.0 length=58
AGACCTCACATGCTGCCTCCCGTAGGAGTGTTTGATCCTGAGCCAGAATCGAACCCTG
>GJQF4QS01AEPM0 rank=0003915 x=50.0 y=1722.0 length=51
AGAGCTGACATGCTGCCTCCCGTAGGAGTCCTGAGCCAGGATCAAACTCTG
>GJQF4QS01AK645 rank=0003916 x=124.0 y=1239.0 length=50
AGAGAGAGCATGCTGCCTCCCGTAGGAGTCTGAGCCAGGATCAAACTCTG
>GJQF4QS01ALKD2 rank=0003918 x=128.0 y=2024.0 length=249
ACGTCATGCATGCTGCCTCCCGTAGGAGTCTGGGCCGTGTCTCAGTCCCAATGTGGCCGT
TCATCCTCTCAGACCGGCTACTGATCATCGCCTTGGTGGGCCGTTACCCCTCCAACTAGC
TAATCAGACGCAATCCCCTCCTTCAGTGATAGCTTATAAATAGAGGCCACCTTTCATCCA
TCCTCGATGCCGAGCTAGATCGTATGCGGTATTAGCAGTCGTTTCCAACTGTTGTCCCCC
TCTGAAGGG
>GJQF4QS01AKJ6S rank=0003920 x=117.0 y=162.0 length=49
AGAGGCTCATGCTGCCTCCCGTAGGAGTCTGAGCCAGAATCGAACCCTG
>GJQF4QS01AM3MA rank=0003921 x=145.0 y=3968.0 length=41
AGACTCTGCATGCTGCCTCCCTGAGCCAGAATCGAACCCTG
>GJQF4QS01ASK7Z rank=0003922 x=208.0 y=2013.0 length=51
AGAGCAGTCATGTTGCCTCCCGTAGGAGTCTGACGCCAGGATCAAACTCTG
>GJQF4QS01AEWDP rank=0003924 x=52.0 y=2267.0 length=57
AGAGCTCTCATGCTGCCTCCCGTAGGAGTTCTGATCCTGAGCCAGGATCAAACTCTG
>GJQF4QS01ALNF0 rank=0003929 x=129.0 y=1886.0 length=251
ACGTGAAGCATGCTGCCTCCCGTAGGAGTCTGGACCGTGTCTCAGTTCCAGTGTGGCTGG
TCATCCTCTCAGACCAGCTAGGGATCGTCGCCTAGGTGAGCCGTTACCCCACCTACTAGC
TAATCCCATCTGGGCACATCTGATGGCATGAGGCCCGAAGGTCCCCCACTTTGGTCTTGC
GACATTATGCGGTATTAGCTACCGTTTCCAGTAGTTATCCCCCTCCATCAGGCAGTTTCC
CAGACATTACT
>GJQF4QS01AO5HT rank=0003933 x=169.0 y=1407.0 length=51
AGAGGACTCATGCTGCCTCCCGTAGGAGTGCTGAGCCAGGATCAAACTCTG
>GJQF4QS01AJ424 rank=0003935 x=112.0 y=1070.0 length=252
AGACCAGACATGCTGCCTCCGTAGGAGTATGGGCCGTGTCTCAGTCCCATTGTGGCCGAT
CAGTCTCTCAACTCGGCTATGCATCATCGCCTTGGTAAGCCATTACCTTACCAACTAGCT
AATGCACCGCGGGACCATCTCTTAGTGATAGCAGAACCATCTTTTAAATAACAACCATGC
GGTTGTCATTGTTATACGGTATTAGCATCTGTTTCCAAATGTTATCCCCTGCTAAGAGGT
AGGTTTCCCACG
>GJQF4QS01ADW0N rank=0003936 x=41.0 y=1493.0 length=53
AGACTCTGCATGCTGCCTCCCGTAGGAGTATCCTGAGCCAGGATCAAACTCTG
>GJQF4QS01ANICD rank=0003939 x=150.0 y=2571.0 length=53
AGACCTCACATGCTGCCTCCCGTAGGAGTGCCCTGAGCCAGAATCGAACCCTG
>GJQF4QS01AFRG3 rank=0003940 x=62.0 y=1605.0 length=52
AGACTCTGCATGCTGCCTCCCGTAGGAGTGCCTGAGCCAGAATCGAACCCTG
>GJQF4QS01ANM7N rank=0003945 x=152.0 y=689.0 length=68
AGACCAGACATGCTGCCTCCCGTAGGAGTCTCAGTCAGGGTTCGATTCTGAGCCAGGATC
AAACTCTG
>GJQF4QS01AJFJB rank=0003947 x=104.0 y=725.0 length=53
ACTCTCTGCATGCTGCCTCCCGTAGGAGTGCCCTGAGCCAGGATCAAACTCTG
>GJQF4QS01AJ5AK rank=0003948 x=112.0 y=1338.0 length=51
AGAGCTCTCATGCTGCCTCCCGTAGGAGTGCTGAGCCAGAATCGAACCCTG
>GJQF4QS01ATDDX rank=0003949 x=217.0 y=1651.0 length=51
AGACGTCTCATGCTGCCTCCCGTAGGAGTGCTGAGCCAGGATCAAACTCTG
>GJQF4QS01AFCCH rank=0003950 x=57.0 y=2479.0 length=55
AGACCTCACATGCTGCCTCCCGTAGGAGTCGATTCTGAGCCAGGATCAAACTCTG
>GJQF4QS01AJ336 rank=0003955 x=111.0 y=3908.0 length=67
AGAGGACTCATGCTGCCTCCCGTAGGAGTCTCGAGACACTGCTGCACTGAGCCAGGATCA
AACTCTG
>GJQF4QS01AURYS rank=0003956 x=233.0 y=1666.0 length=50
AGACGTGACATGCTGCCTCCCGTAGGAGTCTGAGCCAGAATCGAACCCTG
>GJQF4QS01ALJB5 rank=0003957 x=128.0 y=659.0 length=274
ACTGGTCACATGCTGCCTCCCGTAGGAGTCTGGTCCGTGTCTCAGTACCAGTGTGGGGGA
CCTTCCTCTCAGAACCCCTACGCATCGTCGCCACGGTGGGCCGTTACCCCGCCGTCAAGC
TAATGCGCCGCATGCCCATCCTCTTCCGATGAATCTTTCCTCGATCTCGGATGCCCGAAA
CCGATATACGCGGGATTAGCCTCCCTTTCGGAAGGTTGTCCCCCTGAAGAGGGCAGGTTG
CATACGTGTTACTCACCCGTGCGCCGGTCGCCGG
>GJQF4QS01AST5M rank=0003958 x=211.0 y=1304.0 length=52
AGACGAGTCATGCTGCCTCCCGTAGGAGTGGCTGAGCCAGGATCAAACTCTG
>GJQF4QS01AT4GC rank=0003959 x=225.0 y=3962.0 length=257
ACGTTGCACATGCTGCCTCCCGTAGGAGTCTGGACCGTGTCTCAGTTCCAGTGTGGCTGG
TCATCCTCTCAGACCAGCTAGGGATCGTCGCCTAGGTGAGCCGTTACCCCACCTACTAGC
TAATCCCATCTGGGCACATCTGATGGCATGAGGCCCGAAGGTCCCCCACTTTGGTCTTGC
GACGTTATGCGGTATTAGCTACCGTTTCAGTAGTTATCCCCCTCCATCAGGCAGTTTCCC
AGACATTACTCACCCCG
>GJQF4QS01AR9IU rank=0003960 x=204.0 y=3236.0 length=61
AGAGCTCTCATGCTGCCTCCCGTAGGAGTGAGTTTGATCCTGAGCCAGAATCGAACCCCT
G
>GJQF4QS01AF65O rank=0003964 x=67.0 y=1450.0 length=261
GGAAGGTTCATGCTGCCTCCCGTAGGAGTCTGGGCCGTGTCTCAGTCCCAGTGTGGCTGA
TCATCCTCTCAGACCAGCTAGAGATCGTCGCCTAGGTGAGCCTTTACCCCACCTACTAGC
TAATCCCATATGGGTTCATCCGATAGTGCAAGGTCCGAAGAGCCCCTGCTTTGGTCCGTA
GACATTATGCGGTATTAGCCACCGTTTCCAGTAGTTATCCCCCTNTATCGGGCAGATCCC
CATACATTACTCACCCGTCCG
>GJQF4QS01AMUJI rank=0003966 x=143.0 y=396.0 length=63
AGAGCTGACATGCTGCCTCCCGTAGGAGTGCCTCCCTCGCGGCTGAGCCAGGATCAAACT
CTG
>GJQF4QS01ASY5N rank=0003967 x=212.0 y=3689.0 length=50
AGACTGTCCATGCTGCCTCCCGTAGGAGTCTGAGCCAGGATCAAACTCTG
>GJQF4QS01AQKAD rank=0003968 x=185.0 y=1699.0 length=269
ACGATGGACATGCTGCTCCCGTAGGAGTCTGGACCGTGTCTCAGTTCCAGTGTGGCCGAT
CACCCTCTCAGGTCGGCTACGCATCGTTGCCTTGGTAAGCCGTTACCTTACCAACTAGCT
AATGCGGCGCGGATCCATCTATAAGTGACAGCAAAACCGTCTTTCACTATTGAACCATGC
GGTTCAATATATTATCCGGTATTAGCTCCGGTTTCCCGAAGTTATCCCAGTCTTATAGGT
AGGTTATCCACGTGTTACTCACCCGTCCG
>GJQF4QS01AFSFM rank=0003969 x=62.0 y=2848.0 length=51
AGACGAGTCATGCTGCCTCCCGTAGGAGTGCTGAGCCAGAATCGAACCCTG
>GJQF4QS01AUWFZ rank=0003971 x=234.0 y=3373.0 length=69
AGACTCTGCATGCTGCCTCCCGTAGGAGTGCCTCCCTCGCGCAGCCCGCTGAGCCAGAAT
CGAACCCTG
>GJQF4QS01AOVVS rank=0003972 x=166.0 y=1238.0 length=52
AGAGGAACTCATGCTGCCTCCCGTAGGAGTGCTGAGCCAGGATCAAACTCTG
>GJQF4QS01AO2CC rank=0003974 x=168.0 y=1418.0 length=56
AGACTCTGCATGCTGCCTCCCGTAGGAGTGCCTCCCTGAGCCAGAATCGAACCCTG
>GJQF4QS01AGS8Q rank=0003979 x=74.0 y=1400.0 length=57
ACTCAGTGCATGCTGCCTCCCGTAGGAGTGCCTCCCCTGAGCCAGGATCAAACTCTG
>GJQF4QS01AUSFG rank=0003980 x=233.0 y=2266.0 length=52
AGAGCACACATGCTGCCTCCCGTAGGAGTGCCTGAGCCAGAATCGAACCCTG
>GJQF4QS01AKDMD rank=0003981 x=114.0 y=3939.0 length=51
AGACCTCACATGCTGCCTCCCGTAGGAGTGCTGAGCCAGAATCGAACCCTG
>GJQF4QS01AR1JE rank=0003983 x=202.0 y=1080.0 length=269
TTCCAACCCATGCTGCCTCCCGTAGGAGTCTGGACCGTGTCTCAGTTCCAGTGTGGCTGG
TCATCCTCTCAGACCAGCTAGGGATCGTCGCCTAGGTGAGCCGTTACCCCACCTACTAGC
TAATCCCATCTGGGCACATCCGATGGCAAGAGGCCCGAAGGTCCCCCTCTTTGGTCTTGC
GACGTTATGCGGTATTAGCTACCGTTTCCAGTAGTTATCCCCCTCCATCGGGCAGTTTCC
CAGACATTACTCACCCGTCCGCCACTCGT
>GJQF4QS01ARJJA rank=0003985 x=196.0 y=2324.0 length=59
AGAGCACACATGCTGCCTCCCGTAGGAGTAGTTTGAGCCTGAGCCAGGATCAAACTCTG
>GJQF4QS01ANP12 rank=0003987 x=153.0 y=280.0 length=58
AGAGGACTCATGCTGCCTCCCGTAGGAGTGTTTGATCCTGAGCCAGAATCGAACCCTG
>GJQF4QS01AFCNY rank=0003990 x=57.0 y=2892.0 length=55
AGACGAGTCATGCTGCCTCCCGTAGGAGTTGATCCTGAGCCAGGATCAAACTCTG
>GJQF4QS01ANFQ6 rank=0003991 x=149.0 y=3312.0 length=270
ACTGCTGACATGCTGCCTCCCGTAGGAGTCTGGGCCGTGTCTCAGTACCAGTGTGGGGGA
CCTTCCTCTCAGAACCCCTACGCATCGTCGCCACGGTGGGCCGTTACCCCGCCGTCAAGC
TAATGCGCCGCATGCCCATCCTCTTCCGATGAATCTTTCCTCGATCTCGGATGCCCGAAA
CCGATATACGCGGGATTAGCCTCCCTTTCGGAAGGTTGTCCCCCTGAAGAGGGCAGGTTG
CATACGTGTTACTCACCCGTGCGCCGGTCG
>GJQF4QS01AFX7Z rank=0003992 x=64.0 y=2157.0 length=52
AGACCTCACATGCTGCCTCCCGTAGGAGTGCCTGAGCCAGGATCAAACTCTG
>GJQF4QS01AJFQH rank=0003994 x=104.0 y=983.0 length=261
ACTCGTCTCATGCTGCCTCCCGTAGGAGTCTGGACCGTGTCTCAGTTCCAGTGTGGCTGG
TCATCCTCTCAGACCAGCTAGGGATCGTCGCCTTGGTGAGCCGTTACCCCACCAACAAGC
TAATCCCATCTGGGCACATCTGATGGCAAGAGGCCCGAAGGTCCCCCTCTTTGGTCTTGC
GACGTTATGCGGTATTAGCTACCGTTTCCAGTAGTTATCCCCCTCCATCAGGCAGTTTCC
CAGACATTACTCACCCGTCCG
>GJQF4QS01AUI5T rank=0003998 x=230.0 y=2543.0 length=267
ACTGAGTCCATGCTGCCTCCCGTAGGAGTTTGGGCCGCGTCTCAGTCCCAATGTGGCCGT
CCACCCTCTCAGGCCGGCTACTGATCGCTGCCTTGGTGGGCCGTTACCCCGCCAACTAGC
TAATCAGACGCGGATCCATCGTATACCACCGGAGTTTTTCACACTGCCCCATGCGGAGCC
GTGCGCTTATGCGGTATTAGCACCTATTTCTAAGTGTTATCCCCCCGGTATACGGCAGGT
TATCCACGCGTTACTCACCCGTCCGCC
>GJQF4QS01AS2GG rank=0003999 x=213.0 y=3870.0 length=50
ACTGTGACCATGCTGCCTCCCGTAGGAGTCTGAGCCAGGATCAAACTCTG
>GJQF4QS01AT8D7 rank=0004000 x=227.0 y=877.0 length=68
AGAGCTGACATGCTGCCTCCCGTAGGAGTCTCAGTCAGGGTTCGATTCTGAGCCAGGATC
AAACTCTG
>GJQF4QS01ASRAP rank=0004001 x=210.0 y=1695.0 length=60
AGAGGACTCATGCTGCCTCCCGTAGGAGTGACTGAGCGGCTGAGCCAGGATCAAACTCTG
>GJQF4QS01AF9BO rank=0004002 x=68.0 y=162.0 length=52
AGAGACTGCATGCTGCCTCCCGTAGGAGTGTCCTGGCCAGGATCAAACTCTG
>GJQF4QS01AOEJS rank=0004003 x=160.0 y=3350.0 length=233
ACTCCTGTCATGCTGCCTCCCGTAGGAGTCTGGGCCGTGTCTCAGTCCCAGTGTGGCCGA
TCACCCTCTCAGGTCGGCTATGCATCGTGGCCTTGGTGAGCCGTTATCTCACCAACTAGC
TAATGCACCGCGGGTCCATCCATCAGCGACACCCGAAAGCGCCTCTCACTCTTATGCCAT
GCGGCATAAACTGTTATGCGGTATTAGCACCTGTTTCCAAGTGTCATCCCCCT
>GJQF4QS01ASWXM rank=0004005 x=212.0 y=808.0 length=256
AGAGCTCTCATGCTGCCTCCCGTAGGAGTCTGGGCCGTGTCTCAGTCCCAGTGTGGCTGA
TCATCCTCTCGGACCAGCTACTGATCATCGCCTTGGTAAGCTATTGCCTCACCAACTAGC
TAATCAGACGCGAGCCCCTCCTCGGGCGGATTCCTCCTTTTGCTCCTCAGCCTACGGGGT
ATTAGCAGCCGTTTCCAGCTGTTGTTCCCCTCCCAAGGGCAGGTTCTTACGCGTTACTCA
CCCGTCCGCCACTAGG
>GJQF4QS01AKG5V rank=0004006 x=116.0 y=337.0 length=55
AGAGCAGTCATGCTGCCTCCCGTAGGAGTGTTTCCTGAGCCAGAATCGAACCCTG
>GJQF4QS01AKZ2I rank=0004007 x=122.0 y=264.0 length=51
AGAGGACTCATGCTGCCTCCCGTAGGAGTGCTGAGCCAGGATCAAACTCTG
>GJQF4QS01AH16D rank=0004011 x=88.0 y=2291.0 length=51
AGAGCACACATGCTGCCTCCCGTAGGAGTCCTGAGCCAGAATCGAACCCTG
>GJQF4QS01AOVME rank=0004015 x=166.0 y=900.0 length=55
AGAGGACTCATGCTGCCTCCCGTAGGAGTCCTCACTGAGCCAGAATCGAACCCTG
>GJQF4QS01AU3YB rank=0004017 x=237.0 y=817.0 length=61
AGAGCTCTCATGCTGCCTCCCGTAGGAGTCAGAGTGATCCTGAGCCAGAATCGAACCCTT
G
>GJQF4QS01AQBJM rank=0004019 x=182.0 y=2656.0 length=56
AGACTCTGCATGCTGCCTCCCGTAGGAGTGCCTCCCTGAGCCAGGATCAAACTCTG
>GJQF4QS01AOJXV rank=0004020 x=162.0 y=2145.0 length=53
ACTCGACACATGCTGCCTCCCGTAGGAGTATCCTGAGCCAGGATCAAACTCTG
>GJQF4QS01AN4RI rank=0004021 x=157.0 y=2956.0 length=58
AGACCTGTCATGCTGCCTCCCGTAGGAGTGTTTGATCCTGAGCCAGAATCGAACCCTG
>GJQF4QS01AHGVT rank=0004023 x=81.0 y=3367.0 length=68
AGAGGACTCATGCTGCCTCCCGTAGGAGTACTCGAGACACTGCTGCACTGAGCCAGAATC
GAACCCTG
>GJQF4QS01ATXKT rank=0004024 x=223.0 y=3243.0 length=54
ACGATGGACATGCTGCCTCCCGTAGGAGTGATCCTGAGCCAGGATCAAACTCTG
>GJQF4QS01AO6KU rank=0004026 x=169.0 y=2812.0 length=59
AGACTCTGCATGCTGCCTCCCGTAGGAGTGGGCTCAGTCTGAGCCAGGATCAAACTCTG
>GJQF4QS01AQXNA rank=0004028 x=189.0 y=2628.0 length=51
AGAGAGAGCATGCTGCCTCCCGTAGGAGTCCTGAGCCAGAATCGAACCCTG
>GJQF4QS01AHMZC rank=0004030 x=83.0 y=3078.0 length=60
ACTCAGTGCATGCTGCCTCCCGTAGGAGTGCCTCCCCCGCTGAGCCAGGATCAAACTCTG
>GJQF4QS01AM4AX rank=0004031 x=146.0 y=759.0 length=274
ACTGGTCACATGCTGCCTCCCGTAGGAGTCTGGTCCGTGTCTCAGTACCAGTGTGGGGGA
CCTTCCTCTCAGAACCCCTACGCATCGTCGCCACGGTGGGCCGTTACCCCGCCGTCAAGC
TAATGCGCCGCATGCCCATCCTCTTCCGATGAATCTTTCCTCGATCTCGGATGCCCGAAA
CCGATATACGCGGGATTAGCCTCCCTTTCGGAAGGTTGTCCCCCTGAAGAGGGCAGGTTG
CATACGTGTTACTCACCCGTGCGCCGGTCGCCGG
>GJQF4QS01AHKYS rank=0004033 x=83.0 y=466.0 length=255
AGACGAGTCATGCTGCCTCCCGTAGGAGTTTGGGCCGTGTCTCAGTCCCAATGTGGCCGA
TCAGTCTCTCAACTCGGCTATGCATCATCGTCTTGGTAAGCCTTTACCCCACCAACTAAC
TAATGCACCGCGGATCCATCTCTAGGTGACGCCGTAGCGCCTTTTAACTTGATATCATGC
GATACTAAGTTTTATTCGGTATTAGCATCTGTTTCCAAATGTTATCCCCAGCCTTGAGGC
AGGTTATCCACGTTG
>GJQF4QS01ARDC0 rank=0004034 x=194.0 y=2514.0 length=52
AGAGAGAGCATGCTGCCTCCCGTAGGAGTGCCTGAGCCAGAATCGAACCCTG
>GJQF4QS01ASTNH rank=0004035 x=211.0 y=651.0 length=52
AGAGGACTCATGCTGCCTCCCGTAGGAGTGCCTGAGCCAGGATCAAACTCTG
>GJQF4QS01AE4D3 rank=0004037 x=55.0 y=361.0 length=56
AGAGCTCTCATGCTGCCTCCCGTAGGAGTGCCTCCCTGAGCCAGGATCAAACTCTG
>GJQF4QS01AH1L5 rank=0004038 x=88.0 y=1563.0 length=56
AGAGCAGTCATGCTGCCTCCCGTAGGAGTGCCTCCCTGAGCCAGAATCGAACCCTG
>GJQF4QS01AIUFY rank=0004040 x=97.0 y=2060.0 length=76
AGACTCTGCATGCTGCCTCCCGTAGGAGTCATCAGACTCGACACATGCTGCCTCCCTGAG
CCAGGATCAAACTCTG
>GJQF4QS01AK6MJ rank=0004042 x=124.0 y=569.0 length=247
ACTCGACACATGCTGCCTCCCGTAGGAGTATGGGCCGTGTCTCAGTCCCATTGTGGCCGA
TCAGTCTCTCAACTCGGCTATGCATCATCGCCTTGGTAAGCCATTGCCTTACCAACTAGC
TAATGCACCGCGGGACCATCTCTTAGTGATAGCAGAACCATCTTTTAAATAACAACCATG
CGGTTGTCATTGTTATACGGTATTAGCATCTGTTTCCAAATGTTATCCCCTGCTAAGAGG
TAGGTTT
>GJQF4QS01AU0QV rank=0004044 x=236.0 y=757.0 length=82
AGAGCTCTCATGCTGCCTCCCGTAGGAGTGCCTTGCCTGAGCCAGAATCGAACCCTGACT
GCTGAGCCAGAATCGAACCCTG
>GJQF4QS01ARLR2 rank=0004046 x=197.0 y=1136.0 length=52
AGGACGTCTCATGCTGCCTCCCGTAGGAGTGCTGAGCCAGGATCAAACTCTG
>GJQF4QS01AHVFM rank=0004047 x=86.0 y=1744.0 length=51
AGACCTCACATCTGCCTCCCGTAGGAGTCGCTGAGCCAGGATCAAACTCTG
>GJQF4QS01ASGZ6 rank=0004048 x=207.0 y=644.0 length=112
ACGAGATGCATGCTGCCTCCCGTAGGAGTCTGGACCGTGTCTCAGTTCCAGTGTGGCTGG
TCATCCTCTCAGACCAGCTAGGGATCGTCGCCTTGGTGAGCCTTACCTACCT
>GJQF4QS01AOY3F rank=0004049 x=167.0 y=1305.0 length=264
TTCCAACCCATGCTGCCTCCCGTAGGAGTCTGGACCGTGTCTCAGTTCCAGTGTGGCTGG
TCATCCTCTCAGACCAGCTAGGGATCGTCGCCTAGGTGAGCCATTACCCCACCTACTAGC
TAATCCCATCTGGGCACATCTGATGGCAAGAGGCCCGAAGGTCCCCCTCTTTGGTCTTGC
GACGTTATGCGGTATTAGCTACCGTTTCCAGTAGTTATCCCCCTCCATCAGGCAGTTTCC
CAGACATTACTCACCCGTCCGCCG
>GJQF4QS01AFUAP rank=0004052 x=63.0 y=1167.0 length=52
AGACGTGACATGCTGCCTCCCGTAGGAGTGCCTGAGCCAGGATCAAACTCTG
>GJQF4QS01AN774 rank=0004056 x=158.0 y=3346.0 length=54
AGAGGACTCATGCTGCCTCCCGTAGGAGTGATCCTGAGCCAGAATCGAACCCTG
>GJQF4QS01AK82F rank=0004059 x=124.0 y=3733.0 length=52
AGACCTCACATGCTGCCTCCCGTAGGAGTGCCTGAGCCAGGATCAAACTCTG
>GJQF4QS01AM24I rank=0004060 x=145.0 y=3328.0 length=53
ACTCTCTGCATGCTGCCTCCCGTAGGAGTGCCCTGAGCCAGGATCAAACTCTG
>GJQF4QS01AGPJ3 rank=0004062 x=73.0 y=721.0 length=59
AGAGGACTCATGCTGCCTCCCGTAGGAGTAGTTTGAGCCTGAGCCAGAATCGAACCCTG
>GJQF4QS01AIC5A rank=0004066 x=92.0 y=124.0 length=50
AGAGCAGTCATGCTGCCTCCCGTAGGAGTCTGAGCCAGAATCGAACCCTG
>GJQF4QS01AL2EG rank=0004072 x=134.0 y=790.0 length=54
ACGATGGACATGCTGCCTCCCGTAGGAGTGATCCTGAGCCAGGATCAAACTCTG
>GJQF4QS01ASCAN rank=0004074 x=205.0 y=2733.0 length=264
TTCCAACCCATGCTGCCTCCCGTAGGAGTCTGGACCGTGTCTCAGTTCCAGTGTGGCTGG
TCATCCTCTCAGACCAGCTAGGGATCGTCGCCTAGGTGAGCCATTACCCCACCTACTAGC
TAATCCCATCTGGGCACATCTGATGGCAAGAGGCCCGAAGGTCCCCCTCTTTGGTCTTGC
GACGTTATGCGGTATTAGCTACCGTTTCCAGTAGTTATCCCCCTCCATCAGGCAGTTTCC
CAGACATTACTCACCCGTCCGCCG
>GJQF4QS01AOB1O rank=0004076 x=160.0 y=106.0 length=273
ACGAGAACCATGCTGCCTCCCGTAGGAGTCTGGACCGTGTCTCAGTTCCAGTGTGGCCGA
TCACCCTCTCAGGTCGGCTACGCATCGTTGCCTTGGTAAGCCGTTACCTTACCAACTAGC
TAATGCGGCGCGGATCCATCTATAAGTGACAGCAAAACCGTCTTTCACTATTGAACCATG
CGGTTCAATATATTATCCGGTATTAGCTCCGGTTTCCCGAAGTTATCCCAGTCTTATAGG
TAGGTTATCCACGTGTTACTCACCCGTCCGCCG
>GJQF4QS01AI95N rank=0004078 x=102.0 y=1945.0 length=264
ACTGGTCACATGCTGCCTCCCGTAGGAGTTTGGGCCGTGTCTCAGTCCCAATGTGGCCGG
TCACTCTCTCAAGCCGGCTACTGATCGCTGCCTTGGTAGGCCGTTACCCTGCCAACTAGC
TAATCAGACGCGGGCCCATCCTGTACCACCGGAGTTTTTCACACCGTGCCATGCGGCACT
GTGCGCTTATGCGGTATTAGCACCCATTTCTGGGTGTTATCCCCCGGTACAGGGCAGGTT
GCCCACGCGTTACTCACCCGTCCG
>GJQF4QS01APK38 rank=0004081 x=174.0 y=1174.0 length=58
AGAGAGAGCATGCTGCCTCCCGTAGGAGTGTTTGATCCTGAGCCAGGATCAAACTCTG
>GJQF4QS01AK936 rank=0004083 x=125.0 y=996.0 length=51
AGAGAGAGCATGCTGCCTCCCGTAGGAGTGCTGAGCCAGGATCAAACTCTG
>GJQF4QS01AES2E rank=0004085 x=51.0 y=2068.0 length=54
AGACTGTCCATGCTGCCTCCCGTAGGAGTGATCCTGAGCCAGAATCGAACCCTG
>GJQF4QS01AULEY rank=0004086 x=231.0 y=1368.0 length=58
AGACCTGTCATGCTGCCTCCCGTAGGAGTGTTTGATCCTGAGCCAGAATCGAACCCTG
>GJQF4QS01AF7W1 rank=0004087 x=67.0 y=2435.0 length=50
AGAGAGAGCATGCTGCCTCCCGTAGGAGTCTGAGCCAGAATCGAACCCTG
>GJQF4QS01ASKFY rank=0004089 x=208.0 y=1004.0 length=52
AGAGCTCTCATGCTGCCTCCCGTAGGAGTGCCTGAGCCAGAATCGAACCCTG
>GJQF4QS01ANUL2 rank=0004090 x=154.0 y=2088.0 length=250
TCACACTCCATGCTGCCTCCCGTAGGAGTCTGGGCCGTGTCTCAGTCCCAATGTGGCCGT
TCATCCTCTCAGACCGGCTACTGATCATCGCCTTGGTGGGCCGTTACCCCTCCAACTAGC
TAATCAGACGCAATCCCCTCCTTCAGTGATAGCTTACATGTAGAGGCCACCTTTCATCTA
TCCTCGATGCCGAGATTAGATCGTATGCGGTATTAGCAGTCGTTTCCAACTGTTGTCCCC
CTCTGAAGGG
>GJQF4QS01AOIPY rank=0004091 x=162.0 y=564.0 length=51
AGACGAGTCATGCTGCCTCCCGTAGGAGTGCTGAGCCAGGATCAAACTCTG
>GJQF4QS01ANCWQ rank=0004092 x=148.0 y=3720.0 length=41
ACTCGACACATGCTGCCTCCCTGAGCCAGGATCAAACTCTG
>GJQF4QS01AGVN5 rank=0004093 x=75.0 y=451.0 length=52
AGACGAGTCATGCTGCCTCCCGTAGGAGTCGCTGAGCCAGGATCAAACTCTG
>GJQF4QS01AQP65 rank=0004094 x=187.0 y=1167.0 length=64
AGAGGACTCATGCTGCCTCCCGTAGGAGTGTCAGAGTTTGATCCTGAGCCAGAATCGAAC
CCTG
>GJQF4QS01AHHB1 rank=0004096 x=81.0 y=3951.0 length=52
AGAGCTGACATGCTGCCTCCCGTAGGAGTGCCTGAGCCAGGATCAAACTCTG
>GJQF4QS01AL3CS rank=0004098 x=134.0 y=2026.0 length=243
ACTGACTGCATGCTGCCTCCCGTAGGAGTCTGGGCCGTGTCTCAGTCCCAATGTGGCCGT
TCAACCTCTCAGTCCGGCTACCGATCGTCGCCTTGGTAGGCCGTTACCCCACCAACTAGC
TAATCAGACGCAAGCCCATCTATTAGCGGATTGCTCCTTTCCTCACTGTATCATGTGATA
CTGTGAGCATATGCGGTATTAGCAATGATTTCTCACTGTTATTCCCCTNTAATAGGCAGG
TTG
>GJQF4QS01AT856 rank=0004109 x=227.0 y=1884.0 length=255
AGACTGTCCATGCTGCCTCCCGTAGGAGTTTGGGCCGTGTCTCAGTCCCAATGTGGCCGA
TCAGTCTCTCAACTCGGCTATGCATCATCGTCTTGGTAAGCCTTTACCCCACCAACTAAC
TAATGCACCGCGGATCCATCTCTAGGTGACGCCGTAGCGCCTTTTAACTTGATATCATGC
GATACTAAGTTTTATTCGGTATTAGCATCTGTTTCCAAATGTTATCCCCAGCCTTGAGGC
AGGTTATCCACGTTG
>GJQF4QS01AGCTJ rank=0004110 x=69.0 y=597.0 length=57
AGACTGTCCATGCTGCCTCCCGTAGGAGTGGCCTCCCTGAGCCAGGATCAAACTCTG
>GJQF4QS01APARY rank=0004112 x=171.0 y=60.0 length=52
AGACCTCACATGCTGCCTCCCGTAGGAGTGCCTGAGCCAGAATCGAACCCTG
>GJQF4QS01APTF4 rank=0004116 x=176.0 y=3778.0 length=55
AGAGGACTCATGCTGCCTCCCGTAGGAGTTGATCCTGAGCCAGGATCAAACTCTG
>GJQF4QS01AK4UH rank=0004117 x=123.0 y=2359.0 length=53
AGACAGTGCATGCTGCCTCCCGTAGGAGTGGCCTGAGCCAGAATCGAACCCTG
>GJQF4QS01ALA72 rank=0004123 x=125.0 y=2432.0 length=58
GAGACTCTGCATGCTGCCTCCCGTAGGAGTGCCTCCCTGAGCCAGAATCGAACCCCTG
>GJQF4QS01AG4XN rank=0004124 x=78.0 y=169.0 length=270
ACGATGGACATGCTGCCTCCCGTAGGAGTCTGGACCGTGTCTCAGTTCCAGTGTGGCCGA
TCACCCTCTCAGGTCGGCTACGCATCGTTGCCTTGGTAAGCCGTTACCTTACCAACTAGC
TAATGCGGCGCGGATCCATCTATAAGTGACAGCAAAACCGTCTTTCACTATTGAACCATG
CGGTTCAATATATTATCCGGTATTAGCTCCGGTTTCCCGAAGTTATCCCAGTCTTATAGG
TAGGTTATCCACGTGTTACTCACCCGTCCG
>GJQF4QS01AFIAW rank=0004126 x=59.0 y=2006.0 length=51
AGACCTCACATGCTGCCTCCCGTAGGAGTGCTGAGCCAGGATCAAACTCTG
>GJQF4QS01AOOIC rank=0004128 x=163.0 y=3970.0 length=258
ACTCCACTCATGCTGCCTCCCGTAGGAGTCTGGACCGTGTCTCAGTTCCAGTGTGGCTGG
TCATCCTCTCAGACCAGCTAGGGATCGTCGCCTAGGTGAGCCATTACCCCACCTACTAGC
TAATCCCATCTGGGCACATCTGATGGCAAGAGGCCCGAAGGTCCCCCTCTTTGGTCTTGC
GACGTTATGCGGTATTAGCTACCGTTTCCAGTAGTTATCCCCCTCCATCAGGCAGTTTCC
CAGACATTACTCACCCCG
>GJQF4QS01AG85J rank=0004130 x=79.0 y=1541.0 length=273
ACGTTGGTCATGCTGCCTCCCGTAGGAGTCTGGACCGTGTCTCAGTTCCAGTGTGGCCGA
TCACCCTCTCAGGTCGGCTACGCATCGTTGCCTTGGTAAGCCGTTACCTTACCAACTAGC
TAATGCGGCGCGGATCCATCTATAAGTGACAGCAAAACCGTCTTTCACTATTGAACCATG
CGGTTCAATATATTATCCGGTATTAGCTCCGGTTTCCCGAAGTTATCCCAGTCTTATAGG
TAGGTTATCCACGTGTTACTCACCCGTCCGCCG
>GJQF4QS01AOZK2 rank=0004131 x=167.0 y=1940.0 length=74
AGAGACTGCATGCTGCCTCCCGTAGGAGTCGCCATCAGAGAGACTGCATGCTGCCTGAGC
CAGGTCAAACTCTG
>GJQF4QS01AP3KG rank=0004133 x=180.0 y=510.0 length=56
AGACTGTCCATGCTGCCTCCCGTAGGAGTGCCTCCCTGAGCCAGAATCGAACCCTG
>GJQF4QS01AR5A6 rank=0004138 x=203.0 y=1872.0 length=53
AGACCTGTCATGCTGCCTCCGTAGGAGTGATCCTGAGCCAGAATCGAACCCTG
>GJQF4QS01AQ6DK rank=0004140 x=192.0 y=1654.0 length=56
AGACGAGTCATGCTGCCTCCCGTAGGAGTAGCCCGCTGAGCCAGAATCGAACCCTG
>GJQF4QS01ARHVH rank=0004142 x=196.0 y=171.0 length=51
AGAGAGAGCATGCTGCCTCCCGTAGGAGTCCTGAGCCAGGATCAAACTCTG
>GJQF4QS01AOE73 rank=0004143 x=161.0 y=129.0 length=50
AGACCTCACATGCTGCCTCCCGTAGGAGTCTGAGCCAGAATCGAACCCTG
>GJQF4QS01ANXT9 rank=0004144 x=155.0 y=2175.0 length=58
AGACAGTGCATGCTGCCTCCCGTAGGAGTGTTTGATCCTGAGCCAGGATCAAACTCTG
>GJQF4QS01AR9W2 rank=0004149 x=204.0 y=3748.0 length=60
AGAGAGAGCATGCTGCCTCCCGTAGGAGTGGGTTCGATTCTGAGCCAGGATCAAACTCTG
>GJQF4QS01AUGRY rank=0004150 x=229.0 y=3548.0 length=52
AGAGACTGCATGCTGCCTCCCGTAGGAGTGCCTGAGCCAGAATCGAACCCTG
>GJQF4QS01AHTLE rank=0004153 x=85.0 y=3456.0 length=63
AGACAGTGCATGCTGCCTCCCGTAGGAGTGCCTCCCTCGTGCCTGAGCCAGGATCAAACT
CTG
>GJQF4QS01AIA9O rank=0004156 x=91.0 y=1786.0 length=56
AGACTGTCCATGCTGCCTCCCGTAGGAGTGCCTCCCTGAGCCAGGATCAAACTCTG
>GJQF4QS01AK73T rank=0004158 x=124.0 y=2487.0 length=54
AGACAGGTGCATGCTGCCTCCCGTAGGAGTCCGCTGACGCGAGATACGACCCTG
>GJQF4QS01AH5AJ rank=0004159 x=89.0 y=2233.0 length=51
AGAGCTCTCATGCTGCCTCCCGTAGGAGTGCTGAGCCAGAATCGAACCCTG
>GJQF4QS01AU7LP rank=0004163 x=238.0 y=1451.0 length=51
AGACTCACCATGCTGCCTCCCGTAGGAGTCCTGAGCCAGGATCAAACTCTG
>GJQF4QS01ARDC6 rank=0004165 x=194.0 y=2520.0 length=56
AGACGACACATGCTGCCTCCCGTAGGAGTGCCCCCCTGAGCCAGAATCGAACCCTG
>GJQF4QS01AR6HH rank=0004166 x=203.0 y=3395.0 length=55
AGACTCTGCATGCTGCCTCCCGTAGGAGTTGATCCTGAGCCAGAATCGAACCCTG
>GJQF4QS01AK6RV rank=0004169 x=124.0 y=761.0 length=54
AGACGAGTCATGCTGCCTCCCGTAGGAGTGATCCTGAGCCAGGATCAAACTCTG
>GJQF4QS01AQ5HO rank=0004171 x=192.0 y=506.0 length=61
AGACGAGTCATGCTGCCTCCCGTAGGAGTCCTTGCAGCCGCTGAGCCAGGATCAAACTCT
G
>GJQF4QS01ANQMB rank=0004176 x=153.0 y=1009.0 length=52
AGACTCTGCATGCTGCCTCCCGTAGGAGTCCTGAGCCAGAATCGAAACCCTG
>GJQF4QS01ANNLL rank=0004183 x=152.0 y=1191.0 length=249
ACGTCATGCATGCTGCCTCCCGTAGGAGTCTGGGCCGTGTCTCAGTCCCAATGTGGCCGT
TCATCCTCTCAGACCGGCTACTGATCATCGCCTTGGTGGGCCGTTACCCCTCCAACTAGC
TAATCAGACGCAATCCCCTCCTTCAGTGATAGCTTATAAATAGAGGCCACCTTTCATCCA
TCCTCGATGCCGAGNTGGATCGTATGCGGTATTAGCAGTCGTTTCCAACTGTTGTCCCCC
CTTGAAGGG
>GJQF4QS01AP1FD rank=0004184 x=179.0 y=1831.0 length=57
AGAGCTCTCATGCTGCCTCCCGTAGGAGTGTTTGTCCTGAGCCAGGATCAAACTCTG
>GJQF4QS01AFOJT rank=0004185 x=61.0 y=1911.0 length=50
AGACTCTGCATGCTGCCTCCCGTAGGAGTCTGAGCCAGAATCGAACCCTG
>GJQF4QS01AU65Z rank=0004188 x=238.0 y=885.0 length=52
AGACGAGTCATGCTGCCTCCCGTAGGAGTGCCTGAGCCAGGATCAAACTCTG
>GJQF4QS01APE8G rank=0004189 x=172.0 y=1742.0 length=52
AGACTCTGCATGCTGCCTCCCGTAGGAGTGCCTGAGCCAGGATCAAACTCTG
>GJQF4QS01AMYKS rank=0004190 x=144.0 y=1530.0 length=57
AGACCTCACATGCTGCCTCCCGTAGAGTGTTTGGTCCTGAGCCAGAATCGAACCCTG
>GJQF4QS01ASUO4 rank=0004196 x=211.0 y=2006.0 length=57
AGAGCTCTCATGCTGCCTCCCGTAGGAGTTTTGATCCTGAGCCAGAATCGAACCCTG
>GJQF4QS01AGF9S rank=0004197 x=70.0 y=974.0 length=51
AGAGGACTCATGCTGCCTCCCGTAGGAGTGCTGAGCCAGAATCGAACCCTG
>GJQF4QS01ALHS2 rank=0004199 x=127.0 y=2772.0 length=270
ACGATGGACATGCTGCCTCCCGTAGGAGTCTGGACCGTGTCTCAGTTCCAGTGTGGCCGA
TCACCCTCTCAGGTCGGCTACGCATCGTTGCCTTGGTAAGCCGTTACCTTACCAACTAGC
TAATGCGGCGCGGATCCATCTATAAGTGACAGCAAAACCGTCTTTCACTATTGAACCATG
CGGTTCAATATATTATCCGGTATTAGCTCCGGTTTCCCGAAGTTATCCCAGTCTTATAGG
TAGGTTATCCACGTGTTACTCACCCGTCCG
>GJQF4QS01ATGIR rank=0004204 x=218.0 y=1617.0 length=52
AGACCTCACATGCTGCCTCCCGTAGGAGTGCCTGAGCCAGAATCGAACCCTG
>GJQF4QS01ASEBS rank=0004206 x=206.0 y=1270.0 length=65
AGAGGACTCATGCTGCCTCCCGTAGGAGTGCCTTTGCCAGCCCCCTGAGCCAGGATCAAA
CTCTG
>GJQF4QS01AOLL0 rank=0004210 x=163.0 y=214.0 length=57
AGACTCTGCACGCTGCCTCCCGTAGGAGTCTCTGATCTGAGCCAGGATCAAACTCTG
>GJQF4QS01AFLTM rank=0004211 x=60.0 y=2472.0 length=51
AGACCACTCATGCTGCCTCCCGTAGGAGTGCTGAGCCAGAATCGAACCCTG
>GJQF4QS01ARD85 rank=0004212 x=194.0 y=3671.0 length=56
AGACTCTGCATGCTGCCTCCCGTAGGAGTGCCTCCCTGAGCCAGGAATCGAAACCT
>GJQF4QS01AS3TP rank=0004213 x=214.0 y=1547.0 length=58
AGACTCTGCATGCTGCCTCCCGTAGGAGTGTTCGATTCTGAGCCAGGATCAAACTCTG
>GJQF4QS01AETDL rank=0004216 x=51.0 y=2471.0 length=52
ACTCGACACATGCTGCCTCCCGTAGGAGTGCCTGAGCCAGGATCAAACTCTG
>GJQF4QS01AJ7PR rank=0004217 x=113.0 y=381.0 length=263
TTCCAACCCATGCTGCCTCCCGTAGGAGTCTGGACCGTGTCTCAGTTCCAGTGTGGCTGG
TCATCCTCTCAGACCAGCTAGGGATCGTCGCCTAGGTGAGCCATTACCCCACCTACTAGC
TAATCCCATCTGGGCACATCTGATGGCAAGAGGCCCGAAGGTCCCCCTCTTCGGTCTTGC
GACGTTATGCGGTATTAGCTACCGTTTCCAGTAGTTATCCCCCTCCATCGGGCAGTTTCC
CAGACATTACTCACCCGTCCGCC
>GJQF4QS01AOGH8 rank=0004218 x=161.0 y=1790.0 length=53
AGACGACACATGCTGCCTCCCGTAGGAGTGCCCTGAGCCAGAATCGAACCCTG
>GJQF4QS01AFCJW rank=0004219 x=57.0 y=2746.0 length=51
AGAGGACTCATGCTGCCTCCCGTAGGAGTGCCTGGCCAGGATCAAACTCTG
>GJQF4QS01AMOKL rank=0004220 x=141.0 y=851.0 length=257
ACGTTGCACATGCTGCCTCCCGTAGGAGTCTGGACCGTGTCTCAGTTCCAGTGTGGCTGG
TCATCCTCTCAGACCAGCTAGGGATCGTCGCCTAGGTGAGCCGTTACCCCACCTACTAGC
TAATCCCATCTGGGCACATCTGATGGCATGAGGCCCGAAGGTCCCCCACTTTGGTCTTGC
GACGTTATGCGGTATTAGCTACCGTTTCCAGTAGTTATCCCCCTCCATCAGGCAGTTTCC
CAGACATTACTCACCCG
>GJQF4QS01ASPSS rank=0004222 x=209.0 y=3850.0 length=57
AGACGTCTCATGCTGCCTCCCGTAGGAGTCAGCCCGCTGAGCCAGAATCGAACCCTG
>GJQF4QS01ARIZM rank=0004224 x=196.0 y=1616.0 length=87
AGACCTGTCATGCTGCCTCCCGTAGGAGTCTCCCTCGCGCCTCAGAGACCTGGTCATGCT
GCCTCCCTGAGCCAGAATCGAACCCTG
>GJQF4QS01AENDD rank=0004229 x=49.0 y=2879.0 length=59
AGACTCTGCATGCTGCCTCCCGTAGGAGTGAGTTTATCCTGAGCCAGGATCAAACTCTG
>GJQF4QS01ATYYP rank=0004230 x=224.0 y=943.0 length=56
ACTCGACACATGCTGCCTCCCGTAGGAGTGCCTCCCTGAGCCAGGATCAAACTCTG
>GJQF4QS01AOIZE rank=0004231 x=162.0 y=904.0 length=62
AGAGGAGAGCATGCTGCCCTCCCGGTAGGAGTGTTTGATCCTGAGCCAGGATCGAAACTC
TG
>GJQF4QS01AHOTG rank=0004232 x=84.0 y=1362.0 length=80
TTCCGCATCATGCTGCCTCCCGTAGGAGTCTGGGCCGTGTCTCAGTTCCAGTGTGGCCGA
TCACCCTCTCAGGTCGGCTA
>GJQF4QS01ASPV4 rank=0004234 x=209.0 y=3970.0 length=53
AGAGCTCTCATGCTGCCTCCCGTAGGAGTCCGCTGAGCCAGGATCAAACTCTG
>GJQF4QS01AE8CR rank=0004238 x=56.0 y=1401.0 length=52
AGACGTGACATGCTGCCTCCCGTAGGAGTGCCTGAGCCAGGATCAAACTCTG
>GJQF4QS01ARE0O rank=0004240 x=195.0 y=566.0 length=66
ACTCTGCATGCTGCCTCCCGTAGGAGTGCTCAGTCAGAGTTTGACCTGAGCCAGAATCGA
ACCCTG
>GJQF4QS01ASA5R rank=0004242 x=205.0 y=1261.0 length=50
AGAGACTGCATGCTGCCTCCCGTAGGAGTCTGAGCCAGGATCAAACTCTG
>GJQF4QS01AKZKB rank=0004243 x=121.0 y=3705.0 length=51
AGACTGTCCATGCTGCCTCCCGTAGGAGTGCTGAGCCAGAATCGAACCCTG
>GJQF4QS01AOSU2 rank=0004245 x=165.0 y=1420.0 length=98
AGAGCTGACATGCTGCCTCCCGTAGGAGTTCAGAGAGCTGACATGCTGCCTCCCGTAGGA
GCCAGTCAGAGTTTGATCCTGGCCAGAATCGAACCCTG
>GJQF4QS01ASRRW rank=0004247 x=210.0 y=2314.0 length=52
AGAGAGAGCATGCTGCCTCCCGTAGGAGTCGCTGAGCCAGAATCGAACCCTG
>GJQF4QS01AMVFI rank=0004251 x=143.0 y=1548.0 length=56
AGACCTGTCATGCTGCCTCCCGTAGGAGTGCCTCCCTGAGCCAGGATCAAACTCTG
>GJQF4QS01AU628 rank=0004253 x=238.0 y=786.0 length=54
AGAGAGAGCATGCTCGCCCTCCCGTAGGAGTGCCTGAGCCAGAATCGAACCCTG
>GJQF4QS01AED88 rank=0004255 x=46.0 y=3354.0 length=58
AGACCACTCATGCTGCCTCCCGTAGGAGTGTTCGATTCTGAGCCAGGATCAAACTCTG
>GJQF4QS01AP7OR rank=0004259 x=181.0 y=1753.0 length=52
AGAGGACTCATGCTGCTTCCCGTAGGAGTCGCTGAGCCAGAATCGAACCCTG
>GJQF4QS01APJR8 rank=0004262 x=173.0 y=3542.0 length=57
AGAGCACACATGCTGCCTCCCGTAGGAGTGCGCCCGCTGAGCCAGAATCGAACCCTG
>GJQF4QS01AT15Q rank=0004263 x=225.0 y=988.0 length=51
AGACTCTGCATGCTGCCTCCCGTAGGAGTGCTGAGCCAGAATCGAACCCTG
>GJQF4QS01ALNO7 rank=0004269 x=129.0 y=2217.0 length=273
ACGTTGGTCATGCTGCCTCCCGTAGGAGTCTGGACCGTGTCTCAGTTCCAGTGTGGCCGA
TCACCCTCTCAGGTCGGCTACGTATCGTTGCCTTGGTAAGCCGTTACCTTACCAACTAGC
TAATGCGGCGCGGATCCATCTATAAGTGACAGCAAAGCCGCCTTTCACTATTGAACCATG
CGGTTCAATATGTTATCCGGTATTAGCTCCGGTTTCCCGAAGTTATCCCAGTCTTATAGG
TAGGTTATCCACGTGTTACTCACCCGTCCGCCG
>GJQF4QS01AOS8G rank=0004270 x=165.0 y=1902.0 length=261
ATTCGAGTCATGCTGCCTCCCGTAGGAGTCTGGACCGTGTCTCAGTTCCAGTGTGGCTGG
TCATCCTCTCAGACCAGCTAGGGATCGTCGCCTAGGTGAGCCGTTACCCCACCTACTAGC
TAATCCCATCTGGGCACATCCGATGGCAAGAGGCCCGAAGGTCCCCCTCTTTGGTCTTGC
GACGTTATGCGGTATTAGCTACCGTTTCCAGTAGTTATCCCCCTCCATCAGGCAGTTTCC
CAGACATTACTCACCCGTCCG
>GJQF4QS01AGYBW rank=0004274 x=75.0 y=3898.0 length=56
ACTCGACACATGCTGCCTCCCGTAGGAGTGCCCGCCTGAGCCAGGATCAAACTCTG
>GJQF4QS01AKDZX rank=0004275 x=115.0 y=331.0 length=51
AGACGAGTCATGCTGCCTCCCGTAGGAGTGCTGAGCCAGAATCGAACCCTG
>GJQF4QS01AF6MS rank=0004277 x=67.0 y=770.0 length=59
AGACCTGTCATGCTGCCTCCCGTAGGAGTTGTTTGATCCTGAGCCAGAATCGAACCCTG
>GJQF4QS01APCX6 rank=0004283 x=171.0 y=2876.0 length=54
AGACCTCACATGCTGCCTCCCGTAGGAGTCCCGCTGAGCCAGAATCGAACCCTG
>GJQF4QS01AT5KD rank=0004284 x=226.0 y=1307.0 length=56
AGACGTGACATGCTGCCTCCCGTAGGAGTAGCCCGCTGAGCCAGAATCGAACCCTG
>GJQF4QS01AGATG rank=0004288 x=68.0 y=2098.0 length=59
ACTCGACACATGCTGCCTCCCGTAGGAGTAGTTTGACCCTGAGCCAGGATCAAACTCTG
>GJQF4QS01AFKPK rank=0004290 x=60.0 y=1030.0 length=59
AGAGACTGCATGCTGCCTCCCGTAGGAGTAGTTTGATCCTGAGCCAGGATCAAACTCTG
>GJQF4QS01ATNF0 rank=0004291 x=220.0 y=2398.0 length=51
AGACTCTGCATGCTGCCTCCCGTAGGAGTGCTGAGCCAGAATCGAACCCTG
>GJQF4QS01AT3D5 rank=0004292 x=225.0 y=2587.0 length=50
AGAGCAGTCATGCTGCCTCCCGTAGGAGTCTGAGCCAGAATCGAACCCTG
>GJQF4QS01ASDEP rank=0004293 x=206.0 y=79.0 length=51
AGACCTCACATGCTGCCTCCCGTAGGAGTGCTGAGCCAGAATCGAACCCTG
>GJQF4QS01AKY6X rank=0004294 x=121.0 y=3223.0 length=251
ACGTTGCACATGCTGCCTCCCGTAGGAGTCTGGACCGTGTCTCAGTTCCAGTGTGGCTGG
TCATCCTCTCAGACCAGCTAGGGATCGCCGCCTAGGTGAGCCGTTACCCCACCTACTAGC
TAATCCCATCTGGGCACATCTGATGGCATGAGGCCCGAAGGTCCCCCACTTTGGTCTTGC
GACATTATGCGGTATTAGCTACCGTTTCCAGTAGTTATCCCCCTCCATCAGGCAGTTTCC
CAGACATTACT
>GJQF4QS01ANXC9 rank=0004295 x=155.0 y=1563.0 length=63
AGACCTCACATGCTGCCTCCCGTAGGAGTCAGAGTTTTGATCCTGAGCCAGGATCAAACT
CTG
>GJQF4QS01AMOMS rank=0004296 x=141.0 y=930.0 length=52
ACTCTCTGCATGCTGCCCTCCCGTAGGAGTGCTGAGCCAGGATCAAACTCTG
>GJQF4QS01AEBWO rank=0004300 x=46.0 y=310.0 length=52
AGACCTCACATGCTGCCTCCCGTAGGAGTCGCTGAGCCAGGATCAAACTCTG
>GJQF4QS01AL2C3 rank=0004302 x=134.0 y=741.0 length=58
AGACGTCTCATGCTGCCTCCCGTAGGAGTCTGGGCCGTGTCTCAGTCCCAGTGTGGCC
>GJQF4QS01AH05R rank=0004305 x=88.0 y=973.0 length=58
AGGACACATGCTGCCTCCCGTAGGAGTGCCAGGCCCGCTGAGCCAGAATCGAACCCTG
>GJQF4QS01AFHLK rank=0004307 x=59.0 y=1094.0 length=254
ACGTAGGACATGCTGCCTCCCGTAGGAGTCTGGGCCGTGTCTCAGTCCCAGTGTGGCCGA
TCACCCTCTCAGGTCGGCTATGCATCGTGGCCTTGGTGAGCCGTTACCTCACCAACTAGC
TAATGCACCGCGGGTCCATCCATCAGCGACACCCGAAAGCGCCTTTCACTCTTATGCCAT
GCGGCATAAACTGTTATGCGGTATTAGCACCTGTTTCCAAGTGTTATCCCCCTCTGATGG
GTAGGTTACCCACG
>GJQF4QS01AKG1R rank=0004308 x=116.0 y=189.0 length=57
AGACCAGACATGCTGCCTCCCGTAGGAGTGTTGATCCTGAGCCAGAATCGAACCCTG
>GJQF4QS01AH151 rank=0004310 x=88.0 y=2279.0 length=60
AGAGCTGACATGCTGCCTCCCGTAGGAGTGAGTTTGATTCTGAGCCAGAATCGAACCCTG
>GJQF4QS01AUX7N rank=0004313 x=235.0 y=1569.0 length=57
AGACGAGTCATGCTGCCTCCCGTAGGAGTCAGCCCGCTGAGCCAGAATCGAACCCTG
>GJQF4QS01AM6FW rank=0004314 x=146.0 y=3530.0 length=274
ACTGAGTCCATGCTGCCTCCCGTAGGAGTCTGGTCCGTGTCTCAGTACCAGTGTGGGGGA
CCTTCCTCTCAGAACCCCTACGCATCGTCGCCACGGTGGGCCGTTACCCCGCCGTCAAGC
TAATGCGCCGCATGCCCATCCTCTTCCGATGAATCTTTCCTCGATCTCGGATGCCCGAAA
CCGATATACGCGGGATTAGCCTCCCTTTCGGAAGGTTGTCCCCCTGAAGAGGGCAGGTTG
CATACGTGTTACTCACCCGTGCGCCGGTCGCCGG
>GJQF4QS01AI24F rank=0004315 x=100.0 y=1021.0 length=59
AGAGAGAGCATGCTGCCTCCCGTAGGAGTAGTTTGAGCCTGAGCCAGAATCGAACCCTG
>GJQF4QS01AHQAA rank=0004318 x=84.0 y=3264.0 length=69
AGACCTCACATGCTGCCTCCCGTAGGAGTGGCCTTGGGCCCAAGCCCGCTGAGCCAGAAT
CGAACCCTG
>GJQF4QS01AP20Z rank=0004320 x=179.0 y=3905.0 length=56
AGACTCTGCATGCTGCCCTCCCGTAGGAGTGGCCCTGAGCCAGAACTCGAACCCTG
>GJQF4QS01AQGLN rank=0004321 x=184.0 y=1017.0 length=59
AGACCTCACATGCTGCCTCCCGTAGGAGTGCCTTGGCCTGAGCCAGAACTCGAACCCTG
>GJQF4QS01AHU6Z rank=0004325 x=86.0 y=1433.0 length=50
AGAGCAGTCATGCTGCCTCCCGTAGGAGTCTGAGCCAGGATCAAACTCTG
>GJQF4QS01ATV69 rank=0004328 x=223.0 y=1459.0 length=52
AGACCTCACATGCTGCCTCCCGTAGGAGTCGCCTGGCCAGGATCAAACTCTG
>GJQF4QS01AEVWD rank=0004330 x=52.0 y=1643.0 length=58
AGACCTCACATGCTGCCTCCCGTAGGAGTGTTCGATTCTGAGCCAGGATCAAACTCTG
>GJQF4QS01APQN6 rank=0004332 x=176.0 y=180.0 length=59
AGAGACTGCATGCTGCCCTCCCGTAGGAGTCAGGCCCGCTGAGCCAGGATCAAACTCTG
>GJQF4QS01AP4F8 rank=0004333 x=180.0 y=1654.0 length=51
AGAGGACTCATGCTGCCTCCCGTAGGAGTGCTGAGCCAGAATCGAACCCTG
>GJQF4QS01ARV7I rank=0004334 x=200.0 y=2364.0 length=61
AGACCAGACATGCTGCCTCCCGTAGGAGTAGGGTTCGATTCTGAGCCAGGATCAAACTCT
G
>GJQF4QS01AG6O8 rank=0004336 x=78.0 y=2458.0 length=58
AGACCACTCATGCTGCCTCCCGTAGGAGTGTTTGATCCTGAGCCAGAATCGAACCCTG
>GJQF4QS01AKPQS rank=0004339 x=118.0 y=3266.0 length=50
AGACAGTGCATGCTGCCCTCCGTAGGAGTCGCTGAGCCAGATCGAACCTG
>GJQF4QS01AHMNY rank=0004340 x=83.0 y=2668.0 length=52
AGAGCTGACATGCTGCCTCCCGTAGGAGTGCCTGAGCCAGAATCGAACCCTG
>GJQF4QS01ATCNE rank=0004344 x=217.0 y=696.0 length=262
CAACACCACATGCTGCCTCCCGTAGGAGTCTGGACCGTGTCTCAGTTCCAGTGTGGCTGG
TCATCCTCTCAGACCAGCTAGGGATCGTCGCCTAGGTGAGCCGTTACCCCACCTACTAGC
TAATCCCATCTGGGTTCATCTGATGGCAAGAGGCCCGAAGGTCCCCCTCTTTGGTCTTGC
GACGTTATGCGGTATTAGCTACCGTTTCCAGTAGTTACTCCCCCTCCATCAGGCAGATCC
CCAGACATTACTCACCCGTCCG
>GJQF4QS01AN43Q rank=0004345 x=157.0 y=3396.0 length=64
AGACCACTCATGCTGCCTCCCGTAGGAGTCTTGCCAGGGCCCGCTGAGCCAGGATCAAAC
TCTG
>GJQF4QS01AKEKQ rank=0004346 x=115.0 y=1080.0 length=57
AGACTCTGCATGCTGCCTCCCGTAGGAGTCTCTGATCTGAGCCAGAATCGAACCCTG
>GJQF4QS01AS05X rank=0004347 x=213.0 y=2195.0 length=54
AGACTCTGCATGCTGCCTCCCGTAGGAGTGATCCTGAGCCAGAATCGAACCCTG
>GJQF4QS01AM1PH rank=0004348 x=145.0 y=1491.0 length=273
ACGAGAACCATGCTGCCTCCCGTAGGAGTCTGGACCGTGTCTCAGTTCCAGTGTGGCCGA
TCNCCCTCTCAGGTCGGCTACGCATCGTTGCCTTGGTAAGCCGTTACCTTACCAACTAGC
TAATGCGGCGCGGATCCATCTATAAGTGACAGCAAAACCGTCTTTCACTATTGAACCATG
CGGTTCAATATATTATCCGGTATTAGCTCCGGTTTCCCGAAGTTATCCCAGTCTTATAGG
TAGGTTATCCACGTGTTACTCACCCGTCCGCCG
>GJQF4QS01AFPQG rank=0004350 x=61.0 y=3446.0 length=50
AGAGCAGTCATGCTGCCTCCCGTAGGAGTCTGAGCCAGGATCAAACTCTG
>GJQF4QS01AQRDR rank=0004352 x=187.0 y=2701.0 length=64
AGAGCTCTCATGCTGCCTCCCGTAGGAGTGCCTTGGGCCAGCCCTGAGCCAGGATCAAAC
TCTG
>GJQF4QS01AN87H rank=0004353 x=159.0 y=523.0 length=53
AGAGAGAGCATGCTGCCTCCCGTAGGAGTCCGCTGAGCCAGAATCGAACCCTG
>GJQF4QS01AL95V rank=0004354 x=136.0 y=2657.0 length=53
AGAGCTCTCATGCTGCCTCCCGTAGGAGTATCCTGAGCCAGGATCAAACTCTG
>GJQF4QS01AISI5 rank=0004356 x=96.0 y=3679.0 length=52
AGAGCTCTCATGCTGCCTCCCGTAGGAGTGCCTGAGCCAGAATCGAACCCTG
>GJQF4QS01AKBXN rank=0004361 x=114.0 y=1753.0 length=41
AGACCTGTCATGCTGCCTCCCTGAGCCAGGATCAAACTCTG
>GJQF4QS01AP20Q rank=0004362 x=179.0 y=3896.0 length=52
AGAGAGAGCATGCTGCCTCCCGTAGGAGTGCCTGAGCCAGAATCGAACCCTG
>GJQF4QS01AO8YO rank=0004364 x=170.0 y=1806.0 length=57
AGACCTCACATGCTGCCTCCCGTAGGAGTGTTCGATCCTGAGCCAGGTCAAACTCTG
>GJQF4QS01AN014 rank=0004370 x=156.0 y=2250.0 length=54
AGACCAGACAATGCTGCCTCCCGTAGGAGTATCCTGAGCCAGAATCGAACCCTG
>GJQF4QS01ARCKP rank=0004375 x=194.0 y=1495.0 length=55
AGACGTGACATGCTGCCTCCCGTAGGAGTGCCCGCTGAGCCAGGATCAAACTCTG
>GJQF4QS01AJCLM rank=0004376 x=103.0 y=1016.0 length=58
AGAGCACACATGCTGCCTCCCGTAGGAGTGTTCGATCCTGAGCCAGAATCGAACCCTG
>GJQF4QS01AU4G4 rank=0004379 x=237.0 y=1494.0 length=250
ACGTGTACCATGCTGCCTCCCGTAGGAGTCTGGGCCGTGTCTCAGTCCCAATGTGGCCGT
TCATCCTCTCAGACCGGCTACTGATCATCGCCTTGGTGGGCCGTTACCCCTCCAACTAGC
TAATCAGACGCAATCCCCTCCTTCAGTGATAGCTTACATGTAGAGGCCACCTTTCATCTA
TCCTCGATGCCGAGATTAGATCGTATGCGGTATTAGCAGTCGTTTCCAACTGTTGTCCCC
CTNTGAAGGG
>GJQF4QS01AFWOJ rank=0004380 x=64.0 y=161.0 length=57
AGAGAGAGCATGCTGCCTCCCGTAGGAGTGTTTGGTCCTGAGCCAGATCAAACTCTG
>GJQF4QS01AI6HL rank=0004381 x=101.0 y=1287.0 length=51
AGACCTCACATGCTGCCTCCCGTAGGAGTCCTGAGCCAGGATCAAACTCTG
>GJQF4QS01AG29V rank=0004382 x=77.0 y=2113.0 length=73
AGACCACTCATGCTGCCTCCCGTAGGAGTAGAGACCACTCATGCTGGCCTCCCTGAGCCA
GAATCGAACCCTG
>GJQF4QS01ARLAE rank=0004383 x=197.0 y=500.0 length=58
AGACGTCTCATGCTGCCTCCCGTAGGAGTATTCGATTCTGAGCCAGAATCGAACCCTG
>GJQF4QS01AGBZS rank=0004385 x=68.0 y=3622.0 length=41
ACTCGACACATGCTGCCTCCCTGAGCCAGGATCAAACTCTG
>GJQF4QS01AG2Y3 rank=0004388 x=77.0 y=1725.0 length=51
AGAGCTGACATGCTGCCTCCCGTAGGAGTCCTGAGCCAGGATCAAACTCTG
>GJQF4QS01AP5J0 rank=0004390 x=180.0 y=3086.0 length=74
AGAGACTGCATGCTGCCTCCCGTAGGAGTAACCGTCCCTGTAACAAACTAACCCTGAGCC
AGAATCGAACCCTG
>GJQF4QS01AMSR7 rank=0004395 x=142.0 y=2213.0 length=54
AGAGGACTCATGCTGCCTCCCGTAGGAGTGATTCTGAGCCAGGATCAAACTCTG
>GJQF4QS01AOB0O rank=0004398 x=160.0 y=70.0 length=52
AGAGCTCTCATGCTGCCTCCCGTAGGAGTGGCTGAGCCAGAATCGAACCCTG
>GJQF4QS01ARVWZ rank=0004399 x=200.0 y=1985.0 length=50
AGAGAGAGCATGCTGCCTCCCGTAGGAGTCTGAGCCAGAATCGAACCCTG
>GJQF4QS01AHG5N rank=0004400 x=81.0 y=3721.0 length=97
AGACTCTGCATGCTGCCTCCCGTAGGAGTCGCCATCAGAGACTCTGCATGCTGCCTCCCG
TAGGAGCTTGAGGCCGCTGAGCCAGGATCAAACTCTG
>GJQF4QS01AITMH rank=0004404 x=97.0 y=999.0 length=53
AGAGAGAGCATGCTGCCTCCCGTAGGAGTCCGCTGAGCCAGGATCAAACTCTG
>GJQF4QS01ANBCB rank=0004408 x=148.0 y=1689.0 length=261
ACGTCTTCCATGCTGCCTCCCGTAGGAGTCTGGACCGTGTCTCAGTTCCAGTGTGGCTGG
TCATCCTCTCAGACCAGCTAGGGATCGTCGCCTAGGTGAGCCGTTACCCCACCTACTAGC
TAATCCCATCTGGGCACATCTGATGGCATGAGGCCCGAAGGTCCCCCACTTTGGTCTTGC
GACGTTATGCGGTATTAGCTACCGTTTCCAGTAGTTATCCCCCTCCATCAGGCAGTTTCC
CAGACATTACTCACCCGTCCG
>GJQF4QS01AEWC3 rank=0004410 x=52.0 y=2245.0 length=57
AGACCTCACATGCTGCCTCCCGTAGGAGTCTGCACGCTGAGCCAGGATCAAACTCTG
>GJQF4QS01AKSLE rank=0004411 x=119.0 y=2864.0 length=269
TTCCAACCCATGCTGCCTCCCGTAGGAGTCTGGACCGTGTCTCAGTTCCAGTGTGGCTGG
TCATCCTCTCAGACCAGCTAGGGATCGTCGCCTAGGTGAGCCGTTACCCCACCTACTAGC
TAATCCCATCTGGGCACATCCGATGGCAAGAGGCCCGAAGGTCCCCCTCTTTGGTCTTGC
GACGTTATGCGGTATTAGCTACCGTTTCCAGTAGTTATCCCCCTCCATCGGGCAGTTTCC
CAGACATTACTCACCCGTCCGCCACTCGT
>GJQF4QS01AFSK6 rank=0004412 x=62.0 y=3048.0 length=50
ACTGTGACCATGCTGCCTCCCGTAGGAGTCTGAGCCAGGATCAAACTCTG
>GJQF4QS01AKT05 rank=0004413 x=120.0 y=631.0 length=247
ACGATGCTCATGCTGCCTCCCGTAGGAGTCTGGGCCGTGTCTCAGTCCCAGTGTGGCCGA
TCACCCTCTCAGGTCGGCTATGCATCGTGGCCTTGGTGAGCCGTTACCTCACCAACTAGC
TAATGCACCGCGGGTCCATCCATCAGCGACACCCGAAAGCGCCTTTCACTCTTATGCCAT
GCGGCATAAACTGTTATGCGGTATTAGCACCTGTTTCCAAGTGTTATCCCCCTCTGATGG
GTTACGG
>GJQF4QS01AMBYW rank=0004415 x=137.0 y=902.0 length=257
ACGAGTAGCATGCTGCCTCCCGTAGGAGTCTGGACCGTGTCTCAGTTCCAGTGTGGCTGG
TCATCCTCTCAGACCAGCTAGGGATCGTCGCCTAGGTGAGCCATTACCCCACCTACTAGC
TAATCCCATCTGGGCACATCTGATGGCAAGAGGCCCGAAGGTCCCCCTCTTTGGTCTTGC
GACGTTATGCGGTATTAGCTACCGTTCCCAGTAGTTATCCCCCTCCATCAGGCAGTTTCC
CAGACATTACTCACCCG
>GJQF4QS01APOWW rank=0004418 x=175.0 y=1998.0 length=59
AGAGCTCTCATGCTGCCTCCCGTAGGAGTAGTTTGATCCTGAGCCAGGATCAAACTCTG
>GJQF4QS01ASGJS rank=0004421 x=207.0 y=54.0 length=255
ACGTAGGACATGCTGCCTCCCGTAGGAGTCTGGGCCGTGTCTCAGTCCCAATGTGGCCGT
TCATCCTCTCAGACCGGCTACTGATCATCGCCTTGGTGGGCCGTTACCCCTCCAACTAGC
TAATCAGACGCAATCCCCTCCTTCAGTGATAGCTTACATGTAGAGGCCACCTTTCATCTA
TCCTCGATGCCGAGATTAGATCGTATGCGGTATTAGCAGTCGTTTCCAACTGTTGTCCCC
CTCTGAAGGGTCGGG
>GJQF4QS01APVO8 rank=0004424 x=177.0 y=2602.0 length=52
AGAGCTGACATGCTGCCTCCCGTAGGAGTGCCTGAGCCAGAATCGAACCCTG
>GJQF4QS01AMZHY rank=0004425 x=144.0 y=2724.0 length=58
AGAGAGAGCATGCTGCCTCCCGTAGGAGTGTTTGAGCCTGAGCCAGGATCAAACTCTG
>GJQF4QS01AGNQ6 rank=0004426 x=72.0 y=2480.0 length=274
ACTGGTGTCATGCTGCCTCCCGTAGGAGTCTGGTCCGTGTCTCAGTACCAGTGTGGGGGA
CCTTCCTCTCAGAACCCCTACGCATCGTCGCCACGGTGGGCCGTTACCCCGCCGTCAAGC
TAATGCGCCGCATGCCCATCCTCTTCCGATGAATCTTTCCTCGATCTCGGATGCCCGAAA
CCGATATACGCGGGATTAGCCTCCCTTTCGGAAGGTTGTCCCCCTGAAGAGGGCAGGTTG
CATACGTGTTACTCACCCGTGCGCCGGTCGCCGG
>GJQF4QS01ARADB rank=0004428 x=193.0 y=2733.0 length=51
AGACTCTGCATGCTGCCTCCCGTAGGAGTCTGAGCCAGAATCGAACCCCTG
>GJQF4QS01ANUPU rank=0004429 x=154.0 y=2224.0 length=264
AGACGTGACATGCTGCCTCCCGTAGGAGTCTGGACCGTGTCTCAGTTCCAGTGTGACTGA
TCATCCTCTCAAACCAGTTATGCGTCATCGTCTTGGTAGGCCATTACCCCACCAACTAAC
TGATACAATACAGGCTAATCTCTTACCAATAAATCTTTCCCTTTTTATCTTTTGATAAAA
AGGAATATAAGGTATTAGCAATCGTTTCCAATTGTTATCCCTTAGTAAGAGGCATATTAC
CTATACATTACTCACCCGTGCGCC
>GJQF4QS01AM35V rank=0004431 x=146.0 y=577.0 length=58
ACGAGAACCATGCTGCCTCCCGTAGGAGTGGCCCGGGCTGAGCCAGGATCAAACTCTG
>GJQF4QS01AIFF9 rank=0004433 x=92.0 y=3111.0 length=52
AGACTAGACATGCTGCCTCCCGTAGGAGTGCCTGAGCCAGGATCAAACTCTG
>GJQF4QS01AFI4T rank=0004438 x=59.0 y=3083.0 length=58
ACTCGACACATGCTGCCTCCCGTAGGAGTGTTTGATCCTGAGCCAGGATCAAACTCTG
>GJQF4QS01ARJTX rank=0004439 x=196.0 y=2707.0 length=52
AGAGGACTCATGCTGCCTCCCGTAGGAGTGCCTGAGCCAGGATCAAACTCTG
>GJQF4QS01AECAQ rank=0004441 x=46.0 y=816.0 length=56
ACTCGACACATGCTGCCTCCCGTAGGAGTGCCTCCCTGAGCCAGGATCAAACTCTG
>GJQF4QS01AT9J0 rank=0004442 x=227.0 y=2382.0 length=57
AGAGGACTCATGCTGCCTCCCGTAGGAGTGCCTTGCCTGAGCCAGGATCAAACTCTG
>GJQF4QS01AIRLY rank=0004443 x=96.0 y=2484.0 length=52
AGACGAGTCATGCTGCCTCCCGTAGGAGTCGCTGAGCCAGAATCGAACCCTG
>GJQF4QS01AI6LU rank=0004444 x=101.0 y=1440.0 length=51
AGAGGACTCATGCTCCTCCCGTAGGAGTGCCTGAGCCAGGATCAAACTCTG
>GJQF4QS01AGP3B rank=0004445 x=73.0 y=1413.0 length=276
ACTGTCCCCATGCTGCCTCCCGTACGGAGTCTGGTCCGTGTCTCAGTACCAGTGTGGGGG
ACCGTTCCTCTCAGAACCCTACCGCATCGTCGCCACGGTGGGCCGTTACCCCGCCGTCAA
GCTAATGCGCCGCATGCCCATCCTCTTCCGATGAATCTTTCCTCGATCTCGGATGCCCGA
AACCGATATACGCGGGATTAGCCTCCCTTTCGGAAGGTTGTCCCCCTGAAGAGGGCAGGT
TGCATACGTGTTACTCACCCGTGCGCCGGTCGCCGG
>GJQF4QS01AJF2M rank=0004446 x=104.0 y=1420.0 length=59
AGAGCTGACATGCTGCCTCCCGTAGGAGTAGTTTGATCCTGAGCCAGAATCGAACCCTG
>GJQF4QS01AT355 rank=0004447 x=225.0 y=3595.0 length=56
AGACCTGTCATGCTGCCTCCCGTAGGAGTTCGATTCTGAGCCAGGATCAAACTCTG
>GJQF4QS01AI0EM rank=0004448 x=99.0 y=1596.0 length=252
TATTGGCGCATGCTGCCTCCCGTAGGAGTCTGGGCCGTGTCTCAGTCCCAGTGTGGCCGA
TCACCCTCTCAGGTCGGCTATGTATCGTTGCCTAGGTAGGCCATTACCCTACCTACTAGC
TAATACAACGCAGGTCCATCTACTAGCGATGCAATTGCATCTTTCAAGCATCTGACATGT
GTTACATACTGTTATGCGGTATTAGCTATTCGTTTACCAATAGTTACTCCCCTACTAAGT
AGGTAGTTACCG
>GJQF4QS01AN9C1 rank=0004452 x=159.0 y=723.0 length=51
ACTGTCAGCATGCTGCCTCCCGTAGGAGTGCTGAGCCAGGATCAAACTCTG
>GJQF4QS01AIDAB rank=0004454 x=92.0 y=305.0 length=57
AGAGCTCTCATGCTGCCTCCCGTAGGAGTGCCTTGCCTGAGCCAGGATCAAACTCTG
>GJQF4QS01AEGCW rank=0004456 x=47.0 y=1982.0 length=51
AGACGTCTCATGCTGCCTCCCGTAGGAGTCCTGAGCCAGAATCGAACCCTG
>GJQF4QS01AHWIR rank=0004457 x=86.0 y=3153.0 length=50
AGACCTCACATGCTGCCTCCCGTAGGAGTCTGAGCCAGAATCGAACCCTG
>GJQF4QS01AJOQ0 rank=0004463 x=107.0 y=378.0 length=51
AGAGACNCATGCTGCCTCCCGTAGGAGTGCTGAGCCAGAATCGAAACCCTG
>GJQF4QS01ATMDG rank=0004464 x=220.0 y=1010.0 length=69
AGAGGACTCATGCTGCCTCCCGTAGGAGTGCTCAGTCAGAGTTTGATCCTGAGCCAGAAT
CGAACCCTG
>GJQF4QS01AJ6A0 rank=0004465 x=112.0 y=2650.0 length=270
ACTCGAGTCATGCTGCCTCCCGTAGGAGTTTGGACCGTGTCTCAGTTCCAATGTGGGGGA
CCTTCCTCTCAGAACCCCTATCCATCGTTGACTAGGTGGGCCGTTACCCCGCCTACTATC
TAATGGAACGCATCCCCATCGTCTACCGGAAAATACCTTTAATCATGCGGACATGTGAAC
TCATGATCCCATCCTGGATTAATCTTCCTTTCAGAAGGCTGGCCAAGAGTAGACGGCAGG
TTGGATACGTGTTACTCACCCGTGCGCCGG
>GJQF4QS01AU142 rank=0004468 x=236.0 y=2564.0 length=56
AGACTCACCATGCTGCCTCCCGTAGGAGTGCCTCCCTGAGCCAGGATCAAACTCTG
>GJQF4QS01AT4AO rank=0004470 x=225.0 y=3758.0 length=80
AGAGCAGTCATGCTGCCTCCCGTAGGAGTCTGGCCAGGATCAAACTCTGACTGAGCGGAC
TGAGCCAGAATCGAACCCTG
>GJQF4QS01AG3KW rank=0004472 x=77.0 y=2510.0 length=60
ACTCAGTGCATGCTGCCTCCCGTAGGAGTGCCAGCCCGGCTGAGCCAGGATCAAACTCTG
>GJQF4QS01ARHTG rank=0004473 x=196.0 y=98.0 length=61
ACGTCTTCCATGCTGCCTCCCGTAGGAGTCTGGGCCGTGTCTCAGTTCCCAGTGTGGCTG
G
>GJQF4QS01AP3F6 rank=0004475 x=180.0 y=356.0 length=260
TTCCAACCCATGCTGCCTCCCGTGGAGTCTGGACCGTGTCTCAGTTCCAGTGTGGCTGGT
CATCCTCTCAGACCAGCTAGGGATCGTCGCCTAGGTGAGCCATTACCCCACCTACTAGCT
AATCCCATCTGGGCACATCTGATGGCATGAGGCCCGAAGGTCCCCCACTTTGGTCTTGCG
ACGTTATGCGGTATTAGCTACCGTTTCCAGTAGTTATCCCCCTCCATCAGGCAGTTTCCC
AGACATTACTCACCCGTCCG
>GJQF4QS01AL1W7 rank=0004477 x=134.0 y=169.0 length=53
AGACTGTCCATGCTGCCTCCCGTAGGAGTATCCTGAGCCAGAATCGAACCCTG
>GJQF4QS01AQMLV rank=0004479 x=186.0 y=609.0 length=52
AGACGAGTCATGCTGCCTCCCGTAGGAGTGCTGAGCCAGAATCGAACCCCTG
>GJQF4QS01AKN1X rank=0004480 x=118.0 y=1075.0 length=51
AGAGAGAGCATGCTGCCTCCCGTAGGAGTCCTGAGCCAGAATCGAACCCTG
>GJQF4QS01AH47S rank=0004481 x=89.0 y=2134.0 length=59
AGAGGACTCATGCTGCCTCCCGTAGGAGTGGCCTTGGCCTGAGCCAGGATCAAACTCTG
>GJQF4QS01AITGD rank=0004483 x=97.0 y=779.0 length=47
AGACTCACCATGCTGCCTCCCGTAGGAGTCCTGAGCCAGATCAACCT
>GJQF4QS01AK919 rank=0004486 x=125.0 y=927.0 length=53
ACTCGACACATGCTGCCTCCCGTAGGAGTATCCTGAGCCAGAATCGAACCCTG
>GJQF4QS01AFXQ4 rank=0004487 x=64.0 y=1550.0 length=52
AGAGGACTCATGCTGCCTCCCGTAGGAGTGCCTGAGCCAGAATCGAACCCTG
>GJQF4QS01AJ4PH rank=0004490 x=112.0 y=579.0 length=52
AGACGTCTCATGCTGCCTCCCGTAGGAGTGCCTGAGCCAGAATCGAACCCTG
>GJQF4QS01ASVJI rank=0004491 x=211.0 y=3100.0 length=51
AGACAGTGCATGCTGCCTCCCGTAGGAGTCCTGAGCCAGAATCGAACCCTG
>GJQF4QS01AKBJ1 rank=0004493 x=114.0 y=1263.0 length=62
AGACCAGACATGCTGCCTCCCGTAGGAGTGCCTTGAGCCCGCTGAGCCAGGATCAAACTC
TG
>GJQF4QS01AS2O8 rank=0004495 x=214.0 y=90.0 length=50
AGAGACTGCATGCTGCCTCCCGTAGGAGTCTGAGCCAGGATCAAACTCTG
>GJQF4QS01AITYV rank=0004496 x=97.0 y=1445.0 length=53
AGAGAGTCCATGCTGCCTCCCGTAGGAGTATCCTGAGCCAGAATCGAACCCTG
>GJQF4QS01AHY11 rank=0004498 x=87.0 y=2343.0 length=52
AGACGTCACATGCTGCCTCCCGTAGGAGTGCCTGAGCCAGAATCGAACCCTG
>GJQF4QS01AM1H9 rank=0004499 x=145.0 y=1231.0 length=261
ACGTTGTACATGCTGCCTCCCGTAGGAGTCTGGACCGTGTCTCAGTTCCAGTGTGGCTGG
TCATCCTCTCAGACCAGCTAGGGATCGTCGCCTAGGTGAGCCGTTACCCCACCTACTAGC
TAATCCCATCTGGGCACATCTGACGGCATGAGGCCCGAAGGTCCCCCACTTTGGTCTTGC
GACATTATGCGGTATTAGCTACCGTTTCCAGTAGTTATCCCCCTCCATCAGGCAGTTTCC
CAGACATTACTCACCCGTCCG
>GJQF4QS01ALPKJ rank=0004504 x=130.0 y=545.0 length=68
AGAGGACTCATGCTGCCTCCCGTAGGAGTACTCGAGACACTGCTGCACTGAGCCAGAATC
GAACCCTG
>GJQF4QS01AN9GU rank=0004508 x=159.0 y=860.0 length=71
AGACTGAGCATGCTGCCTCCCGTAGGAGTGCCTCCCTCGCGCCGTCAGAGACTGAGCCAG
AACGAACCCTG
>GJQF4QS01AGCRX rank=0004512 x=69.0 y=539.0 length=56
AGAGCTGACATGCTGCCTCCCGTAGGAGTGTCTCCTGAGCCAGAAGTCAACCCTAG
>GJQF4QS01AK0I0 rank=0004515 x=122.0 y=858.0 length=51
AGAGCAGTCATGCTGCCTCCCGTAGGAGTCCTGAGCCAGGATCAAACTCTG
>GJQF4QS01AGHDH rank=0004518 x=70.0 y=2403.0 length=258
ACGTCTTCCATGCTGCCTCCCGTAGGAGTCTGGACCGTGTCTCAGTTCCAGTGTGGCTGG
TCATCCTCTCAGACCAGCTAGGGATCGTCGCCTAGGTGAGCCGTTACCCCACCTACTAGC
TAATCCCATCTGGGCACATCTGATGGCATGAGGCCCGAAGGTCCCCCACTTTGGTCTTGC
GACATTATGCGGTATTAGCTACCGTTTCCAGTAGTTATCCCCCTCCATCAGGCAGTTTCC
CAGACATTACTCACCCCG
>GJQF4QS01AMS0P rank=0004522 x=142.0 y=2519.0 length=273
TTCCGCATCATGCTGCCTCCCGTAGGAGTCTGGACCGTGTCTCAGTTCCAGTGTGGCCGA
TCACCCTCTCAGGTCGGCTACGTATCGTTGCCTTGGTGAGCCGTTACCTCACCAACTAGC
TAATACGGCGCGGGTCCATCTATAAGTGATAGCAAAACCATCTTTCACTATTGAACCATG
CGGTTCAACATATTATCCGGTATTAGCTCCGGTTTCCCGAAGTTGTCCCAGTCTTATAGG
TAGGTTACCCACGTGTTACTCACCCGTCCGCCG
>GJQF4QS01ADWYC rank=0004525 x=41.0 y=1410.0 length=272
ACTGTCTCCATGCTGCCTCCCGTAGGAGTTTGGGCCGTGTCTCAGTCCCAATGTGGCCGT
CCACCCTCTCAGGCCGGCTACTGATCGTCGCCTTGGTGGGCCGTTACCCCGCCAACAAGC
TAATCAGACGCGGGTCCATCTTACACCACTAATGTTTTTCACTCTGTCCCATGCGGGACT
GTGCGCTTATGCGGTATTAGCACCTATTTCTAAGTGTTATCCCCCTGTGTAAGGCAGGTT
ACCCACGCGTTACTCACCCGTCCGCCACTAAG
>GJQF4QS01AKBFM rank=0004528 x=114.0 y=1104.0 length=270
ACTGCTGACATGCTGCCTCCCGTAGGAGTCTGGTCCGTGTCTCAGTACCAGTGTGGGGGA
CCTTCCTCTCAGAACCCCTACGCATCGTCGCCACGGTGGGCCGTTACCCCGCCGTCAAGC
TAATGCGCCGCATGCCCATCCTCTTCCGATGAATCTTTCCTCGATCTCGGATGCCCGAAA
CCGATATACGCGGGATTAGCCTCCCTTTCGGAAGGTTGTCCCCCTGAAGAGGGCAGGTTG
CATACGTGTTACTCACCCGTGCGCCGGTCG
>GJQF4QS01APAWH rank=0004530 x=171.0 y=223.0 length=50
AGAGCAGTCATGCTGCCTCCCGTAGGAGTCTGAGCCAGAATCGAACCCTG
>GJQF4QS01AP050 rank=0004535 x=179.0 y=1494.0 length=58
AGAGGACTCATGCTGCCTCCCGTAGGAGTGTTTGATCCTGAGCCAGGATCAAACTCTG
>GJQF4QS01ATIMX rank=0004538 x=219.0 y=263.0 length=57
AGAGGACTCATGCTGCCCTCCCGTAGGAGTGCCCGCTGAGCCAGAATCGAACCCCTG
>GJQF4QS01AOC0O rank=0004539 x=160.0 y=1366.0 length=264
AACCGGAACATGCTGCCTCCCGTAGGAGTCTGGACCGTGTCTCAGTTCCAGTGTGGCTGG
TCATCCTCTCAGACCAGCTAGGGATCGTCGCCTAGGTGAGCCGTTACCCCACCTACTAGC
TAATCCCATCTGGGCACATCTGATGGCATGAGGCCCGAAGGTCCCCCACTTTGGTCTTGC
GACGTTATGCGGTATTAGCTACCGTTTCCAGTAGTTATCCCCCTCCATCAGGCAGTTTCC
CAGACATTACTCACCCGTCCGCCG
>GJQF4QS01AH7O4 rank=0004541 x=90.0 y=1254.0 length=56
ACTCGACACATGCTGCCTCCCGTAGGAGTGCCTCCCTGAGCCAGGATCAAACTCTG
>GJQF4QS01AO0BP rank=0004544 x=167.0 y=2899.0 length=65
AGAGGACTCATGCTGCCTCCCGTAGGAGTAGTCAGAGTTTGATCCTGAGCCAGAATCGAA
CCCTG
>GJQF4QS01AMJDH rank=0004547 x=139.0 y=2307.0 length=61
AGACGAGTCATGCTGCCTCCCGTAGGAGTAGAGTTTGATCCTGAGCCAGAATCGAACCCT
G
>GJQF4QS01AFLXI rank=0004548 x=60.0 y=2612.0 length=69
AGAGGACTCATGCTGCCTCCCGTAGGAGTTACTCGAGACACTGCTGCACTGAGCCAGAAT
CGAACCCTG
>GJQF4QS01AFS1D rank=0004550 x=62.0 y=3631.0 length=58
AGACGTCTCATGCTGCCTCCCGTAGGAGTCTTGCCCCCTGAGCCAGAATCGAACCCTG
>GJQF4QS01AE439 rank=0004553 x=55.0 y=1303.0 length=52
AGAGGACTCATGCTGCCTCCCGTAGGAGTGCCTTGGCCAGGATCAAACTCTG
>GJQF4QS01AOIDN rank=0004555 x=162.0 y=121.0 length=78
AGACGACACATGCTGCCTCCCGTAGGAGTGCTCAGCCAGAATCGAACCCTGACTGAGCTG
AGCCAGGATCAAACTCTG
>GJQF4QS01APOBW rank=0004556 x=175.0 y=1242.0 length=51
ACTCGACACATGCTGCCTCCCGTAGGAGTGTTTCCTGAGCCAGATCAACCT
>GJQF4QS01AQZ8C rank=0004557 x=190.0 y=1882.0 length=51
AGACTTGCATGCTGCCTCCCGTAGGAGTGTCCTGAGCCAGAATCGAACCTG
>GJQF4QS01ALZXQ rank=0004558 x=133.0 y=1692.0 length=52
AGACCTCACATGCTGCCTCCCGTAGGAGTGCCTGAGCCAGAATCGAACCCTG
>GJQF4QS01AFG0S rank=0004559 x=59.0 y=346.0 length=69
AGACTCTGCATGCTGCCTCCCGTAGGAGTGCTCAGTCAGAGTTTGATCCTGAGCCAGAAT
CGAACCCTG
>GJQF4QS01AHU9N rank=0004560 x=86.0 y=1529.0 length=64
AGACCTCACATGCTGCCTCCCGTAGGAGTGTCAGAGTTTGATCCTGAGCCAGAATCGAAC
CCTG
>GJQF4QS01AU720 rank=0004565 x=238.0 y=2074.0 length=56
AGACGTGACATGCTGCCTCCCGTAGGAGTGCCTCCCTGAGCCAGAATCGAACCCTG
>GJQF4QS01AH44I rank=0004569 x=89.0 y=2016.0 length=50
AGAGCGACATGCTGCCTCCCGTAGGAGTCCTGAGCCAGGATCAAACTCTG
>GJQF4QS01AEVZM rank=0004571 x=52.0 y=1760.0 length=58
AGACCTGTCATGCTGCCTCCCGTAGGAGTGTTTGATCCTGAGCCAGGATCAAACTCTG
>GJQF4QS01AHTD2 rank=0004573 x=85.0 y=3192.0 length=52
AGACAGTGCATGCTGCCTCCCGTAGGAGTCGCTGAGCCAGAATCGAACCCTG
>GJQF4QS01AK0IL rank=0004575 x=122.0 y=843.0 length=53
AGACCTCACATGCTGCCTCCCGTAGGAGTATCCTGAGCCAGGATCAAACTCTG
>GJQF4QS01ASTL0 rank=0004576 x=211.0 y=598.0 length=59
AGAGGACTCATGCTGCCTCCCGTAGGAGTGGCCAGCCGCTGAGCCAGAATCGAACCCTG
>GJQF4QS01AR1HW rank=0004577 x=202.0 y=1026.0 length=58
AGAGGACTCATGCTGCCTCCCGTAGGAGTCTGCTGCACTGAGCCAGAATCGAACCCTG
>GJQF4QS01AMLHG rank=0004578 x=140.0 y=946.0 length=53
AGAGCAGTCATGCTGCCTCCCGTAGGAGTATCCTGAGCCAGGATCAAACTCTG
>GJQF4QS01AQ5H8 rank=0004582 x=192.0 y=526.0 length=242
ACTGGTCACATGCTGCCTCCCGAGGAGTCTGGGCCGTGTCTCAGTCCCAATGTGGCCGTT
CACTCTCTCAAGCCGGCTACTGATCGTCGCCTTGGTAGGCCGTTACCCCACCAACAAGCT
AATCAGACGCGAGCTCATCTCAGAGCGATAAATCTTTGACAGCCAACCCCATGCGGGATA
GCTGTATCATGCGGTATTAGCGGCTGTTTCCAACCGTTATTCCCACTCCAAGGCAGATTG
CT
>GJQF4QS01AKPCM rank=0004583 x=118.0 y=2756.0 length=52
AGAGCTGACATGCTGCCTCCGTAGGAGTATCCTGAGCCAGGATCAAACTCTG
>GJQF4QS01ASHDY rank=0004585 x=207.0 y=1140.0 length=78
ACCAACCCATGCTGCCTCCCGTAGGAGTCTGGGCCGTGTCTCAGTCCCATGTGGCCGATC
ACCCTCTCAGGTCGGCTA
>GJQF4QS01AUTY1 rank=0004586 x=234.0 y=171.0 length=41
ACTCGACACATGCTGCCTCCCTGAGCCAGGATCAAACTCTG
>GJQF4QS01AS9I1 rank=0004588 x=216.0 y=747.0 length=57
AGACTGTCCATGCTGCCTCCCGTAGGAGTAGCCCGGCTGAGCCAGAATCGAACCCTG
>GJQF4QS01ARQVG rank=0004589 x=198.0 y=3642.0 length=58
AGAGCTCTCATGCTGCCTCCCGTAGGAGTGTTTGACCCTGAGCCAGAATCGAACCCTG
>GJQF4QS01ARTWX rank=0004592 x=199.0 y=3487.0 length=257
ACGACTACCATGCTGCCTCCCGTAGGAGTCTGGACCGTGTCTCAGTTCCAGTGTGGCTGG
TCATCCTCTCAGACCAGCTAGGGATCGTCGCCTAGGTGAGCCGTTACCCCACCTACTAGC
TAATCCCATCTGGGCACATCTGATGGCATGAGGCCCGAAGGTCCCCCACTTTGGTCTTGC
GACATTATGCGGTATTAGCTACCGTTTCCAGTAGTTATCCCCCTCCATCAGGCAGTTTCC
CAGACATTACTCACCCG
>GJQF4QS01AH6TB rank=0004593 x=90.0 y=109.0 length=270
ACTGTCAGCATGCTGCCTCCCGTAGGAGTCTGGTCCGTGTCTCAGTACCAGTGTGGGGGA
CCTTCCTCTCAGAACCCCTACGCATCGTCGCCACGGTGGGCCGTTACCCCGCCGTCAAGC
TAATGCGCCGCATGCCCATCCTCTTCCGATGAATCTTTCCTCGATCTCGGATGCCCGAAA
CCGATATACGCGGGATTAGCCTCCCTTTCGGAAGGTTGTCCCCCTGAAGAGGGCAGGTTG
CATACGTGTTACTCACCCGTGCGCCGGTCG
>GJQF4QS01AP4J8 rank=0004595 x=180.0 y=1798.0 length=56
AGACAGTGCATGCTGCCTCCCGTAGGAGTGCCTCCCTGAGCCAGAATCGAACCCTG
>GJQF4QS01AU1MM rank=0004599 x=236.0 y=1900.0 length=56
ACTCGACACATGCTGCCTCCCGTAGGAGTGCCTCCCTGAGCCAGGATCAAACTCTG
>GJQF4QS01ANIFM rank=0004600 x=150.0 y=2688.0 length=55
ACTCGAACATGCTGCCTCCCGTAGGAGTGCCTCCCTGAGCCAGGATCAAACTCTG
>GJQF4QS01AG32L rank=0004601 x=77.0 y=3147.0 length=56
AGAGCAGTCATGCTGCCTCCCGTAGGAGTGCCTCCCTGAGCCAGGATCAAACTCTG
>GJQF4QS01ADSXD rank=0004602 x=40.0 y=287.0 length=41
ACTCGACACATGCTGCCTCCCTGAGCCAGGATCAAACTCTG
>GJQF4QS01AFTTR rank=0004604 x=63.0 y=557.0 length=55
ACTCGACACATGCTGCCTCCCGTAGGAGTGTTTCCTGAGCCAGGATCAAACTCTG
>GJQF4QS01ARICH rank=0004605 x=196.0 y=783.0 length=54
ACTCTCTGCATGCTGCCTCCCGTAGGAGTGATCCTGAGCCAGGATCAAACTCTG
>GJQF4QS01AUSBO rank=0004606 x=233.0 y=2130.0 length=51
AGACCTCACATGCTGCCTCCCGTAGGAGTGCTGAGCCAGGATCAAACTCTG
>GJQF4QS01AHR1K rank=0004607 x=85.0 y=1446.0 length=257
AGACTGTCCATGCTGCCTCCCGTAGGAGTCCGGACCGTGTCTCAGCTCCAGTGTGGCTGG
TCATCCTCTCAGACCAGCTAGGGATCGTCGCCTAGGTGAGCCGTTACCCCACCTACTAGC
TAATCCCATCTGGGCACATCTGATGGCATGAGGCCCGAAGGTCCCCCACTTTGGTCTTGC
GACGTTATGCGGTATTAGCTACCGTTTCCAGTAGTTATCCCCCTCCATCAGGCAGTTTCC
CAGACATTACTCACCCG
>GJQF4QS01AMMRO rank=0004611 x=140.0 y=2610.0 length=254
AGAGAGTCCATGCTGCCTCCCGAGGAGTTTGGGCCGTGTCTCAGTCCCAATGTGGCCGAT
CAGTCTCTCAACTCGGCTATGCATCATCGTCTTGGTAAGCCTTTACCCCACCAACTAACT
AATGCACCGCGGATCCATCTCTAGGTGACGCCGTAGCGCCTTTTAACTTGATATCATGCG
ATACTAAGTTTTATTCGGTATTAGCATCTGTTTCCAAATGTTATCCCCAGCCTTGAGGCA
GGTTATCCACGTTG
>GJQF4QS01AMUUH rank=0004612 x=143.0 y=791.0 length=251
ACGTGTACCATGCTGCCTCCCGTAGGAGTCTGGGCCGTGTCTCAGTCCCAATGTGGCCGT
TCATCCTCTCAGACCGGCTACTGATCATCGCCTTGGTGGGCCGTTACCCCTCCAACTAGC
TAATCAGACGCAATCCCCTCCTTCAGTGATAGCTTACATGTAGAGGCCACCTTTCATCCA
TCCTCGATGCCGAGATTAGATCGTATGCGGTATTAGCAGTCGTTTCCAACTGTTGTCCCC
CTCTGAAGGGC
>GJQF4QS01APRUO rank=0004613 x=176.0 y=1710.0 length=51
AGAGAGAGCATGCTGCCTCCCGTAGGAGTCCTGAGCCAGGATCAAACTCTG
>GJQF4QS01AF6GB rank=0004615 x=67.0 y=537.0 length=58
AGAGACTGCATGCTGCCTCCCGTAGGAGTGTTCGATTCTGAGCCAGGATCAAACTCTG
>GJQF4QS01AQ0LS rank=0004617 x=190.0 y=2366.0 length=51
AGAGAGAGCATGCTGCCTCCCGTAGGAGTCCTGAGCCAGGATCAAACTCTG
>GJQF4QS01ANWCY rank=0004619 x=155.0 y=256.0 length=230
ACTCTGAGCATGCTGCCTCCCGTAGGAGTCTGGACCGTGTCTCAGTTCCAGTGTGGCTGG
TCATCCTCTCAGACCAGCTAGGGATCGTCGCCTAGGTGAGCCTTTACCCCACCTACTAGC
TAATCCCATCTGGGCACATCCGATGGCAAGAGGCCCTAAGGTCCCCCTCTTTGGTCTTGC
GACGTTATGCGGTATTAGCTACCGTTTCCAGTAGTTATCCCCCTCATCGG
>GJQF4QS01ALWTJ rank=0004620 x=132.0 y=1749.0 length=271
ACGATGGACATGCTGCCTCCCGTAGGAGTCTGGACCGTGTCTCAGTTCCAGTGTGGCCGA
TCACCCTCGTCAGGTCGGCTACGCATCGTTGCCTTGGTAAGCCGTTACCTTACCAACTAG
CTAATGCGGCGCGGATCCATCTATAAGTGACAGCAAAACCGTCTTTCACTATTGAACCAT
GCGGTTCAATATATTATCCGGTATTAGCTCCGGTTTCCCGAAGTTATCCCAGTCTTATAG
GTAGGTTATCCACGTGTTACTCACCCGTCCG
>GJQF4QS01AG7BJ rank=0004623 x=78.0 y=3261.0 length=77
AGACTCTGCATGCTGCCTCCCGTAGGAGTCCATCAGAGACTCTGCATGCGGCCTCCCTGA
GCCAGAATCGAACCCTG
>GJQF4QS01ATWGM rank=0004626 x=223.0 y=1796.0 length=52
AGAGCACACATGCTGCCTCCCGTAGGAGTGCCTGAGCCAGGATCAAACTCTG
>GJQF4QS01AF0OW rank=0004630 x=65.0 y=1262.0 length=51
AGAGAGAGCATGCTGCCTCCCGTAGGAGTCCTGAGCCAGGATCAAACTCTG
>GJQF4QS01AHGBL rank=0004633 x=81.0 y=2639.0 length=50
AGGGACTCATGCTGCCTCCGTAGGACGTCCTGAGCCAGGATCAAACTCTG
>GJQF4QS01ANQ1B rank=0004638 x=153.0 y=1549.0 length=57
AGACCTGTCATGCTGCCTCCCGTAGGAGTGTTGATTCTGAGCCAGGATCAAACTCTG
>GJQF4QS01AEMA9 rank=0004640 x=49.0 y=1507.0 length=57
AGACTCTGCATGCTGCCTCCCGTAGGAGTGAGTTTGCCCCTGAGCCAGGATCAAACT
>GJQF4QS01AGUCU rank=0004642 x=74.0 y=2844.0 length=264
TTCCAACCCATGCTGCCTCCCGTAGGAGTCTGGACCGTGTCTCAGTTCCAGTGTGGCTGG
TCATCCTCTCAGACCAGCTAGGGATCGTCGCCTAGGTGAGCCATTACCCCACCTACTAGC
TAATCCCATCTGGGCACATCTGATGGCAAGAGGCCCGAAGGTCCCCCTCTTTGGTCTTGC
GACGTTATGCGGTATTAGCTACCGTTTCCAGTAGTTATCCCCCTCCATCAGGCAGTTTCC
CAGACATTACTCACCCGTCCGCCG
>GJQF4QS01AE1KD rank=0004643 x=54.0 y=795.0 length=247
ACGATCGTCATGCTGCCTCCCGTAGGAGTCTGGGCCGTGTCTCAGTCCCAGTGTGGCCGA
TCACCCTCTCAGGTCGGCTATGCATCGTGGCCTTGGTGAGCCGTTACCTCACCAACTAGC
TAATGCACCGCGGGTCCATCCATCAGCGACACCCGAAAGCGCCTTTCACTCTTATGCCAT
GCGGCATAAACTGTTATGCGGTATTAGCACCTGTTTCCAAGTGTTATCCCCCTCTGATGG
GTAGGTT
>GJQF4QS01AH9O9 rank=0004645 x=90.0 y=3851.0 length=56
AGACAGTGCATGCTGCCTCCCGTAGGAGTGCCTCCCTGAGCCAGAATCGAACCCTG
>GJQF4QS01AR18U rank=0004646 x=202.0 y=1996.0 length=58
AGAGCTGACATGCTGCCTCCCGTAGGAGTAGTTTGATCCTGAGCCAGAATCGAACCTG
>GJQF4QS01ATLE6 rank=0004648 x=219.0 y=3872.0 length=60
AGACTCTGCATGCTGCCTCCCGTAGGAGTTCCTCCCTCGCGCCTGAGCCAGGATCAACTG
>GJQF4QS01AIJ5F rank=0004649 x=94.0 y=1009.0 length=50
ACTCGACACATGCTGCCTCCCGTAGGAGTCTGAGCCAGGATCAAACTCTG
>GJQF4QS01ATZAX rank=0004651 x=224.0 y=1383.0 length=53
AGACGTGACATGCTGCCTCCCGTAGGAGTGCCTGAGCCAGGATCAAACCTCTG
>GJQF4QS01ANZ13 rank=0004652 x=156.0 y=953.0 length=276
ACTGGTGTCATGCTGCCTCCCGTAGGAGTCCGGTCCGTGTCTCAGTACCAGTGTGGGGGA
CCTTCCTCTCAGAACCCCTACGCATCGTCGCCACGGTGGGCCGTTACCCCGCCGTCAAGC
TAATGCGCCGCATGCCCATCCTCTTCCGATGAATCTTTCCTCGATCTCGGATGCCCGAAA
CCGATATACGCGGGATTAGCCTCCCTTTCGGAAGGTTGTCCCCCTGAAGAGGGCAGGTTG
CATACGTGTTACTCACCCGTGCGCCGGTCGCCGGAC
>GJQF4QS01AQQ46 rank=0004668 x=187.0 y=2392.0 length=267
ACTCTCTGCATGCTGCCTCCCGTAGGAGTTTGGACCGTGTCTCAGTTCCAATGTGGGGGA
CCTTCCTCTCAGAACCCCTATCCATCGTTGACTAGGTGGGCCGTTACCCCGCCTACTATC
TAATGGAACGCATCCCCATCGTCTACCGGAAAATACCTTTAATCATGCGGACATGTGAAC
TCATGATCCCATCCTGGATTAATCTTCCTTTCAGAAGGCTGGCCAAGAGTAGACGGCAGG
TTGGATACGTGTTACTCACCCGTGCCG
>GJQF4QS01AGK9G rank=0004670 x=71.0 y=3346.0 length=56
AGAGCTCTCATGCTGCCTCCCGTAGGAGTGCCTCCCTGAGCCAGGATCAAACTCTG
>GJQF4QS01APIAF rank=0004674 x=173.0 y=1605.0 length=55
AGAGGACTCATGCTGCCTCCCGTAGGAGTACTTCTGAGCACGATACAACTACCTG
>GJQF4QS01AQBFA rank=0004675 x=182.0 y=2500.0 length=59
AGACCAGACATGCTGCCTCCCGTAGGAGTGCCTTCCCGCTGAGCCAGGATCAAACTCTG
>GJQF4QS01AN641 rank=0004676 x=158.0 y=1939.0 length=55
AGACTGTCCATGCTGCCTCCCGTAGGAGTCCTCCCTGAGCCAGGATCAAACTCTG
>GJQF4QS01AL1O7 rank=0004677 x=133.0 y=3977.0 length=68
AGAGCTCTCATGCTGCCTCCCGTAGGAGTATCCGAACCCTGACTGAGCTGAGCCAGGATC
AAACTCTG
>GJQF4QS01ATFB0 rank=0004684 x=218.0 y=78.0 length=63
AGACTCTGCATGCTGCCTCCCGTAGGAGTTCAGGGTTCGATTCTGAGCCAGGATCAAACT
CTG
>GJQF4QS01AT813 rank=0004686 x=227.0 y=1737.0 length=253
ACGTAGCTCATGCTGCCTCCCGTAGGAGTCTGGACCGTGTCTCAGTTCTAGTGTGGCTGG
TCATCCTCTCAGACCAGCTAGGGATCGTCGCCTAGGTGAGCCATTACCCCACCTACTAGC
TAATCCCATCTGGGCACATCTGATGGCAAGAGGCCCGAAGGTCCCCCTCCTTGGTCTTGC
GACGTTATGCGGTATTAGCTACCGCTTCCAGTAGTTATCCCCCTCCATCAGGCAGTTTCC
CAGACATTACTCC
>GJQF4QS01AOVY3 rank=0004688 x=166.0 y=1357.0 length=50
AGACGACACATGCTGCCTCCCGTAGGAGTCTGAGCCAGGATCAAACTCTG
>GJQF4QS01ARZ2E rank=0004689 x=201.0 y=3268.0 length=51
AGACTCTGCATGCTGCCTCCCGTAGGAGTGCTGAGCCAGGATCAAACTCTG
>GJQF4QS01ARN8R rank=0004690 x=198.0 y=233.0 length=51
AGACCTCACATGCTGCCTCCCGTAGGAGTGCTGAGCCAGGATCAAACTCTG
>GJQF4QS01AQAS0 rank=0004692 x=182.0 y=1698.0 length=55
AGACGTCTCATGCTGCCTCCCGTAGGAGTGCCCGCTGAGCCAGGATCAAACTCTG
>GJQF4QS01AQPFX rank=0004696 x=187.0 y=187.0 length=174
ACGTTGCACATGCTGCCTCCCGTAGGAGTCTGGACCGTGTCTCAGTTCCAGTGTGGCTGG
TCATCCTCTCAGACCAGCTAGGGATCGTCGCCTAGGTGAGCCGTTACCCCACCTACTAGC
TAATCCCATCTGGGCACATCTGATGGCATGAGGCCCGAAGGTCCCCCACTTCGT
>GJQF4QS01AIE1C rank=0004697 x=92.0 y=2574.0 length=53
AGAGGACTCATGCTGCCTCCCGTAGGAGTGGGCCTGAGCCAGGACAAACTCTG
>GJQF4QS01ALNB6 rank=0004701 x=129.0 y=1748.0 length=58
AGAGACTGCATGCTGCCCTCCCGTAGGAGTCTGCCCGCTGAGCCAGAATCGAACCCTG
>GJQF4QS01AI2HS rank=0004702 x=100.0 y=206.0 length=54
AGAGGACTCATGCTGCCTCCCGTAGGAGTGATCCTGAGCCAGAATCGAACCCTG
>GJQF4QS01AHXN9 rank=0004705 x=87.0 y=551.0 length=254
AGACGAGTCATGCTGCCTCCCGTAGGAGTTTGGGCCGTGTCTCAGTCCCAATGTGGCCGA
TCAGTCTCTCAACTCGGCTATGCATCATCGTCTTGGTAAGCCTTTACCCCACCAACTAAC
TAATGCACCGCGGATCCATCTCTAGGTGACGCCGTAGCGCCTTTTAACTTGATATCATGC
GATACTAAGTTTTATTCGGTATTAGCATCTGTTTCCAAATGTTATCCCCAGCCTTGAGGC
AGGTTATCCACGTT
>GJQF4QS01AM0WA rank=0004706 x=145.0 y=440.0 length=258
ACGAGTTCCATGCTGCCTCCCGTAGGAGTCTGGACCGTGTCTCAGTTCCAGTGTGGCTGG
TCATCCTCTCAGACCAGCTAGGGATCGTCGCCTAGGTGAGCCGTTACCCCACCTACTAGC
TAATCCCATCTGGGCACATCTGATGGCATGAGGCCCGAAGGTCCCCCACTTTGGTCTTGC
GACATTATGCGGTATTAGCTACCGTTTCCAGTAGTTATCCCCCTCCATCAGGCAGTTTCC
CAGACATTACTCACCCCG
>GJQF4QS01AII8P rank=0004713 x=93.0 y=3927.0 length=52
AGACCAGACATGCTGCCTCCCGTAGGAGTGCTCGAGCCAGAATCGAACCCTG
>GJQF4QS01AIWPP rank=0004714 x=98.0 y=907.0 length=59
TTCCAACCCATGCTGCCTCCCGTAGGAGTCCAGCCCGGCTGAGCCAGGATCAAACTCTG
>GJQF4QS01AO0U2 rank=0004718 x=167.0 y=3596.0 length=52
AGACGAGTCATGCTGCCTCCCGTAGGAGTCCCGAGCCAGAATCGAACCCCTG
>GJQF4QS01ATCNX rank=0004719 x=217.0 y=715.0 length=240
ACTGTGTGCATGCTGCCTCCCGTAGGAGTCTGGGCCGTGTCTCAGTCCCAATGTGGCCGG
CCAACCTCTCAGTCCGGCTACTGATCGTCGCCTTGGTGGGCCGTTACCCCGCCAACTAGC
TAATCAGACGCGAGTCCATCTCAGAGCGATAAATCTTTGATGTCCAGTGCCATGCGACAC
AGACATATTATGCGGTATTAGCAGCTGTTTCCAGCTGTTATTCCCCACTCCAAGGCTAGG
>GJQF4QS01AKBQT rank=0004720 x=114.0 y=1507.0 length=61
AGAGCTGACATGCTGCCTCCCGTAGGAGTGAGTTTGAGCCTGAGCCAGAATCGAACCCCT
G
>GJQF4QS01AFU98 rank=0004722 x=63.0 y=2446.0 length=55
AGACGACACATGCTGCCTCCCGTAGGAGTGTTTCCTGAGCCAGAATCGAACCCTG
>GJQF4QS01AOBGX rank=0004726 x=159.0 y=3455.0 length=56
AGACTCTGCATGCTGCCTCCCGTAGGAGTGCCTCCCTGAGCCAGGATCAAACTCTG
>GJQF4QS01APIYF rank=0004727 x=173.0 y=2469.0 length=60
AGACCTGTCATGCTGCCTCCCGTAGGAGTGAGTTTGAGCCTGAGCCAGAATCGAACCCTG
>GJQF4QS01AOAFN rank=0004729 x=159.0 y=2113.0 length=250
TATTGGCGCATGCTGCCTCCCGTAGGAGTCTGGGCCGTGTCTCAGTCCCAATGTGGCCGT
TCATCCTCTCAGACCGGCTACTGATCATCGCCTTGGTGGGCCGTTACCCCTCCAACTAGC
TAATCAGACGCAATCCCCTCCTTCAGTGATAGCTTACATGTAGAGGCCACCTTTCATCCA
TCCTCGATGCCGAGATTAGATCGTATGCGGTATTAGCAGTCGTTTCCAACTGTTGTCCCC
CTCTGAAGGG
>GJQF4QS01AJBF5 rank=0004730 x=102.0 y=3619.0 length=54
AGAGAGAGCATGCTGCCTCCCGTAGGAGTGGCCCTGAGCCAGGATCAAACTCTG
>GJQF4QS01AEW96 rank=0004733 x=52.0 y=3436.0 length=51
AGACGTCTCATGCTGCCTCCCGTAGGAGTGCTGAGCCAGGATCAAACTCTG
>GJQF4QS01AM0YO rank=0004734 x=145.0 y=526.0 length=270
ACTGCTCTCATGCTGCCTCCCGTAGGAGTCTGGTCCGTGTCNCAGTACCAGTGTGGGGGA
CCTTCCTCTCAGAACCCCTACGCATCGTCGCCACGGTGGGCCGTTACCCCGCCGTCAAGC
TAATGCGCCGCATGCCCATCCTCTTCCGATGAATCTTTCCTCGATCTCGGATGCCCGAAA
CCGATATACGCGGGATTAGCCTCCCTTTCGGAAGGTTGTCCCCCTGAAGAGGGCAGGTTG
CATACGTNTTACTCACCCGTGCGCCGGTCG
>GJQF4QS01ARH0J rank=0004738 x=196.0 y=353.0 length=258
ACGACTACCATGCTGCCTCCCGTAGGAGTCTGGACCGTGTCTCAGTTCCAGTGTGGCTGG
TCATCCTCTCAGACCAGCTAGGGATCGTCGCCTAGGTGAGCCGTTACCCCACCTACTAGC
TAATCCCATCTGGGCACATCTGATGGCATGAGGCCCGAAGGTCCCCCACTTTGGTCTTGC
GACATTATGCGGTATTAGCTACCGTTTCCAGTAGTTATCCCCCTCCATCAGGCAGTTTCC
CAGACATTACTCACCCCG
>GJQF4QS01ASWTL rank=0004740 x=212.0 y=663.0 length=255
AACTCACCATGCTGCCTCCCGTAGGAGTTTGGGCCGTGTCTCAGTCCCAATGTGGCCGAT
CAGTCTCTCAACTCGGCTATGCATCATCGTCTTGGTAAGCCTTTACCCCACCAACTAACT
AATGCACCGCGGATCCATCTCTAGGTGACGCCGTAGCGCCTTTTAACTTGATATCATGCG
ATACTAAGTTTTATTCGGTATTAGCATCTGTTTCCAAATGTTATCCCCAGCCTTGAGGCA
GGTTATCCACGTGTT
>GJQF4QS01ATJNO rank=0004746 x=219.0 y=1586.0 length=51
AGAGCTGACATGCTGCCTCCCGTAGGAGTCCTGAGCCAGAATCGAACCCTG
>GJQF4QS01APBQC rank=0004747 x=171.0 y=1298.0 length=58
AGAGACTGCATGCTGCCTCCCGTAGGAGTCCAGCCCGCTGAGCCAGAATCGAACCCTG
>GJQF4QS01AHHSP rank=0004749 x=82.0 y=455.0 length=61
AGAGGACTCATGCTGCCTCCCGTAGGAGTTCAAGTTTGATCCTGGCCAGGATCAAACTCT
G
>GJQF4QS01AUIQG rank=0004751 x=230.0 y=1990.0 length=58
ACGATGGACATGCTGCCTCCCGTAGGAGTCAGCCCGCCTGAGCCAGGATCAAACTCTG
>GJQF4QS01AHN0B rank=0004756 x=84.0 y=313.0 length=92
AGACGAGTCATGCTGCCTCCCGTAGGAGTGCCTTGAGCCAGGATCAAACTCTGACTGAGC
GGGCTCAAGGCCTGAGCCAGGATCAAACTCTG
>GJQF4QS01AQ85F rank=0004764 x=193.0 y=1153.0 length=258
ACGTACGTCATGCTGCCTCCCGTAGGAGTCTGGACCGTGTCTCAGTTCCAGTGTGGCTGG
TCATCCTCTCAGACCAGCTAGGGATCGTCGCCTAGGTGAGCCGTTACCCCACCTACTAGC
TAATCCCATCTGGGCACATCTGATGGCATGAGGCCCGAAGGTCCCCCACTTTGGTCTTGC
GACATTATGCGGTATTAGCTACCGTTTCCAGTAGTTATCCCCCTCCATCAGGCAGTTTCC
CAGACATTACTCACCCCG
>GJQF4QS01AIEWU rank=0004766 x=92.0 y=2412.0 length=56
ACTCGACACATGCTGCCTCCCGTAGGAGTGCCTCCCTGAGCCAGGATCAAACTCTG
>GJQF4QS01AST9C rank=0004767 x=211.0 y=1438.0 length=254
ACGATCGTCATGCTGCCTCCCGTAGGAGTCTGGGCCGTGTCTCAGTCCCAGTGTGGCTGA
TCATCCTCTCAGACCAGCTAGAGATCGTCGCCTAGGTGAGCCTTTACCCCACCTACTAGC
TAATCCCATATGGGTTCATCCGATAGTGCAAGGTCCGAAGAGCCCCTGCTTTGGTCCGTA
GACATTATGCGGTATTAGCCACCGTTTCCAGTAGTTACTCCCCCTCTATCGGGCAGATCC
CCATACATTACTCC
>GJQF4QS01ATVHZ rank=0004769 x=223.0 y=549.0 length=88
TTCCGCATCATGCTGCCTCCCGTAGGAGTACCTAAGATTCTATCAAGAACCGATAAACCT
TGACCGCCTGAGCCAGGATCAAACTCTG
>GJQF4QS01AMOKY rank=0004770 x=141.0 y=864.0 length=60
ACTCTCTGCATGCTCGCCCTCCCGGTAGGAGTGGCCTGAGCCAGGGTACTCAAACTCGTG
>GJQF4QS01AKCIO rank=0004771 x=114.0 y=2510.0 length=54
ACTCCAGACATGCTGCTTCCCGTAGGAGTCATCCTGAGCCAGGATCAAACTCTG
>GJQF4QS01AUNTB rank=0004772 x=232.0 y=381.0 length=58
ACTCGACACATGCTGCCTCCCGTAGGAGTGTTTGATCCTGAGCCAGGATCAAACTCTG
>GJQF4QS01AK7GU rank=0004781 x=124.0 y=1660.0 length=52
AGAGAGAGCATGCTGCCTCCCGTAGGAGTCCCTGAGCCAGAATCGAACCCTG
>GJQF4QS01AOUZB rank=0004785 x=166.0 y=69.0 length=270
ACTGCTGACATGCTGCCTCCCGTAGGAGTCTGGTCCGTGTCTCAGTACCAGTGTGGGGGA
CCTTCCTCTCAGAACCCCTACGCATCGTCGCCACGGTGGGCCGTTACCCCGCCGTCAAGC
TAATGCGCCGCATGCCCATCCTCTTCCGATGAATCTTTCCTCGATCTCGGATGCCCGAAA
CCGATATACGCGGGATTAGCCTCCCTTTCGGAAGGTTGTCCCCCTGAAGAGGGCAGGTTG
CATACGTGTTACTCACCCGTGCGCCGGTCG
>GJQF4QS01AQMWT rank=0004790 x=186.0 y=1003.0 length=50
AGAGAGAGCATGCTGCCTCCCGTAGGAGTCTGAGCCAGGATCAAACTCTG
>GJQF4QS01AKEOA rank=0004791 x=115.0 y=1208.0 length=270
ACGTCAACCATGCTGCCTCCCGTAGGAGTCTGGACCGTGTCTCAGTTCCAGTGTGGCTGG
TCATCCTCTCAGACCAGCTAGGGATCGTCGCCTAGGTGAGCCGTTACCCCACCTACTAGC
TAATCCCATCTGGGCACATCCGATGGCAAGAGGCCCGAAGGTCCCCCTCTTTGGTCTTGC
GACGTTATGCGGTATTAGCTACCGTTTCCAGTAGTTATCCCCCTCATTCGAGCTACGTTC
CAGACTACTACTCCACCCGTCCGCCTACCG
>GJQF4QS01AHRCW rank=0004792 x=85.0 y=558.0 length=51
AGACGAGTCATGCTGCCTCCCGTAGGAGTGCTGAGCCAGAATCGAACCCTG
>GJQF4QS01AOZKW rank=0004796 x=167.0 y=1934.0 length=63
AGAGAGAGCATGCTGCCTCCCGTAGGAGTGCCTCCCTCGCGCCTGAGCCAGAATCGAACC
CTG
>GJQF4QS01ALGH2 rank=0004797 x=127.0 y=1080.0 length=52
AGAGCACACATGCTGCCTCCCGTAGGAGTGCCTGAGCCAGGATCAAACTCTG
>GJQF4QS01AFUPI rank=0004804 x=63.0 y=1700.0 length=63
AGACCTCACATGCTGCCTCCCGTAGGAGTGTCAGAGTTTGACCCTGAGCCAGAATCGACC
CTG
>GJQF4QS01ALYUY rank=0004806 x=133.0 y=296.0 length=51
AGACCTCACATGCTGCCTCCCGTAGGAGTGCTGAGCCAGAATCGAACCCTG
>GJQF4QS01AJOLX rank=0004807 x=107.0 y=195.0 length=52
AGAGGACTCATGCTGCCTCCCGTAGGAGTGCCTGAGCCAGGATCAAACTCTG
>GJQF4QS01AGQN9 rank=0004808 x=73.0 y=2167.0 length=55
AGACCTGTCATGCTGCCTCCCGTAGGAGTGCCCGCTGAGCCAGGATCAAACTCTG
>GJQF4QS01AG7LI rank=0004809 x=78.0 y=3620.0 length=57
AGACTCTGCATGCTGCCTCCCGTAGGAGTTTTGATCCCGAGCCAGAATCGAACCCTG
>GJQF4QS01AE4R4 rank=0004810 x=55.0 y=866.0 length=52
AGAGACTGCATGCTGCCTCCCGTAGGAGTGCCTGAGCCAGAATCGAACCCTG
>GJQF4QS01AR3DY rank=0004812 x=202.0 y=3476.0 length=58
AGAGGACTCATGCTGCCTCCCGTAGGAGTGTTTGATCCTGAGCCAGAATCGAACCCTG
>GJQF4QS01AUNML rank=0004813 x=232.0 y=139.0 length=56
AGACTCTGCATGCTGCCTCCCGTAGGAGTGCTTCCCTGAGCCAGAATCGAACCCTG
>GJQF4QS01AQJUW rank=0004816 x=185.0 y=1142.0 length=257
ACTCCACTCATGCTGCCTCCCGTAGGAGTCTGGACCGTGTCTCAGTTCCAGTGTGGCTGG
TCATCCTCTCAGACCAGCTAGGGATCGTCGCCTAGGTGAGCCATTACCCCACCTACTAGC
TAATCCCATCTGGGCACATCTGATGGCAAGAGGCCCGAAGGTCCCCCTCTTTGGTCTTGC
GACGTTATGCGGTATTAGCTACCGTTTCCAGTAGTTATCCCCCTCCATCAGGCAGTTTCC
CAGACATTACTCACCCG
>GJQF4QS01AU2SE rank=0004820 x=236.0 y=3404.0 length=56
AGACGAGTCATGCTGCCTCCCGTAGGAGTAGCCCGCTGAGCCAGGATCAAACTCTG
>GJQF4QS01AP3HM rank=0004821 x=180.0 y=408.0 length=69
AGACTGTCCATGCTGCCTCCCGTAGGAGTCAGAGACTGTCCATGCTGCCTGAGCCAGAAT
CGAACCCTG
>GJQF4QS01AKPCA rank=0004822 x=118.0 y=2744.0 length=53
AGACGAGTCATGCTGCCTCCCGTAGGAGTGCGTCGAGCCAGAATCGAACCCTG
>GJQF4QS01AEIED rank=0004823 x=48.0 y=531.0 length=59
AGAGCTGACATGCTGCCTCCCGTAGGAGTACCAGCCCGCTGAGCCAGAATCGAACCCTG
>GJQF4QS01AOZHQ rank=0004825 x=167.0 y=1820.0 length=286
ACTCCTGTCATGCTGCCTCCCGTAGGAGTCTGGGCCGTATCTCAGTCCCAATGTGGCCGG
TCGCCCTCTCAGGCCGGCTACCCGTCAAAGCCTTGGTAAGCCACTACCCCACCAACAAGC
TGATAAGCCGCGAGTCCATCCAAAACCGCCGAAGCTTTCCAACCCCCACCATGCAGCAAG
GATTCCTATCCGGTATTAGCCCCAGTTTCCTGAAGTTATCCCGAAGTCAAGGGCAGGTTA
CTCACGTATTACTCACCCGTTCGCCACTCGAGTACCCCCAAAGGGG
>GJQF4QS01AN5J0 rank=0004826 x=157.0 y=3982.0 length=64
AGACGAGTCATGCTGCCTCCCGTAGGAGTGTCAGAGTTTGTCCTGAGCCAGAATCGAAAC
CCTG
>GJQF4QS01AFU2Z rank=0004828 x=63.0 y=2185.0 length=56
AGACCTGTCATGCTGCCTCCCGTAGGAGTTCGATTCTGAGCCAGGATCAAACTCTG
>GJQF4QS01AH04L rank=0004833 x=88.0 y=931.0 length=68
AGAGAGACCATGCTGCCTCCCGTAGGAGTCTCAGTCAGAGTTTGATCCTGAGCCAGAATC
GAACCCTG
>GJQF4QS01AJ207 rank=0004834 x=111.0 y=2505.0 length=52
AGACTCTGCATGCTGCCTCCCGTAGGAGTGCCTGAGCCAGAATCGAACCCTG
>GJQF4QS01AD35D rank=0004835 x=43.0 y=2543.0 length=51
AGAGCTGACATGCTGCCTCCCGTAGGAGTCCTGAGCCAGGATCAAACTCTG
>GJQF4QS01AN0E4 rank=0004837 x=156.0 y=1422.0 length=274
AGACAGACCATGCTGCCTCCCGTAGGAGTCTGGTCCGTGTCTCAGTACCAGTGTGGGGGA
CCTTCCTCTCAGAACCCCTACGCATCGTCGCCACGGTGGGCCGTTACCCCGCCGTCAAGC
TAATGCGCCGCATGCCCATCCTCTTCCGATGAATCTTTCCTCGATCTCGGATGCCCGAAA
CCGATATACGCGGGATTAGCCTCCCTTTCGGAAGGTTGTCCCCCTGAAGAGGGCAGGTTG
CATACGTGTTACTCACCCGTGCGCCGGTCGCCGG
>GJQF4QS01AUCHP rank=0004838 x=228.0 y=2091.0 length=54
AGAGCTCTCATGCTGCCTCCCGTAGGAGTTATCCTGAGCCAGAATCGAACCCTG
>GJQF4QS01AU5KQ rank=0004839 x=237.0 y=2920.0 length=51
AGACGAGTCATGCTGCCTCCCGTAGGAGTCCTGAGCCAGAATCGAACCCTG
>GJQF4QS01AK9XB rank=0004840 x=125.0 y=749.0 length=53
AGACTCTGCATGCTGCCTCCCGTAGGAGTATCCTGAGCCAGGATCAAACTCTG
>GJQF4QS01AO2MK rank=0004842 x=168.0 y=1786.0 length=51
AGACAGTGCATGCTGCCTCCCGTAGGAGTCCTGAGCCAGGATCAAACTCTG
>GJQF4QS01ALT6E rank=0004843 x=131.0 y=2420.0 length=67
AGAGGACTCATGCTGCCTCCCGTAGGAGTGCCCTTGGCAGGGCCCGCTGAGCCAGAATCG
AACCCTG
>GJQF4QS01AU8C8 rank=0004845 x=238.0 y=2442.0 length=251
ACGATCCACATGCTGCCTCCCGTAGGAGTCTGGACCGTGTCTCAGTTCCAGTGTGGCTGG
TCATCCTCTCAGACCAGCTAGGGATCGTCGCCTAGGTGAGCCATTACCCCACCTACTAGC
TAATCCCATCTGGGCACATCTGATGGCATGAGGCCCGAAGGTCCCCCACTTTGGTCTTGC
GACGTTATGCGGTATTAGCTACCGTTTCCAGTAGTTATCCCCCTCCATCAGGCAGTTTCC
CAGACATTACT
>GJQF4QS01ARH9P rank=0004848 x=196.0 y=683.0 length=61
AGAGCTGACATGCTGCCTCCCGTAGGAGTGGTTCAGCCGGCTGAGCCAGAATCGAACCCT
G
>GJQF4QS01AEVZG rank=0004850 x=52.0 y=1754.0 length=56
AGAGCTGACATGCTGCCTCCCGTAGGAGTGCCTCCCTGAGCCAGGATCAAACTCTG
>GJQF4QS01AK77N rank=0004852 x=124.0 y=2625.0 length=53
AGAGAGAGCATGCTGCCTCCCGTAGGAGTACCTGAGCCAGGATCAAACCTCTG
>GJQF4QS01AI13S rank=0004853 x=99.0 y=3798.0 length=53
AGAGCTGACATGCTGCCTCCCGTAGGAGTTCTGAGCCAGGAATCAAACCTCTG
>GJQF4QS01AHRBZ rank=0004854 x=85.0 y=525.0 length=274
AACCAACCCATGCTGCCTCCCGTAGGAGTTTGGGCCGTGTCTCAGTCCCAATGTGGCCGG
TCACCCTCTCAGGTCGGCTACTGATCGTCGGCTTGGTAGGCCGTTACCCCACCAACTACC
TAATCAGACGCGGGTCCATCCATCAGCGACACCCGAAAGCGCCTTTCACTCTTATGCCAT
GCGGCATAAACTGTTATGCGGTATTAGCACCTGTTTCCAAGTGTTATCCCCCTCCTGATG
GGTAGGTTACCCACGTGTTACTCACCCGTCCGCC
>GJQF4QS01AQGSI rank=0004856 x=184.0 y=1264.0 length=53
AGAGGACTCATGCTGCCTCCCGTAGGAGTGCCCTGAGCCAGGATCAAACTCTG
>GJQF4QS01ANXT0 rank=0004857 x=155.0 y=2166.0 length=56
AGAGCAGTCATGCTGCCTCCCGTAGGAGTGCCTCCCTGAGCCAGAATCGAACCCTG
>GJQF4QS01AFRGZ rank=0004861 x=62.0 y=1601.0 length=61
AGACCACTCATGCTGCCTCCCGTAGGAGTATGCTGCCTCCCTGAGCCAGAATCGAACCCT
G
>GJQF4QS01AIPUN rank=0004863 x=96.0 y=205.0 length=41
AGAGCTGACATGCTGCCTCCCTGAGCCAGGATCAAACTCTG
>GJQF4QS01AD90J rank=0004868 x=45.0 y=1953.0 length=248
AGAGAGAGCATGCTGCCTCCCGTAGGAGTATGGGCCGTGTCTCAGTCCCATTGTGGCCGA
TCAGTCTCTCAACTCGGCTATGCATCATCGCCTTGGTAAGCCATTACCTTACCAACTAGC
TAATGCACCGCGGGACCATCTCTTAGTGATAGCAGAACCATCTTTTAAATAACAACCATG
CGGTTGTCATTGTTATACGGTATTAGCATCTGTTTCCAAATGTTATCCCCTGCTAAGAGG
TAAGTTTT
>GJQF4QS01AN56H rank=0004869 x=158.0 y=695.0 length=67
AGACAGTGCATGCTGCCTCCCGTAGGAGTGCCTCCCTCGCGCCGTCTGAGCCAGGATCAA
ACTCTGG
>GJQF4QS01APL6R rank=0004871 x=174.0 y=2561.0 length=58
ACTCGACACATGCTGCCTCCCGTAGGAGTGTTTGATCCTGAGCCAGGATCAAACTCTG
>GJQF4QS01AFKTW rank=0004872 x=60.0 y=1186.0 length=52
AGACCAGACATGCTGCCTCCCGTAGGAGTGCCTGAGCCAGGATCAAACTCTG
>GJQF4QS01AFBT3 rank=0004874 x=57.0 y=1817.0 length=56
AGACGTCTCATGCTGCCTCCCGTAGGAGTAGCCCGCTGAGCCAGGATCAAACTCTG
>GJQF4QS01AGPO2 rank=0004875 x=73.0 y=900.0 length=274
ACGTAGGACATGCTGCCTCCCGTAGGAGTTTGGGCCGTGTCTCAGTCCCAATGTGGCCGG
TCACCCTCTCAGGTCGGCTACTGATCGTCGGCTTGGTAGGCCGTTACCCCACCAACTACC
TAATCAGACGCGGGTCCATCTCATACCACCGGAGTTTTTCACACCGTACCATGCGGTACT
GTGCGCTTATGCGGTATTAGCAGCCGTTTCCAACTGTTATCCCCCCTGTATGAGGCAGGT
TACCCACGCGTTACTCACCCGTCCGCCGCTCAGT
>GJQF4QS01AJSKX rank=0004876 x=108.0 y=1247.0 length=250
ACGTTCGACATGCTGCCTCCCGTAGGAGTCTGGGCCGTGTCTCAGTCCCAATGTGGCCGT
TCATCCTCTCAGACCGGCTACTGATCATCGCCTTGGTGGGCCGTTACCCCTCCAACTAGC
TAATCAGACGCAATCCCCTCCTTCAGTGATAGCTTACATGTAGAGGCCACCTTTCATCTA
TCCTCGATGCCGAGATTAGATCGTATGCGGTATTAGCAGTCGTTTCCAACTGTTGTCCCC
CTCTGAAGGG
>GJQF4QS01AEI3N rank=0004880 x=48.0 y=1441.0 length=62
AGAGACTGCATGCTGCCTCCCGTAGGAGTGTCAGTCAGAGTCTGAGCCAGGATCAAACTC
TG
>GJQF4QS01AO1F7 rank=0004881 x=168.0 y=261.0 length=247
ACGATCGTCATGCTGCCTCCCGTAGGAGTCTGGGCCGTGTCTCAGTCCCAGTGTGGCCGA
TCACCCTCTCAGGTCGGCTATGCATCGTGGCCTTGGTGAGCCGTTACCTCACCAACTAGC
TAATGCACCGCGGGTCCATCCATCAGCGACACCCGAAAGCGCCTTTCACTCTTATGCCAT
GCGGCATAAACTGTTATGCGGTATTAGCACCTGTTTCCAAGTGTTATCCCCCTCTGATGG
GTAGGTT
>GJQF4QS01AKU59 rank=0004882 x=120.0 y=2111.0 length=53
AGACTGTCCATGCTGCCTCCCGTAGGAGTATCCTGAGCCAGAATCGAACCCTG
>GJQF4QS01AHH50 rank=0004883 x=82.0 y=934.0 length=50
AGAGGACTCATGCTGCCTCCCGTAGGAGTCTGAGCCAGGATCAAACTCTG
>GJQF4QS01AQU8T rank=0004885 x=188.0 y=3611.0 length=56
AGACCACTCATGCTGCCTCCCGTAGGAGTGCCTCCCTGAGCCAGAATCGAACCCTG
>GJQF4QS01AI6G0 rank=0004891 x=101.0 y=1266.0 length=270
ACTCCTCACATGCTGCCTCCCGTAGGAGTCTGGACCGTGTCTCAGTTCCAGTGTGGCTGG
TCATCCTCTCAGACCAGCTAGGGATCGTCGCCTAGGTGAGCCGTTACCCCACCTACTAGC
TAATCCCATCTGGGTTCATCCGATAGTGAGAGGCCCGAAGGTCCCCCTNTTTGGTCTTGC
GACGTTATGCGGTATTAGCCACCGTTTCCAGTGGTTATCCCCCCTNTACCGGGCAGATCC
CCAGACATTACTCACCCGTCCGCCACTCCG
>GJQF4QS01AN50W rank=0004892 x=158.0 y=494.0 length=57
AGAGCTGACATGCTGCCTCCCGTAGGAGTGCCTCCCTGAGCCAGGATCAAACCTCTG
>GJQF4QS01AOFO4 rank=0004894 x=161.0 y=742.0 length=251
ACTCAGACCATGCTGCCTCCCGTAGGAGTCTGGGCCGTGTCTCAGTCCCAGTGTGGCTGA
TCATCCTCTCAGACCAGCTAGAGATCGTCGCCTAGGTGAGCCTTTACCCCACCTACTAGC
TAATCCCATATGGGTTCATCCGATAGTGCAAGGTCCGAAGAGCCCCTGCTTTGGTCCGTA
GACATTATGCGGTATTAGCCACCGTTTCCAGTAGTTATCCCCCTCTATCGGGCAGATCCC
CATACATTACT
>GJQF4QS01AIJ3L rank=0004895 x=94.0 y=943.0 length=50
AGACAGTGCATGCTGCCTCCCGTAGGAGTCTGAGCCAGAATCGAACCCTG
>GJQF4QS01AT1JU rank=0004898 x=225.0 y=200.0 length=52
AGACGTGACATGCTGCCTCCCGTAGGAGTGCCTGAGCCAGGATCAAACTCTG
>GJQF4QS01AIHM8 rank=0004905 x=93.0 y=1858.0 length=50
AGACTCTGCATGCTGCCTCCCGTAGGAGCCTGAGCCAGAATCGAACCCTG
>GJQF4QS01AQI42 rank=0004910 x=185.0 y=212.0 length=50
AGAGACTGCATGCTGCCTCCCGTAGGAGTCTGAGCCAGAATCGAACCCTG
>GJQF4QS01AF36P rank=0004912 x=66.0 y=1695.0 length=254
ACGTAGGACATGCTGCCTCCCGTAGGAGTCTGGGCCGTGTCTCAGTCCCAGTGTGGCCGA
TCACCCTCTCAGGTCGGCTATGCATCGTGGCCTTGGTGAGCCGTTACCTCACCAACTAGC
TAATGCACCGCGGGTCCATCCATCAGCGACACCCGAAAGCGCCTTTCACTCTTATGCCAT
GCGGCATAAACTGTTATGCGGTATTAGCACCTGTTTCCAAGTGTTATCCCCCTCTGATGG
GTAGGTTACCCACG
>GJQF4QS01ARQ5Q rank=0004916 x=198.0 y=4012.0 length=58
AGACCTGTCATGCTGCCTCCCGTAGGAGTAGTTGAGCCTGAGCCAGGATCAAACTCTG
>GJQF4QS01AMMMU rank=0004919 x=140.0 y=2436.0 length=270
ACTGTCAGCATGCTGCCTCCCGTAGGAGTCTGGTCCGTGTCTCAGTACCAGTGTGGGGGA
CCTTCCTCTCAGAACCCCTACGCATCGTCGCCACGGTGGGCCGTTACCCCGCCGTCAAGC
TAATGCGCCGCATGCCCATCCTCTTCCGATGAATCTTTCCTCGATCTCGGATGCCCGAAA
CCGATATACGCGGGATTAGCCTCCCTTTCGGAAGGTTGTCCCCCTGAAGAGGGCAGGTTG
CATACGTGTTACTCACCCGTGCGCCGGTCG
>GJQF4QS01AMB2F rank=0004921 x=137.0 y=1029.0 length=247
GACTGACTCATGCTGCCTCCGTAGGAGTCTGGGCCGTGTCTCAGTTCCAGTGTGGCTGGT
CATCCTCTCAGACCAGCTAGGGATCGTCGCCTAGGTGAGCCATTACCCCACCTACTAGCT
AATCCCATCTGGGCACATCTGATGGCATGAGGCCCGAAGGTCCCCCACTTTGGTCTTGCG
ACATTATGCGGTATTAGCTACCGTTTCCAGTAGTTATCCCCCTCCATCAGGCAGTTTCCC
AGACATT
>GJQF4QS01AM78E rank=0004923 x=147.0 y=1756.0 length=64
AGACGTCTCATGCTGCCTCCCGTAGGAGTGCCCTTGGCCAGCCCTGAGCCAGAATCGAAC
CCTG
>GJQF4QS01ALG88 rank=0004927 x=127.0 y=2058.0 length=51
AGACCTCACATGCTGCCTCCCGTAGGAGTGCTGAGCCAGGATCAAACTCTG
>GJQF4QS01AMO2X rank=0004928 x=141.0 y=1511.0 length=58
ACGATGGACATGCTGCCTCCCGTAGGAGTGCCTTTGCCTGAGCCAGGATCAAACTCTG
>GJQF4QS01AG8IF rank=0004931 x=79.0 y=709.0 length=58
AGACTCTGCATGCTGCCTCCCGTAGGAGTGTTTGATCCTGAGCCAGAATCGAACCCTG
>GJQF4QS01AKH21 rank=0004932 x=116.0 y=1531.0 length=61
AGACGAGTCATGCTGCCTCCCGTAGGAGTCTTGCAGCCCGCTGAGCCAGGATCAAACTCT
G
>GJQF4QS01AH10A rank=0004933 x=88.0 y=2072.0 length=51
AGACCTCACATGCTGCCTCCCGTAGGAGTGCTGAGCCAGGATCAAACTCTG
>GJQF4QS01ALPN6 rank=0004934 x=130.0 y=676.0 length=52
AGACTCTGCATGCTGCCTCCCGTAGGAGTGCGTGAGCCAGGATCAAACTCTG
>GJQF4QS01AI02Z rank=0004937 x=99.0 y=2473.0 length=58
AGACGTCTCATGCTGCCTCCCGTAGGAGTGTTTGATCCTGAGCCAGGATCAAACTCTG
>GJQF4QS01AOFGE rank=0004940 x=161.0 y=428.0 length=261
ACGTAGCTCATGCTGCCTCCCGTAGGAGTCTGGACCGTGTCTCAGTTCCAGTGTGGCTGG
TCATCCTCTCAGACCAGCTAGGGATCGTCGCCTAGGTGAGCCGTTACCCCACCTACTAGC
TAATCCCATCTGGGCACATCTGATGGCAAGAGGCCCAAAGGTCCCCCTCTTTGGTCTTGC
GACGTTATGCGGTATTAGCTACCGTTTCCAGTAGTTATCCCCCTCCATCAGGCAGTTTCC
CAGACATTACTCACCCGTCCG
>GJQF4QS01AOVY6 rank=0004941 x=166.0 y=1360.0 length=64
ACTCGACACATGCTGCCTCCCGTAGGAGTGCCCTTGGCCAGCCCTGAGCCAGGATCAAAC
TCTG
>GJQF4QS01ATQGO rank=0004942 x=221.0 y=2214.0 length=58
AGAGCTGACATGCTGCCTCCCGTAGGAGTGTTTGATCCTGAGCCAGGATCAAACTCTG
>GJQF4QS01ALJ0R rank=0004944 x=128.0 y=1545.0 length=50
AGACTCTGCATGCTGCCTCCCGTAGGAGTCTGAGCCAGGATCAAACTCTG
>GJQF4QS01AQVAQ rank=0004945 x=188.0 y=3680.0 length=57
ACTGAGTCCATGCTGCCTCCCGTAGGAGTTTTGATCCTGAGCCAGGATCAAACTCTG
>GJQF4QS01AU4M5 rank=0004950 x=237.0 y=1711.0 length=60
AGACTGTCCATGCTGCCTCCCGTAGGAGTCTGCAGCCCGCTGAGCCAGAATCGAACCCTG
>GJQF4QS01AKK5E rank=0004953 x=117.0 y=1408.0 length=59
ACGATGGACATGCTGCCTCCCGTAGGAGTAGTTTGACCCTGAGCCAGGATCAAACTCTG
>GJQF4QS01AI5QT rank=0004956 x=101.0 y=323.0 length=57
AGACCACTCATGCTGCCTCCCGTAGGAGTCCTTTGCCTGAGCCAGGATCAAACTCTG
>GJQF4QS01AORP7 rank=0004958 x=164.0 y=4045.0 length=51
AGACAGTGCATGCTGCCTCCCGTAGGAGTGCTGAGCCAGGATCAAACTCTG
>GJQF4QS01APVZQ rank=0004959 x=177.0 y=2980.0 length=60
AGACCAGACATGCTGCCTCCCGTAGGAGTCTCGCGCCATCTGAGCCAGAATCGAACCCTG
>GJQF4QS01AJ4D2 rank=0004961 x=112.0 y=168.0 length=262
ACGAGATGCATGCTGCCTCCCGTAGGAGTCTGGACCGTGTCTCAGTTCCAGTGTGGCTGG
TCATCCTCTCAGACCAGCTAGGGATCGTCGCCTAGGTGAGCCTTTACCCCACCTACTAGC
TAATCCCATCTGGGCACATCCGATGGCAAGAGGCCCGAAGGTCCCCCTCTTTGGTCTTGC
GACGTTATGCGGTATTAGCTACCGTTTCCAGTAGTTACTCCCCCTCCATCAGGCAGTTTC
CCAGACATTACTCACCCGTCCG
>GJQF4QS01AO29A rank=0004963 x=168.0 y=2604.0 length=58
AGACGAGTCATGCTGCCTCCCGTAGGAGTGTCCGATTCTGAGCCAGGATCAAACTCTG
>GJQF4QS01AOSB7 rank=0004965 x=165.0 y=741.0 length=247
AGAGCACACATGCTGCCTCCCGTAGGAGTATGGGCCGTGTCTCAGTCCCATTGTGGCCGA
TCAGTCTCTCAACTCGGCTATGCATCATCGCCTTGGTAAGCCATTACCTTACCAACTAGC
TAATGCACCGCGGGACCATCTCTTAGTGATAGCAGAACCATCTTTTAAATAACAACCATG
CGGTTGTCATTGTTATACGGTATTAGCATCTGTTTCCAAATGTTATCCCCTGCTAAGAGG
TAGGTTT
>GJQF4QS01AP36D rank=0004966 x=180.0 y=1299.0 length=51
AGACGAGTCATGCTGCCTCCCGTAGGAGTGCTGAGCCAGAATCGAACCCTG
>GJQF4QS01ATGDM rank=0004967 x=218.0 y=1432.0 length=51
AGACGAGTCATGCTGCCTCCCGTAGGAGTCCTGAGCCAGGATCAAACTCTG
>GJQF4QS01AT1LU rank=0004968 x=225.0 y=272.0 length=89
AGACGCTCTNNTGCTCCGCCCGTAGGAGGTCCGACGTATCGGACCCTGGACTTGAACGCC
GGGTNTAGGCAAGGGCCGGCTGGCAAGGC
>GJQF4QS01ASD1L rank=0004969 x=206.0 y=903.0 length=51
AGACGTGACATGCTGCCTCCCGTAGGAGTGCTGAGCCAGAATCGAACCCTG
>GJQF4QS01AK0LY rank=0004972 x=122.0 y=964.0 length=52
AGACGTGACATGCTGCCTCCCGTAGGAGTGCCTGAGCCAGAATCGAACCCTG
>GJQF4QS01APYEM rank=0004975 x=178.0 y=2012.0 length=57
AGAGCTCTCATGCTGCCTCCCGTAGGAGTCAGCCCGCTGAGCCAGGATCAAACTCTG
>GJQF4QS01AHEP7 rank=0004981 x=81.0 y=573.0 length=258
ACTCCTGTCATGCTGCCTCCCGTAGGAGTCTGGACCGTGTCTCAGTTCCAGTGTGGCTGG
TCATCCTCTCAGACCAGCTAGGGATCGTCGCCTAGGTGAGCCGTTACCCCACCTACTAGC
TAATCCCATCTGGGCACATCTGATGGCATGAGGCCCGAAGGTCCCCCACTTTGGTCTTGC
GACGTTATGCGGTATTAGCTACCGTTTCCAGTAGTTATCCCCCTCCATCAGGCAGTTTCC
CAGACATTACTCACCCCG
>GJQF4QS01AK12O rank=0004988 x=122.0 y=2862.0 length=50
AGACAGTGCATGCTGCCTCCCGTAGGAGTCTGAGCCAGGATCAAACTCTG
>GJQF4QS01ASB6L rank=0004991 x=205.0 y=2587.0 length=55
ACTCGACACATGCTGCCTCCCGTAGGAGTGCCCGCTGAGCCAGGATCAAACTCTG
>GJQF4QS01AO270 rank=0004992 x=168.0 y=2558.0 length=51
AGACAGTGCATGCTGCCTCCCGTAGGAGTCCTGAGCCAGGATCAAACTCTG
>GJQF4QS01AK94L rank=0004993 x=125.0 y=1011.0 length=56
AGACCACTCATGCTGCCTCCCGTAGGAGTGCCTCCCTGAGCCAGGATCAAACTCTG
>GJQF4QS01AF4G8 rank=0004994 x=66.0 y=2074.0 length=57
AGAGGACTCATGCTGCCTCCCGTAGGAGTCTTGAGCCTGAGCCAGAATCGAACCCTG
>GJQF4QS01APTS6 rank=0004995 x=177.0 y=152.0 length=253
ACGTGAAGCATGCTGCCTCCCGTAGGAGTCTGGACCGTGTCTCAGTTCCAGTGTGGCTGG
TCATCCTCTCAGACCAGCTAGGGATCGTCGCCTAGGTGAGCCGTTACCCCACCTACTAGC
TAATCCCATCTGGGCACATCTGATGGCATGAGGCCCGAAGGTCCCCCACTTTGGTCTTGC
GACATTATGCGGTATTAGCTACCGTTTCCAGTAGTTATCCCCCTCCATCAGGCAGTTTCC
CAGACATTACTCC
>GJQF4QS01AJIY5 rank=0004996 x=105.0 y=1087.0 length=54
AGAGCTGACATGCTGCCTCCCGTAGGAGTGATTCTGAGCCAGGATCAAACTCTG
>GJQF4QS01AQ33M rank=0004997 x=191.0 y=2800.0 length=50
AGACGTCTCATGCTGCCTCCCGTAGGAGTCTGAGCCAGAATCGAACCCTG
>GJQF4QS01ARG2O rank=0004998 x=195.0 y=3230.0 length=54
AGACGACACATGCTGCCTCCCGTAGGAGTCTCCCTGAGCCAGAATCGAACCCTG
>GJQF4QS01AUCJ7 rank=0004999 x=228.0 y=2181.0 length=53
AGACTCTGCATGCTGCCTCCCGTAGGAGTGCCCTGAGCCAGAATCGAACCCTG
>GJQF4QS01AFUF1 rank=0005000 x=63.0 y=1359.0 length=62
AGAGGACTCATGCTGCCTCCCGTAGGAGTGACGTTTGATCCTGGAGCCAAGATCAAACTC
TG
>GJQF4QS01AF70R rank=0005001 x=67.0 y=2569.0 length=53
ACGAGAACCATGCTGCCTCCCGTAGGAGTGGCCTGAGCCAGGATCAAACTCTG
>GJQF4QS01AOI16 rank=0005002 x=162.0 y=1004.0 length=58
AGAGAGAGCATGCTGCCTCCCGTAGGAGTGTATGATCCTGAGCCAGGATCAAACTCTG
>GJQF4QS01AFAV7 rank=0005004 x=57.0 y=597.0 length=270
ACTGTCAGCATGCTGCCTCCCGTAGGAGTCTGGTCCGTGTCTCAGTACCAGTGTGGGGGA
CCTTCCTCTCAGAACCCCTACGCATCGTCGCCACGGTGGGCCGTTACCCCGCCGTCAAGC
TAATGCGCCGCATGCCCATCCTCTTCCGATGAATCTTTCCTCGATCTCGGATGCCCGAAA
CCGATATACGCGGGATTAGCCTCCCTTTCGGAAGGTTGTCCCCCTGAAGAGGGCAGGTTG
CATACGTGTTACTCACCCGTGCGCCGGTCG
>GJQF4QS01AF4XF rank=0005005 x=66.0 y=2657.0 length=56
AGAGCTCTCATGCTGCCTCCCGTAGGAGTGCCTCCCTGAGCCAGGATCAAACTCTG
>GJQF4QS01ANKEG rank=0005006 x=151.0 y=1142.0 length=57
AGACGAGTCATGCTGCCTCCCGTAGGAGTGTTTGATCCTGAGCAGAATCGAACCCTG
>GJQF4QS01AR4QJ rank=0005007 x=203.0 y=1129.0 length=77
AGACTGTCCATGCTGCCTCCCGTAGGAGTGCCATCAGACTCGACACATGCTGCCTCCCGA
GCCAGGATCAAACTCTG
>GJQF4QS01AO6RT rank=0005008 x=169.0 y=3063.0 length=56
AGACCTGTCATGCTGCCTCCCGTAGGAGTGCCTCCCTGAGCCAGGATCAAACTCTG
>GJQF4QS01AKNQ2 rank=0005009 x=118.0 y=684.0 length=68
ACTCGACACATGCTGCCTCCCGTAGGAGTTTGGGCCGTGTCTCAGTCCCAATGTGGCCGA
TCACTCTC
>GJQF4QS01AOFGU rank=0005010 x=161.0 y=444.0 length=261
TTCCAACCCATGCTGCCTCCCGTAGGAGTCTGGACCGTGTCTCAGTTCCAGTGTGGCTGG
TCATCCTCTCAGACCAGCTAGGGATCGTCGCCTAGGTGAGCCATTACACCACCTACTAGC
TAATCCCATCTGGGCACATCTGATGGCAAGAGGCCCGAAGGTCCCCCTCTTTGGTCTTGC
GACGTTATGCGGTATTAGCTACCGTTTCCAGTAGTTATCCCCCTCCATCAGGCAGTTTCC
CAGACATTACTCACCCGTCCG
>GJQF4QS01ANRXB rank=0005011 x=153.0 y=2701.0 length=53
ACTCGACACATGCTGCCTCCCGTAGGAGTATCCTGAGCCAGGATCAAACTCTG
>GJQF4QS01AO82O rank=0005014 x=170.0 y=1950.0 length=51
AGACGAGTCATGCTGCCTCCCGTAGGAGTGCTGAGCCAGAATCGAACCCTG
>GJQF4QS01AG3GW rank=0005016 x=77.0 y=2366.0 length=49
AGAGCAGTCATGCTGCCTCCCGTAGGAGCTGAGCCAGGATCAAACTCTG
>GJQF4QS01AG6U3 rank=0005020 x=78.0 y=2669.0 length=53
AGACTGTCCATGCTGCCTCCCGTAGGAGTGCCTCCCTGAGCCAGGATCAAACT
>GJQF4QS01AH5W3 rank=0005022 x=89.0 y=3045.0 length=54
AGACTGTCCATGCTGCCTCCCGTAGGAGTGGGCCTGAGCCAGAATCGAACCCTG
>GJQF4QS01AGPNF rank=0005023 x=73.0 y=841.0 length=58
AGACTCTGCATGCTGCCTCCCGTAGGAGTGTTTGATCCTGAGCCAGAATCGAACCCTG
>GJQF4QS01AIGFP rank=0005024 x=93.0 y=291.0 length=51
AGACGAGTCATGCTGCCTCCCGTAGGAGTGCTGAGCCAGGATCAAACTCTG
>GJQF4QS01ARQ52 rank=0005025 x=198.0 y=4024.0 length=260
AGAGACTGCATGCTGCCTCCCGTAGGAGTCTGGACCGTGTCTCAGTTCCAGTGTGGCCGA
TCACCCTCTCAGGTCGGCTACGCATCGTTGCCTTGGTAAGCCGTTACCTTACCAACTAGC
TAATGCGGCGCGGATCCATCTATAAGTGACAGCAAAACCGTCTTTCACTATTGAACCATG
CGGTTCAATATATTATCCGGTATTAGCTCCGGCTTCCCGAAGTTATCCCAGTCTTATAGG
TAGGTTATCCACGTGTTACT
>GJQF4QS01AFDY7 rank=0005026 x=58.0 y=497.0 length=64
AGAGCTCTCATGCTGCCTCCCGTAGGAGTGTCAGGGTTCGATTCTGAGCCAGGATCAAAC
TCTG
>GJQF4QS01ARNYM rank=0005027 x=197.0 y=3964.0 length=52
AGAGCACACATGCTGCCTCCCGTAGGAGTTCCTGAGCCAGGATCAAACTCTG
>GJQF4QS01AHIDG rank=0005029 x=82.0 y=1202.0 length=53
AGAGGACTCATGCTGCCTCCCGTAGGAGTGGCCTGAGCCAGAATCGAACCCTG
>GJQF4QS01AO24C rank=0005030 x=168.0 y=2426.0 length=53
AGACAGTGCATGCTGCCTCCCGTAGGAGTATCCTGAGCCAGAATCGAACCCTG
>GJQF4QS01AJBLW rank=0005031 x=102.0 y=3826.0 length=56
ACTCGACACATGCTGCCTCCCGTAGGAGTGCCTCCCTGAGCCAGGATCAAACTCTG
>GJQF4QS01ANQUI rank=0005035 x=153.0 y=1304.0 length=60
AGAGCTGACATGCTGCCTTCCGTAGGAGCTGGCCACCCGCTGAGCCAGGATCAAACTCTG
>GJQF4QS01AUY4C rank=0005040 x=235.0 y=2746.0 length=251
ACGATCGTCATGCTGCCTCCCGTAGGAGTCTGGACCGTGTCTCAGTTCCAGTGTGGCTGG
TCATCCTCTCAGACCAGCTAGGGATCGTCGCCTAGGTGAGCCGTTACCCCACCTACTAGC
TAATCCCATCTGGGCACATCTGATGGCATGAGGCCCGAAGGTCCCCCACTTTGGTCTTGC
GACATTATGCGGTATTAGCTACCGTTTCCAGTAGTTATCCCCCTCCATCAGGCAGTTTCC
CAGACATTACT
>GJQF4QS01ADY8B rank=0005041 x=42.0 y=265.0 length=197
ACGAAGGTCATGCTGCCTCCCGTAGGAGTCTGGGCCGTGTCTCAGTCCCAATGTGGCCGT
TCATCCTCTCAGACCGGCTACTGATCATCGCCTTGGTGGGCCGTTACCCCTCCAACTAGC
TAATCAGACGCAATCCCCTCCTTCAGTGATAGCTTATAAATAGAGGCCACCTTTCATCCA
TCCTCGATGCCGAGGTT
>GJQF4QS01ARMCD rank=0005042 x=197.0 y=1867.0 length=264
AACCAACCCATGCTGCCTCCCGTAGGAGTCTGGACCGTGTCTCAGTTCCAGTGTGGCTGG
TCATCCTCTCAGACCAGCTAGGGATCGTCGCCTAGGTGAGCCGTTACCCCACCTACTAGC
TAATCCCATCTGGGCACATCTGATGGCAAGAGGCCCGAAGGTCCCCCTCTTTGGTCTTGC
GACGTTATGCGGTATTAGCTACCGTTTCCAGTAGTTATCCCCCTCCATCAGGCAGTTTCC
CAGACATTACTCACCCGTCCGCCG
>GJQF4QS01AOX75 rank=0005043 x=167.0 y=179.0 length=270
TTCCGCATCATGCTGCCTCCCGTAGGAGTCTGGACCGTGTCTCAGTTCCAGTGTGGCCGA
TCACCCTCTCAGGTCGGCTACGTATCGTTGCCTTGGTGAGCCGTTACCTCACCAACTAGC
TAATACGGCGCGGGTCCATCTATAAGTGATAGCAAAACCATCTTTCACTATTGAACCATG
CGGTTCAACATATTATCCGGTATTAGCTCCGGCTTCCCGAAGTTGTCCCAGTCTTATAGG
TAGGTTACCCACGTGTTACTCACCCGTCCG
>GJQF4QS01AQM5S rank=0005045 x=186.0 y=1326.0 length=61
AGACGAGTCATGCTGCCTCCCGTAGGAGTCTTGCAGCCCGCTGAGCCAGGATCAAACTCT
G
>GJQF4QS01AFIKL rank=0005046 x=59.0 y=2355.0 length=261
GACTGACTCATGCTGCCTCCCGTAGGAGTTTGGACCGTGTCTCAGTTCCAGTGTGGCTGG
TCATCCTCTCAGACCAGCTAGGGATCGTCGCCTAGGTGAGCCGTTACCCCACCTACTAGC
TAATCCCATCTGGGCACATCTGATGGCATGAGGCCCGAAGGTCCCCCACTTTGGTCTTGC
GACGTTATGCGGTATTAGCTACCGTTTCCAGTAGTTATCCCCCTCCATCAGGCAGTTTCC
CAGACATTACTCACCCGTCCG
>GJQF4QS01AHC10 rank=0005051 x=80.0 y=2502.0 length=51
AGAGCTCTCATGCTGCCTCCCGTAGGAGTGCTGAGCCAGGATCAAACTCTG
>GJQF4QS01APICN rank=0005053 x=173.0 y=1685.0 length=270
TTCCGCATCATGCTGCCTCCCGTAGGAGTCTGGACCGTGTCTCAGTTCCAGTGTGGCCGA
TCACCCTCTCAGGTCGGCTACGTATCGTTGCCTTGGTGAGCCGTTACCTCACCAACTAGC
TAATACGGCGCAGGTCCATCTATAAGTGATAGCAAAACCATCTTTCACTATTGAACCATG
CGGTTCAACATATTATCCGGTATTAGCTCCGGTTTCCCGAAGTTGTCCCAGTCTTATAGG
TAGGTTACCCACGTGTTACTCACCCGTCCG
>GJQF4QS01AII5J rank=0005055 x=93.0 y=3813.0 length=53
AGACAGTGCATGCTGCCTCCCGTAGGAGTGCCTGAGCCAGAATCGAACCCTTG
>GJQF4QS01AHCUV rank=0005057 x=80.0 y=2245.0 length=52
AGACTGTCCATGCTGCCTCCCGTAGGAGTGCCTGAGCCAGAATCGAACCCTG
>GJQF4QS01ARPTK rank=0005058 x=198.0 y=2278.0 length=55
AGACTCACCATGCTGCCTCCCGTAGGAGTCCTCCCTGAGCCAGAATCGAACCCTG
>GJQF4QS01ANRLR rank=0005060 x=153.0 y=2285.0 length=50
AGAGGACTCATGCTGCCTCCCGTAGGAGTCTGAGCCAGAATCGAACCCTG
>GJQF4QS01AP37A rank=0005061 x=180.0 y=1332.0 length=58
AGAGCTGACATGCTGCCTCCCGTAGGAGTGTTTGATCCTGAGCCAGGATCAAACTCTG
>GJQF4QS01ASKU7 rank=0005062 x=208.0 y=1553.0 length=50
AGACGAGTCATGCTGCCTCCCGTAGGAGTCTGAGCCAGAATCGAACCCTG
>GJQF4QS01AJE7M rank=0005063 x=104.0 y=304.0 length=54
ACTCGACACATGCTGCCTCCCGTAGGAGTGATCCTGAGCCAGGATCAAACTCTG
>GJQF4QS01AMTUQ rank=0005066 x=142.0 y=3600.0 length=60
AGAGCTCTCATGCTGCCTCCCGTAGGAGTGCCTCCCTCGCTGAGCCAGGATCAAACTCTG
>GJQF4QS01ALAGN rank=0005069 x=125.0 y=1445.0 length=142
ACGTCAACCATGCTGCCTCCCGTAGGAGTTTGGGCCGTGTCTCAGTCCCAATGTGGCCGT
TCATCCTCTCAGACCGGCTACTGATCATTGCCTTGGTGGGCCGTTACCCCTCCAACTAGC
TAATCAGACGCAACCCCCCTCT
>GJQF4QS01AQXLP rank=0005071 x=189.0 y=2571.0 length=60
AGACCAGACATGCTGCCTCCCGTAGGAGTGGGTTCGATCCTGAGCCAGGATCAAACTCTG
>GJQF4QS01AKEC4 rank=0005073 x=115.0 y=806.0 length=260
ACTCACAGCATGCTGCCTCCCGTAGGAGTCTGGACCGTGTCTCAGTTCCAGTGTGGCTGG
TCATCCTCTCAGACCAGCTAGGGATCGTCGCCTAGGTGAGCCGTTACCCCACCTACTAGC
TAATCCCATCTGGGCACATCCGATGGCAAGAGGCCCGAAGGTCCCCCTCTTTGGTCTTGC
GACGTTATGCGGTATTAGCTACCGTTTCCAGTAGTTATCCCCCTCATCAGGCAGTTTCCC
AGACATTACTCACCCGTCCG
>GJQF4QS01APN0Q rank=0005074 x=175.0 y=840.0 length=263
ACGTACCACATGCTGCCTCCCGTAGGAGTCTGGACCGTGTCTCAGTTCCAGTGTGGCTGG
TCATCCTCTCAGACCAGCTAGGGATCGTCGCCTAGGTGAGCCGTTACCCCACCTACTAGC
TAATCCCATCTGGGCACATCCGATGGCAAGAGGCCCGAAGGTCCCCCTCTTTGGTCTTGC
GACGTTATGCGGTATTAGCTACCGTTTCCAGTAGTTATCCCCCTCCATCAGGCAGTTTCC
CAGACATTACTCACCCGTCCGCC
>GJQF4QS01AOFM6 rank=0005078 x=161.0 y=672.0 length=50
AGAGCAGTCATGCTGCCTCCCGTAGGAGTCTGAGCCAGAATCGAACCCTG
>GJQF4QS01AQAPV rank=0005079 x=182.0 y=1585.0 length=56
AGAGAGAGCATGCTGCCTCCCGTAGGAGTCCTTGCCTGAGCCAGAATCGAACCCTG
>GJQF4QS01ALCMC rank=0005080 x=126.0 y=146.0 length=54
AGACTCTGCATGCTGCCTCCCGTAGGAGTGAGCCTGAGCCAGAATCGAACCCTG
>GJQF4QS01ALNIK rank=0005081 x=129.0 y=1978.0 length=59
AGACGTCTCATGCTGCCTCCCGTAGGAGTAGTTTGATCCTGAGCCAGAATCGAACCCTG
>GJQF4QS01AM4IW rank=0005084 x=146.0 y=1046.0 length=55
AGAGCTGACATGCTGCCTCCCGTAGGAGTCACCCGCTGAGCCAGAATCGACCCTG
>GJQF4QS01AS2C3 rank=0005085 x=213.0 y=3749.0 length=57
ACGACGAACCATCTGCCTCCCGTAGGAGTGCCTTGCCTGAGCCAGGATCAAACTCTG
>GJQF4QS01AOTU8 rank=0005087 x=165.0 y=2722.0 length=53
AGACAGTGCATGCTGCCTCCCGTAGGAGTCCGCTGAGCCAGAATCGAACCCTG
>GJQF4QS01AR4Q3 rank=0005091 x=203.0 y=1149.0 length=261
ACGTCTAGCATGCTGCCTCCCGTAGGAGTCTGGACCGTGTCTCAGTTCCAGTGTGGCTGG
TCATCCTCTCAGACCAGCTAGGGATCGTCGCCTAGGTGAGCCGTTACCCCACCTACTAGC
TAATCCCATCTGGGCACATCCGATGGCAAGAGGCCCGAAGGTCCCCCTCTTTGGTCTTGC
GACGTTATGCGGTATTAGCTACCGTTTCCAGTAGTTATCCCCCTCCATCAGGCAGTTTCC
CAGACATTACTCACCCGTCCG
>GJQF4QS01AGY7U rank=0005092 x=76.0 y=952.0 length=53
AGAGAGAGCATGCTGCCTCCCGTAGGAGTGGCCTGAGCCAGAATCGAACCCTG
>GJQF4QS01AMBNO rank=0005093 x=137.0 y=498.0 length=51
AGAGAGTCCATGCTGCCTCCCGTAGGAGTCCTGAGCCAGAATCGAACCCTG
>GJQF4QS01ANGZV rank=0005096 x=150.0 y=825.0 length=51
AGAGGACTCATGCTGCCTCCCGTAGGAGTGCCTGAGCCAGAATCGACCCTG
>GJQF4QS01AO4WQ rank=0005097 x=169.0 y=648.0 length=71
ACGTTCGTCATGCTGCCTCCCGTAGGAGTCTGGGCCGTGTCTCAGTTCCAGTGTGGCNGT
CACTCCTCTCG
>GJQF4QS01ANJUZ rank=0005098 x=151.0 y=441.0 length=261
ACGACTACCATGCTGCCTCCCGTAGGAGTCTGGACCGTGTCTCAGTTCCAGTGTGGCTGG
TCATCCTCTCAGACCAGCTAGGGATCGTCGCCTAGGTGAGCCGTTACCCCACCTACTAGC
TAATCCCATCTGGGCACATCTGATGGCATGAGGCCCGAAGGTCCCCCACTTTGGTCTTGC
GACGTTATGCGGTATTAGCTACCGTTTCCAGTAGTTATCCCCCTCCATCAGGCAGTTTCC
CAGACATTACTCACCCGTCCG
>GJQF4QS01AJ9AL rank=0005099 x=113.0 y=2427.0 length=59
AGAGAGAGCATGCTGCCTCCCGTAGGAGTGTTCGATTCTGAGCCAGGATCGAAACTCTG
>GJQF4QS01AHPGK rank=0005102 x=84.0 y=2194.0 length=98
AGACGTCTCATGCTGCCTCCCGTAGGAGTCGCCATCAGAGACGTCTCATGCTGCCTCCCG
TAGGAGTGAGTTTGAGCCTGAGCCAGAATCGAACCCTG
>GJQF4QS01AL3N0 rank=0005103 x=134.0 y=2430.0 length=56
AGACCACTCATGCTGCCTCCCGTAGGAGTGCCTCCCTGAGCCAGAATCGAACCCTG
>GJQF4QS01AMA63 rank=0005105 x=136.0 y=3997.0 length=51
AGACTCTGCATGCCGCCTCCCGTAGGAGTGCTGAGCCAGGATCAAACTCTG
>GJQF4QS01AR1S1 rank=0005108 x=202.0 y=1427.0 length=51
AGAGAGAGCATGCTGCCTCCCGTAGGAGTGCTGAGCCAGAATCGAACCCTG
>GJQF4QS01AU6A5 rank=0005109 x=237.0 y=3871.0 length=51
AGAGCTGATATGCTGCCTCCCGTAGGAGTGCTGAGCCAGGATCAAACTCTG
>GJQF4QS01AOIKO rank=0005110 x=162.0 y=374.0 length=53
ACTCTCACCATGCTGCCTCCCGTAGGAGTATCCTGAGCCAGGATCAAACTCTG
>GJQF4QS01AP8NA rank=0005112 x=181.0 y=2996.0 length=50
AGACCTCACATGCTGCCTCCCGTAGGAGTGCTGAGCCAGGAATCAAACCT
>GJQF4QS01AT682 rank=0005113 x=226.0 y=3492.0 length=54
AGAGCACACATGCTGCCTCCCGTAGGAGTCCCGCTGAGCCAGAATCGAACCCTG
>GJQF4QS01AKMDC rank=0005114 x=117.0 y=2990.0 length=51
AGACGAGTCATGCTGCCTCCCGTAGGAGTCCTGAGCCAGGATCAAACTCTG
>GJQF4QS01AS21V rank=0005115 x=214.0 y=545.0 length=64
ACTCGACACATGCTGCCTCCCGTAGGAGTGGCCTCCCAGCCCGCTGAGCCAGGATCAAAC
TCTG
>GJQF4QS01AT4ZS rank=0005120 x=226.0 y=566.0 length=259
ACGTTGCACATGCTGCCTCCCGTAGGAGTCTGGACCGTGTCTCAGTTCCAGTGTGGCTGG
TCATCCTCTCAGACCAGCTAGGGATCGTCGCCTAGGTGAGCCGTTACCCCACCTACTAGC
TAATCCCATCTGGGCACATCTGATGGCATGAGGCCCGAAGGTCCCCCACTTTGGTCTTGC
GACGTTATGCGGTATTAGCTACCGTTTCCAGTAGTTACTCCCCCTCCATCAGGCAGTTTC
CCAGACATTACTCACCCCG
>GJQF4QS01AFXT9 rank=0005122 x=64.0 y=1663.0 length=58
AGACCTCACATGCTGCCTCCCGTAGGAGTCCAGCCCGCTGAGCCAGAATCGAACCCTG
>GJQF4QS01AIMRL rank=0005124 x=95.0 y=303.0 length=60
TCACACTCCATGCTGCCTCCCGTAGGAGTCTGGGCCGTGTCTCAGTCCCAGTGTGGCTGG
>GJQF4QS01AG5UG rank=0005125 x=78.0 y=1350.0 length=56
AGACAGTGCATGCTGCCTCCCGTAGGAGTGCCTCCCTGAGCCAGAATCGAACCCTG
>GJQF4QS01ARIHS rank=0005129 x=196.0 y=974.0 length=44
AGAGCTCTCATGCTGCCTGCCGCCTGAGCCAGAATCAAACCCTG
>GJQF4QS01AOO3V rank=0005130 x=164.0 y=649.0 length=58
AGAGAGAGCATGCTGCCTCCCGTAGGAGTGTTTGATCCTGAGCCAGAATCGAACCCTG
>GJQF4QS01AQUPK rank=0005131 x=188.0 y=2918.0 length=57
AGAGCTGACATGCTGCCTCCCGTAGGAGTCAGCCCGCTGAGCCAGGATCAAACTCTG
>GJQF4QS01AKW6R rank=0005132 x=121.0 y=625.0 length=50
AGACCTCACATGCTGCCTCCCGTAGGAGTCTGAGCCAGAATCGAACCCTG
>GJQF4QS01ANL43 rank=0005133 x=151.0 y=3397.0 length=69
AGAGGACTCATGCTGCCTCCCGTAGGAGTTACTCGAGACACTGCTGCACTGAGCCAGGAT
CAAACTCTG
>GJQF4QS01ASQUW rank=0005135 x=210.0 y=1126.0 length=71
AGAGCTCTCATGCTGCCTCCCGTAGGAGTCCGCTCAGTCAGGGTTCGATTCTGAGCCAGG
ATCAAACTCTG
>GJQF4QS01AN5WZ rank=0005137 x=158.0 y=353.0 length=261
ACTCTGAGCATGCTGCCTCCCGTAGGAGTCTGGACCGTGTCTCAGTTCCAGTGTGGCTGG
TCATCCTCTCAGACCAGCTAGGGATCGTCGCCTAGGTGAGCCTTTACCCCACCTACTAGC
TAATCCCATCTGGGCACATCCGATGGCAAGAGGCCCGAAGGTCCCCCTCTTTGGTCTTGC
GACGTTATGCGGTATTAGCTACCGTTTCCAGTAGTTATCCCCCTCCATCAGGCAGTTTCC
CAGACATTACTCACCCGTCCG
>GJQF4QS01AGA01 rank=0005140 x=68.0 y=2371.0 length=64
AGACGAGTCATGCTGCCTCCCGTAGGAGTGTCAGAGTTTGATCCTGAGCCAGAATCGAAC
CCTG
>GJQF4QS01AP7K3 rank=0005144 x=181.0 y=1621.0 length=253
AGACCTCACATGCTGCCTCCCGTAGGAGTATGGGCCGTGTCTCAGTCCCATTGTGGCCGA
TCAGTCTCTCAACTCGGCTATGCATCATCGCCTTGGTAAGCCATTACCTTACCAACTAGC
TAATGCACCGCGGGACCATCTCTTAGTGATAGCAGAACCATCTTTTAAATAACAACCATG
CGGTTGTCATTGTTATACGGTATTAGCATCTGTTTCCAAATGTTATCCCCTGCTAAGAGG
TAGGTTTCCCACG
>GJQF4QS01ARO93 rank=0005146 x=198.0 y=1577.0 length=59
AGAGCTCTCATGCTGCCTCCCCGTAGGAGTGTTCGATTCTGAGCCAGAATCGAACCCTG
>GJQF4QS01AO2LR rank=0005148 x=168.0 y=1757.0 length=66
ACGTAGCTCATGCTGCCTCCCGTAGGAGTGCGGGCTGGCAAGGCCTGAGCCAGGATCAAA
CTCCTG
>GJQF4QS01AN9W0 rank=0005150 x=159.0 y=1442.0 length=258
AGACACAGCATGCTGCCTCCCGTAGGAGTCTGGGCCGTGTCTCAGTCCCAGTGTGGCCGT
TCACCCTCTCAGGTCGGCTACGCATCGTCGCCTTGGTAGGCCTTTACCCCACCAACTAGC
TAATGCGCCGCAGGCTCATCCATCAGTGATGCCAGGAGCATCTTTAAACTTTCGTCCTAT
CCGGTATTAGCGATCGTTTCCAATCGTTGTCCCCGTCTGATGGGCAGATTACCTACGTGT
TACTCACCCGTTCGCCCG
>GJQF4QS01AT9GA rank=0005152 x=227.0 y=2248.0 length=53
AGACCTCACATGCTGCCTCCCGTAGGAGTGCCCTGAGCCAGAATCGAACCCTG
>GJQF4QS01AO940 rank=0005153 x=170.0 y=3330.0 length=56
AGAGGACTCATGCTGCCTCCCGTAGGAGTAGCCCGCTGAGCCAGAATCGAACCCTG
>GJQF4QS01AGVMZ rank=0005154 x=75.0 y=409.0 length=53
AGACGTCTCATGCTGCCTCCCGTAGGAGTCCGCTGAGCCAGAATCGAACCCTG
>GJQF4QS01AI230 rank=0005155 x=100.0 y=1006.0 length=57
AGACTCACCATGCTGCCTCCCGTAGGAGTTTTGATCCTGAGCCAGGATCAAACTCTG
>GJQF4QS01ALQ6G rank=0005156 x=130.0 y=2630.0 length=247
TTCCGCATCATGCTGCCTCCCGTAGGAGTCTGGGCCGTGTCTCAGTCCCAGTGTGGCCGA
TCACCCTCTCAGGTCGGCTATGCATCGTGGCCTTGGTGAGCCGTCACCTCACCAACTAGC
TAATGCACCGCGGGTCCATCCATCAGCGACACCCGAAAGCGCCTTTCACTCTTATGCCAT
GCGGCATAAACTGTTATGCGGTATTAGCACCTGTTTCCAAGTGTTATCCCCCTCTGATGG
GTTACGG
>GJQF4QS01AD2SB rank=0005157 x=43.0 y=777.0 length=50
AGAGCAGTCATGCTGCCTCCCGTAGGAGTCTGAGCCAGGATCAAACTCTG
>GJQF4QS01AS8FW rank=0005158 x=215.0 y=3434.0 length=56
AGAGAGAGCATGCTGCCTCCCGTAGGAGTGCCTCCCTGAGCCAGAATCGAACCCTG
>GJQF4QS01ANAV2 rank=0005160 x=148.0 y=1104.0 length=51
AGACCAGACATGCTGCCTCCCGTAGGAGTCCTGAGCCAGGATCAAACTCTG
>GJQF4QS01AS33K rank=0005161 x=214.0 y=1902.0 length=56
AGAGCTGACATGCTGCCTCCCGTAGGAGTGCCTCCCTGAGCCAGAATCGAACCCTG
>GJQF4QS01AHUY6 rank=0005162 x=86.0 y=1152.0 length=51
AGACAGTGCATGCTGCCTCCCGTAGGAGTCCTGAGCCAGAATCGAACCCTG
>GJQF4QS01AO11X rank=0005163 x=168.0 y=1043.0 length=54
AGAGAGAGCATGCTGCCTCCCGTAGGAGTGATCCTGAGCCAGGATCAAACTCTG
>GJQF4QS01AQ6NV rank=0005165 x=192.0 y=2025.0 length=60
ACTGGAGACATGCTGCCTCCCGTAGGAGTTTGGGCCGTGTCTCAGTCCCAATGTGGCCGC
>GJQF4QS01AJUW9 rank=0005170 x=109.0 y=187.0 length=50
AGACGAGTCATGCTGCCTCCCGTAGGAGTCTGAGCCAGAATCGAACCCTG
>GJQF4QS01AEFU8 rank=0005177 x=47.0 y=1346.0 length=54
AGTAGGACTCATGCTGCCTCCCGTAGGAGTATCCTGAGCCAGGATCAAACTCTG
>GJQF4QS01AMSV4 rank=0005178 x=142.0 y=2354.0 length=51
AGACGTCTCATGCTGCCTCCCGTAGGAGTGCTGAGCCAGGATCAAACTCTG
>GJQF4QS01AGEID rank=0005179 x=69.0 y=2787.0 length=52
AGAGCTCTCATGCTGCCTCCCGTAGGAGTGCCTGAGCCAGGATCAAACTCTG
>GJQF4QS01AHH8P rank=0005180 x=82.0 y=1031.0 length=251
ACGATCGTCATGCTGCCTCCCGTAGGAGTCTGGACCGTGTCTCAGTTCCAGTGTGGCTGG
TCATCCTCTCAGACCAGCTAGGGATCGTCGCCTAGGTGAGCCGTTACCCCACCTACTAGC
TAATCCCATCTGGGCACATCTGATGGCATGAGGCCCGAAGGTCCCCCACTTTGGTCTTGC
GACATTATGCGGTATTAGCTACCGTTTCCAGTAGTTATCCCCCTCCATCAGGCAGTTTCC
CAGACATTACT
>GJQF4QS01AN572 rank=0005183 x=158.0 y=752.0 length=50
AGAGCAGTCATGCTGCCTCCCGTAGGAGTCTGAGCCAGGATCAAACTCTG
>GJQF4QS01AGW74 rank=0005185 x=75.0 y=2466.0 length=51
ACTCGACACATGCTGCCTCCCGTAGGAGTCCTGAGCCAGGATCAAACTCTG
>GJQF4QS01ANRHF rank=0005186 x=153.0 y=2129.0 length=58
AGAGAGAGCATGCTGCCTCCCGTAGGAGTGTTTGATCCTGAGCCAGAATCGAACCCTG
>GJQF4QS01ALSVW rank=0005187 x=131.0 y=746.0 length=260
AGAGACTGCATGCTGCCTCCCGTAGGAGTCTGGACCGTGTCTCAGTTCCAGTGTGGCCGA
TCACCCTCTCAGGTCGGCTACGCATCGTTGCCTTGGTAAGCCGTTACCTTACCAACTAGC
TAATGCGGCGCGGATCCATCTATAAGTGACAGCAAAACCATCTTTCACTATTGAACCATG
CGGTTCAATATATTATCCGGTATTAGCTCCGGTTTCCCGAAGTTATCCCAGTCTTATAGG
TAGGTTATCCACGTGTTACT
>GJQF4QS01ASYC9 rank=0005188 x=212.0 y=2667.0 length=56
AGACTCTGCATGCTGCCTCCCGTAGGAGTGCCTCCCTGAGCCAGGATCAAACTCTG
>GJQF4QS01ALIEN rank=0005189 x=127.0 y=3549.0 length=64
AGACGAGTCATGCTGCCTCCCGTAGGAGTGTCAGGGTTCGATTCTGAGCCAGGATCAAAC
TCTG
>GJQF4QS01AIHCN rank=0005191 x=93.0 y=1477.0 length=51
AGACCTCACATGCTGCCTCCCGTAGGAGTCCTGAGCCAGAATCGAACCCTG
>GJQF4QS01AP4T3 rank=0005192 x=180.0 y=2153.0 length=52
AGACGAGTCATGCTGCCTCCCGTAGGAGTGCCTGAGCCAGAATCGAACCCTG
>GJQF4QS01AKPRJ rank=0005193 x=118.0 y=3293.0 length=51
AGACTCTGCATGCTGCCTCCCGTAGGAGTCCTGAGCCAGAATCGAACCCTG
>GJQF4QS01ALAS4 rank=0005194 x=125.0 y=1894.0 length=92
AGACGAGTCATGCTGCCTCCCGTAGGAGTGGGGTTCGATTCTGGCCAGGATCAAACTCTG
ACTGAGCGGGCTGAGCCGAGGATCAAACTCTG
>GJQF4QS01ALKG6 rank=0005195 x=128.0 y=2136.0 length=57
AGACTGTCCATGCTGCCTCCCGTAGGAGTGCCTTGCCTGAGCCAGGATCAAACTCTG
>GJQF4QS01AMP9D rank=0005197 x=141.0 y=3039.0 length=60
AGACGTCTCATGCTGCCTCCCGTAGGAGTGAGTTTGTTCCTGAGCCAGAATCGAACCCTG
>GJQF4QS01AHMKT rank=0005198 x=83.0 y=2555.0 length=52
AGACCTCACATGCTGCCTCCCGTAGGAGTGCCTGAGCCAGGATCAAACTCTG
>GJQF4QS01AIB0N rank=0005201 x=91.0 y=2757.0 length=49
AGAGCAGTCATGCTGCCTCCCGTAGGAGTCTGAGCCAGAATCGACCCTG
>GJQF4QS01AKK0S rank=0005204 x=117.0 y=1242.0 length=263
AACCGGAACATGCTGCCTCCCGTAGGAGTCTGGACCGTGTCTCAGTTCCAGTGTGGCTGG
TCATCCTCTCAGACCAGCTAGGGATCGTCGCCTAGGTGAGCCGTTACCCCACCTACTAGC
TAATCCCATCTGGGCACATCTGATGGCATGAGGCCCGAAGGTCCCCCACTTTGGTCTTGC
GACGTTATGCGGTATTAGCTACCGTTTCCAGTAGTTATCCCCCTCATCAGGCAGTTTCCC
AGACATTACTCACCCGTCCGCCG
>GJQF4QS01ATYL4 rank=0005205 x=224.0 y=490.0 length=53
AGACCTGTCATGCTGCCTCCGTAGGAGTGATCCTGAGCCAGAATCGAACCCTG
>GJQF4QS01ANA61 rank=0005208 x=148.0 y=1499.0 length=50
AGAGGACTCATGCTGCCTCCCGTAGGAGTCTGAGCCAGAATCGAACCCTG
>GJQF4QS01AP46X rank=0005209 x=180.0 y=2615.0 length=54
AGAGGACTCATGCTGCCTCCCGTAGGAGTGATCCTGAGCCAGGATCAAACTCTG
>GJQF4QS01AUBJH rank=0005211 x=228.0 y=859.0 length=52
AGACTGTCCATGCTGCCTCCCGTAGGAGTGCCTGAGCCAGAATCGAACCCTG
>GJQF4QS01AR1G1 rank=0005212 x=202.0 y=995.0 length=58
AGAGCTCTCATGCTGCCTCCCGTAGGAGTGCCTTGGCCTGAGCCAGGATCAAACTCTG
>GJQF4QS01AEJDK rank=0005213 x=48.0 y=1798.0 length=251
ACGTGAAGCATGCTGCCTCCCGTAGGAGTCTGGACCGTGTCTCAGTTCCAGTGTGGCTGG
TCATCCTCTCAGACCAGCTAGGGATCGTCGCCTAGGTGAGCCGTTACCCCACCTACTAGC
TAATCCCATCTGGGCACATCTGATGGCATGAGGCCCGAAGGTCCCCCACTTTGGTCTTGC
GACATTATGCGGTATTAGCTACCGTTTCCAGTAGTTATCCCCCTCCATCAGGCAGTTTCC
CAGACATTACT
>GJQF4QS01AN331 rank=0005214 x=157.0 y=2111.0 length=260
ACGACTACCATGCTGCCTCCCGTAGGAGTCTGGACCGTGTCTCAGTTCCAGTGTGGCTGG
TCATCCTCTCAGACCAGCTAGGGATCGTCGCCTAGGTGAGCCGTTACCCCACCTACTAGC
TAATCCCATCTGGGCACATCTGATGGCATGAGGCCCGAAGGTCCCCCACTTTGGTCTTGC
GACATTATGCGGTATTAGCTACCGTTTCCAGTAGTTACTCCCCCTCCATCAGGCAGTTTC
CCAGACATTACTCCACCCCG
>GJQF4QS01AKISM rank=0005217 x=116.0 y=2452.0 length=87
AGACTCACCATGCTGCCTCCCGTAGGAGTGCCCGCTGAGCCAGGATCAAACTCTGACTGA
GCGGGCCTGAGCCAGGATCAAACTCTG
>GJQF4QS01ARH43 rank=0005220 x=196.0 y=517.0 length=253
ACGATGCTCATGCTGCCTCCCGTAGGAGTCTGGACCGTGTCTCAGTTCCAGTGTGGCTGG
TCATCCTCTCAGACCAGCTAGGGATCGTCGCCTAGGTGAGCCGTTACCCCACCTACTAGC
TAATCCCATCTGGGCACATCTGATGGCATGAGGCCCGAAGGTCCCCCACTTTGGTCTTGC
GACGTTATGCGGTATTAGCTACCGTTTCCAGTAGTTATCCCCCTCCATCAGGCAGTTTCC
CAGACATTACTCC
>GJQF4QS01AJCCB rank=0005221 x=103.0 y=681.0 length=54
AGACAGTGCATGCTGCCTCCCGTAGGAGTGGCCCTGAGCCAGGATCAAACTCTG
>GJQF4QS01AJ73Z rank=0005222 x=113.0 y=893.0 length=57
AGAGCTCTCATGCTGCCTCCCGTAGGAGTTTTGATCCTGAGCCAGAATCGAACCCTG
>GJQF4QS01AGS1J rank=0005233 x=74.0 y=1141.0 length=55
AGAGCACACATGCTGCCTCCCGTAGGAGTCCTCCCTGAGCCAGGATCAAACTCTG
>GJQF4QS01AJJYU rank=0005234 x=105.0 y=2372.0 length=274
ACTGTGACCATGCTGCCTCCCGTAGGAGTCTGGTCCGTGTCTCAGTACCAGTGTGGGGGA
CCTTCCTCTCAGAACCCCTACGCATCGTCGCCACGGTGGGCCGTTACCCCGCCGTCAAGC
TAATGCGCCGCATGCCCATCCTCTTCCGATGAATCTTTCCTCGATCTCGGATGCCCGAAA
CCGATATACGCGGGATTAGCCTCCCTTTCGGAAGGTTGTCCCCCTGAAGAGGGCAGGTTG
CATACGTGTTACTCACCCGTGCGCCGGTCGCCGG
>GJQF4QS01APO3P rank=0005235 x=175.0 y=2243.0 length=58
AGAGCTCTCATGCTGCCTCCCGTAGGAGTGTTTGATCCTGAGCCAGGATCAAACTCTG
>GJQF4QS01AGSG1 rank=0005236 x=74.0 y=403.0 length=54
AGACTCTGCATGCTGCCTCCCGTAGGAGTGATTCTGAGCCAGAATCGAACCCTG
>GJQF4QS01AT9Z1 rank=0005237 x=227.0 y=2959.0 length=41
AGACTCTGCATGCTGCCTCCCTGAGCCAGAATCGAACCCTG
>GJQF4QS01AT8HZ rank=0005240 x=227.0 y=1013.0 length=51
AGACCTGTCATGCTGCCTCCCGTAGGAGTCCTGAGCCAGGATCAAACTCTG
>GJQF4QS01AFD6E rank=0005243 x=58.0 y=756.0 length=58
AGACCTGTCATGCTGCCTCCCGTAGGAGTGTTTGATCCTGAGCCAGGATCAAACTCTG
>GJQF4QS01ASQGG rank=0005244 x=210.0 y=606.0 length=54
AGAGGACTCATGCTGCCTCCCGTAGGAGTGATCCTGAGCCAGAATCGAACCCTG
>GJQF4QS01AGS5C rank=0005247 x=74.0 y=1278.0 length=51
AGAGCAGTCATGCTGCCTCCCGTAGGAGTCCTGAGCCAGGATCAAACTCTG
>GJQF4QS01APPNE rank=0005251 x=175.0 y=2952.0 length=59
AGACTCACCATGCTGCCTCCCGTAGGAGTAGTTTGATCCTGAGCCAGAATCGAACCCTG
>GJQF4QS01AP3RB rank=0005252 x=180.0 y=757.0 length=50
AGACCTCACATGCTGCCTCCCGTAGGAGTCCTGGCCAGGATCAAACTCTG
>GJQF4QS01AD876 rank=0005255 x=45.0 y=932.0 length=52
AGAGCTCTCATGCTGCCTCCCGTAGGAGTCGCTGAGCCAGGATCAAACTCTG
>GJQF4QS01AM4XW rank=0005256 x=146.0 y=1586.0 length=59
AGACCTCACATGCTGCCTCCCGTAGGAGTAGTTTGAGCCTGAGCCAGGATCAAACTCTG
>GJQF4QS01AD39T rank=0005257 x=43.0 y=2703.0 length=52
AGACCTCACATGCTGCCTCCCGTAGGAGTGACTGAGCCAGAATCGAACCCTG
>GJQF4QS01AUI9S rank=0005260 x=230.0 y=2686.0 length=51
AGACGAGTCATGCTGCCTCCCGTAGGAGTGCTGAGCCAGAATCGAACCCTG
>GJQF4QS01APBZV rank=0005274 x=171.0 y=1641.0 length=61
AGAGCTCTCATGCTGCCTCCCGTAGGAGTCTTGCAGCCCGCTGAGCCAGAATCGAACCCT
G
>GJQF4QS01AJOWB rank=0005276 x=107.0 y=569.0 length=51
AGACTCTGCATGCTGCCTCCCGTAGGAGTTCTGAGCCAGAATCGAACCCTG
>GJQF4QS01AMXTU rank=0005278 x=144.0 y=560.0 length=274
ACTGGTGTCATGCTGCCTCCCGTAGGAGTCTGGTCCGTGTCTCAGTACCAGTGTGGGGGA
CCTTCCTCTCAGAACCCCTACGCATCGTCGCCACGGTGGGCCGTTACCCCGCCGTCAAGC
TAATGCGCCGCATGCCCATCCTCTTCCGATGAATCTTTCCTCGATCTCGGATGCCCGAAA
CCGATATACGCGGGATTAGCCTCCCTTTCGGAAGGTTGTCCCCCTGAAGAGGGCAGGTTG
CATACGTGTTACTCACCCGTGCGCCGGTCGCCGG
>GJQF4QS01AUAQX rank=0005279 x=227.0 y=3927.0 length=52
AGAGCTCTCATGCTGCCTCCCGTAGGAGTGCCTGAGCCAGGATCAAACTCTG
>GJQF4QS01ATICT rank=0005280 x=218.0 y=3995.0 length=56
AGACTCTGCATGCTGCCCTCCCGTAGGAGTCCTCCCTGAGCCAGGATCAAACTCTG
>GJQF4QS01ALGY8 rank=0005287 x=127.0 y=1698.0 length=261
ACGTCTTCCATGCTGCCTCCCGTAGGAGTCTGGACCGTGTCTCAGTTCCAGTGTGGCTGG
TCATCCTCTCAGACCAGCTAGGGATCGTCGCCTAGGTGAGCCGTTACCCCACCTACTAGC
TAATCCCATCTGGGCACATCTGATGGCATGAGGCCCGAAGGTCCCCCACTTTGGTCTTGC
GACGTTATGCGGTATTAGCTACCGTTTCCAGTAGTTATCCCCCTCCATCAGGCAGTTTCC
CAGACATTACTCACCCGTCCG
>GJQF4QS01AHZ3T rank=0005291 x=87.0 y=3703.0 length=53
ACTCGACACATGCTGCCTCCCGTAGGAGTATCCTGAGCCAGGATCAAACTCTG
>GJQF4QS01ANZHY rank=0005292 x=156.0 y=228.0 length=62
AGACCTCACATGCTGCCTCCCGTAGGAGTGCTGCAGCCCGGCTGAGCCAGGATCAAACTC
TG
>GJQF4QS01AUDXM rank=0005294 x=228.0 y=3960.0 length=64
AGAGAGAGCATGCTGCCTCCCGTAGGAGTGCCCTTTGCCAGCCCTGAGCCAGAATCGAAC
CCTG
>GJQF4QS01AQ9IT rank=0005295 x=193.0 y=1635.0 length=55
AGAGCTCTCATGCTGCCTCCCGTAGGAGTGTTTCCTGAGCCAGGATCAAACTCTG
>GJQF4QS01AJ4QT rank=0005296 x=112.0 y=627.0 length=262
ACTCCAGACATGCTGCCTCCCGTAGGAGTCTGGACCGTGTCTCAGTTCCAGTGTGGCCGA
TCACCCTCTCAGGTCGGCTATGCATCGTTGCCTTGGTAAGCCGTTACCTTACCAACTAGC
TAATGCAGCGCGGATCCATCTATAAGTGACAGCAAGACCGTCTTTCACTTTTGAATCATG
CGGTTCAAAATATTATCCGGTATTAGCTCCGGTTTCCCGAAGTTATCCCAGTCTTATAGG
TAGGTTATCCACGTGTTACTCC
>GJQF4QS01AKQ1D rank=0005297 x=119.0 y=847.0 length=58
AGAGCTCTCATGCTGCCTCCCGTAGGAGTGTTTGATCCTGAGCCAGGATCAAACTCTG
>GJQF4QS01AKLHL rank=0005298 x=117.0 y=1847.0 length=58
AGAGCTCTCATGCTGCCTCCCGTAGGAGTGTTTGATCCTGAGCCAGGATCAAACTCTG
>GJQF4QS01AFNT3 rank=0005300 x=61.0 y=985.0 length=50
AGAGGACTCATGCTGCCTCCCGTAGGAGTCTGAGCCAGGATCAAACTCTG
>GJQF4QS01AE2Y1 rank=0005301 x=54.0 y=2619.0 length=55
AGAGAGAGCATGCTGCCTCCCGTAGGAGTTGATCCTGAGCCAGGATCAAACTCTG
>GJQF4QS01ARIJB rank=0005302 x=196.0 y=1029.0 length=273
ACGTTGGTCATGCTGCCTCCCGTAGGAGTCTGGACCGTGTCTCAGTTCCAGTGTGGCCGA
TCACCCTCTCAGGTCGGCTACGCATCGTTGCCTTGGTAAGCCGTTACCTTACCAACTAGC
TAATGCGGCGCGGATCCATCTATAAGTGACAGCAAAACCGTCTTTCACTATTGAACCATG
CGGTTCAATATATTATCCGGTATTAGCTCCGGTTTCCCGAAGTTATCCCAGTCTTATAGG
TAGGTTATCCACGTGTTACTCACCCGTCCGCCG
>GJQF4QS01AIKKU rank=0005305 x=94.0 y=1564.0 length=52
AGAGCTGACATGCTGCCTCCCGTAGGAGTGCCTGAGCCAGAATCGAACCCTG
>GJQF4QS01ATRMU rank=0005307 x=221.0 y=3732.0 length=53
AGACGTCTCATGCTGCCTCCCGTAGGAGTGATCCTGGCCAGAATCGAACCCTG
>GJQF4QS01AOU38 rank=0005308 x=166.0 y=246.0 length=55
AGACCAGACATGCTGCCTCCCGTAGGAGTGCCCGCTGAGCCAGAATCGAACCCTG
>GJQF4QS01AK7YY rank=0005309 x=124.0 y=2312.0 length=53
AGAGAGAGCATGCTGCCTCCCGTAGGAGTGGCCTGAGCCAGGATCAAACTCTG
>GJQF4QS01AMFWG rank=0005310 x=138.0 y=1902.0 length=53
AGAGACTGCATGCTGCCTCCCGTAGGAGTGCCCTGAGCCAGAATCGAACCCTG
>GJQF4QS01ASM91 rank=0005311 x=209.0 y=583.0 length=51
AGACGAGTCATGCTGCCTCCCGTAGGAGTGCTGAGCCAGAATCGAACCCTG
>GJQF4QS01AE1CG rank=0005312 x=54.0 y=510.0 length=41
ACTCGACACATGCTGCCTCCCTGAGCCAGGATCAAACTCTG
>GJQF4QS01AFLBQ rank=0005314 x=60.0 y=1828.0 length=247
ACGATCCACATGCTGCCTCCCGTAGGAGTCTGGGCCGTGTCTCAGTCCCAGTGTGGCCGA
TCACCCTCTCAGGTCGGCTATGCATCGTGGCCTTGGTGAGCCGTTACCTCACCAACTAGC
TAATGCACCGCGGGTCCATCCATCAGCGACACCCGAAAGCGCCTTTCACTCTTATGCCAT
GCGGCATAAACTGTTATGCGGTATTAGCACCTGTTTCCAAGTGTTATCCCCCTCTGATGG
GTAGGTT
>GJQF4QS01AJI2Z rank=0005316 x=105.0 y=1225.0 length=58
AGACAGTGCATGCTGCCTCCCGTAGGAGTGTTTGATCCTGAGCCAGGATCAAACTCTG
>GJQF4QS01AFKFP rank=0005319 x=60.0 y=675.0 length=253
ACGACATCCATGCTGCCTCCCGTAGGAGTATGGGCCGTGTCTCAGTCCCATTGTGGCCGA
TCAGTCTCTCAACTCGGCTATGCATCATCGCCTTGGTAAGCCATTACCTTACCAACTAGC
TAATGCACCGCGGGACCATCTCTTAGTGATAGCAGAACCATCTTTTAAATAACAACCATG
CGGTTGTCATTGTTATACGGTATTAGCATCTGTTTCCAAATGTTATCCCCTGCTAAGAGG
TAGGTTTCCCACG
>GJQF4QS01AFIW2 rank=0005324 x=59.0 y=2804.0 length=54
AGACTGTCCATGCTGCCTCCCGTAGGAGTGATCCTGAGCCAGGATCAAACTCTG
>GJQF4QS01AJ7C3 rank=0005326 x=112.0 y=4021.0 length=55
AGACGTCTCATGCTGCCTCCCGTAGGAGTGTTTCCTGAGCCAGGATCAAACTCTG
>GJQF4QS01APTEU rank=0005327 x=176.0 y=3732.0 length=53
AGACTGTCCATGCTGCCTCCCGTAGGAGTATCCTGAACCAGAATCGAACCCTG
>GJQF4QS01APSBM rank=0005328 x=176.0 y=2320.0 length=58
ACTCTCTGCATGCTGCCTCCCGTAGGAGTGTTTGATCCTGAGCCAGGATCAAACTCTG
>GJQF4QS01AG534 rank=0005330 x=78.0 y=1698.0 length=54
AGACTCTGCATGCTGCCTCCCGTAGGAGTCCCGCTGAGCCAGAATCGAACCCTG
>GJQF4QS01AGZLJ rank=0005331 x=76.0 y=1445.0 length=64
AGAGCTGACATGCTGCCTCCCGTAGGAGTGTCAGAGTTTGATCCTGAGCCAGAATCGAAC
CCTG
>GJQF4QS01ATSSJ rank=0005334 x=222.0 y=1137.0 length=57
AGACGTGACATGCTGCCTCCCGTAGGAGTGCCTCCCTGAGCCAGAATCGAACCCCTG
>GJQF4QS01ALWCY rank=0005339 x=132.0 y=1152.0 length=51
AGAGGACTCATGCTGCCTCCCGTAGGAGTGCTGAGCCAGGATCAAACTCTG
>GJQF4QS01AEG40 rank=0005342 x=47.0 y=2994.0 length=51
AGAGAGAGCATGCTGCCTCCCGTAGGAGTTGCTCCCTGCNCAGACNGACNG
>GJQF4QS01AMF5W rank=0005344 x=138.0 y=2242.0 length=53
AGACTCTGCATGCTGCCTCCCGGTAGGAGTCTCTGAGCCAGGATCAAACTCTG
>GJQF4QS01AO8IF rank=0005346 x=170.0 y=1221.0 length=269
TTCCGCATCATGCTGCCTCCGTAGGAGTCTGGACCGTGTCTCAGTTCCAGTGTGGCCGAT
CACCCTCTCAGGTCGGCTACGTATCGTTGCCTTGGTGAGCCGTCACCTCACCAACTAGCT
AATACGGCGCGGGTCCATCTATAAGTGATAGCAAAACCATCTTTCACTATTGAACCATGC
GGTTCAACATATTATCCGGTATTAGCTCCGGTTTCCCGAAGTTGTCCCAGTCTTATAGGT
AGGTTACCCACGTGTTACTCACCCGTCCG
>GJQF4QS01ARBH4 rank=0005348 x=194.0 y=106.0 length=55
AGAGGACTCATGCTGCCTCCCGTAGGAGTGTCTCCTGAGCCAGAATCGAACCCTG
>GJQF4QS01AEY78 rank=0005350 x=53.0 y=1862.0 length=52
AGACTGTCCATGCTGCCTCCCGTAGGAGTCGCTGAGCCAGAATCGAACCCTG
>GJQF4QS01AQERS rank=0005351 x=183.0 y=2742.0 length=59
AGACGAGTCATGCTGCCTCCCGTAGGAGTGGTTCGATTCTGAGCCAGGATCAAACTCTG
>GJQF4QS01AMZQ0 rank=0005353 x=144.0 y=3050.0 length=52
AGACCTCACATGCTGCCTCCCGTAGGAGTCGCTGAGCCAGAATCGAACCCTG
>GJQF4QS01AQSKX rank=0005355 x=188.0 y=159.0 length=56
AGAGAGTCCATGCTGCCTCCCGTAGGAGTGCCTCCCTGAGCCAGAATCGAACCCTG
>GJQF4QS01AE2ZJ rank=0005362 x=54.0 y=2637.0 length=270
ACTCACTCCATGCTGCCTCCCGTAGGAGTCTGGACCGTGTCTCAGTTCCAGTGTGGCCGA
TCACCCTCTCAGGTCGGCTACGCATCGTTGCCTTGGTAAGCCGTTACCTTACCAACTAGC
TAATGCGGCGCGGATCCATCTATAAGTGACAGCAAAACCGTCTTTCACTATTGAACCATG
CGGTTCAATATATTATCCGGTATTAGCTCCGGTTTCCCGAAGTTATCCCAGTCTTATAGG
TAGGTTATCCACGTGTTACTCACCCGTCCG
>GJQF4QS01AFT7G rank=0005364 x=63.0 y=1050.0 length=60
AGACCAGACATGCTGCCTCCCGTAGGAGTGGGTTCGATTCTGAGCCAGGATCAAACTCTG
>GJQF4QS01AD7DH rank=0005367 x=44.0 y=2627.0 length=57
AGACGAGTCATGCTGCCTCCCGTAGGAGTTTTGATCCTGAGCCAGGATCAAACTCTG
>GJQF4QS01ADY8E rank=0005369 x=42.0 y=268.0 length=268
TTCCAACCCATGCTGCCTCCCGTAGGAGTCTGGACCGTGTCTCAGTTCCAGTGTGGCTGG
TCATCCTCTCAGACCAGCTAGGGATCGTCGCCTAGGTGAGCCGTTACCCCACCTACTAGC
TAATCCCATCTGGGCACATCCGATGGCAAGAGGCCCGAAGGTCCCCCTCTTTGGTCTTGC
GACGTTATGCGGTATTAGCTACCGTTTCCAGTAGTTATCCCCCTCCATCAGGCAGTTTCC
CAGACATTACTCACCCGTCCGCCGCTCG
>GJQF4QS01AKG1E rank=0005375 x=116.0 y=176.0 length=53
AGACTCTGCATGCTGCCTCCCGTAGGAGTATTCTGAGCCAGGATCAAACTCTG
>GJQF4QS01AJZ1J rank=0005378 x=110.0 y=2725.0 length=71
AGACCACTCATGCTGCCTCCCGTAGGAGTGACTCGACACACGCTGCCTCCCTGAGCCAGA
ATCGAACCCTG
>GJQF4QS01AK85G rank=0005379 x=124.0 y=3842.0 length=52
AGACGTGACATGCTGCCTCCCGTAGGAGTAGCTGAGCCAGGATCAAACTCTG
>GJQF4QS01AUHH4 rank=0005381 x=230.0 y=394.0 length=274
ACTGACACCATGCTGCCTCCCGTAGGAGTCTGGTCCGTGTCTCAGTACCAGTGTGGGGGA
CCTTCCTCTCAGAACCCCTACGCATCGTCGCCACGGTGGGCCGTTACCCCGCCGTCAAGC
TAATGCGCCGCATGCCCATCCTCTTCCGATGAATCTTTCCTCGATCTCGGATGCCCGAAA
CCGATATACGCGGGATTAGCCTCCCTTTCGGAAGGTTGTCCCCCTGAAGAGGGCAGGTTG
CATACGTGTTACTCACCCGTGCGCCGGTCGCCGG
>GJQF4QS01AS6F7 rank=0005384 x=215.0 y=853.0 length=261
ACTCGTCTCATGCTGCCTCCCGTAGGAGTCTGGACCGTGTCTCAGTTCCAGTGTGGCTGG
TCATCCTCTCAGACCAGCTAGGGATCGTCGCCTAGGTGAGCCTTTACCCCACCTACTAGC
TAATCCCATCTGGGCACATCCGATGGCAAGAGGCCCGAAGGTCCCCCTCTTTGGTCTTGC
GACGTTATGCGGTATTAGCTACCGTTTCCAGTAGTTATCCCCCTCCATCAGGCAGTTTCC
CAGACATTACTCACCCGTCCG
>GJQF4QS01AETGZ rank=0005386 x=51.0 y=2593.0 length=257
CGTACGTCATGCTGCCTCCCGTAGGAGTCTGGACCGTGTCTCAGTTCCAGTGTGGCTGGT
CATCCTCTCAGACCAGCTAGGGATCGTCGCCTAGGTGAGCCATTACCCCACCTACTAGCT
AATCCCATCTGGGCACATCTGATGGCATGAGGCCCGAAGGTCCCCCACTTTGGTCTTGCG
ACGTTATGCGGTATTAGCTACCGTTTCCAGTAGTTATCCCCCTCCATCAGGCAGTTTCCC
AGACATTACTCACCCCG
>GJQF4QS01AKO3W rank=0005391 x=118.0 y=2442.0 length=56
AGAGCTCTCATGCTGCCTCCCGTAGGAGTGCCTCCCTGAGCCAGGATCAAACTCTG
>GJQF4QS01AS1OU rank=0005393 x=213.0 y=2876.0 length=51
AGAGAGAGCATGCTGCCTCCCGTAGGAGTCCTGAGCCAGAATCGAACCCTG
>GJQF4QS01ANZ4P rank=0005396 x=156.0 y=1047.0 length=53
AGAGGACTCATGCTGCCTCCCGTAGGAGTGGCCTGAGCCAGGATCAAACTCTG
>GJQF4QS01ALKXL rank=0005397 x=128.0 y=2727.0 length=56
AGAGGACTCATGCTGCCTCCCGTAGGAGTGCCTCCCTGAGCCAGGATCAAACTCTG
>GJQF4QS01AF8N7 rank=0005398 x=67.0 y=3413.0 length=55
AGACCTGTCATGCTGCCTCCCGTAGGAGTCGATTCTGAGCCAGAATCGAACCCTG
>GJQF4QS01ATGTW rank=0005401 x=218.0 y=2018.0 length=51
AGAGCTGACATGCTGCCTCCCGTAGGAGTGCTGAGCCAGAATCGAACCCTG
>GJQF4QS01AQLR7 rank=0005402 x=185.0 y=3637.0 length=51
AGAGGACTCATGCTGCCTCCCGTAGGAGTCCTGAGCCAGGATCAAACTCTG
>GJQF4QS01ALGZT rank=0005404 x=127.0 y=1719.0 length=56
AGACCACTCATGCTGCCTCCCGTAGGAGTGCCTCCCTGAGCCAGAATCGAACCCTG
>GJQF4QS01AEGI4 rank=0005406 x=47.0 y=2206.0 length=269
TTCCAACCCATGCTGCCTCCCGTAGGAGTCTGGACCGTGTCTCAGTTCCAGTGTGGCTGG
TCATCCTCTCAGACCAGCTAGGGATCGTCGCCTAGGTGAGCCGTTACCCCACCTACTAGC
TAATCCCATCTGGGCACATCCGATGGCAAGAGGCCCGAAGGTCCCCCTCTTTGGTCTTGC
GACGTTATGCGGTATTAGCTACCGTTTCCAGTAGTTATCCCCCTCCATCGGGCAGTTTCC
CAGACATTACTCACCCGTCCGCCGCTCGT
>GJQF4QS01AS5US rank=0005409 x=215.0 y=82.0 length=51
AGACTCACCATGCTGCCTCCCGTAGGAGTGCTGAGCCAGAATCGAACCCTG
>GJQF4QS01AGX7K rank=0005412 x=75.0 y=3742.0 length=51
ACTCGACACATGCTGCCTCCCGTAGGAGTCCTGAGCCAGGATCAAACTCTG
>GJQF4QS01AQCVC rank=0005413 x=183.0 y=278.0 length=269
ACTCCTCACATGCTGCCTCCCGTAGGAGTCTGGACCGTGTCTCAGTTCCAGTGTGGCTGG
TCATCCTCTCAGACCAGCTAGGGATCGTCGCCTAGGTGAGCCGTTACCCCACCTACTAGC
TAATCCCATCTGGGTTCATCCGATAGTGAGAGGCCCGAAGGTCCCCCTNTTTGGTCTTGC
GACGTTATGCGGTATTAGCCACCGTTTCCAGTGGTTATCCCCCTNTACCGGGCAGATCCC
CAGACATTACTCACCCGTCCGCCACTCCG
>GJQF4QS01AP23N rank=0005421 x=179.0 y=4001.0 length=273
ACGACTTGCATGCTGCCTCCCGTAGGAGTCTGGACCGTGTCTCAGTTCCAGTGTGGCCGA
TCACCCTCTCAGGTCGGCTACGTATCGTTGCCTTGGTAAGCCGTTACCTTACCAACTAGC
TAATGCGGCGCGGATCCATCTATAAGTGACAGCAAAACCGTCTTTCACTATTGAACCATG
CGGTTCAATATATTATCCGGTATTAGCTCCGGTTACCCGAAGTTATCCCAGTCTTATAGG
TAGGTTATCCACGTGTTACTCACCCGTCCGCCG
>GJQF4QS01ANC0C rank=0005422 x=148.0 y=3850.0 length=51
AGACGTCTCATGCTGCCTCCCGTAGGAGTGCTGAGCCAGAATCGAACCCTG
>GJQF4QS01AFONS rank=0005423 x=61.0 y=2054.0 length=54
AGAGCACACATGCTGCCTCCCGTAGGAGTGATTCTGAGCCAGAATCGAACCCTG
>GJQF4QS01AM74E rank=0005424 x=147.0 y=1612.0 length=261
ACTCTGAGCATGCTGCCTCCCGTAGGAGTCTGGACCGTGTCTCAGTTCCAGTGTGGCTGG
TCATCCTCTCAGACCAGCTAGGGATCGTCGCCTAGGTGAGCCTTTACCCCACCTACTAGC
TAATCCCATCTGGGCACATCCGATGGCAAGAGGCCCGAAGGTCCCCCTCTTTGGTCTTGC
GACGTTATGCGGTATTAGCTACCGTTTCCAGTAGTTATCCCCCTCCATCAGGCAGTTTCC
CAGACATTACTCACCCGTCCG
>GJQF4QS01ASG29 rank=0005426 x=207.0 y=755.0 length=264
TTCCAACCCATGCTGCCTCCCGTAGGAGTCTGGACCGTGTCTCAGTTCCAGTGTGGCTGG
TCATCCTCTCAGACCAGCTAGGGATCGTCGCCTAGGTGAGCCATTACCCCACCTACTAGC
TAATCCCATCTGGGCACATCTGATGGCAAGAGGCCCGAAGGTCCCCCTCTTTGGTCTTGC
GACGTTATGCGGTATTAGCTACCGTTTCCAGTAGTTATCCCCCTCCATCAGGCAGTTTCC
CAGACATTACTCACCCGTCCGCCG
>GJQF4QS01APU5R rank=0005430 x=177.0 y=1901.0 length=58
AGAGCTCTCATGCTGCCTCCCGTAGGAGTGTTTGATCCTGAGCCAGGATCAAACTCTG
>GJQF4QS01AN4BQ rank=0005435 x=157.0 y=2388.0 length=51
AGACAGTGCATGCTGCCTCCCGTAGGAGTCCTGAGCCAGAATCGAACCCTG
>GJQF4QS01AKCWT rank=0005436 x=114.0 y=3019.0 length=51
AGAGGACTCATAGCTGCCTCCCGTAGGAGTCTGAGCCAGAATCGAACCCTG
>GJQF4QS01AJ76F rank=0005437 x=113.0 y=981.0 length=269
ACTCGAGTCATGCTGCCTCCCGTAGGAGTTTGGACCGTGTCTCAGTTCCAATGTGGGGGA
CCTTCCTCTCAGAACCCCTATCCATCGTTGACTAGGTGGGCCGTTACCCCGCCTACTATC
TAATGGAACGCATCCCATCGTCTACCGGAAAATACCTTTAATCATGCGGACATGTGAACT
CATGATCCCATCCTGGATTAATCTTCCTTTCAGAAGGCTGGCCAAGAGTAGACGGCAGGT
TGGATACGTGTTACTCACCCGTGCGCCGG
>GJQF4QS01AJVWO rank=0005440 x=109.0 y=1462.0 length=58
AGACGTCTCATGCTGCCTCCCGTAGGAGTGTTTGATCCTGAGCCAGGATCAAACTCTG
>GJQF4QS01AEG6C rank=0005444 x=47.0 y=3042.0 length=57
AGAGAGAGCATGCTGCCTCCCGTAGGAGTCAGCATGCTGAGCCAGAATCGAACCCTG
>GJQF4QS01ADYN7 rank=0005451 x=41.0 y=3637.0 length=59
AGACCTGTCATGCTGCCTCCCGTAGGAGTAGTTTGATCCTGAGCCAGGATCAAACTCTG
>GJQF4QS01AE5DK rank=0005454 x=55.0 y=1638.0 length=59
AGAGAGAGCATGCTGCCTCCCGTAGGAGTAGTTTGATCCTGAGCCAGAATCGAACCCTG
>GJQF4QS01AM7L1 rank=0005455 x=147.0 y=951.0 length=52
AGAGCACANATGCTGCCTCCCGTAGGAGTCCCTGAGCCAGGATCAAACTCTG
>GJQF4QS01ASL1J rank=0005456 x=208.0 y=3077.0 length=54
ACTCGACACATGCTGCCTCCCGTAGGAGTGAGCCTGAGCCAGGATCAAACTCTG
>GJQF4QS01AHTF5 rank=0005457 x=85.0 y=3267.0 length=52
AGACGTCTCATGCTGCCTCCCGTAGGAGTGCCTGAGCCAGGATCAAACTCTG
>GJQF4QS01AO8HT rank=0005463 x=170.0 y=1199.0 length=61
AGAGAGTCATGCTGCCTCCCGTAGGAGTCAGAGTTTGATCCTGAGCCAGAATCGAACCCT
G
>GJQF4QS01AL30H rank=0005467 x=134.0 y=2879.0 length=53
AGACGAGTCATGCTGCCTCCCGTAGGAGTGCCTCGAGCCAGGATCAAACTCTG
>GJQF4QS01ASHIM rank=0005470 x=207.0 y=1308.0 length=251
ACGACTACCATGCTGCCTCCCGTAGGAGTCTGGACCGTGTCTCAGTTCCAGTGTGGCTGG
TCATCCTCTCAGACCAGCTAGGGATCGTCGCCTAGGTGAGCCATTACCCCACCTACTAGC
TAATCCCATCTGGGCACATCTGATGGCATGAGGCCCGAAGGTCCCCCACTTTGGTCTTGC
GACATTATGCGGTATTAGCTACCGTTTCCAGTAGTTATCCCCCTCCATCAGGCAGTTTCC
CAGACATTACT
>GJQF4QS01ARI9X rank=0005473 x=196.0 y=1987.0 length=60
AAGACTCTGCATGCTGCCTCCCGTAGGAGTAGTTTGACCCTGAGCCAGGATCAAACTCTG
>GJQF4QS01APRT9 rank=0005474 x=176.0 y=1695.0 length=58
AGAGAGAGCATGCTGCCTCCCGTAGGAGTGTTTGATCCTGAGCCAGAATCGAACCCTG
>GJQF4QS01AQH0A rank=0005475 x=184.0 y=2840.0 length=64
AGAGCTGACATGCTGCCTCCCGTAGGAGTGCCCTTGGCCAGCCCTGAGCCAGGATCAAAC
TCTG
>GJQF4QS01AE22A rank=0005481 x=54.0 y=2736.0 length=52
AGACTCTGCATGCTGCCTCCCGTAGGAGTATCCTGGCCAGGATCAAACTCTG
>GJQF4QS01AKK5B rank=0005486 x=117.0 y=1405.0 length=50
AGAGCTCTCATGCTGCCTCCCGTAGGAGTCTGAGCCAGAATCGAACCCTG
>GJQF4QS01ARETL rank=0005487 x=195.0 y=311.0 length=52
AGACTGTCCATGCTGCCTCCCGTAGGAGTATTCTGGCCAGGACCAAACTCTG
>GJQF4QS01AIHFK rank=0005489 x=93.0 y=1582.0 length=57
ACTCTCTGCATGCTCCTTCCGTAGGAGTGTTTGATCCTGAGCCAGGATCAAACTCTG
>GJQF4QS01AGY3X rank=0005493 x=76.0 y=811.0 length=242
AGACAGTGCATGCTGCCTCCCGTAGGAGTATGGGCCGTGTCTCAGTCCCATTGTGGCCGA
TCAGTCTCTCAACTCGGCTATGCATCATCGCCTTGGTAGGCCGTTACCCCACCAACAAGC
TAATGCACCGCAGGTCCATCCAGAAGTGATAGCGAGAAGCCATCTTTTAAGCGTTGTTCA
TGCGAACAACGTTGTTATGCGGTATTAGCATCTGTTTCCAAATGTTGTCCCCCGCTTCTG
GG
>GJQF4QS01AKTN2 rank=0005494 x=120.0 y=160.0 length=53
AGACCACTCATGCTGCCTCCCGTAGGAGTATCCTGAGCCAGGATCAAACTCTG
>GJQF4QS01AQBI4 rank=0005496 x=182.0 y=2638.0 length=276
ACGTCAACCATGCTGCCTCCCGTAGGAGTTTGGGCCGTGTCTCAGTCCCAATGTGGCCGT
TCATCCTCTCAGACCGGCTACTGATCATTGCCTTGGTGGGCCGTTACCCCTCCAACTAGC
TAATCAGACGCAACCCCCTCCTTCAGCGATAGCTTATAAATAGAGGCCACCTTTCAATGA
GCTCCGATGCCGAAGTTCATTCGTACGCGGTATTAGCAACGGTTTCCCGTTGTTATCCCC
CTNTGAAGGGCAGGTCGGTTACGCGTTACTCACCCG
>GJQF4QS01ALJHN rank=0005499 x=128.0 y=857.0 length=54
AGACTCTGCATGCTGCCTCCCGTAGGAGTGATCCTGAGCCAGGATCAAACTCTG
>GJQF4QS01AO0A1 rank=0005500 x=167.0 y=2875.0 length=53
AGAGAGAGCATGCTGCCTCCCGTAGGAGTCCGCTGAGCCAGGATCAAACTCTG
>GJQF4QS01AGTEB rank=0005501 x=74.0 y=1601.0 length=256
ACGTTCGACATGCTGCCTCCCGTAGGAGTCTGGGCCGTGTCTCAGTCCCAATGTGGCCGT
TCATCCTCTCAGACCGGCTACTGATCATCGCCTTGGTGGGCCGTTACCCCTCCAACTAGC
TAATCAGACGCAATCCCCTCCTTCAGTGATAGCTTATACATAGAGGCCACCTTTCATCTT
TCCTCGATGCCGAGGTTAGATCGTATGCGGTATTAGCAGTCGTTTCCAACTGTTGTCCCC
CTNTGGAGGCAGGGTG
>GJQF4QS01ADS32 rank=0005502 x=40.0 y=528.0 length=50
AGAGGACTCATGCTGCCTCCCGTAGGAGTCTGAGCCAGAATCGAACCCTG
>GJQF4QS01AMMY2 rank=0005504 x=140.0 y=2876.0 length=53
AGACGTCTCATGCTGCCTCCCGTAGGAGTCCGCTGAGCCAGGATCAAACTCTG
>GJQF4QS01ATGCI rank=0005507 x=218.0 y=1392.0 length=273
TTCCGCATCATGCTGCCTCCCGTAGGAGTCTGGACCGTGTCTCAGTTCCAGTGTGGCCGA
TCACCCTCTCAGGTCGGCTACGTATCGTTGCCTTGGTAAGCCGTTACCTCACCAACTAGC
TAATACGGCGCGGGTCCATCTATAAGTGATAGCAAAACCATCTTTCACTATTGAACCATG
CGGTTCAACATATTATCCGGTATTAGCTCCGGTTTCCCGAAGTTGTCCCAGTCTTATAGG
TAGGTTACCCACGTGTTACTCACCCGTCCGCCG
>GJQF4QS01AN9JP rank=0005508 x=159.0 y=963.0 length=68
AGACCTGTCATGCTGCCTCCCGTAGGAGTGCCTTTGCCAGGCCCCGCCTGAGCCAGGATC
AAACTCTG
>GJQF4QS01ALD4N rank=0005510 x=126.0 y=2101.0 length=48
AGACTGTCCATGCTGCCTCCCGTAGGAGTGCCTGAGCCAGATCAACCT
>GJQF4QS01AQP91 rank=0005511 x=187.0 y=1271.0 length=58
AGAGGACTCATGCTGCCTCCCGTAGGAGTCTCAGCGGCTGAGCCAGGATCAAACTCTG
>GJQF4QS01AGKUB rank=0005513 x=71.0 y=2801.0 length=53
AGACTGTCCATGCTGCCTCCCGTAGGAGTATCCTGAGCCAGGATCAAACTCTG
>GJQF4QS01AN39Y rank=0005514 x=157.0 y=2324.0 length=60
AGACCTGTCATGCTGCCTCCCGTAGGAGTGAGTTTGAGCCTGAGCCAGAATCGAACCCTG
>GJQF4QS01AFNRD rank=0005516 x=61.0 y=887.0 length=61
AGAGCTGACATGCTGCCTCCCGTAGGAGTAGGTTCGATCCTGAGCCAGAATCGAACCCCT
G
>GJQF4QS01AGPZH rank=0005517 x=73.0 y=1275.0 length=270
ACGTTGGTCATGCTGCCTCCCGTAGGAGTCTGGACCGTGTCTCAGTTCCAGTGTGGCCGA
TCACCCTCTCAGGTCGGCTACGCATCGTTGCCTTGGTAAGCCATTACCTTACCAACTAGC
TAATGCGGCGCGGATCCATCTATAAGTGACAGCAAAACCGTCTTTCACTATTGAACCATG
CGGTTCAATATATTATCCGGTATTAGCTCCGGTTTCCCGAAGTTATCCCAGTCTTATAGG
TAGGTTATCCACGTGTTACTCACCCGTCCG
>GJQF4QS01AQTVX rank=0005520 x=188.0 y=1851.0 length=41
AGACCAGACATGCTGCCTCCCTGAGCCAGGATCAAACTCTG
>GJQF4QS01AHUCR rank=0005521 x=86.0 y=345.0 length=51
AGAGGACTCATGCTGCCTCCCGTAGGAGTCCTGAGCCAGGATCAAACTCTG
>GJQF4QS01AGEWR rank=0005522 x=69.0 y=3305.0 length=63
AGAGGACTCATGCTGCCTCCCGTAGGAGTAGTTGTATCCTCGAGCCACGAAGTCGAACCC
TAG
>GJQF4QS01AUQ0Z rank=0005523 x=233.0 y=449.0 length=50
AGACTCTGCATGCTGCCTCCCGTAGGAGTCTGAGCCAGAATCGAACCCTG
>GJQF4QS01AP9TJ rank=0005525 x=182.0 y=421.0 length=51
AGAGGACTCATGCTGCCTCCCGTAGGAGTCCTGAGCCAGAATCGAACCCTG
>GJQF4QS01AUMEN rank=0005527 x=231.0 y=2653.0 length=74
AGACGAGTCATGCTGCCTCCATCGCGCCATCAGAGACGAATCATGCTGCCTCCCTGAGCC
AGAATCGAACCCTG
>GJQF4QS01AQJGL rank=0005528 x=185.0 y=627.0 length=70
AGAGAGAGCATGCTGCCCTCCCGTAGGTAGTTTCAGTCAGAGTTTGATCCTGAGCCAGAA
TCGAACCCTG
>GJQF4QS01APBI4 rank=0005529 x=171.0 y=1038.0 length=261
ACTCTCTGCATGCTGTCTCCCGTAGGAGTCTGGACCGTGTCTCAGTTCCAGTGTGGCTGG
TCATCCTCTCAGACCAGCTAGGGATCGTCGCCTAGGTGAGCCGTTACCCCACCTACTAGC
TAATCCCATCTGGGCACATCCGATGGCAAGAGGCCCTAAGGTCCCCCTCTTTGGTCTTGC
GACGTTATGCGGTATTAGCTACCGTTTCCAGTAGTTATCCCCCTCCATCAGGCAGTTTCC
CAGACATTACTCACCCGTCCG
>GJQF4QS01AS365 rank=0005536 x=214.0 y=2031.0 length=261
GGAAGGTTCATGCTGCCTCCCGTAGGAGTCTGGGCCGTGTCTCAGTCCCAGTGTGGCTGA
TCATCCTCTCAGACCAGCTAGAGATCGTCGCCTAGGTGAGCCTTTACCCCACCTACTAGC
TAATCCCATATGGGTTCATCCGATAGTGCAAGGTCCGAAGAGCCCCTGCTTTGGTCCGTA
GACATTATGCGGTATTAGCCACCGTTTCCAGTAGTTATCCCCCTCTATCGGGCAGATCCC
CATACATTACTCACCCGTCCG
>GJQF4QS01AD9E7 rank=0005538 x=45.0 y=1185.0 length=56
AGACTCACCATGCTGCCTCCCGTAGGAGTGCCTCCCTGAGCCAGGATCAAACTCTG
>GJQF4QS01AJYTW rank=0005539 x=110.0 y=1154.0 length=250
ACTCAGTGCATGCTGCCTCCCGTAGGAGTTTGGGCCGTGTCTCAGTCCCAATGTGGCCGA
TCAGTCTCTCAACTCGGCTATGCATCATCGTCTTGGTAAGCCTTTACCCCACCAACTAAC
TAATGCACCGCGGATCCATCTCTAGGTGACGCCGCAGCGCCTTTTAACTGATATCACGCG
ATACTAAGTTTTATCGGTATTAGCATCTGTTTCCAAATGTTATCCCCAGCCTTGAGGCAG
GTTATCCACG
>GJQF4QS01ANRGZ rank=0005541 x=153.0 y=2113.0 length=263
TTCCAACCCATGCTGCCTCCCGTAGGAGTCTGGACCGTGTCTCAGTTCCAGTGTGGCTGG
TCATCCTCTCAGACCAGCTAGGGATCGTCGCCTAGGTGAGCCATTACCCCACCTACTAGC
TAATCCCATCTGGGCACATCTGATGGCAAGAGGCCCGAAGGTCCCCCTCTTTGGTCTTGC
GACGTTATGCGGTATTAGCTACCGTTTCCAGTAGTTATCCCCCTCATCAGGCAGTTTCCC
AGACATTACTCACCCGTCCGCCG
>GJQF4QS01AETXQ rank=0005545 x=51.0 y=3196.0 length=73
AGAGGACTCATGCTGCCTCCCGTAGGAGTGCCTTCTCAGTCAGAGTTTGATCCTGAGCCA
GAATCGAACCCTG
>GJQF4QS01AGS1M rank=0005546 x=74.0 y=1144.0 length=274
AGACAGACCATGCTGCCTCCCGTAGGAGTCTGGTCCGTGTCTCAGTACCAGTGTGGGGGA
CCTTCCTCTCAGAACCCCTACGCATCGTCGCCACGGTGGGCCGTTACCCCGCCGTCAAGC
TAATGCGCCGCATGCCCATCCTCTTCCGATGAATCTTTCCTCGATCTCGGATGCCCGAAA
CCGATATACGCGGGATTAGCCTCCCTTTCGGAAGGTTGTCCCCCTGAAGAGGGCAGGTTG
CATACGTGTTACTCACCCGTGCGCCGGTCGCCGG
>GJQF4QS01ARONZ rank=0005548 x=198.0 y=781.0 length=270
ACTGAGAGCATGCTGCCTCCCGTAGGAGTCTGGTCCGTGTCTCAGTACCAGTGTGGGGGA
CCTTCCTCTCAGAACCCCTACGCATCGTCGCCACGGTGGGCCGTTACCCCGCCGTCAAGC
TAATGCGCCGCATGCCCATCCTCTTCCGATGAATCTTTCCTCGATCTCGGATGCCCGAAA
CCGATATACGCGGGATTAGCCTCCCTTTCGGAAGGTTGTCCCCCTGAAGAGGGCAGGTTG
CATACGTGTTACTCACCCGTGCGCCGGTCG
>GJQF4QS01ARVPN rank=0005551 x=200.0 y=1721.0 length=72
AGACGTCTCATGCTGCCTCCCGTAGGAGTCCCGCTCAGTCAGAGTTTGATCCTGAGCCAG
AATCGAACCCTG
>GJQF4QS01AIJWF rank=0005557 x=94.0 y=685.0 length=57
AGACCTCACATGCTGCCTCCCGTAGGAGTTTTGATCCTGAGCCAGAATCGAACCCTG
>GJQF4QS01AP1BM rank=0005558 x=179.0 y=1696.0 length=53
AGACCTCACATGCTTGCCTCCCGTAGGAGTGCCTGAGCCAGGATCAAACTCTG
>GJQF4QS01AI9L7 rank=0005559 x=102.0 y=1245.0 length=41
ACTGTGACCATGCTGCCTCCCTGAGCCAGGATCAAACTCTG
>GJQF4QS01AIM8L rank=0005561 x=95.0 y=915.0 length=63
AGAGGAGAGCATGCTGCCTCCCGTAGGAGTCAGGGTTCGATTCTGAGCCAGGATCAAACT
CTG
>GJQF4QS01ANRED rank=0005564 x=153.0 y=2019.0 length=57
AGACCACTCATGCTGCCTCCCGTAGGAGTGGCCTCCCTGAGCCAGGATCAAACTCTG
>GJQF4QS01AESD7 rank=0005566 x=51.0 y=1197.0 length=58
AGACTGTCCATGCTGCCTCCCGTAGGAGTGTTCGATTCTGAGCCAGAATCGAACCCTG
>GJQF4QS01AFBGY rank=0005568 x=57.0 y=1344.0 length=64
AGAGCTCTCATGCTGCCTCCCGTAGGAGTGCCTTCCGCCGCCTGAGCACGGAGTCAAACT
ACTG
>GJQF4QS01AECTS rank=0005570 x=46.0 y=1502.0 length=270
ACTGCAGTCATGCTGCCTCCCGTAGGAGTCTGGTCCGTGTCTCAGTACCAGTGTGGGGGA
CCTTCCTCTCAGAACCCCTACGCATCGTCGCCACGGTGGGCCGTTACCCCGCCGTCAAGC
TAATGCGCCGCATGCCCATCCTCTTCCGATGAATCTTTCCTCGATCTCGGATGCCCGAAA
CCGATATACGCGGGATTAGCCTCCCTTTCGGAAGGTTGTCCCCCTGAAGAGGGCAGGTTG
CATACGTGTTACTCACCCGTGCGCCGGTCG
>GJQF4QS01ARGPM rank=0005571 x=195.0 y=2760.0 length=58
AGAGGACTCATGCTGCCTCCCGTAGGAGTGTTCGATTCTGAGCCAGGATCAAACTCTG
>GJQF4QS01AG3C2 rank=0005572 x=77.0 y=2228.0 length=63
ACTCTCTGCATGCTGCCTCCCGTAGGAGTAGTCAGAGTTATCCTGAGCCAGGATCAAACT
CTG
>GJQF4QS01AN4QH rank=0005573 x=157.0 y=2919.0 length=52
ACTCTCTGCATGCTGCCTCCCGTAGGAGTGCCTGAGCCAGGATCAAACTCTG
>GJQF4QS01AU1ID rank=0005574 x=236.0 y=1747.0 length=257
CAACACCACATGCTGCCTCCCGTAGGAGTCTGGACCGTGTCTCGGTTCCAGTGTGGCTGG
TCATCCTCTCAGACCAGCTAGGGATCGTCGCCTAGGTGAGCCATTACCCCACCTACTAGC
TAATCCCATCTGGGCACATCTGATGGCATGAGGCCCGAAGGTCCCCCACTTTGGTCTTGC
GACGTTATGCGGTATTAGCTACCGTTTCCAGTAGTTATCCCCCTCCATCAGGCAGTTTCC
CAGACATTACTCACCCG
>GJQF4QS01AT8IT rank=0005575 x=227.0 y=1043.0 length=57
AGACTCACCATGCTGCCTCCCGTAGGAGTCAGCCCGCTGAGCCAGGATCAAACTCTG
>GJQF4QS01AQ363 rank=0005577 x=191.0 y=2925.0 length=51
AGAGCTCTCATGCTGCCTCCCTAGGAGTGCCTGAGCCAGGATCAAACTCTG
>GJQF4QS01AHY1R rank=0005579 x=87.0 y=2333.0 length=263
AGACCTGTCATGCTGCCTCCCGTAGGAGTCTGGACCGTGTCTCAGTTCCAGTGTGGCTGG
TCATCCTCTCAGACCAGCTAGGGATCGTCGCCTAGGTGAGCCGTTACCCCACCTACTAGC
TAATCCCATCTGGGCACATCCGATGGCAAGAGGCCCTAAGGTCCCCCTCTTTGGTCTTGC
GACGTTATGCGGTATTAGCTACCGTTTCCAGTAGTTATCCCCCTCCATCGGGCAGTTTCC
CAGACATTACTCACCCGTCCGCC
>GJQF4QS01AF6R8 rank=0005582 x=67.0 y=966.0 length=253
ACGTTGCACATGCTGCCTCCCGTAGGAGTCTGGACCGTGTCTCAGTTCCAGTGTGGCTGG
TCATCCTCTCAGACCAGCTAGGGATCGTCGCCTAGGTGAGCCGTTACCCCACCTACTAGC
TAATCCCATCTGGGCACATCTGATGGCATGAGGCCCGAAGGTCCCCCACTTTGGTCTTGC
GACATTATGCGGTATTAGCTACCGTTTCCAGTAGTTATCCCCCTCCATCAGGCAGTTTCC
CAGACATTACTCC
>GJQF4QS01AFRBF rank=0005583 x=62.0 y=1401.0 length=54
AGACCTCACATGCTGCCTCCCGTAGGAGTGATCCTGAGCCAGAATCGAACCCTG
>GJQF4QS01AE1QR rank=0005585 x=54.0 y=1025.0 length=242
ACTCAGTGCATGCTGCCTCCCGTAGGAGTTTGGGCCGTGTCTCAGTCTCAATGTGGCCGA
TCACCCTCTCAGGTCGGCTATGTATCATCGCCTTGGTGAGCCGTTACCTCACCAACTAGC
TAATACAACGCGGGATCATCAACGAGCGAAACAATTGTTCCTTTCAATCTCTTGAGATGT
CTCAATAGATTTTATGCGGTATTAGCATTCGTTTCCAAATGTTGTCCCCCATCATTGGCA
GT
>GJQF4QS01AQ3V2 rank=0005588 x=191.0 y=2528.0 length=273
ACTGTCAGCATGCTGCCCTCCCGTAGGAGTCTGGTCCGTGTCTCAGTACCAGTGTGGGGG
ACCTTCCTCTCAGAACCCCTACGCATCGTCGCCACGGTGGGCCGTTACCCCGCCGTCAAG
CTAATGCGCCGCATGCCTATCCTCTTCCGATGAATCTTTCCTCGATCTCGGATGCCCGAA
ACCGATATACGCGGGATTAGCCTCCCTTTCGGAAGGTTGTCCCCCTGAAGAGGGCAGGTT
GCATACGTGTTACTCACCCGTGCGCCGGTCCGG
>GJQF4QS01AL05N rank=0005592 x=133.0 y=3273.0 length=51
AGACAGTGCATGCTGCCTCCCGTAGGAGTCGCTGAGCCAGAATCGAACCTG
>GJQF4QS01AOFXO rank=0005593 x=161.0 y=1050.0 length=51
AGAGAGAGCATGCTGCCTCCCGTAGGAGTCCTGAGCCAGGATCAAACTCTG
>GJQF4QS01ARHBL rank=0005595 x=195.0 y=3551.0 length=273
TTCCGCATCATGCTGCCTCCCGTAGGAGTCTGGACCGTGTCTCAGTTCCAGTGTGGCCGA
TCACCCTCTCAGGTCGGCTACGTATCGTTGCCTTGGTGAGCCATTACCTCACCAACTAGC
TAATACGGCGCGGGTCCATCTATAAGTGATAGCAAAACCATCTTTCACTATTGAACCATG
CGGTTCAACATATTATCCGGTATTAGCTCCGGTTTCCCGAAGTTGACCCAGTCTTATAGG
TAGGTTACCCACGTGTTACCCACCCGTCCGCCG
>GJQF4QS01AGCUA rank=0005597 x=69.0 y=624.0 length=261
ACGTCTAGCATGCTGCCTCCCGTAGGAGTCTGGACCGTGTCTCAGTTCCAGTGTGGCTGG
TCATCCTCTCAGACCAGCTAGGGATCGTCGCCTAGGTGAGCCGTTACCCCACCTACTAGC
TAATCCCATCTGGGCACATCCGATGGCAAGAGGCCCGAAGGTCCCCCTCTTTGGTCTTGC
GACGTTATGCGGTATTAGCTACCGTTTCCAGTAGTTATCCCCCTCCATCAGGCAGTTTCC
CAGACATTACTCACCCGTCCG
>GJQF4QS01AGF14 rank=0005598 x=70.0 y=698.0 length=265
ACGACTACCATGCTGCCTCCCGTAGGAGTCTGGACCGTGTCTCAGTTCCAGTGTGGCTGG
TCATCCTCTCAGACCAGCTAGGGATCGTCGCCTAGGTGAGCCGTTACCCCACCTACTAGC
TAATCCCATCTGGGCACATCTGATGGCATGAGGCCCGAAGGTCCCCCACTTTGGTCTTGC
GACGTTATGCGGTATTAGCTACCGTTTCCGGTAGTTACTCCCCCTCCATCAGGCAGTTTC
CCAGACATTACTCACCCGTCCGCCG
>GJQF4QS01AKRAC rank=0005600 x=119.0 y=1170.0 length=69
AGAGGACTCATGCTGCCTCCCGTAGGAGTTACTCGAGACACTGCTGCACTGAGCCAGAAT
CGAACCCTG
>GJQF4QS01AEPNC rank=0005601 x=50.0 y=1734.0 length=259
AGACGACACATGCTGCCTCCCGTAGGAGTTTGGGCCGTGTCTCAGTCCCAATGTGGCCGA
TCACCCTCTCAGGTCGGCTATGTATCATCGCCTTGGTAGTCCATTACACTACCAACTAGC
TAATACAACGCGGGTCCATCTCTCAGTGTACCAATTGGTACTTTCAAATGTCGAATATGC
ATCCAACATTATTATGCGGTATTAGCTATCGTTTCCAATAGTTATCCCCCGNTGAAAGGT
AGGTTACCCACGCGTTACT
>GJQF4QS01AM8L6 rank=0005602 x=147.0 y=2252.0 length=72
AGAGGACTCATGCTGCCTCCCGTAGGAGTCTTACTCGAGACACTGCTGCACTGAGCCAGA
ATCGAACCCTGG
>GJQF4QS01APC5N rank=0005603 x=171.0 y=3145.0 length=50
AGAGCAGTCATGCTGCCTCCCGTAGGAGTCTGAGCCAGAATCGAACCCTG
>GJQF4QS01AQL0B rank=0005607 x=185.0 y=3929.0 length=52
AGAGAGAGCATGCTGCCTCCCGTAGGAGTGCCTGAGCCAGGATCAAACTCTG
>GJQF4QS01AQCYX rank=0005610 x=183.0 y=407.0 length=248
ACGATGCTCATGCTGCCTCCCGTAGGAGTCTGGGCCGTGTCTCAGTCCCAGTGTGGCCGA
TCACCCTCTCAGGTCGGCTATGCATCGTGGCCTTGGTGAGCCGTTACCTCACCAACTAGC
TAATGCACCGCGGGTCCATCCATCAGCGACACCCGAAAGCGCCTTTCACTCTTATGCCAT
GCGGCATAAACTGTTATGCGGTATTAGCACCTGTTTCCAAGTGTTACTCCCCCTNTGATG
GGTTACGG
>GJQF4QS01AOJXS rank=0005611 x=162.0 y=2142.0 length=264
AACCAACCCATGCTGCCTCCCGTAGGAGTCTGGACCGTGTCTCAGTTCCAGTGTGGCTGG
TCATCCTCTCAGACCAGCTAGGGATCGTCGCCTAGGTGAGCCGTTACCCCACCTACTAGC
TAATCCCATCTGGGCACATCTGATGGCAAGAGGCCCGAAGGTCCCCCTCTTTGGTCTTGC
GACGTTATGCGGTATTAGCTACCGTTTCCAGTAGTTATCCCCCTCCATCAGGCAGTTTCC
CAGACATTACTCACCCGTCCGCCG
>GJQF4QS01AREB9 rank=0005613 x=194.0 y=3783.0 length=52
AGACGTCTCATGCTGCCTCCCGTAGGAGTGCCTGAGCCAGGATCAAACTCTG
>GJQF4QS01AK88I rank=0005619 x=124.0 y=3952.0 length=52
AGAGAGAGCATGCTGCCTCCCGTAGGAGTGCCTGAGCCAGGATCAAACTCTG
>GJQF4QS01AMCRL rank=0005621 x=137.0 y=1935.0 length=58
AGAGAGAGCATGCTGCCTCCCGTAGGAGTCCGGCCCGCTGAACCAGGATCAAACTCTG
>GJQF4QS01AQZF0 rank=0005622 x=190.0 y=862.0 length=59
AGACCACTCATGCTGCCTCCCGTAGGAGTAGTTTGATCCTGAGCCAGAATCGAACCCTG
>GJQF4QS01AP7AV rank=0005623 x=181.0 y=1253.0 length=51
AGAGCAGTCATGCTGCCCTCCCGTAGGAGTCTGAGCCAGAATCGAACCCTG
>GJQF4QS01AKB0M rank=0005624 x=114.0 y=1860.0 length=59
AGAGAGAGCATGCTGCCTCCCGTAGGAGTAGTTTGATCCTGAGCCAGGATCAAACTCTG
>GJQF4QS01AIZL2 rank=0005625 x=99.0 y=568.0 length=52
AGACGAGTCATGCTGCCTCTCGTAGGAGTGCCTGAGCCAGAATCGAACCCTG
>GJQF4QS01AUWN6 rank=0005626 x=234.0 y=3668.0 length=52
AGAGGACTCATGCTGCCTCCCGTAGGAGTGCCTGAGCCAGAATCGAACCCTG
>GJQF4QS01ARRYQ rank=0005630 x=199.0 y=960.0 length=59
AGACGTGACATGCTGCCTCCCGTAGGAGTAGTCTGATCCTGAGCCAGGATCAAACTCTG
>GJQF4QS01AFW67 rank=0005634 x=64.0 y=833.0 length=57
ACTCGACACATGCTGCCTCCCGTAGGAGTCAGCCCGCTGAGCCAGGATCAAACTCTG
>GJQF4QS01AD0OP rank=0005636 x=42.0 y=2151.0 length=58
AGAGAGAGCATGCTGCCTCCCGTAGGAGTGTTTGATCCTGAGCCAGGATCAAACTCTG
>GJQF4QS01AFY0Q rank=0005637 x=64.0 y=3192.0 length=258
ACTCCTGTCATGCTGCCTCCCGTAGGAGTCTGGACCGTGTCTCAGTTCCAGTGTGGCTGG
TCATCCTCTCAGACCAGCTAGGGATCGTCGCCTAGGTGAGCCGTTACCCCACCTACTAGC
TAATCCCATCTGGGCACATCTGATGGCATGAGGCCCGAAGGTCCCCCACTTTGGTCTTGC
GACGTTATGCGGTATTAGCTACCGTTTCCAGTAGTTATCCCCCTCCATCAGGCAGTTTCC
CAGACATTACTCACCCCG
>GJQF4QS01AD3KU rank=0005640 x=43.0 y=1804.0 length=51
AGACTCTGCATGCTGCCTCCCGTAGGAGTGCTGAGCCAGGATCAAACTCTG
>GJQF4QS01AQ8WY rank=0005642 x=193.0 y=848.0 length=57
AGACGTCTCATGCTGCCTCCCGTAGGAGTGTTTGATCCTGGCCAGGATCAAACTCTG
>GJQF4QS01AF047 rank=0005643 x=65.0 y=1849.0 length=56
AGACTCTGCATGCTGCCTCCCGTAGGAGTGCCTCCCTGAGCCAGGATCAAACTCTG
>GJQF4QS01ASRNV rank=0005646 x=210.0 y=2169.0 length=64
AGAGAGAGCATGCTGCCTCCCGTAGGAGTGCTTGCCAGGCCCGCTGAGCCAGGATCAAAC
TCTG
>GJQF4QS01AH2H6 rank=0005648 x=88.0 y=2716.0 length=270
ACTGCTGACATGCTGCCTCCCGTAGGAGTCTGGTCCGTGTCTCAGTACCAGTGTGGGGGA
CCTTCCTCTCAGAACCCCTACGCATCGTCGCCACGGTGGGCCGTTACCCCGCCGTCAAGC
TAATGCGCCGCATGCCCATCCTCTTCCGATGAATCTTTCCTCGATCTCGGATGCCCGAAA
CCGATATACGCGGGATTAGCCTCCCTTTCGGAAGGTTGTCCCCCTGAAGAGGGCAGGTTG
CATACGTGTTACTCACCCGTGCGCCGGTCG
>GJQF4QS01AHHS3 rank=0005649 x=82.0 y=469.0 length=53
AGACCTCACATGCTGCCTCCCGTAGGAGTGACTGAGCCAGGATCAAACTCTGG
>GJQF4QS01AR1HA rank=0005655 x=202.0 y=1004.0 length=62
AGACTGAGCATGCTGCCTCCCGTAGGAGTCGCCATCAGAGACTGAGCCAGGATCAAACTC
TG
>GJQF4QS01ASJDR rank=0005658 x=207.0 y=3725.0 length=51
AGACAGTGCATGCTGCCTCCCGTAGGAGTCCTGAGCCAGGATCAAACTCTG
>GJQF4QS01AK9ZM rank=0005660 x=125.0 y=832.0 length=56
ACTCGACACATGCTGCCTCCCGTAGGAGTTTGATCCTGAGCCAGGATCAAACTCTG
>GJQF4QS01ATHCE rank=0005661 x=218.0 y=2684.0 length=55
ACTCGACACATGCTGCCTCCCGTAGGAGTGTTTCCTGAGCCAGGATCAAACTCTG
>GJQF4QS01AELDY rank=0005664 x=49.0 y=308.0 length=67
AGACGTGACATGCTGCCTCCCGTAGGAGTGCCTTGGCCCAGGCCCGCTGAGCCAGAATCG
AACCCTG
>GJQF4QS01AS27P rank=0005667 x=214.0 y=755.0 length=51
AGACGAGTCATGCTGCCTCCCGTAGGAGTGCTGAGCCAGGATCAAACTCTG
>GJQF4QS01AN7E2 rank=0005669 x=158.0 y=2300.0 length=264
ACGTAGGACATGCTGCCTCCCGTAGGAGTCTGGACCGTGTCTCAGTTCCAGTGTGGCTGG
TCATCCTCTCAGACCAGCTAGGGATCGTCGCCTAGGTGAGCCGTTACCCCACCTACTAGC
TAATCCCATCTGGGCACATCTGATGGCAAGAGGCCCGAAGGTCCCCCTCTTTGGTCTTGC
GACGTTATGCGGTATTAGCTACCGTTTCCAGTAGTTATCCCCCTCCATCAGGCAGTTTCC
CAGACATTACTCACCCGTCCGCCG
>GJQF4QS01AM5DE rank=0005671 x=146.0 y=2144.0 length=58
AGACCTCACATGCTGCCTCCCGTAGGAGTGTTTGATCCTGAGCCAGGATCAAACTCTG
>GJQF4QS01AFN6E rank=0005672 x=61.0 y=1428.0 length=256
ACGAAGGTCATGCTGCCTCCCGTAGGAGTCTGGGCCGTGTCTCAGTCCCAATGTGGCCGT
TCATCCTCTCAGACCGGCTACTGATCATCGCCTTGGTGGGCCGTTACCCCTCCAACTAGC
TAATCAGACGCAATCCCCTCCTTCAGTGATAGCTTATAAATAGAGGCCACCTTTCATCCA
TCCTCGATGCCGAGGTCTAGATCGTATGCGGTATTAGCAGTCGTTTCCAACTGTTGTCCC
CCTNTGAAGGGCTAGG
>GJQF4QS01AHIC4 rank=0005673 x=82.0 y=1190.0 length=52
ACTCTCTCATGCTGCCTCCCGTAGGAGTGCCTGAGCCAGGATCAAACTCGTG
>GJQF4QS01AG8BS rank=0005676 x=79.0 y=470.0 length=57
AGAGCTCTCATGCTGCCTCCCGTAGGAGTTTTGATCCTGAGCCAGGATCAAACTCTG
>GJQF4QS01AFW5I rank=0005681 x=64.0 y=772.0 length=285
TTCCAACCCATGCTGCCTCCCGTAGGAGTCTGGACCGTGTCTCAGTTCCAGTGTGGCTGG
TCATCCTCTCAGACCAGCTAGGGATCGTCGCCTAGGTGAGCCATTACCCCACCTACTAGC
TAATCCCATCTGGGCACATCTGATGGCAAGAGGCCCGAAGGTCCCCCTCTTTGGTCTTGC
GACGTTATGCGGTAGTTAGTCTACCGTTTCCCGTACGTAGTTTAATTCCCCCTCCCCTAC
TCAGGCGACGTTTCCCTACGACACTTACTTCACCCGTCCCGCCCG
>GJQF4QS01ANI2A rank=0005683 x=150.0 y=3504.0 length=50
AGAGAGAGCATGCTGCCTCCCGTAGGAGTCTGAGCCAGAATCGAACCCTG
>GJQF4QS01AEMVQ rank=0005684 x=49.0 y=2244.0 length=65
AGACGACACATGCTGCCTCCCGTAGGAGTGCCGCTCAGTGCTCCCTGAGCCAGAATCGAA
CCCTG
>GJQF4QS01AGROX rank=0005686 x=73.0 y=3487.0 length=73
AGACTCTGCATGCTGCCTCCCGTAGGAGTCATGCTGCCTCCCGTAGGAGTGCCTGAGCCA
GGATCAAACTCTG
>GJQF4QS01ADXO8 rank=0005688 x=41.0 y=2378.0 length=58
ACTCTCTGCATGCTGCCTCCCGTAGGAGTGTTTGATCCTGAGCCAGGATCAAACTCTG
>GJQF4QS01AFPK1 rank=0005692 x=61.0 y=3251.0 length=50
AGACCTCACATGCTGCTCCGTAGGAGTCGCTGAGCCAGAATCGAACCCTG
>GJQF4QS01ARXNM rank=0005694 x=201.0 y=144.0 length=62
AGACCAGACATGCTGCCTCCCGTAGGAGTGTTTGATCCCTGAGCCCAGGATCGAAACCCT
GG
>GJQF4QS01ASGL7 rank=0005696 x=207.0 y=141.0 length=270
ACTCCAGACATGCTGCCTCCCGTAGGAGTCTGGACCGTGTCTCAGTTCCAGTGTGGCCGA
TCACCCTCTCAGGTCGGCTACGCATCGTTGCCTTGGTAAGCCGTTACCTTACCAACTAGC
TAATGCGGCGCGGATCCATCTATAAGTGACAGCAAAACCGTCTTTCACTATTGAACCATG
CGGTTCAATATATTATCCGGTATTAGCTCCGGTTTCCCGAAGTTATCCCAGTCTTATAGG
TAGGTTATCCACGTGTTACTCACCCGTCCG
>GJQF4QS01AKULN rank=0005699 x=120.0 y=1369.0 length=272
ACTGTCAGCATGCTGCCTCCCGTAGGAGTCTGGTCCGTGTCTCAGTACCAGTGTGGGGGA
CCTTCCTCTCAGAACCCCTACGCATCGTCGCCACGGTGGGCCGTTACCCCGCCGTCAAGC
TAATGCGCCGCATGCCCATCCTCTTCCGATGAATCTTTCCTCGATCTCGGATGCCCGAAA
CCGATATACGCGGGATTAGCCTCCCTTTCGGAAGGTTGTCCCCCTGAAGAGGGCAGGTTG
CATACGTGTTACTCACCCGTGCGCCGGTCCGG
>GJQF4QS01AGY6Q rank=0005701 x=76.0 y=912.0 length=50
AGACTCTGCATGCTGCCTCCCGTAGGAGTCTGAGCCAGGATCAAACTCTG
>GJQF4QS01AIAZ1 rank=0005703 x=91.0 y=1439.0 length=51
AGAGCTCTCATGCTGCCTCCCGTAGGAGTGCTGAGCCAGAATCGAACCCTG
>GJQF4QS01AUWLO rank=0005707 x=234.0 y=3578.0 length=56
AGACTCTGCATGCTGCCTCCCGTAGGAGTGCCCCCCTGAGCCAGAATCGAACCCTG
>GJQF4QS01ALJFV rank=0005709 x=128.0 y=793.0 length=254
ACTCGACACATGCTGCCTCCCGTAGGAGTTTGGGCCGTGTCTCAGCCCAATGTGGCCGAT
CAGTCTCTCAACTCGGCTATGCATCATCGTCTTGGTAAGCCTTTACCCCACCAACTAACT
AATGCACCGCGGATCCATCTCTAGGTGACGCCGTAGCGCCTTTTAACTTGATATCATGCG
ATACTAAGTTTTATTCGGTATTAGCATCTGTTTCCAAATGTTATCCCCAGCCTTGAGGCA
GGTTATCCACGTTG
>GJQF4QS01AEJ3P rank=0005712 x=48.0 y=2739.0 length=50
AGAGCAGTCATGCTGCCTCCCGTAGGAGTCTGAGCCAGGATCAAACTCTG
>GJQF4QS01AFD9U rank=0005715 x=58.0 y=880.0 length=271
ACTCGACACATGCTGCCCTCCCGTAGGAGTCTGGACCGTGTCTCAGTTCCAGTGTGGCCG
ATCACCCTCTCAGGTCGGCTACGCATCGTTGCCTTGGTAAGCCGTTACCTTACCAACTAG
CTAATGCGGCGCGGATCCATCTATAAGTGACAGCAAAACCGTCTTTCACTATTGAACCAT
GCGGTTCAATATATTATCCGGTATTAGCTCCGGTTTCCCGAAGTTATCCCAGTCTTATAG
GTAGGTTATCCACGTGTTACTCACCCGTCCG
>GJQF4QS01AFKCJ rank=0005718 x=60.0 y=561.0 length=56
AGACTCTGCATGCTGCCTCCCGTAGGAGTGCCTCCCTGAGCCAGAATCGAACCCTG
>GJQF4QS01AOJQ2 rank=0005720 x=162.0 y=1900.0 length=253
ACTCGACACATGCTGCCTCCCGTAGGAGTATGGGCCGTGTCTCAGTCCCATTGTGGCCGA
TCAGTCTCTCAACTCGGCTATGCATCATCGCCTTGGTAAGCCATTACCTTACCAACTAGC
TAATGCACCGCGGGACCATCTCTTAGTGATAGCAGAACCATCTTTTAAATAACAACCATG
CGGTTGTCATTGTTATACGGTATTAGCATCTGTTTCCAAATGTTATCCCCTGCTAAGAGG
TAGGTTTCCCACG
>GJQF4QS01AG6HH rank=0005723 x=78.0 y=2179.0 length=54
AGAGCTCTCATGCTGCCTCCCGTAGGAGTCCCGCTGAGCCAGGATCAAACTCTG
>GJQF4QS01AM8VF rank=0005725 x=147.0 y=2585.0 length=264
TTCCAACCCATGCTGCCTCCCGTAGGAGTCTGGACCGTGTCTCAGTTCCAGTGTGGCTGG
TCATCCTCTCAGACCAGCTAGGGATCGTCGCCTAGGTGAGCCATTACCCCACCTACTAGC
TAATCCCATCTGGGCACATCTGATGGCAAGAGGCCCGAAGGTCCCCCTCTTTGGTCTTGC
GACGTTATGCGGTATTAGCTACCGTTTCCAGTAGTTATCCCCCTCCATCAGGCAGTTTCC
CAGACATTACTCACCCGTCCGCCG
>GJQF4QS01AJ6ZB rank=0005726 x=112.0 y=3525.0 length=53
ACTCAGTGCATGCTGCCTCCCGTAGGAGTAGGCTGAGCCAGGATCAAACTCTG
>GJQF4QS01AHGT8 rank=0005730 x=81.0 y=3310.0 length=50
ACTCGACACATGCTGCCTCCCGTAGGAGTCTGAGCCAGGATCAAACTCTG
>GJQF4QS01AHRMM rank=0005731 x=85.0 y=908.0 length=51
AGACTCTGCATGCTGCCTCCCGTAGGAGTGCTGAGCCAGAATCGAACCCTG
>GJQF4QS01AQ2MZ rank=0005732 x=191.0 y=905.0 length=53
AGACGTCTCATGCTGCCTCCCGTAGGAGTATTCTGAGCCAGGATCAAACTCTG
>GJQF4QS01AHMKN rank=0005734 x=83.0 y=2549.0 length=53
AGACGAGTCATGCTGCCTCCCGTAGGAGTCCGCTGAGCCAGGATCAAACTCTG
>GJQF4QS01AK64N rank=0005736 x=124.0 y=1221.0 length=58
AGACCTGTCATGCTGCCTCCCGTAGGAGTGCCGCCCGCTGAGCCAGGATCAAACTCTG
>GJQF4QS01AL0VG rank=0005737 x=133.0 y=2906.0 length=245
CAACCATGCATGCTGCCTCCCGTAGGAGTCTGGACCGTGTCTCAGTTCCAGTGTGGCTGG
TCATCCTCTCAGACCAGCTAGGGATCGTCGCCTAGGTGAGCCATTACCCCACCTACTAGC
TAATCCCATCTGGGCACATCTGATGGCATGAGGCCCGAAGGTCCCCCACTTTGGTCTTGC
GACGTTATGCGGTATTAGCTACCGTCTCCAGTAGTTATCCCCCTCATCAGGCAGTTTCCC
AGACT
>GJQF4QS01AUQ7U rank=0005738 x=233.0 y=696.0 length=263
AACCAACCCATGCTGCCTCCCGTAGGAGTCTGGGCCGTGTCTCAGTCCCAATGTGGCCGA
TCACCCTCTCAGGTCGGCTACGCATCGTCGCCTTGGTGAGCCGTTACCTCACCAACTAGC
TAATGCGCCGCGGGCCCATCTTATAGCGGATTGCTCCTTTAATTGCTACTTCATAGCGAA
GCTACAATCTTATGCGGTATTAATCTTCCTTTCGGAAGGCTATTCCCCTCTATAAGGCAG
GTTGCCCACGTGTTACTCACCCG
>GJQF4QS01AINO3 rank=0005739 x=95.0 y=1509.0 length=56
AGACTCTGCATGCTGCCTCCCGTAGGAGTGCCTCCCTGAGCCAGGATCAAACTCTG
>GJQF4QS01ATEI5 rank=0005742 x=217.0 y=3135.0 length=53
AGAGAGAGCATGCTGCCTCCCGTAGGAGTGGCCCGAGCCAGAATCGAACCCTG
>GJQF4QS01ARM4H rank=0005744 x=197.0 y=2879.0 length=315
ACGATGGACATGCTGCCTCCCGTAGGAGTCTGGACCGTGTCTCAGTTCCAGTGTGGCTGG
TCATCCTCTCAGACCAGCTAGGGATCGTCGCCTAGGTGAGCCGTTACCCCACCTACTAGC
TAATCCCATCTGGGCACATCTGATGGCATGAGGCCCGAAGGTCCCCCACTTTGGTCTTGC
GACGTATTAGTCGGTACGTTAGTTACGTACCGTTTACCCGTTTACCGTAAGGTTTAACGT
TTACCCCTTCCCCCCTACTACTACGGACGGCGTTTACCCGTTTACCCGAACGAACTTAAC
TTTACCTACCCCCGG
>GJQF4QS01ASXG3 rank=0005747 x=212.0 y=1509.0 length=56
ACTCGACACATGCTGCCTCCCGTAGGAGTGCCTCCCTGAGCCAGGATCAAACTCTG
>GJQF4QS01AFT7A rank=0005750 x=63.0 y=1044.0 length=261
ACGACAAGCATGCTGCCTCCCGTAGGAGTCTGGACCGTGTCTCAGTTCCAGTGTGGCTGG
TCATCCTCTCAGACCAGCTAGGGATCGTCGCCTAGGTGAGCCGTTACCCCACCTACTAGC
TAATCCCATCTGGGCACATCTGATGGCAAGAGGCCCGAAGGTCCCCCTCTTTGGTCTTGC
GACGTTATGCGGTATTAGCTACCGTTTCCAGTAGTTATCCCCCTCCATCAGGCAGTTTCC
CAGACATTACTCACCCGTCCG
>GJQF4QS01ASX5I rank=0005751 x=212.0 y=2388.0 length=52
AGACCTCACATGCTGCCTCCCGTAGGAGTCGCTGAGCCAGGATCAAACTCTG
>GJQF4QS01AK986 rank=0005752 x=125.0 y=1176.0 length=261
ACGAGTTCCATGCTGCCTCCCGTAGGAGTCTGGACCGTGTCTCAGTTCCAGTGTGGCTGG
TCATCCTCTCAGACCAGCTAGGGATCGTCGCCTAGGTGAGCCGTTACCCCACCTACTAGC
TAATCCCATCTGGGCACATCTGATGGCATGAGGCCCGAAGGTCCCCCACTTTGGTCTTGC
GACGTTATGCGGTATTAGCTACCGTTTCCAGTAGTTATCCCCCTCCATCAGGCAGTTTCC
CAGACATTACTCACCCGTCCG
>GJQF4QS01ALM76 rank=0005753 x=129.0 y=1604.0 length=51
AGACGAGTCATGCTGCCTCCCGTAGGAGTGCTGAGCCAGGATCAAACTCTG
>GJQF4QS01AMVCO rank=0005758 x=143.0 y=1446.0 length=51
AGACCACTCATGCTGCCTCCCGTAGGAGTGCTGAGCCAGAATCGAACCCTG
>GJQF4QS01AIJQM rank=0005760 x=94.0 y=476.0 length=54
AGAGCTCTCATGCTGCCTCCCGTAGGAGTGATTCTGAGCCAGGATCAAACTCTG
>GJQF4QS01AR2TJ rank=0005761 x=202.0 y=2741.0 length=52
AGACTCTGCATGCTGCCTCCCGTAGGAGTCCTGAGCCAGGATCAAACTCTTG
>GJQF4QS01AGG3W rank=0005762 x=70.0 y=2058.0 length=52
AGAGGACTCATGCTGCCTCCCGTAGGAGTGCCTGAGCCAGAATCGAACCCTG
>GJQF4QS01ALQGC rank=0005765 x=130.0 y=1690.0 length=261
AGACTGTCCATGCTGCCTCCCGTAGGAGTCTGGACCGTGTCTCAGTTCCAGTGTGGCTGG
TCATCCTCTCAGACCAGCTAGGGATCGTCGCCTAGGTGAGCCGTTACCCCACCTACTAGC
TAATCCCACCTGGGCACATCTGATGGCATGAGGCCCGAAGGTCCCCCACTTTGGTCTTGC
GACGTTATGCGGTATTAGCTACCGTTTCCAGTAGTAATCCCCCTCCATCAGGCAGTTTCC
CAGACATTACTCACCCGTCCG
>GJQF4QS01AGV5G rank=0005766 x=75.0 y=1074.0 length=41
ACTCGACACATGCTGCCTCCCTGAGCCAGGATCAAACTCTG
>GJQF4QS01AGCUJ rank=0005767 x=69.0 y=633.0 length=271
ACTGAGAGCATGCTGCCTCCCGTAGGAGTCTGGTCCGTGTCTCAGTACCAGTGTGGGGGA
CCTTCCTCTCAGAACCCCTACGCATCGTCGCCACGGTGGGCCGTTACCCCGCCGTCAAGC
TAATGCGCCGCATGCCCATCCTCTTCCGATGAATCTTTCCTCGATCTCGGATGCCCGAAA
CCGATATACGCGGGATTAGCCTCCCTTTCGGAAGGTTGTCCCCCTGAAGAGGGCAGGTTG
CATACGTGTTACTCACCCGTGCGCCGGTCGG
>GJQF4QS01AGSIP rank=0005768 x=74.0 y=463.0 length=261
ACTCCAGACATGCTGCCTCCCGTAGGAGTCTGGACCGTGTCTCAGTTCCAGTGTGGCTGG
TCATCCTCTCAGACCAGCTAGGGATCGTCGCCTAGGTGAGCCGTTACCCCACCTACTAGC
TAATCCCATCTGGGCACATCCGATGGCAAGAGGCCCGAAGGTCCCCCTCTTTGGTCTTGC
GACATTATGCGGTATTAGCTACCGTTTCCAGTAGTTATCCCCCTCCATCAGGCAGTTTCC
CAGACATTACTCACCCGTCCG
>GJQF4QS01AQ6IZ rank=0005772 x=192.0 y=1849.0 length=263
ACTCGTCTCATGCTGCCTCCCGTAGGAGTCTGGACCGTGTCTCAGTTCCAGTGTGGCTGG
TCATCCTCTCAGACCAGCTAGGGATCGTCGCCTAGGTGAGCCTTTACCCCACCTACTAGC
TAATCCCATCTGGGCACATCCGATGGCAAGAGGCCCTAAGGTCCCCCTCTTTGGTCTTGC
GACGTTATGCGGTATTAGCTACCGTTTCCAGTAGTTATCCCCCTCCATCGGGCAGTTTCC
CAGACATTACTCACCCGTCCGCC
>GJQF4QS01ADTKI rank=0005773 x=40.0 y=1120.0 length=53
AGACCTCACATGCTGCCTCCCGTAGGAGTATCCTGAGCCAGGATCAAACTCTG
>GJQF4QS01AKWX4 rank=0005775 x=121.0 y=314.0 length=244
AGAGAGTCCATGCTGCCTCCCGTAGGAGTCTGGGCCGTGTCTCAGTCCCAGTGTGGCCGG
TCACCCTCTCAGGTCGGCTACGCATCATCGCCTTGGTAGGCCACTACCCTACCAACTAGC
TAATGCGCCATAAGCCCATCTCATTGTGATGTATCCCATCTTTACTACACGTAACATGTG
TTATGTGTACCTATCCGGTATTAGCTGACGTTTCCATCAGTTATCCCAGTCATTGAGGCA
GGTT
>GJQF4QS01AF4M9 rank=0005776 x=66.0 y=2291.0 length=53
AGACTCTGCATGCTGCCTCCCGTAGGAGTATCCTGAGCCAGGATCAAACTCTG
>GJQF4QS01AJPNF rank=0005782 x=107.0 y=1545.0 length=52
AGACGTCTCATGCTGCCTCCCGTAGGAGTGCCTGAGCCAGGATCAAACTCTG
>GJQF4QS01APUS2 rank=0005783 x=177.0 y=1444.0 length=57
AGACCTGTCATGCTGCCTCCCGTAGGAGTGGCCTCCCTGAGCCAGGATCAAACTCTG
>GJQF4QS01AFSE7 rank=0005784 x=62.0 y=2833.0 length=269
ACTCGAGTCATGCTGCCTCCCGTAGGAGTTTGGACCGTGTCTCAGTTCCAATGTGGGGGA
CCTTCCTCTCAGAACCCCATCCATCGTTGACTAGGTGGGCCGTTACCCCGCCTACTATCT
AATGGAACGCATCCCCATCGTCTACCGGAAAATACCTTTAATCATGCGGACATGTGAACT
CATGATCCCATCCTGGATTAATCTTCCTTTCAGAAGGCTGGCCAAGAGTAGACGGCAGGT
TGGATACGTGTTACTCACCCGTGCGCCGG
>GJQF4QS01AGWDO rank=0005789 x=75.0 y=1370.0 length=272
ACTCCTCACATGCTGCCTCCCGTAGGAGTCTGGACCGTGCCTCAGTTCCAGTGTGGCTGG
TCATCCTCTCAGACCAGCTAGGGATCGTCGCCTAGGTGAGCCGTTACCCCACCTACTAGC
TAATCCCATCTGGGTTCATCCGATAGTGAGAGGCCCGAAGGTCCCCCTCTTTGGTCTTGC
GACGTTATGCGGTATTAGCCACCGTTTCCAGTGGTTACTCCCCCCTCTACCGGGCAGATC
CCCCAGACATTACTCACCCGTCCGCCACTCCG
>GJQF4QS01AQYX5 rank=0005790 x=190.0 y=219.0 length=57
AGAGCTGACATGCTGCCTCCCGTAGGAGTCAGCCCGCTGAGCCAGGATCAAACTCTG
>GJQF4QS01AG0X1 rank=0005791 x=76.0 y=3191.0 length=251
ACGTTCGACATGCTGCCTCCCGTAGGAGTCTGGGCCGTGTCTCAGTCCCAGTGTGGCTGA
TCATCCTCTCAGACCAGCTAGAGATCGTCGCCTAGGTGAGCCATTACCCCACCTACTAGC
TAATCCCATCTGGGCACATCTGATGGCAAGAGGCCCGAAGGTCCCCCTCTTTGGTCTTGC
GACGTTATGCGGTATTAGCTACCGTTTCCAGTAGTTATCCCCCTCCATCAGGCAGTTTCC
CAGACATTACT
>GJQF4QS01AUPMZ rank=0005792 x=232.0 y=2745.0 length=274
ACTGAGTCCATGCTGCCTCCCGTAGGAGTCTGGTCCGTGTCTCAGTACCAGTGTGGGGGA
CCTTCCTCTCAGAACCCCTACGCATCGTCGCCACGGTGGGCCGTTACCCCGCCGTCAAGC
TAATGCGCCGCATGCCCATCCTCTTCCGATGAATCTTTCCTCGATCTCGGATGCCCGAAA
CCGATATACGCGGGATTAGCCTCCCTTTCGGAAGGTTGTCCCCCTGAAGAGGGCAGGTTG
CATACGTGTTACTCACCCGTGCGCCGGTCGCCGG
>GJQF4QS01AHVF7 rank=0005796 x=86.0 y=1765.0 length=89
AGAGAGAGCATGCTGCCTCCCGTAGGAGTGCTGAGCCAGGATCAAACTCTGACTGAGCGG
GCTCAGCCGTGAGCCAGAATCGAACCCTG
>GJQF4QS01ATVMZ rank=0005798 x=223.0 y=729.0 length=58
AGACTCTGCATGCTGCCTCCCGTAGGAGTGTTTGATCCTGAGCCAGGATCAAACTCTG
>GJQF4QS01AM1EA rank=0005799 x=145.0 y=1088.0 length=274
AGACACTCCATGCTGCCTCCCGTAGGAGTCTGGTCCGTGTCTCAGTACCAGTGTGGGGGA
CCTTCCTCTCAGAACCCCTACGCATCGTCGCCACGGTGGGCCGTTACCCCGCCGTCAAGC
TAATGCGCCGCATGCCCATCCTCTTCCGATGAATCTTTCCTCGATCTCGGATGCCCGAAA
CCGATATACGCGGGATTAGCCTCCCTTTCGGAAGGTTGTCCCCCTGAAGAGGGCAGGTTG
CATACGTGTTACTCACCCGTGCGCCGGTCGCCGG
>GJQF4QS01AFD5N rank=0005801 x=58.0 y=729.0 length=254
ACTGTCAGCATGCTGCCTCCCGTAGGAGTCTGGGCCGTGTCTCAGTCCCAGTGTGGCCGT
TCACCCTCTCAGGTCGGCTACGCATCGTCGCCTTGGTAGGCCTTTACCCCACCAACTAGC
TAATGCGCCGCAGGCTCATCCATCAGTGATGCCAGGAGCATCTTTAAACTTTCGTCCTAT
CCGGTATTAGCGATCGTTTCCAATCGTTGTCCCCGTCTGATGGGCAGATCACCTACGTGT
TACTCACCCGTTCG
>GJQF4QS01APAC6 rank=0005802 x=170.0 y=3624.0 length=41
AGAGGACTCATGCTGCCTCCCTGAGCCAGGATCAAACTCTG
>GJQF4QS01ARWB7 rank=0005803 x=200.0 y=2533.0 length=263
ACTCCTCACATGCTGCCTCCCGTAGGAGTCTGGACCGTGTCTCAGTTCCAGTGTGGCTGG
TCATCCTCTCAGACCAGCTAGGGATCGTCGCCTAGGTGAGCCGTTACCCCACCTACTAGC
TAATCCCATCTGGGTTCATCCGATAGTGAGAGGCCCGAAGGTCCCCCTCTTTGGTCTTGC
GACGTTATGCGGTATTAGCCACCGTTTCCAGTGGTTATCCCCCTNTATCGGGCAGATCCC
CAGACATTACTCACCCGTCCGCC
>GJQF4QS01AUIJV rank=0005805 x=230.0 y=1753.0 length=65
AGACTCTGCATGCTGCCTCCCGTAGGAGTGCCTCCCTCGCGCCGCTGAGCCAGAATCGAA
CCCTG
>GJQF4QS01AGLGI rank=0005809 x=71.0 y=3600.0 length=52
AGAGGACTCATGTGCTCCCGTACGGAGTATCCTGAGCCAGGATCAAACTCTG
>GJQF4QS01AL40N rank=0005810 x=135.0 y=85.0 length=53
AGAGCAGTCATGCTGCCTCCCGTAGGAGTATCCTGAGCCAGAATCGAACCCTG
>GJQF4QS01AN9ZK rank=0005812 x=159.0 y=1534.0 length=240
ACTGAGAGCATGCTGCCTCCCGTAGGAGTCTGGGCCGTGTCTCAGTCCCAATGTGGCCGT
TCAACCTCTCAGTCCGGCTACTGATCGTCGACTTGGTGAGCCGTTACCTCACCAACTATC
TAATCAGACGCGAGCCCATCTCTGAGCGAATTTCTTTGATATTCAAATCATGCGATTTAA
ATATGTTATGAGGTATTACCATCCGTTTCCAGAAGCTATCCCTCTCTCAGAGGCAGGTTG
>GJQF4QS01AGV4M rank=0005814 x=75.0 y=1044.0 length=54
AGACTCACCATGCTGCCTCCCGTAGGAGTCTCCCTGAGCCAGGATCAAACTCTG
>GJQF4QS01AF3GL rank=0005816 x=66.0 y=755.0 length=61
AGACGTCTCATGCTGCCTCCCGTAGGAGTCAAGTTTGAGCCTGAGCCAGGATCAAACTCT
G
>GJQF4QS01ASA6L rank=0005818 x=205.0 y=1291.0 length=50
AGAGGACTCATGCTGCCTCCCGTAGGAGTCTGAGCCAGGATCAAACTCTG
>GJQF4QS01AOONW rank=0005819 x=164.0 y=74.0 length=54
AGAGAGAGCATGCTGCCTCCCGTAGGAGTCCGCTGAGCCAGAATCGAACCCTTG
>GJQF4QS01ASSQP rank=0005820 x=210.0 y=3567.0 length=60
AGACGAGTCATGCTGCCTCCCGTAGGAGTGAGTTTGATCCTGAGCCAGAATCGAACCCTG
>GJQF4QS01AGG90 rank=0005825 x=70.0 y=2278.0 length=59
AACCAACCCATGCTGCCTCCCGTAGGAGTTCGGGCCGTGTCTCAGTCCCAATGTGGCCG
>GJQF4QS01ATYIA rank=0005826 x=224.0 y=352.0 length=51
AGAGAGAGCATGCTGCCTCCCGTAGGAGTCCTGAGCCAGGATCAAACTCTG
>GJQF4QS01AE4OF rank=0005828 x=55.0 y=733.0 length=76
CAACCATGCATGCTGCCTCCCGTAGGAGTCTGGACCGTGCCTCAGTTCCAGTGTGGCTGG
TCATCCTCTCAGACCG
>GJQF4QS01ALM8L rank=0005829 x=129.0 y=1619.0 length=56
AGAGCTGACATGCTGCCTCCCGTAGGAGTGTTGATCTGAGCCAGAATCGAACCCTG
>GJQF4QS01AUHKM rank=0005830 x=230.0 y=484.0 length=63
AGAGGACTCATGCTGCCTCCCGTAGGAGTGCCTCCCTCGCGCCTGAGCCAGGATCAAACT
CTG
>GJQF4QS01AGTE8 rank=0005831 x=74.0 y=1634.0 length=53
ACTCTCACCATGCTGCCTCCCGTAGGAGTCCGCTGAGCCAGGATCAAACTCTG
>GJQF4QS01AGFVE rank=0005835 x=70.0 y=456.0 length=57
AGAGAGAGCATGCTGCCTCCCGTAGGAGTGTTTGGTCCTGAGCCAGATCAAACTCTG
>GJQF4QS01AEG7T rank=0005836 x=47.0 y=3095.0 length=65
AGACAGTGCATGCTGCCCTCCCGTAGGAGTGTCAGAGTTTGATCCTGAGCCAGAATCGAA
CCCTG
>GJQF4QS01AQKDA rank=0005838 x=185.0 y=1804.0 length=60
AGACGAGTCATGCTGCCTCCCGTAGGAGTCCCTTTGATCCTGAGCCAGAATCGAACCCTG
>GJQF4QS01APFLZ rank=0005839 x=172.0 y=2229.0 length=58
AGAGGACTCATGCTGCCTCCCGTAGGAGTGTTTGAACCTGAGCCAGGATCAAACTCTG
>GJQF4QS01AQAI7 rank=0005840 x=182.0 y=1345.0 length=53
AGACAGTGCATGCTGCCTCCCGTAGGAGTATCCTGAGCCAGGATCAAACTCTG
>GJQF4QS01AEJLA rank=0005844 x=48.0 y=2076.0 length=56
AGACTCTGCATGCTGCCTCCCGTAGGAGTGCCTCCCTGAGCCAGGATCAAACTCTG
>GJQF4QS01APRKQ rank=0005845 x=176.0 y=1352.0 length=51
AGACGTCTCATGCTGCCTCCCGTAGGAGTGCTGAGCCAGAATCGAACCCTG
>GJQF4QS01APSOU rank=0005847 x=176.0 y=2796.0 length=60
AGACCTCACATGCTGCCTCCCGTAGGAGTGAGTTTGATCCTGAGCCAGAATCGAACCCTG
>GJQF4QS01AR1IT rank=0005855 x=202.0 y=1059.0 length=262
ACTCTGTCCATGCTGCCTCCCGTAGGAGTCTGGGCCGTGTCTCAGTCCCAATGTGGCCGA
TCAACCTCTCAGTTCGGCTACTGATCGTCGACTAGGTGGGCCGTTACCCCGCCTACTATC
TAATCAGACGCGAGTCCATCTGTAAGCGATAAATCTTTCAAAGCTTCCCCATGCGGAAAA
ACTTCAATATGCGGTATTAGCACAGATTTCTCTGTGTTATCCCCCCTNTTACAGGCAGGT
TACTCACGCGTTACTCACCCCG
>GJQF4QS01AS172 rank=0005860 x=213.0 y=3568.0 length=251
ACTCACTCCATGCTGCCTCCCGTAGGAGTCTGGACCGTGTCTCAGTTCCAGTGTGGCTGG
TCATCCTCTCAGACCAGCTAGGGATCGTCGCCTAGGTGAGCCATTACCCCACCTACTAGC
TAATCCCATCTGGGCACATCTGATGGCATGAGGCCCGAAGGTCCCCCACTTTGGTCTTGC
GACGTTATGCGGTATTAGCTACCGTTTCCAGTAGTTATCCCCCTCCATCAGGCAGTTTCC
CAGACATTACT
>GJQF4QS01ANT8C rank=0005861 x=154.0 y=1594.0 length=52
AGACCTCACATGCTGCCTCCCGTAGGAGTCGCTGAGCCAGGATCAAACTCTG
>GJQF4QS01ATH5H rank=0005862 x=218.0 y=3731.0 length=53
ACTCGACACATGCTGCCTCCCGTAGGAGTGGGCTGAGCCAGGATCAAACTCTG
>GJQF4QS01AURNN rank=0005866 x=233.0 y=1265.0 length=56
AGACCACTCATGCTGCCTCCCGTAGGAGTGCCTCCCTGAGCCAGGATCAAACTCTG
>GJQF4QS01AQC7K rank=0005867 x=183.0 y=718.0 length=73
AGAGACTGCATGCTGCCTCCCGTAGGAGTGTAAATCTCAGTGCTTTGGGATGCTGAGCCA
GAATCGAACCCTG
>GJQF4QS01AI1W4 rank=0005868 x=99.0 y=3558.0 length=254
ACGTTCCTCATGCTGCCTCCCGTAGGAGTCTGGACCGTGTCTCAGTCCCAGTGTGGCCGA
TCACCCTCTCAGGTCGGCTATGCATCGTGGCCTTGGTGAGCCGTTACCTCACCAACTAGC
TAATGCACCGCGGGTCCATCCATCAGCGACACCCGAAAGCGCCTTTCACTCTTATGCCAT
GCGGCATAAACTGTTATGCGGTATTAGCACCTGTTTCCAAGTGTTATCCCCCTNTGATGG
GTAGGTTACCCACG
>GJQF4QS01AEIWR rank=0005869 x=48.0 y=1193.0 length=250
ACTCTCACCATGCTGCCTCCCGTAGGAGTCTGGGCCGTGTCTCAGTCCCAGTGTGGCCGA
TCACCCTCTCAGGTCGGCTATGCATCGTGGCCTTGGTGAGCCGTTACCTCACCAACTAGC
TAATGCACCGCGGGTCCATCCATCAGCGACACCCGAAGCGCCTTTCACTCTTATGCCATG
CGGCATAAACTGTTATGCGGTATTAGCACCTGTTTCCAAGTGTTATCCCCCTCTGATGGG
TAGGTTACCC
>GJQF4QS01AGM5V rank=0005871 x=72.0 y=1713.0 length=53
AGACCACTCATGCTGCCTCCCGTAGGAGTCCCCTGAGCCAGGATCAAACTCTG
>GJQF4QS01ANM8B rank=0005874 x=152.0 y=713.0 length=51
AGACCAGACATGCTGCCTCCCGTAGGAGTGCTGAGCCAGGATCAAACTCTG
>GJQF4QS01AJF5M rank=0005877 x=104.0 y=1528.0 length=244
ACTGCAGTCATGCTGCCTCCCGTAGGAGTCTGGGCCGTATCTCAGTCCCAATGTGGCCGG
CCAACCTCTCAGTCCGGCTACTGATCGTCGCCTTGGTGGGCCGTTACCTCACCAACTAGC
TAATCAGACGCGAGGCCATCTTCCAGCGATAAATCTTTGACATCAGTGCCATGCGACACC
AATGCGTCATGCGGTATTAGCAGTCGTTTCCAACTGTTGTCCCCCTNTGGAAGGCAGGTT
CCTC
>GJQF4QS01ATNQ0 rank=0005878 x=220.0 y=2794.0 length=54
AGACGTCTCATGCTGCCTCCCGTAGGAGTATCCTGAGCCAGGATACAAACTCTG
>GJQF4QS01ATFWG rank=0005879 x=218.0 y=814.0 length=253
AGACCTGTCATGCTGCCTCCCGTAGGAGTATGGGCCGCGTCTCAGTCCCATTGTGGCCGA
TCAGTCTCTCAACTCGGCTATGCATCATTGCCTTGGTAAGCCATTACCTTACCAACTAGC
TAATGCACCGCGGGACCATCTCTTAGTGATAGCAGAACCATCTTTTAAATAACAACCATG
CGGTTGTCATTGTTATACGGTATTAGCATCTGTTTCCAAATGTTATCCCCTGCTAAGAGG
TAGGTTTCCCACG
>GJQF4QS01AM12P rank=0005880 x=145.0 y=1967.0 length=53
AGACTCTGCATGCTGCCTCCCGTAGGAGTCCGCTGAGCCAGGATCAAACTCTG
>GJQF4QS01AQY2F rank=0005881 x=190.0 y=373.0 length=52
AGACCTGTCATGCTGCCTCCCGTAGGAGTCGCTGAGCCAGAATCGAACCCTG
>GJQF4QS01AD4D2 rank=0005882 x=43.0 y=2856.0 length=50
AGAGGACTCATGCTGCCTCCCGTAGGAGTCTGAGCCAGAATCGAACCCTG
>GJQF4QS01AQ6X8 rank=0005885 x=192.0 y=2398.0 length=60
AGACTCACCATGCTGCCTCCCGTAGGAGTAGTTTGATCCTGAGCCAGGATCAAACTCGTG
>GJQF4QS01AOIOO rank=0005886 x=162.0 y=518.0 length=50
AGAGGACTCATGCTGCCTCCCGTAGGAGTCTGAGCCAGGATCAAACTCTG
>GJQF4QS01AL9FX rank=0005887 x=136.0 y=1723.0 length=263
ACGTCTAGCATGCTGCCTCCCGTAGGAGTCTGGACCGTGTCTCAGTTCCAGTGTGGCTGG
TCATCCTCTCAGACCAGCTAGGGATCGTCGCCTAGGTGGGCCGTTACCCCACCTACTAGC
TAATCCCATCTGGGCACATCCGATGGCAAGAGGCCCGAAGGTCCCCCTCTTTGGTCTTGC
GACGTTATGCGGTATTAGCTACCGTTTCCAGTAGTTATCCCCCTCCATCAGGCAGTTTCC
CAGACATTACTCACCCGTCCGCC
>GJQF4QS01ATLII rank=0005888 x=219.0 y=3992.0 length=51
AGAGGACTCATGCTGCCTCCCGTAGGAGTGCTGAGCCAGGATCAAACTCTG
>GJQF4QS01AMRHE rank=0005891 x=142.0 y=528.0 length=264
AACCGGAACATGCTGCCTCCCGTAGGAGTCTGGACCGTGTCTCAGTTCCAGTGTGGCTGG
TCATCCTCTCAGACCAGCTAGGGATCGTCGCCTAGGTGAGCCGTTACCCCACCTACTAGC
TAATCCCATCTGGGCACATCTGATGGCATGAGGCCCGAAGGTCCCCCACTTTGGTCTTGC
GACGTTATGCGGTATTAGCTACCGTTTCCAGTAGTTATCCCCCTCCATCAGGCAGTTTCC
CAGACATTACTCACCCGTCCGCCG
>GJQF4QS01APF6L rank=0005892 x=172.0 y=2971.0 length=264
TTCCAACCCATGCTGCCTCCCGTAGGAGTCTGGACCGTGTCTCAGTTCCAGTGTGGCTGG
TCATCCTCTCAGACCAGCTGGGGATCGTCGCCTAGGTGAGCCATTACCCCACCTACTAGC
TAATCCCATCTGGGCACATCTGATGGCAAGAGGCCCGAAGGTCCCCCTCTTTGGTCTTGC
GACGTTATGCGGTATTAGCTACCGTTTCCAGTAGTTATCCCCCTCCATCAGGCAGTTTCC
CAGACATTACTCACCCGTCCGCCG
>GJQF4QS01ASTOR rank=0005894 x=211.0 y=697.0 length=272
ACTGAGAGCATGCTGCCTCCCGTAGGAGTCTGGTCCGTGTCTCAGTACCAGTGTGGGGGA
CCTTCCTCTCAGAACCCCTACGCATCGTCGCCACGGTGGGCCGTTACCCCGCCGTCAAGC
TAATGCGCCGCATGCCCATCCTCTTCCGATGAATCTTTCCTCGATCTCGGATGCCCGAAA
CCGATATACGCGGGATTAGCCTCCCTTTCGGAAGGTTGTCCCCCTGAAGAGGGCAGGTTG
CATACGTGTTACTCACCCGTGCGCCGGTCCGG
>GJQF4QS01AKHNB rank=0005895 x=116.0 y=965.0 length=256
AGACACTCCATGCTGCCTCCCGTAGGAGTCTGGTCCGTGTCTCAGTCCCAGTGTGGCCGT
TCACCCTCTCAGGTCGGCTACGCATCGTCGCCTTGGTAGGCCTTTACCCCACCAACTAGC
TAATGCGCCGCAGGCTCATCCATCAGTGATGCCAGGAGCATCTTTAAACTTTCGTCCTAT
CCGGTATTAGCGATCGTTTCCAATCGTTGTCCCCGTNTGATGGGCAGATCACCTACGTGT
TACTCACCCGTTGCCG
>GJQF4QS01AEL0V rank=0005896 x=49.0 y=1133.0 length=58
AGAGAGAGCATGCTGCCTCCCGTAGGAGTGTTTGATCCTGAGCCAGGATCAAACTCTG
>GJQF4QS01AJYX4 rank=0005897 x=110.0 y=1306.0 length=56
AGACTGAGCATGCTGCCTCCCGTAGGAGTGCCTCCCTGAGCCAGGATCAAACTCTG
>GJQF4QS01AQQG3 rank=0005899 x=187.0 y=1525.0 length=75
AGAGGACTCATGCTGCCTCCCGTAGGAGTGGCTCAGGATCAAACTCTGACTGAGCTGAGC
CAGAATCGAACCCTG
>GJQF4QS01APJ26 rank=0005902 x=173.0 y=3936.0 length=61
AGAGGACTCATGCTGCCTCCCGTAGGAGTCTTGCCAGTCGCTGAGCCAGAATCGAACCCT
G
>GJQF4QS01AKBJO rank=0005903 x=114.0 y=1250.0 length=53
AGAGCAGTCATGCTGCCTCCCGTAGGAGTATCCTGAGCCAGGATCAAACTCTG
>GJQF4QS01AFVFN rank=0005906 x=63.0 y=2641.0 length=60
AGAGCTGACATGCTGCCTCCCGTAGGAGTGAGTTTGATCCTGAGCCAGGATCAAACTCTG
>GJQF4QS01AL6G8 rank=0005907 x=135.0 y=1978.0 length=52
AGACCTCACATGCTGCCTCCCGTAGGAGTGCCTGAGCCAGGATCAAACTCTG
>GJQF4QS01AF65H rank=0005908 x=67.0 y=1443.0 length=250
ACTGTGTGCATGCTGCCTCCCGTAGGAGTCTGGGCCGTGTCTCAGTCCCAATGTGGCCGT
TCAACCTCTCAGTCCGGCTACCGATCGCGGTCTTGGTGAGCCGTTACCTCACCAACTAAC
TAATCGGACGCGAGTCCATCTCCGAGCGATAAATCTTTGATAGCGCTGCCATGCGACTTC
GCTATGTTATGCGGTATTAGCAATCTTTTCAGATTGTTATTCCCCTNTCGGAGGCAGGTT
ACTCACGTCG
>GJQF4QS01AGTIZ rank=0005910 x=74.0 y=1769.0 length=58
AGAGGACTCATGCTGCCTCCCGTAGGAGTGTTTGATCCTGAGCCAGGATCAAACTCTG
>GJQF4QS01AQLZE rank=0005911 x=185.0 y=3896.0 length=50
AGAGCAGTCATGCTGCCTCCCGTAGGAGTCTGAGCCAGGATCAAACTCTG
>GJQF4QS01AQZEE rank=0005913 x=190.0 y=804.0 length=257
ACGTTGCACATGCTGCCTCCCGTAGGAGTCTGGACCGTGTCTCAGTTCCAGTGTGGCTGG
TCATCCTCTCAGACCAGCTAGGGATCGTCGCCTAGGTGAGCCGTTACCCCACCTACTAGC
TAATCCCATCTGGGCACATCTGATGGCATGAGGCCCGAAGGTCCCCCACTTTGGTCTTGC
GACGTTATGCGGTATTAGCTACCGTTTCCAGTAGTTATCCCCCTCCATCAGGCAGTTTCC
CAGACATTACTCACCCG
>GJQF4QS01AN5VC rank=0005917 x=158.0 y=294.0 length=58
AGAGCTCTCATGCTGCCTCCCGTAGGAGTGTTTGAGCCTGAGCCAGGATCAAACTCTG
>GJQF4QS01AU7BD rank=0005919 x=238.0 y=1079.0 length=59
AGACTCACCATGCTGCCTCCCGTAGGAGTGGCTCAGCCCTGAGCCAGAATCGAACCCTG
>GJQF4QS01AL9IR rank=0005920 x=136.0 y=1825.0 length=272
ACTGACTGCATGCTGCCTCCCGTAGGAGTTTGGGCCGTGTCTCAGTCCCAATGTGGCCGC
CCACCCTCTCAGGCCGGCTACTGATCGTCGCCTTGGTGGGCCGTTGCCCCGCCAACAAGC
TAATCAGACGCGGGCCCATCCCGCACCGCCAAGGCTTTCCGCCTCGCCCCATGCGGGGCG
TGGCGCCCATGCGGTATTAGCAGCCGTTTCCGGCTGTTGTCCCCCAGTGCGGGGTAGGTT
GCCCACGCGTTACTCACCCGTCCGCCACTGGG
>GJQF4QS01AH2WF rank=0005924 x=88.0 y=3229.0 length=54
AGAGCTCTCATGCTGCCTCCCGTAGGAGTCCTCCTGAGCCAGAATCGAACCCTG
>GJQF4QS01AJYT8 rank=0005927 x=110.0 y=1166.0 length=126
TTCCAACCCATGCTGCCTCCCGTAGGAGTCTGGACCGTGTCTCAGTTCCAGTGTGGCTGG
TCATCCTCTCAGACCAGCTAGGGATCGTCGCCTAGGTGAGCCATTACCCCACCTACTAGC
TAATCC
>GJQF4QS01AITNK rank=0005929 x=97.0 y=1038.0 length=50
AGAGCAGTCATGCTGCCTCCCGTAGGAGTCTGAGCCAGGATCAAACTCTG
>GJQF4QS01AMVFV rank=0005930 x=143.0 y=1561.0 length=53
AGACTCTGCATGCTGCCTCCCGTAGGAGTGGCCTGAGCCAGAATCGAACCCTG
>GJQF4QS01AKNOG rank=0005931 x=118.0 y=590.0 length=259
ACGTTGCACATGCTGCCTCCCGTAGGAGTCTGGACCGTGTCTCAGTTCCAGTGTGGCTGG
TCATCCTCTCAGACCAGCTAGGGATCGTCGCCTAGGTGAGCCGTTACCCCACCTACTAGC
TAATCCCATCTGGGCACATCTGATGGCATGAGGCCCGAAGGTCCCCCACTTTGGTCTTGC
GACGTTATGCGGTATTAGCTACCGTTTCCAGTAGTTACTCCCCCTCCATCAGGCAGTTTC
CCAGACATTACTCACCCCG
>GJQF4QS01AT5J5 rank=0005932 x=226.0 y=1299.0 length=55
AGAGAGAGCATGCTGCCTCCCGTAGGAGTCAGAGCTGAGCCAGAATCGAACCCTG
>GJQF4QS01AE1EF rank=0005934 x=54.0 y=581.0 length=269
ACTGAGTCCATGCTGCCTCCCGTAGGAGTTTGGGCCGTGTCTCAGTCCCAATGTGGCCGT
TCACCCTCTCAGGCCGGCTACTGATCGTCGCCTTGGTGGGCCTCTACCCCGCCAACAAGC
TAATCAGACGCGGGTCCATCGTATACCACCGGAGTTTTTCACACCAGACCATGCGATCCT
GTGCGCTTATGCGGTTTTAGCACCTATTTCTAAGTGTTATCCCCCTGTATACGGCAGGTT
ACCCACGCGTTACTCACCCGTCCGCCACT
>GJQF4QS01AHQRF rank=0005938 x=84.0 y=3881.0 length=51
AGACGTCTCATGCTGCCTCCCGTAGGAGTGCTGAGCCAGGATCAAACTCTG
>GJQF4QS01AU1MG rank=0005939 x=236.0 y=1894.0 length=53
AGAGAGAGCATGCTGCCTCCCGTAGGAGTCCGCTGAGCCAGGATCAAACTCTG
>GJQF4QS01ADW0T rank=0005940 x=41.0 y=1499.0 length=52
AGACGTGACATGCTGCCTCCCGTAGGAGTGCCTGAGCCAGAATCGAACCCTG
>GJQF4QS01AFEZA rank=0005942 x=58.0 y=1796.0 length=70
AGACAGTGCATGCTGCCTCCCGTAGGAGTGCCTCCCTCGGCGGGGCCATCTGAGCCAGGA
TCAAACTCTG
>GJQF4QS01AQQNC rank=0005943 x=187.0 y=1750.0 length=263
ACGTCTAGCATGCTGCCTCCCGTAGGAGTCTGGACCGTGTCTCAGTTCCAGTGTGGCTGG
TCATCCTCTCAGACCAGCTAGGGATCGTCGCCTAGGTGGGCCGTTACCCCACCTACTAGC
TAATCCCATCTGGGCACATCCGATGGCAAGAGGCCCGAAGGTCCCCCTCTTTGGTCTTGC
GACGTTATGCGGTATTAGCTACCGTTTCCAGTAGTTATCCCCCTCCATCAGGCAGTTTCC
CAGACATTACTCACCCGTCCGCC
>GJQF4QS01AUSDX rank=0005944 x=233.0 y=2211.0 length=269
AGACCAGACATGCTGCCTCCCGTAGGAGTTTGGGCCGTGTCTCAGTCCCAATGTGGCCGA
TCACCCTCTCAGGTCGGCTATGTATCATCGCCTTGGTAGTCCATTACACTACCAACTAGC
TAATACAACGCGGGTCCATCTCTTAGTGCACCAATTGGTGCTTTCAAATACTTAACATGT
GTTAAATATTGTTATGCGGTATTAGCTATCGTTCCCAATAGTTGTCCCCCGCTAAGAGGT
AGGTTACCCACGCGTTACTCACCCGTTCG
>GJQF4QS01ALNIN rank=0005945 x=129.0 y=1981.0 length=54
AGAGGACTCATGCTGCCTCCCGTAGGAGTGATCCTGAGCCAGAATCGAACCCTG
>GJQF4QS01AES4Z rank=0005948 x=51.0 y=2161.0 length=56
AGAGACTGCATGCTGCCTCCCGTAGGAGTGCCTCCCTGAGCCAGAATCGAACCCTG
>GJQF4QS01AK3VX rank=0005952 x=123.0 y=1115.0 length=56
AGACTGTCCATGCTGCCTCCCGTAGGAGTGCCTCCCTGAGCCAGAATCGAACCCTG
>GJQF4QS01AS679 rank=0005953 x=215.0 y=1863.0 length=56
AGAGGACTCATGCTGCCTCCCGTAGGAGTGCCTCCCTGAGCCAGGATCAAACTCTG
>GJQF4QS01AQ40N rank=0005954 x=191.0 y=3989.0 length=56
AGACGTGACATGCTGCCTCCCGTAGGAGTAGCCCGCTGAGCCAGAATCGAACCCTG
>GJQF4QS01AJYT2 rank=0005955 x=110.0 y=1160.0 length=262
ACGTCTAGCATGCTGCCTCCCGTAGGAGTCTGGACCGTGTCTCAGTTCCAGTGTGGCTGG
TCATCCTCTCAGACCAGCTAGGGATCGTCGCCTAGGTGAGCCGTTACCCCACCTACTAGC
TAATCCCATCTGGGCACATCCGACGGCAAGAGGCCCGAAGGTCCCCCTCTTTGGTCTTGC
GACGTTATGCGGTATTAGCTACCGTTTCCAGTAGTTATCCCCCTCCATCAGGCAGTTTCC
CAGACATTACTCACCCGTCGCC
>GJQF4QS01ALWNT rank=0005956 x=132.0 y=1543.0 length=256
AACCAACCCATGCTGCCTCCCGTAGGAGTCTGGGCCGTGTCTCAGTCCCAATGTGGCCGA
TCACCCTCTCAGGTCGGCTACGCATCGTCGCCTTGGTAGGCCGTTACCCCACCAACTAGC
TAATGCGCCGCGGGTCCATCTCATAGCGGATTGCTCCTTTGGTTGAATGATGATGCCATC
TTTCAACATTATGCGGTATTAATCTTCCTTTCGGAAGGCTATTCCACTCTATGAGGCAGG
TTACCCACGTGTTACT
>GJQF4QS01ARRGC rank=0005959 x=199.0 y=298.0 length=258
ACGACAAGCATGCTGCCTCCCGTAGGAGTCTGGACCATGTCTCAGTTCCAGTGTGGCTGG
TCATCCTCTCAGACCAGCTAGGGATCGTCGCCTAGGTGAGCCGTTACCCCACCTACTAGC
TAATCCCATCTGGGCACATCTGATGGCAAGAGGCCCGAAGGTCCCCCTCTTTGGTCTTGC
GACGTTATGCGGTATTAGCTACCGTTTCCAGTAGTTACTCCCCCTCCATCAGGCAGTTTC
CCAGACATTACTCACCCG
>GJQF4QS01ATLWS rank=0005960 x=220.0 y=410.0 length=55
AGAGCACACATGCTGCCCTCCCGTAGGAGTCGATCTGAGCCAGAATCGAACCCTG
>GJQF4QS01AMRWN rank=0005962 x=142.0 y=1077.0 length=252
ACTCTGAGCATGCTGCCTCCCGTAGGAGTCTGGACCGTGTCTCAGTTCCAGTGTGGCTGG
TCATCCTCTCAGACCAGCTAGGGATCGTCGCCTAGGTGAGCCTTTACCCCACCTACTAGC
TAATCCCATCTGGGCACATCCGATGGCAAGAGGCCCGAAGGTCCCCCTCTTTGGTCTTGC
GACGTTATGCGGTATTAGCTACCGTTTCCAGTAGTTATCCCCCTCCATCGAGCTACGTTC
CANACTACTTAC
>GJQF4QS01ARBIH rank=0005967 x=194.0 y=119.0 length=52
AGAGAGAGCATGCTGCCTCCCGTAGGAGTGCCTGAGCCAGGATCAAACTCTG
>GJQF4QS01AFIAE rank=0005968 x=59.0 y=1988.0 length=56
ACTCCAGACATGCTGCCTCCCGTAGGAGTGCCTCCCTGAGCCAGGATCAAACTCTG
>GJQF4QS01AKEID rank=0005970 x=115.0 y=995.0 length=257
ACTCGACACATGCTGCCTCCCGTAGGAGTCTGGGCCGTGTCTCAGTCCCAGTGTGGCTGA
TCATCCTCTCAGACCAGCTACAGATCGTCGGCTTGGTAAGCTTTTATCCCACCAACTACC
TAATCTGCCATCGGCCGCTCCGTCCGCGCGAGGTCCGAAGATCCCCCGCTTTCATCCGTA
GATCGTATGCGGTATTAGCAAAGCTTTCGCCTCGTTATCCCCCAGATCGGGCACGTTCCG
ATGTATTACTCTACCCG
>GJQF4QS01AT1SN rank=0005973 x=225.0 y=517.0 length=264
ACTGTCTCCATGCTGCCTCCCGTAGGAGTTTGGGCCGTGTCTCAGTCCCAATGTGGCCGT
CCACCCTCTCAGGCCGGCTACTGATCGTCGCCTTGGTGGGCCGTTACCTCACCAACTAGC
TAATCAGACGCGGGTCCATCATATACCACCGGAGTTTTTCACACCTGGCCATGCGGCCAT
GTGCGCTTATGCGGTATTAGCACCCATTTCTAGCTGTTATCCCCCAGTATAGGGCAGGTT
ACCCACGCGTTACTCACCCGTCCG
>GJQF4QS01ATB07 rank=0005975 x=216.0 y=3993.0 length=41
AGACTCTGCATGCTGCCTCCCTGAGCCAGAATCGAACCCTG
>GJQF4QS01ARH19 rank=0005978 x=196.0 y=415.0 length=51
AGACTCACCATGCTGCCTCCCGTAGGAGTCCTGAGCCAGAATCGAACCCTG
>GJQF4QS01ALFKA rank=0005979 x=126.0 y=3960.0 length=59
ACGATGGACATGCTGCCTCCCGTAGGAGTGCCTGCCCGCTGAGCCAGGATCAAACTCTG
>GJQF4QS01AQQ5R rank=0005982 x=187.0 y=2413.0 length=52
TACGACATCATGCTGCCTCCCGTAGGAGTGCCTGAGCCAGGATCAAACTNTG
>GJQF4QS01AEFOR rank=0005984 x=47.0 y=1113.0 length=56
AGAGAGTCCATGCTGCCTCCCGTAGGAGTGCCTCCCTGAGCCAGGATCAAACTCTG
>GJQF4QS01AFIGR rank=0005985 x=59.0 y=2217.0 length=56
ACTCGACACATGCTGCCTTCCGTAGGAGTGCCCGGCTGAGCCAGGATCAAACTCTG
>GJQF4QS01ALCMN rank=0005986 x=126.0 y=157.0 length=70
ATTCGACACATGCTGCCTCCCCCCATCAGACTCGACACATGCCGCCTCCCTGAGCCAGGA
TCAAACTCTG
>GJQF4QS01AJB90 rank=0005989 x=103.0 y=598.0 length=260
ACGTAGCTCATGTGCCTCCCGTAGGAGTCTGGACCGTGTCTCAGTTCCAGTGTGGCTGGT
CATCCTCTCAGACCAGCTAGGGATCGTCGCCTAGGTGAGCTGTTACCCCACCTACTAGCT
AATCCCATCTGGGCACATCTGATGGCAAGAGGCCCGAAGGTCCCCCTCTTTGGTCTTGCG
ACGTTATGCGGTATTAGCTACCGTTTCCAGTAGTTATCCCCCTCCATCAGGCAGTTTCCC
AGACATTACTCACCCGTCCG
>GJQF4QS01AJ6Y8 rank=0005993 x=112.0 y=3522.0 length=264
ACTCCTCACATGCTGCCTCCCGTAGGAGTCTGGACCGTGTCTCAGTTCCAGTGTGGCTGG
TCATCCTCTCAGACCAGCTAGGGATCGTCGCCTAGGTGAGCCGTTACCCCACCTACTAGC
TAATCCCATCTGGGTTCATCCGATAGTGAGAGGCCCGAAGGTCCCCCTCTTTGGTCTTGC
GACGTTATGCGGTATTAGCCACCGTTTCCAGTGGTTATCCCCCTNTATCGGGCAGATCCC
CCAGACATTACTCACCCGTCCGCC
>GJQF4QS01AP6YZ rank=0005994 x=181.0 y=825.0 length=264
AACCGGAACATGCTGCCTCCCGTAGGAGTCTGGACCGTGTCTCAGTTCCAGTGTGGCTGG
TCATCCTCTCAGACCAGCTAGGGATCGTCGCCTAGGTGAGCCGTTACCCCACCTACTAGC
TAATCCCATCTGGGCACATCTGATGGCATGAGGCCCGAAGGTCCCCCACTTTGGTCTTGC
GACGTTATGCGGTATTAGCTACCGTTTCCAGTAGTTATCCCCCTCCATCAGGCAGTTTCC
CAGACATTACTCACCCGTCCGCCG
>GJQF4QS01AIWQQ rank=0005997 x=98.0 y=944.0 length=50
AGACGTGACATGCTGCCTCCCGTAGGAGTCTGAGCCAGAATCGAACCCTG
>GJQF4QS01AF39P rank=0005999 x=66.0 y=1803.0 length=260
GGAAGGTTCATGCTGCCTCCCGTAGGAGTCTGGGCCGTGTCTCAGTCCCAGTGTGGCTGA
TCATCCTCTCAGACCAGCTAGAGATCGCGCCTAGGTGAGCCTTTACCCCACCTACTAGCT
AATCCCATATGGGTTCATCCGATAGTGCAAGGTCCGAAGAGCCCCTGCTTTGGTCCGTAG
ACATTATGCGGTATTAGCCACCGTTTCCAGTAGTTATCCCCCTCTATCGGGCAGATCCCC
ATACATTACTCACCCGTCCG
>GJQF4QS01AERA5 rank=0006001 x=50.0 y=3887.0 length=115
ACACGACACATGCTGCCTCCCGTAGGAGTCTGGACCGTGTCTCAGTTCCAGTGTGGCTGG
TCATCCTCTCAGACCAGCTAGGGATCGTCGCCTAGGTGAGCCTACCTACCCACTA
>GJQF4QS01AJ34L rank=0006002 x=111.0 y=3923.0 length=42
AAGAGGACTCATGCTGCCTCCCTGAGCCAGGATCAAACTCTG
>GJQF4QS01AJO2J rank=0006003 x=107.0 y=793.0 length=55
AGACCTCACATGCTGCCTCCTGTAGGAGTGCCCGCTGAGCCAGGATCAAACTCTG
>GJQF4QS01AUUZS rank=0006004 x=234.0 y=1494.0 length=271
ACGAGAACCATGCTGCCTCCCGTAGGAGTCTGGACCGTGTCTCAGTTCCAGTGTGGCCGA
TCACCCTCTCAGGTCGGCTACGCATCGTGCCTTGGTAAGCCGTTACCTTACCACTAGCTA
ATGCGGCGCGGATCCATCTATAAGTGACAGCAAAACCGTCTTTCACTATTGAACCATGCG
GTTCAATATATTATCCGGTATTAGCTCCGGTTTCCCGAAGTTATCCCAGTCTTATAGGTA
GGTTATCCACGTGTTACTCACCCGTCCGCCG
>GJQF4QS01AU55T rank=0006010 x=237.0 y=3679.0 length=69
AGAGGACTCATGCTGCCTCCCGTAGGAGTCTTACTCGAGACACTGCTGCACTGAGCCAGA
TCGAAACCT
>GJQF4QS01AGOOG rank=0006011 x=72.0 y=3678.0 length=50
AGAGCAGTCATGCTGCCTCCCGTAGGAGTCTGAGCCAGAATCGAACCCTG
>GJQF4QS01ARAMX rank=0006013 x=193.0 y=3079.0 length=51
AGACGAGTCATGCTGCCTCCCGTAGGAGTGCTGAGCCAGAATCGAACCCTG
>GJQF4QS01AHUEE rank=0006014 x=86.0 y=404.0 length=60
AGAGCTCTCATGCTGCCTCCCGTAGGAGTGGGTTCGATTCTGAGCCAGGATCAAACTCTG
>GJQF4QS01AFS2K rank=0006015 x=62.0 y=3674.0 length=52
AGACGTCTCATGCTGCCTCCCGTAGGAGTGCCTGAGCCAGAATCGAACCCTG
>GJQF4QS01ANA3L rank=0006017 x=148.0 y=1375.0 length=58
AGAGGACTCATGCTGCCTCCCGTAGGAGTGTTTGATCCTGAGCCAGAATCGAACCCTG
>GJQF4QS01AGXHA rank=0006019 x=75.0 y=2796.0 length=52
AGACCTCACATGCTGCCTCCCGTAGGAGTGCTGAGCCAGGATCAAACCTCTG
>GJQF4QS01AFOXM rank=0006020 x=61.0 y=2408.0 length=274
ACTGGACTCATGCTGCCTCCCGTAGGAGTCTGGTCCGTGTCTCAGTACCAGTGTGGGGGA
CCTTCCTCTCAGAACCCCTACGCATCGTCGCCACGGTGGGCCGTTACCCCGCCGTCAAGC
TAATGCGCCGCATGCCCATCCTCTTCCGATGAATCTTTCCTCGATCTCGGATGCCCGAAA
CCGATATACGCGGGATTAGCCTCCCTTTCGGAAGGTTGTCCCCCTGAAGAGGGCAGGTTG
CATACGTGTTACTCACCCGTGCGCCGGTCGCCGG
>GJQF4QS01AD22G rank=0006021 x=43.0 y=1142.0 length=246
ACTCTGTCCATGCTGCCTCCCGTAGGAGTCTGGGCCGTGTCTCAGTCCCAGTGTGGCCGT
CCGCCCTCTCAGGCCGGCTATGCATCGTCGCCTTGGTGAGCCGTTACCTCTCCAACCAGC
TAATGCACCGCAGGTCCATCTGCATGCGGGACTCTTGTCCCCTTTTCCAAAAAGAAGATG
CCTCCTCTTTGCTCATCCGGTATCAGCTTCCGTTTCCAGAAGTTCTCCCGCTCATGCAGG
CAGGTT
>GJQF4QS01AK7YP rank=0006027 x=124.0 y=2303.0 length=50
AGACGAGTCATGCTGCTCCCGTACGGAGTCGCTGAGCCAGATCGAACCTG
>GJQF4QS01AR2ZW rank=0006029 x=202.0 y=2970.0 length=54
AGAGAGAGCATGCTGCCTCCCGTAGGAGTATCCTGAGCCAGGATCAAAACTCTG
>GJQF4QS01ADXHG rank=0006032 x=41.0 y=2098.0 length=52
AGACCAGACATGCTGCCTCCCGTAGGAGTGCCTGAGCCAGGATCAAACTCTG
>GJQF4QS01AIAST rank=0006034 x=91.0 y=1179.0 length=61
AGAGCTCTCATGCTGCCTCCCGTAGGAGTGCCTAGCCCGCCTGAGCCAGAATCGAACCCT
G
>GJQF4QS01AGMAE rank=0006035 x=72.0 y=580.0 length=253
ACTGGTCACATGCTGCCTCCCGTGGAGTTTGGGCCGTGTCTCAGTCCCAATGTGGCCGTT
CACCCTCTCAGGCCGGCTACTGATCGTCGCCTTGGTGGGCTTCTACCCCGCCAACCAGCT
AATCAGACGCGGATCCATCTTACACCACCGGAGTTTTTCACACTGAGCCATGCGGCTCTG
TGCGCTTATGCGGTATTAGCACCTATTTCTAAGTGTTATCCCCCAGTGCAAGGCAGGTTA
TCCACGCGTTACT
>GJQF4QS01AQKDP rank=0006036 x=185.0 y=1819.0 length=266
ACGTGTTGCATGCTGCCTCCCGTAGGAGTTTGGGCCGTGTCTCAGTCCCAATGTGGCCGA
TCACCCTCTCAGGTCGGCTATGCATCGTTGCCTTGGTGAGCCGTTACCTCACCAACTAGC
TAATGCACCGCGGGTCCATCCATCAGTGACGCAAAAGCGCCTTTCAAACCGAAACCATGC
GGTTTCGATTGTTATACGGTATTAGCACCTGTTTCCAAGTGTTATCCCCTTCTGATGGGC
AGGTTACCCACGTGTTACTCTACCCG
>GJQF4QS01AFEPA rank=0006039 x=58.0 y=1436.0 length=50
AGACTGTCCATGCTGCCTCCCGTAGGAGTCTGAGCCAGAATCGAACCCTG
>GJQF4QS01AJLGG rank=0006041 x=106.0 y=206.0 length=55
AGAGCTCTCATGCTGCCTCCCGTAGGAGTCCGCTGAGCCAGGAATCGAAACCCTG
>GJQF4QS01ADM7Q rank=0006046 x=38.0 y=1076.0 length=41
AGACCTCACATGCTGCCTCCCTGAGCCAGGATCAAACTCTG
>GJQF4QS01AHEL6 rank=0006047 x=81.0 y=428.0 length=52
AGACGAGTCATGCTGCCTCCCGTAGGAGTCGCTGAGCCAGGATCAAACTCTG
>GJQF4QS01ANR73 rank=0006048 x=153.0 y=3089.0 length=58
AGAGCTCTCATGCTGCCTCCCGTAGGAGTGTTTGATCCTGAGCCAGAATCGAACCCTG
>GJQF4QS01ANL3X rank=0006053 x=151.0 y=3355.0 length=53
AGAGGACTCATGCTGCCTCCCGTAGGAGTATTCTGAGCCAGAATCGAACCCTG
>GJQF4QS01AIWVW rank=0006054 x=98.0 y=1130.0 length=254
ACGATCGTCATGCTGCCTCCCGTACGGAGTCTGGGCCGTGTCTCAGTCCCAGTGTGGCTG
ATCATCCTCTCAGACCAGCTAGAGATCGTCGCCTAGGTGAGCCTTTACCCCACCTACTAG
CTAATCCCATATGGGTTCATCCGATAGTGCAAGGTCCGAAGNGCCCCTGCTTTGGTCCGT
AGACATTATGCGGTATTGCCACCGTTTCCAGTAGTTATCCCCCCTCTATCGGGCAGNTCC
CCATACATTACTCC
>GJQF4QS01APT4F rank=0006056 x=177.0 y=557.0 length=52
ACTCGTCTCATGCTGCCTCCCGTAGGAGTGCCTGAGCCAGGATCAAACTCTG
>GJQF4QS01AF1OO rank=0006057 x=65.0 y=2550.0 length=51
AGAGCAGTCATGCTGCCTCCCGTAGGAGTCCTGAGCCAGGATCAAACTCTG
>GJQF4QS01AQHR1 rank=0006059 x=184.0 y=2543.0 length=54
AGAGCTCTCATGCTGCCTCCCGTAGGAGTCCCGCTGAGCCAGGATCAAACTCTG
>GJQF4QS01AUQYO rank=0006060 x=233.0 y=366.0 length=275
ACTGGTCACATGTTGCCTCCCGAGGAGTCTGGTCCGTGTCTCAGTACCAGTGTGGGGGAC
CTTCCTCTCAGAACCCCTACGCATCGTCGCCACGGTGGGCCGTTACCCCGCCGTCAAGCT
AATGCGCCGCATGCCCATCCTCTTCCGATGAATCTTTCCTCGATCTCGGATGCCCGAAAC
CGATATACGCGGGATTAGCCTCCCTTTCGGAAGGTTGTCCCCCTGAAGAGGGCAGGTTGC
ATACGTGTTACTCACCCGTGCGCCGGTCGCCGGAC
>GJQF4QS01AQTMA rank=0006062 x=188.0 y=1504.0 length=54
AGAGAGAGCATGCTGCCTCCCGTAGGAGTGATCCTGAGCCAGGATCAAACTCTG
>GJQF4QS01AO01F rank=0006063 x=167.0 y=3825.0 length=50
AGAGACTGCATGCTGCCTCCCGTAGGAGTCTGAGCCAGAATCGAACCCTG
>GJQF4QS01AREQX rank=0006067 x=195.0 y=215.0 length=71
AGACGTGACATGCTGCCTCCCGTAGGAGTGAGACGTGACATGCTGCCTCCCTGAGCCAGA
ATCGAACCCTG
>GJQF4QS01AJ2E3 rank=0006068 x=111.0 y=1709.0 length=52
AGACTCTGCATGCTGCCTCCCGTAGGAGTGCCTGAGCCAGGATCAAACTCTG
>GJQF4QS01ANFBI rank=0006069 x=149.0 y=2748.0 length=53
AGACTCTGCATGCTGCCTCCCGTAGGAGTATCCTGAGCCAGAATCGAACCCTG
>GJQF4QS01AM4AU rank=0006073 x=146.0 y=756.0 length=57
AGACCACCATGCTGCCTCCCGTAGGAGTGTTTGATCCTGAGCCAGAATCGAACCCTG
>GJQF4QS01AE1ZK rank=0006074 x=54.0 y=1342.0 length=89
AGAGCAGTCATGCTGCCTCCCGTAGGAGTATCAGACTCGACACATGCTGCCTCCCGTAGG
AGTGTCTCCTGAGCCAGAATCGAACCCTG
>GJQF4QS01AISF9 rank=0006077 x=96.0 y=3575.0 length=58
ACGATGGACATGCTGCCTCCCGTAGGAGTGTTTGATCCTGAGCCAGGATCAAACTCTG
>GJQF4QS01AKQ57 rank=0006080 x=119.0 y=1021.0 length=52
AGACGAGTCATGCTGCCTCCCGTAGGAGTGCCTGAGCCAGGATCAAACTCTG
>GJQF4QS01AEVM5 rank=0006081 x=52.0 y=1311.0 length=52
AGAGCTGACATGCTGCCTCCCGTAGGAGTGCCTGAGCCAGAATCGAACCCTG
>GJQF4QS01APN15 rank=0006083 x=175.0 y=891.0 length=64
AGAGCTGACATGCTGCCTCCCGTAGGAGTCCTTGCCAAGCCCGCTGAGCCAGAATCGAAC
CCTG
>GJQF4QS01AFYKE rank=0006084 x=64.0 y=2604.0 length=251
ACGATCCACATGCTGCCTCCCGTAGGAGTCTGGACCGTGTCTCAGTTCCAGTGTGGCTGG
TCATCCTCTCAGACCAGCTAGGGATCGTCGCCTAGGTGAGCCATTACCCCACCTACTAGC
TAATCCCATCTGGGCACATCTGATGGCATGAGGCCCGAAGGTCCCCCACTTTGGTCTTGC
GACGTTATGCGGTATTAGCTACCGTTTCCAGTAGTTATCCCCCTCCATCAGGCAGTTTCC
CAGACATTACT
>GJQF4QS01AQ9I3 rank=0006086 x=193.0 y=1645.0 length=52
AGAGCTCTCATGCTGCTTCCCGTAGGAGTGCCTGAGCCAGAATCGAACCCTG
>GJQF4QS01AP1SU rank=0006087 x=179.0 y=2316.0 length=59
AGACCTGTCATGCTGCCTCCCGTAGGAGTAGTTTGATCCTGAGCCAGGATCAAACTCTG
>GJQF4QS01AKKCG rank=0006088 x=117.0 y=366.0 length=188
ACGATGCTCATGCTGCCTCCCGTAGGAGTCTGGACCGTGTCTCAGTTCCAGTGTGGCTGG
TCATCCTCTCAGACCAGCTAGGGATCGTCGCCTAGGTGAGCCGTTACCCCACCTACTAGC
TAATCCCATCTGGGCACATCTGATGGCATGAGGCCCGAAGGTCCCCCACTTTGGTCTTGC
GACGTATT
>GJQF4QS01AOQRA rank=0006089 x=164.0 y=2788.0 length=51
AGAGCTGACATGCTGCCTCCCGTAGGAGTGCTGAGCCAGAATCGAACCCTG
>GJQF4QS01AEJK4 rank=0006091 x=48.0 y=2070.0 length=65
AGACTCTGCATGCTGCCTCCCGTAGGAGTGCCTTGCAGCCCCGCCTGAGCCAGAATCGAA
CCCTG
>GJQF4QS01ANMG1 rank=0006092 x=151.0 y=3827.0 length=58
AGACCTGTCATGCTGCCTCCCGTAGGAGTGTTTGATCCTGAGCCAGAATCGAACCCTG
>GJQF4QS01AQNCR rank=0006093 x=186.0 y=1577.0 length=58
AGACCTCACATGCTGCCTCCCGTAGGAGTGCCTTTGCCTGAGCCAGGATCAAACTCTG
>GJQF4QS01AOORB rank=0006094 x=164.0 y=197.0 length=257
ACGTTCGACATGCTGCCTCCCGTAGGAGTCTGGGCCGTGTCTCAGTCCCAATGTGGCCGT
TCATCCTCTCAGACCGGCTACTGATCATCGCCTTGGTGGGCCGTTACCCCTCCAACTAGC
TAATCAGACGCAATCCCCTCCTTCAGTGATAGCTTATACATAGAGGCCACCTTTCATCTT
TCCTCGATGCCGAGGTTAGATCGTATGCGGTATTAGCAGTCGTTTCCAACTGTTGTCCCC
CTCTGAAGGGCAGGTTG
>GJQF4QS01AJI28 rank=0006095 x=105.0 y=1234.0 length=57
AGACCACTCATGCTGCCTCCCGTAGGAGTGCCTCCCCTGAGCCAGAATCGAACCCTG
>GJQF4QS01AM367 rank=0006096 x=146.0 y=625.0 length=64
AGACCTCACATGCTGCCTCCCGTAGGAGTGTCAGAGTTTGAGCCTGAGCCAGAATCGAAC
CCTG
>GJQF4QS01AUADD rank=0006097 x=227.0 y=3439.0 length=274
TTCCGCATCATGCTGCCTCCCGTAGGAGTCTGGACCGTGTCTCAGTTCCAGTGTGGCCGA
TCACCCTCTCAGGTCGGCTACGTATCGTTGCCTTGGTGAGCCGTTACCTCACCAACTAGC
TAATACGGGCGCGGGTCCATCTATAAGTGATAGCAAAACCATCTTTCACTATTGAACCAT
GCGGTTCAACATATTATCCGGTATTAGCTCCGGTTTCCCGAAGTTGTCCCAGTCTTATAG
GTAGGTTACCCACGTGTTACTCACCCGTCCGCCG
>GJQF4QS01ADZHL rank=0006098 x=42.0 y=599.0 length=51
AGAGAGAGCATGCTGCCTCCCGTAGGAGTGCTGAGCCAGAATCGAACCCTG
>GJQF4QS01AD8CT rank=0006100 x=44.0 y=3899.0 length=56
AGAGAGAGCATGCTGCCTCCCGTAGGAGTAGCCCGCTGAGCCAGAATCGAACCCTG
>GJQF4QS01ASEEA rank=0006104 x=206.0 y=1360.0 length=53
AGACCACTCATGCTGCCTCCCGTAGGAGTCCCCTGAGCCAGGATCAAACTCTG
>GJQF4QS01ARF6C rank=0006107 x=195.0 y=2066.0 length=51
AGACTCTGCATGCTGCCTCCCGTAGGAGTGCTGAGCCAGAATCGAACCCTG
>GJQF4QS01AOQH5 rank=0006108 x=164.0 y=2459.0 length=51
AGACGAGTCATGCTGCCTCCCGTAGGAGTGCTGAGCCAGAATCGAACCCTG
>GJQF4QS01ARGGG rank=0006110 x=195.0 y=2430.0 length=261
AGACTCTGCATGCTGCCTCCCGTAGGAGTTTGGGCCGTGTCTCAGTCCCAATGTGGCCGA
TCACCCTCTCAGGTCGGCTATGTATCATCGCCTTGGTGAGCCTTTACCTCACCAACTAGC
TAATACAACGCGGGATCATCTTTGAGTGATGCAATTGCATCTTTCAAACTTAAAACTTGT
GTTTAAAGTTTTTATGCGGTATTAGCATTCGTTTCTAAATGTTGTCCCCCGCTCAAAGGC
AGATTCCCCACGCGTTACTCC
>GJQF4QS01AP4GI rank=0006112 x=180.0 y=1664.0 length=50
AGAGAGAGCATGCTGCCTCCCGTAGGAGTCTGAGCCAGGATCAAACTCTG
>GJQF4QS01AU572 rank=0006115 x=237.0 y=3760.0 length=58
AGAGCAGTCATGCTGCCTCCCGTAGGAGTTTTAGTCCTGAGCCAGGATCAAACTCCTG
>GJQF4QS01AQ5OK rank=0006117 x=192.0 y=754.0 length=54
AGACTCTGCATGCTGCCTCCCGTAGGAGTGATCCTGAGCCAGAATCGAACCCTG
>GJQF4QS01AJNB6 rank=0006121 x=106.0 y=2644.0 length=51
AGACGAGTCATGCTGCCTCCCGTAGGAGTGCTGAGCCAGAATCGAACCCTG
>GJQF4QS01APXLN rank=0006123 x=178.0 y=969.0 length=241
ACTGACTGCATGCTGCCTCCCGTAGGAGTCTGGGCCGTATCTCAGTCCCAATGTGGCCGT
TCAACCTCTCAGTCCGGCTACTGATCGTCGCCTTGGTAGGCCGTTACCCCACCAACTAGC
TAATCAGACGCAAGCCCATCTATTAGCGGATTGCTCCTTTCCTCACTGTATCATGTGATA
CTGTGAGCATATGCGGTATTAGCAATGATTTCTCACTGTTATTCCCCTCTAATAGGCTAG
G
>GJQF4QS01AHR1P rank=0006128 x=85.0 y=1451.0 length=57
AGACTGAGCATGCTGCCTCCATCGCGCCATCAGAGACTGAGCCAGAATCGAACCCTG
>GJQF4QS01AI33V rank=0006131 x=100.0 y=2297.0 length=86
ACTCTCTGCATGCTGCCTCCCGTAGGAGTATCAGACTCTCTGCATGCTGCCTCCCGTAGG
AGTGCCTGAGCCAGGATCAAACTCTG
>GJQF4QS01AHT69 rank=0006132 x=86.0 y=147.0 length=54
AGACTCTGCATGCTGCCTCCCGTAGGAGTCCCGCTGAGCCAGAATCGAACCCTG
>GJQF4QS01AJA9E rank=0006134 x=102.0 y=3376.0 length=58
AGACCTGTCATGCTGCCTCCCGTAGGAGTGCCGCCTGAGCCAGGAATCGAAACCTGAC
>GJQF4QS01AEMV2 rank=0006139 x=49.0 y=2256.0 length=53
AGAGGACTCATGCTGCCTCCCGTAGGAGTATCCTGAGCCAGAATCGAACCCTG
>GJQF4QS01ARMYH rank=0006142 x=197.0 y=2663.0 length=66
AGAGGACTCATGCTGCCTCCCGTAGGAGTGCCTTTGCCAAGGCCCGCTGAGCCAGAATCG
ACCCTG
>GJQF4QS01AMB62 rank=0006144 x=137.0 y=1196.0 length=53
ACTCGACACATGCTGCCTCCCGTAGGAGTATCCTGAGCCAGGATCAAACTCTG
>GJQF4QS01AUEII rank=0006145 x=229.0 y=616.0 length=255
AGAGCACACATGCTGCCTCCCGTAGGAGTTTGGGCCGTGTCTCAGTCCCAATGTGGCCGA
TCAGTCTCTCAACTCGGCTATGCATCATCGTCTTGGTAAGCCTTTACCCCACCAACTAAC
TAATGCACCGCGGATCCATCTCTAGGTGACGCCGTAGCGCCTTTTAACTTGATATCATGC
GATACTAAGTTTTATTCGGTATTAGCATCTGTTTCCAAATCGTTACCCCCAGCCTTGAGG
CAGGTTATCCACGTT
>GJQF4QS01AEB74 rank=0006147 x=46.0 y=722.0 length=253
ACGATGCTCATGCTCGCCCTCCCGTAGGAGTCTGGACCGTGTCTCAGTTCCAGTGTGGCT
GGTCATCCTCTCAGACCAGCTAGGGATCGTCGCCTAGGTGAGCCGTTACCCCACCTACTA
GCTAATCCCATCTGGGCACATCTGATGGCATGAGGCCCGAAGGTCCCCCCATTTGGTCTT
GCGACGTTATGCGGTATTAGCTACCGTTTCCAGTAGTTATCCCCCCTCATCAGGCAGTTT
CCCAGACATTACT
>GJQF4QS01AQKV8 rank=0006150 x=185.0 y=2486.0 length=55
AGACGAGTCATGCTGCCCTCCCGTAGGAGTATCCTGAGCCAGAACTCGAACCCTG
>GJQF4QS01APITX rank=0006152 x=173.0 y=2307.0 length=58
AGAGGACTCATGCTGCCTCCCGTAGGAGTCCTGATGGCTGAGCCAGAATCGAACCCTG
>GJQF4QS01AQCJ6 rank=0006154 x=182.0 y=3972.0 length=52
AGACCTGTCATGCTGCCTCCCGTAGGAGTGCCTGAGCCAGAATCGAACCCTG
>GJQF4QS01AEPP3 rank=0006158 x=50.0 y=1833.0 length=106
AGAGAGAGCATGCTGCCTCCCGTAGGAGTCGTCGTAGACGACGAAGTAACGTAACCCGTA
ACCGTACGTACGTAGGACGGGGCCGGGTCGGTCGGAACGGAACGGC
>GJQF4QS01AIAN8 rank=0006163 x=91.0 y=1014.0 length=58
AGAGCACACATGCTGCCTCCCGTAGGAGTGTTTGATCCTGAGCCAGGATCAAACTCTG
>GJQF4QS01AJAPP rank=0006167 x=102.0 y=2667.0 length=257
ACGTTGCACATGCTGCCTCCCGTAGGAGTCTGGACCGTGTCTCAGTTCCAGTGTGGCTGG
TCATCCTCCCAGACCAGCTAGGGATCGTCGCCTAGGTGAGCCGTTACCCCACCTACTAGC
TAATCCCATCTGGGCACATCTGATGGCATGAGGCCCGAAGGTCCCCCACTTTGGTCTTGC
GACATTATGCGGTATTAGCTACCGTTTCCAGTAGTTATCCCCCTCCATCAGGCAGTTTCC
CAGACATTACTCACCCG
>GJQF4QS01AQXYG rank=0006169 x=189.0 y=3030.0 length=52
AGAGGACTCATGCTGCCTCCCGTAGGAGTATCCTGAGCCAGGATCAAACTCG
>GJQF4QS01AKQT2 rank=0006174 x=119.0 y=584.0 length=263
ACTCGAGTCATGCTGCCTCCCGTAGGAGTCTGGACCGTGTCTCAGTTCCAGTGTGGCTGG
TCATCCTCTCAGACCAGCTAGGGATCGTCGCCTAGGTGAGCCGTTACCCCACCTACTAGC
TAATCCCATCTGGGCACATCCGATGGCAAGAGGCCCTAAGGTCCCCCTCTTTGGTCTTGC
GACGTTATGCGGTATTAGCTACCGTTTCCAGTAGTTATCCCCCTCCATCGGGCAGTTTCC
CAGACATTACTCACCCGTCCGCC
>GJQF4QS01ATYO3 rank=0006176 x=224.0 y=597.0 length=255
GACTGACTCATGCTGCCTCCCGTAGGAGTCTGGCCGTGTCTCAGTCCCAATGTGGCCGAT
CACCCTCTCAGGTCGGCTACGCATCGTCGCCTTGGTGAGCCGTTACCTCACCAACTAGCT
AATGCGACGCGGGTCCATCTCATAGCGGATTACTCCTTTAATTGCTGTACCATGCGGTAC
TACAATCTTATGCGGTATTAATCTTCCTTTCGAAAGGCTATTCCCCTCTATGAGGCAGGT
TACCCACGTGTTACT
>GJQF4QS01AGOMP rank=0006180 x=72.0 y=3615.0 length=50
AGAGGACTCATGCCGCCTCCTGTAGGAGTGCTGAGCCAGAATCGAACCTG
>GJQF4QS01AN5XD rank=0006182 x=158.0 y=367.0 length=51
AGACTGTCCATGCTGCCTCCCGTAGGAGTGCCTGAGCCAGAATCGAACCTG
>GJQF4QS01AIATE rank=0006183 x=91.0 y=1200.0 length=55
AGAGACTGCATGCTGCCTCCCGTAGGAGTGTTTCCTGAGCCAGAATCGAACCCTG
>GJQF4QS01AHDHJ rank=0006185 x=80.0 y=3061.0 length=58
AGAGAGAGCATGCTGCCTCCCGTAGGAGTGTTTGATCCTGAGCCAGAATCGAACCCTG
>GJQF4QS01APXL8 rank=0006186 x=178.0 y=990.0 length=264
ACTGTCTCCATGCTGCCTCCCGTAGGAGTCTGGGCCGTGTCTCAGTCCCAATGTGGCCGT
TCTACCTCTCAGTACGGCTACTGATCGTCGCCTTGGTGAGCCGTTACCTCACCAACAAGC
TAATCAGACGCGAGCCCATCTTTAAGCGATAAATCTTTGATACACAAACCATGCGGTTCG
TGTATGTTATGCGGTATTAGCGGTCGTTTCCGACCGTTATCCCACTCTTAAAGGCAGGTT
GCTCACGTGTTACTCACCCGTCCG
>GJQF4QS01AQMCJ rank=0006188 x=186.0 y=273.0 length=266
ACTGTGTGCATGCTGCCTCCCGTAGGAGTATGGACCGTTCTCAGTTCCATTGTGGCCGTT
CAACCTCTCAGTCCGGCTACGCATCATCGCCTTGGTAGGCCCTTACCCCACCAACTAGCT
AATGCGCCACAGGCCCCTCCTTAAGCAGATCTCTCTTTTAAATATAAAAGATTCTTCCTC
TATATCCTATCCAGTTTTATCCATCGTTTCCAATGGCTATCCTCGTCTTAAGGGTAGGTT
ACCTATGTATTACTCACCCGTTCGCC
>GJQF4QS01ALJFG rank=0006194 x=128.0 y=778.0 length=69
ACGATCCACATGCTGCCTCCCGTAGGAGTCTGGGCCGTGTCTCAGTCCCAGTGTGGCCNG
TCACCTCTC
>GJQF4QS01ANHF4 rank=0006195 x=150.0 y=1410.0 length=59
AGAGCTGACATGCTGCCTCCCGTAGGAGTCCCAGCCCGCTGAGCCAGGATCAAACTCTG
>GJQF4QS01AM3EC rank=0006196 x=145.0 y=3682.0 length=56
AGACTGTCCATGCTGCCTCCCGTAGGAGTGGCCCGCTGAGCCAGGATCAAACTCTG
>GJQF4QS01AMPZL rank=0006197 x=141.0 y=2687.0 length=273
TTCCGCATCATGCTGCCTCCCGTAGGAGTCTGGACCGTGTCTCAGTTCCAGTGTGGCCGA
TCACCCTCTCAGGTCGGCTACGTATCGTTGCCTTGGTAAGCCGTTACCTCACCAACTAGC
TAATACGGCGCGGGTCCATCTATAAGTGATAGCAAAACCATCTTTCACTATTGAACCATG
CAGTTCAACATATTATCCGGTATTAGCTCCGGTTTCCCGAAGTTGTCCCAGTCTTATAGG
TAGGTTACCCACGTGTTACTCACCCGTCCGCCG
>GJQF4QS01AG8H2 rank=0006198 x=79.0 y=696.0 length=257
ACGTTGCACATGCTGCCTCCCGTAGGAGTCTGGACCGTGTCTCAGTTCCAGTGTGGCTGG
TCATCCTCTCAGACCAGCTAGGGATCGTCGCCTAGGTGAGCCGTTACCCCACCTACTAGC
TAATCCCATCTGGGCACATCTGATGGCATGAGGCCCGAAGGTCCCCCACTTTGGTCTTGC
GACGTTATGCGGTATTAGCTACCGTTTCCAGTAGTTATCCCCCTCCATCAGGCAGTTTCC
CAGACATTACTCACCCG
>GJQF4QS01AQ81X rank=0006200 x=193.0 y=1027.0 length=247
ACGATCCACATGCTGCCTCCCGTAGGAGTCTGGGCCGTGTCTCAGTCCCAGTGTGGCCGA
TCACCCTCTCAGGTCGGCTATGCATCGTGGCCTTGGTGAGCCGTTACCTCACCAACTAGC
TAATGCACCGCGGGTCCATCCATCAGCGACACCCGAAAGCGCCTTTCACTCTTATGCCAT
GCGGCATAAACTGTTATGCGGTATTAGCACCTGTTTCCAAGTGTTATCCCCCTCTGATGG
GTAGGTT
>GJQF4QS01AGQRG rank=0006202 x=73.0 y=2282.0 length=58
AGACCTCACATGCTGCCTCCCGTAGGAGTGTTTGATCCTGAGCCAGGATCAAACTCTG
>GJQF4QS01ASANA rank=0006203 x=205.0 y=596.0 length=262
ACTCACAGCATGCTGCCTCCCGTAGGAGTCTGGACCGTGTCTCAGTTCCAGTGTGGCTGG
TCATCCTCTCAGACCAGCTAGGGACCGTCGCCTAGGTGAGCCGTTACCCCACCTACTAGC
TAATCCCATCTGGGCACATCCGATGGCAAGAGGCCCGAAGGTCCCCCTCTTTGGTCTTGC
GACGTTATGTGGTATTAGCTACCGTTTCCAGTAGTTACTCCCCCTCCATCAGGCAGTTTC
CCAGACATTACTCACCCGTCCG
>GJQF4QS01AJCCW rank=0006206 x=103.0 y=702.0 length=58
AGACTCTGCATGCTGCCTCCCGTAGGAGTCCAGCCCGCTGAGCCAGAATCGAACCCTG
>GJQF4QS01AQK05 rank=0006208 x=185.0 y=2663.0 length=273
ACGAGAACCATGCTGCCTCCCGTAGGAGTCTGGACCGTGTCTCAGTTCCAGTGTGGCCGA
TCACCCTCTCAGGTCGGCTACGCATCGTTGCCTTGGTAAGCCGTTACCTTACCAACTAGC
TAATGCGGCGCGGATCCATCTATAAGTGACAGCAAAACCGTCTTTCACTATTGAACCATG
CGGTTCAATATATTATCCGGTATTAGCTCCGGTTTCCCGAAGTTATCCCAGTCTTATAGG
TAGGTTATCCACGTGTTACTCACCCGTCCGCCG
>GJQF4QS01ADYUA rank=0006213 x=41.0 y=3856.0 length=59
AGACGTGACATGCTGCCTCCCGTAGGAGTAGTCTGATCCTGAGCCAGGATCAAACTCTG
>GJQF4QS01ASXD4 rank=0006214 x=212.0 y=1402.0 length=268
ACTCGTCTCATGCTGCCTCCCGTAGGAGTCTGGACCGTGTCTCAGTTCCAGTGTGGCTGG
TCATCCTCCCAGACCAGCTAGGGATCGTCGCCTAGGTGAGCCTTACCCCACCTACTAGCT
AATCCCATCTGGGCACATCCGATGGCAAGAGGCCCTAAGGTCCCCCTCTTTGGTCTTGCG
ACGTTATGCGGTATTAGCTACCGTTTCCAGTAGTTATCCCCCCTCCATCGGGCAGTTTCC
CAGACATTACTCACCCGTCCGCCACTCG
>GJQF4QS01AO3X3 rank=0006215 x=168.0 y=3497.0 length=55
AGACTCTGCATGCTGCCTCCCGTAGGAGTGTTTCCTGAGCCAGAATCGAACCCTG
>GJQF4QS01AQMIV rank=0006216 x=186.0 y=501.0 length=64
AGACCTCACATGCTGCCTCCCGTAGGAGTTGCCTTGCAGTCCGCTGAGCCAGAATCGAAC
CCTG
>GJQF4QS01AHJYG rank=0006217 x=82.0 y=3254.0 length=54
AGACCTCACATGCTGCCTCCCGTAGGAGTGATTCTGAGCCAGGATCAAACTCTG
>GJQF4QS01AKL0A rank=0006220 x=117.0 y=2520.0 length=50
AGACGAGTCATGCTGCCTCCCGTAGGAGTCTGAGCCAGGATCAAACTCTG
>GJQF4QS01AN2TP rank=0006221 x=157.0 y=443.0 length=249
ACGTTCGACATGCTGCCTCCCGTAGAGTCTGGGCCGTGTCTCAGTCCCAATGTGGCCGTT
CATCCTCTCAGACCGGCTACTGATCATCGCCTTGGTGGGCCGTTACCCCTCCAACTAGCT
AATCAGACGCAATCCCCTCCTTCAGTGATAGCTTACATGTAGAGGCCACCTTTCATCTAT
CCTCGATGCCGAGATTAGATCGTATGCGGTATTAGCAGTCGTTTCCAACTGTTGTCCCCC
TCTGAAGGG
>GJQF4QS01AKRJ2 rank=0006222 x=119.0 y=1520.0 length=47
AGACTCTGCATGCTGCCTCCCGTAGGAGTGCTGAGCCAGATCAACCT
>GJQF4QS01AJHD8 rank=0006223 x=104.0 y=3134.0 length=50
AGACTCTGCATGCTGCCTCCCGTAGGAGTCTGAGCCAGAATCGAACCCTG
>GJQF4QS01AQTB9 rank=0006224 x=188.0 y=1143.0 length=63
AGACGTGACATGCTGCCTCCCGTAGGAGTGTTGCCAAGCCCGCTGAGCCAGAATCGAACC
CTG
>GJQF4QS01ATG0C rank=0006226 x=218.0 y=2250.0 length=264
ACTGTCTCCATGCTGCCTCCCGTAGGAGTCTGGGCCGTATCTCAGTCCCAATGTGGCCGG
CCAACCTCTCAGTCCGGCTACTGATCGTCGCCTTGGTAGGCCGTTACCCTACCAACTAGC
TAATCAGACGCGAGGCCATCTCTCAGCGATAAATCTTTGGTACCAGTACCATGCGATACC
CGTACGTTATGCGGTATTAGCAGTCGTTTCCAACTGTTGTCCCCCTCTGAAAGGCAGGTT
CCTCACGCGTTACTCACCCGTCCG
>GJQF4QS01ANK7Z rank=0006228 x=151.0 y=2205.0 length=56
AGACGTCTCATGCTGCCTCCCGTAGGAGTTTCATTCTGAGCCAGGATCAAACTCTG
>GJQF4QS01AGQVX rank=0006232 x=73.0 y=2443.0 length=52
AGACGTGACATGCTGCCTCCCGTAGGAGTGCCTGAGCCAGGATCAAACTCTG
>GJQF4QS01AH7YS rank=0006234 x=90.0 y=1602.0 length=54
AGAGAGAGCATGCTGCCTCCCGTAGGAGTGCGGCTGAGCCAGAATCGAACCCTG
>GJQF4QS01ARLRE rank=0006235 x=197.0 y=1112.0 length=75
AGACAGTGCATGCTGCCTCCCGTAGGAGTATCAGACTCGACACATGCGGCCTCCCTGAGC
CAGGATCAAACTCTG
>GJQF4QS01AO0T5 rank=0006237 x=167.0 y=3563.0 length=56
AGACCAGACATGCTGCCTCCCGTAGGAGTTTGATCCTGAGCCAGGATCAAACTCTG
>GJQF4QS01APBA7 rank=0006238 x=171.0 y=753.0 length=50
AGACGAGTCATGCTGCCTCCCGTAGGAGTCTGAGCCAGGATCAAACTCTG
>GJQF4QS01ASERZ rank=0006240 x=206.0 y=1853.0 length=257
ACGAGATGCATGCTGCCTCCCGTAGGAGTCTGGACCGTGTCTCAGTTCCAGTGTGGCTGG
TCATCCTCTCAGACCAGCTAGGGATCGTCGCCTTGGTGAGCCATTACCTCACCAACTAGC
TAATCCCATCTGGGCACATCCGATGGCAAGAGGCCCGAAGGTCCCCCTCTTTGGTCTTGC
GACGTTATGCGGTATTAGCTACCGTTTCCAGTAGTTATCCCCCTCCATCGGGCAGTTTCC
CAGACATTACTCACCCG
>GJQF4QS01ARRVQ rank=0006241 x=199.0 y=852.0 length=53
AGACCTCACATGCTGCCTCCCGTAGGAGTATCCTGAGCCAGGATCAAACTCTG
>GJQF4QS01AJ595 rank=0006242 x=112.0 y=2619.0 length=266
ACTCGACACATGCTGCCTCCCGTAGGAGTTTGGGCCGTGTCTCAGTCCCAATGTGGCCGA
TCACCCTCTCAGGTCGGCTATGTATCATCGCCTTGGTGAGCCTTTACCTCACCAACTAGC
TAATACAACGCGGGATCATCTTTGAGTGATGCAATTGCATCTTTCAAACTTAAACTTGTG
TTTAAAGTTTTANGCGGTATTAGCATTCGTTTCCAAATGTTCGTCCCCCGNTCAAAGGCA
GACTTCCCCAGCGTTACTCTACCCGG
>GJQF4QS01AT3YM rank=0006243 x=225.0 y=3324.0 length=54
AGAGCTGACATGCTGCCTCCCGTAGGAGTGCTCCTGAGCCAGGATCAAACTCTG
>GJQF4QS01AULEF rank=0006245 x=231.0 y=1349.0 length=56
ACTCGACACATGCTGCCTCCCGTAGGAGTGCCTCCCTGAGCCAGGATCAAACTCTG
>GJQF4QS01AMIS7 rank=0006246 x=139.0 y=1577.0 length=256
GGAAGGTTCATGCTGCCTCCCGTAGGAGTCTGGGCCGTGTCTCAGTCCCAGTGTGGCCGA
TCACCCTCTCAGGTCGGCTATGCATCGTGGCCTTGGTGAGCCGTTACCTCACCAACTAGC
TAATGCACCGCGGGTCCATCCATCAGCGACACCCGAAAGCGCCTTTCACTCTTATGCCAT
GCGGCATAAACTGTTATGCGGTATTAGCACCTGTTTCCAAGTGTTATCCCCCTCTGATGG
GTAGGTTACCCACGTT
>GJQF4QS01AO1DJ rank=0006249 x=168.0 y=165.0 length=53
AGACAGTGCATGCTGCCTCCCGTAGGAGTATCCTGAGCCAGGATCAAACTCTG
>GJQF4QS01ASK38 rank=0006257 x=208.0 y=1878.0 length=63
AGAGCTCTCATGCTGCCTCCCGTAGGAGTGCCTCCAAGCCCGCTGAGCCAGAATCGAACC
CTG
>GJQF4QS01ASAZI rank=0006261 x=205.0 y=1036.0 length=54
AGACGTCTCATGCTGCCTCCCGTAGGAGTGATCCTGAGCCAGAATCGAACCCTG
>GJQF4QS01ANHCW rank=0006264 x=150.0 y=1294.0 length=114
ACGTGAAGCATGCTGCCTCCCGTAGGAGTCTGGACCGTGTCTCAGTTCCAGTGTGGCTGG
TCATCCTCTCAGACCAGCTAGGGATCGTCGCCTAGGTGAGCCTACTACCCACTA
>GJQF4QS01AGFP2 rank=0006265 x=70.0 y=264.0 length=58
AGACCTCACATGCTGCCTCCCGTAGGAGTGTTTGATCCTGAGCCAGAATCGAACCCTG
>GJQF4QS01ADW3E rank=0006266 x=41.0 y=1592.0 length=261
ACTCTAGACATGCTGCCTCCCGTAGGAGTCTGGACCGTGTCTCAGTTCCAGTGTGGCTGG
TCATCCTCTCAGACCAGCTAGGGATCGTCGCCTAGGTGAGCCGTTACCCCACCTACTAGC
TAATCCCATCTGGGCACATCCGATGGCAAGAGGCCCGAAGGTCCCCCTCTTTGGTCTTGC
GACGTTATGCGGTATTAGCTACCGTTTCCAGTAGTTATCCCCCTCCATCAGGCAGTTTCC
CAGACATTACTCACCCGTCCG
>GJQF4QS01APAYY rank=0006269 x=171.0 y=312.0 length=263
ACGTACCACATGCTGCCTCCCGTAGGAGTCTGGACCGTGTCTCAGTTCCAGTGTGGCTGG
TCATCCTCTCAGACCAGCTAGGGATCGTCGCCTAGGTGAGCCGTTACCCCACCTACTAGC
TAATCCCATCTGGGCACATCCGATGGCAAGAGGCCCGAAGGTCCCCCTCTTTGGTCTTGC
GACGTTATGCGGTATTAGCTACCGTTTCCAGTAGTTATCCCCCTCCATCAGGCAGTTTCC
CAGACATTACTCACCCGTCCGCC
>GJQF4QS01AKRAV rank=0006272 x=119.0 y=1189.0 length=271
ACGTACGTCATGCTGCCTCCCGTAGGAGTCTGGACCGTGTCTCAGTTCCAGTGTGGCTGG
TCATCCTCTCAGACCAGCTAGGGATCGTCGCCTAGGTGAGCCGTTACCCCACCTACTAGC
TAATCCCATCTGGGCACATCTGATGGCATGAGGCCCGAAGGTCCCCCACTTTGGTCTTGC
GACGTTATGCGGTAGTTAGCTACCGTTTCCTACGTAGTTATTCCCCCTCCCACTCAGGCG
AGTTTCCCTACGACATTACTCACCCGTCCCG
>GJQF4QS01ASAI5 rank=0006274 x=205.0 y=447.0 length=53
AGACTCTGCATGCTGCCTCCCGTAGGAGTATCCTGAGCCAGGATCAAACTCTG
>GJQF4QS01AGP9Y rank=0006275 x=73.0 y=1652.0 length=55
AGACCACTCATGCTGCCTCCCGTAGGAGTGCCTCCCTGAGCCAGAACGAACCCTG
>GJQF4QS01AMTN9 rank=0006277 x=142.0 y=3367.0 length=59
AGACGACTCATGCTGCCTCCCGTAGGAGTAGCCCGCTGAGCCCAGGAATCGAAACCCTG
>GJQF4QS01AIFPC rank=0006278 x=92.0 y=3438.0 length=51
AGACTCTGCATGCTGCCTCCCGTAGGAGTGCTGAGCCAGAATCGAACCCTG
>GJQF4QS01ASFEH rank=0006279 x=206.0 y=2663.0 length=273
ACGAGAACCATGCTGCCTCCCGTAGGAGTCTGGACCGTGTCTCAGTTCCAGTGTGGCCGA
TCACCCTCTCAGGTCGGCTACGCATCGTTGCCTTGGTAAGCCGTTACCTTACCAACTAGC
TAATGCGGCGCGGATCCATCTATAAGTGACAGCAAAACCGTCTTTCACTATTGAACCATG
CGGTTCAATATATTATCCGGTATTAGCTCCGGTTTCCCGAAGTTATCCCAGTCTTATAGG
TAGGTTATCCACGTGTTACTCACCCGTCCGCCG
>GJQF4QS01AJA8E rank=0006283 x=102.0 y=3340.0 length=53
AGAGGACTCATGCTGCCTCCCGTAGGAGTGCCCTGAGCCAGGATCAAACTCTG
>GJQF4QS01AP60H rank=0006284 x=181.0 y=879.0 length=52
AGACAGTGCATGCTGCTCCCGTAGGAGTATCCTGAGCCAGGATCAAACTCTG
>GJQF4QS01AULD0 rank=0006286 x=231.0 y=1334.0 length=54
AGACTCACCATGCTGCCTCCCGTAGGAGTGATTCTGAGCCAGGATCAAACTCTG
>GJQF4QS01ALATV rank=0006287 x=125.0 y=1921.0 length=251
ACTGTCAGCATGCTGCCACCCGTAGGAGTCTGGGCCGTGTCTCAGTCCCAGTGTGGCCGT
TCACCCTCTCAGGTCGGCTACGCATCGTCGCCTTGGTAGGCCTTTACCCCACCAACTAGC
TAATGCGCCGCAGGCTCATCCATCAGTGATGCCAGGAGCATCTTTAGACTTTCGTCCTAT
CCGGTATTAGCGATCGTTTCCAATCGTTGTCCCCGTCTGATGGGCAGATCACCTACGTGT
TACTCTACCCG
>GJQF4QS01AMA6Z rank=0006288 x=136.0 y=3993.0 length=68
ACTGGACTCATGCTGCCTCCCGTAGGAGTAGCCCGCTCCAGTTTATCCTGAGCCAGGATC
AAACTCTG
>GJQF4QS01AL46Q rank=0006289 x=135.0 y=304.0 length=263
ACTCCAGACATGCTGCCTCCCGTAGGAGTCTGGACCGTGTCTCAGTTCCAGTGTGGCTGG
TCATCCTCTCAGACCAGCTAGGGATCGTCGCCTAGGTGAGCCGTTACCCCACCTGCTAGC
TAATCCCATCTGGGCACATCCGATGGCAAGAGGCCCGAACGGTCCCCCTCTTTGGTCTTG
CGACGTTATGCGGTATTAGCTACCGTTTCCAGTAGTTACTCCCCCTCCATCAGGCAGTTT
CCCAGACATTACTCACCCGTCCG
>GJQF4QS01AGFTB rank=0006290 x=70.0 y=381.0 length=246
ACTGTGACCATGCTGCCTCCCGTAGGAGTCTGGGCCGTGTCTCAGTCCCAGTGTGGCCGT
CCGCCCTCTCAGGCCGGCTATGCATCGTCGCCTTGGTGAGCCGTTACCTCTCCAACCAGC
TAATGCACCGCAGGTCCATCTGCATGCGGGACTCTTGTCCCCTTTTCCAAAAAGAAGATG
CCTCCTCTTTGCTCATCCGGTATCAGCTTCCTTTTCCAGAAGTTCTCCCGCTCATGCAGG
CAGGTT
>GJQF4QS01AEVMW rank=0006291 x=52.0 y=1302.0 length=274
AGACAGACCATGCTGCCTCCCGTAGGAGTCTGGTCCGTGTCTCAGTACCAGTGTGGGGGA
CCTTCCTCTCAGAACCCCTACGCATCGTCGCCACGGTGGGCCGTTACCCCGCCGTCAAGC
TAATGCGCCGCATGCCCATCCTCTTCCGATGAATCTTTCCTCGATCTCGGATGCCCGAAA
CCGATATACGCGGGATTAGCCTCCCTTTCGGAAGGTTGTCCCCCTGAAGAGGGCAGGTTG
CATACGTGTTACTCACCCGTGCGCCGGTCGCCGG
>GJQF4QS01AQ4T8 rank=0006297 x=191.0 y=3758.0 length=52
AGACCTGTCATGCTGCCTCCCGTAGGAGTGCCTGAGCCAGGATCAAACTCTG
>GJQF4QS01AF6K3 rank=0006299 x=67.0 y=709.0 length=247
ACTCCTGTCATGCTGCCTCCCGTAGGAGTCTGGGCCGTGTCTCAGTCCCAGTGTGGCCGA
TCACCCTCTCAGGTCGGCTATGCATCGTGGCCTTGGTGAGCCGTTACCTCACCAACTAGC
TAATGCACCGCGGGTCCATCCATCAGCGACACCCGAAAGCGCCTTTCACTCTTATGCCAT
GCGGCATAAACTGTTATGCGGTATTAGCACCTGTTTCCAAGTGTTATCCCCCTCTGATGG
GTAGGTT
>GJQF4QS01AJ4C5 rank=0006300 x=112.0 y=135.0 length=52
AGACGTCTCATGCTGCCTCCCGTAGGAGTGCCTGAGCCAGAATCGAACCCTG
>GJQF4QS01APR8P rank=0006301 x=176.0 y=2215.0 length=222
GGAAGGTTCATGCTGCCTCCCGTAGGAGTCTGGGCCGTGTCTCAGTCCCAGTGTGGCTGA
TCATCCTCTCAGACCAGCTAGAGATCGTCGCCTAGGTGAGCCTTTACCCCACCTACTAGC
TAATCCCATATGGGTTCATCCGATAGTGCAAGGTCCGAAGAGCCCCTGCTTTGGTCCGTA
GACATTATGCGGTATTAGCCACCGTTCTCAGTTATCCCTCCT
>GJQF4QS01AQOB7 rank=0006308 x=186.0 y=2853.0 length=66
AGACTGTCCATGCTGCCTCCCGTAGGAGTGGCCTTGGCCAGGCCCTGAGCCAGGATCAAA
CTCTGG
>GJQF4QS01AL8NX rank=0006309 x=136.0 y=715.0 length=54
AGAGAGAGCATGCTGCCTCCCGTAGGAGTCCCGCTGAGCCAGAATCGAACCCTG
>GJQF4QS01AHVTI rank=0006311 x=86.0 y=2244.0 length=58
AGAGGACTCATGCTGCCTCCCGTAGGAGTGTTTGATCCTGAGCCAGGATCAAACTCTG
>GJQF4QS01AT6KF rank=0006312 x=226.0 y=2605.0 length=52
AGAGGACTCATGCTGCCTCCCGTAGGAGTGCCTGAGCCAGGATCAAACTCTG
>GJQF4QS01AQTU8 rank=0006314 x=188.0 y=1826.0 length=41
AGAGCTCTCATGCTGCCTCCCTGAGCCAGAATCGAACCCTG
>GJQF4QS01ALYOR rank=0006315 x=133.0 y=73.0 length=51
AGACCCTCACATGCTCGCCTCCCGTAGAGTCTGAGCCAGAATCGAACCCTG
>GJQF4QS01AOU90 rank=0006317 x=166.0 y=454.0 length=60
AGACTGTCCATGCTGCCTCCCGTAGGAGTGAGTTTGATCCTGAGCCAGAATCGAACCCTG
>GJQF4QS01ASAH4 rank=0006319 x=205.0 y=410.0 length=271
TTCCAACCCATGCTGCCCCCCGTAGGAGTCTGGACCGTGTCTCAGTTCCAGTGTGGCTGG
TCATCCTCTCAGACCAGCTAGGGATCGTCGCCTAGGTGAGCCGTTACCCCACCTACTAGC
TAATCCCATCTGGGCACATCTGATGGCAAGAGGCCCGAAGGTCCCCCTCTTTGGTCTTGC
GACGTTATGCGGTATTAGCTACCGTTTCCAGTAGTTACTCCCCCTCCATCAGGCAGTTTC
CCAGACATTACTCACCCGTCCGCCGCTCCGG
>GJQF4QS01ATCET rank=0006323 x=217.0 y=387.0 length=262
ACTCGTCTCATGCTGCCTCCCGTAGGAGTCTGGACCGTGTCTCAGTTCCAGTGTGGCTGG
TCATCCTCTCAGACCAGCTAGGGATCGTCGCCTAGGTGAGCCTTTACCCCACCTACTAGC
TAATCCCATCTGGGCACATCCGATGGCAAGAGGCCCGAAGGTCCCCCTCTTTGGTCTTGC
GACGTTATGCGGTATTAGCTACCGTTTCCAGTAGTTACTCCCCCTCCATCAGGCAGTTTC
CCAGACATTACTCACCCGTCCG
>GJQF4QS01ALL2J rank=0006324 x=129.0 y=105.0 length=50
AGACGAGTCATGCTGCCTCCCGTAGGAGTCTGAGCCAGGATCAAACTCTG
>GJQF4QS01AMCQ6 rank=0006326 x=137.0 y=1920.0 length=41
ACTCGACACATGCTGCCTCCCTGAGCCAGGATCAAACTCTG
>GJQF4QS01AP2JE rank=0006327 x=179.0 y=3272.0 length=51
AGAGGACTCATGCTGCCTCCCGTAGGAGTGCTGAGCCAGGATCAAACTCTG
>GJQF4QS01AIERN rank=0006328 x=92.0 y=2225.0 length=247
AGACAGACCATGCTGCCTCCCGTAGGAGTTTGGGCCGTGTCTCAGTCCCAATGTGGCCGT
CCACCCTCTCAGGCCGGCTATGCATCGTCGCCTTGGTGAGCCGTTACCTCTCCAACCAGC
TAATGCACCGCAGGTCCATCTGCATGCGGGACTCTTGTCCCCTTTTCCAAAAAGAAGATG
CCTCCTCTTTGCTCATCCGGTATCAGCTTCCGTTTCCAGAAGTTCTCCTGCTCATGCAGG
CAGGTTT
>GJQF4QS01ATUJF rank=0006329 x=222.0 y=3401.0 length=58
AGACCTCACATGCTGCCTCCCGTAGGAGTTTGACTCCCTGAGCCAGGATCAAACTCTG
>GJQF4QS01AH9NR rank=0006330 x=90.0 y=3797.0 length=57
AGAGAGAGCATGCTGCCTCCCGTAGGAGTGGCCCCCGCTGAGCCAGGATCAACTCTG
>GJQF4QS01ASF4S rank=0006331 x=206.0 y=3610.0 length=278
AACCAACCCATGCTGCCTCCCGTAGGAGTTTGGGCCGTGTCTCAGTCCCAATGTGGCCGG
TCACCCTCTCAGGTCGGCTACTGATCGTCGGCTTGGTAGGCCGTTACCCCACCAACTACC
TAATCAGACGCGGGTCCATCTCATACCACCGGAGTTTTTCACACCGTACCATGCGGTACT
GTGCGCTTATGCGGTATTAGCAGCCGTTTCCAACTGTTATCCCCCTGTATGAGGCAGGTT
ACCCACGCGTTACTCACCCGTCCGCCGCTCAGTCACCG
>GJQF4QS01AP22W rank=0006335 x=179.0 y=3974.0 length=251
ACGACTACCATGCTGCCTCCCGTAGGAGTCTGGACCGTGTCTCAGTTCCAGTGTGGCTGG
TCATCCTCTCAGACCAGCTAGGGATCGTCGCCTAGGTGAGCCATTACCCCACCTACTAGC
TAATCCCATCTGGGCACATCTGATGGCATGAGGCCCGAAGGTCCCCCACTTTGGTCTTGC
GACATTATGCGGTATTAGCTACCGTTTCCAGTAGTTATCCCCCTCCATCAGGCAGTTTCC
CAGACATTACT
>GJQF4QS01AFHL8 rank=0006339 x=59.0 y=1118.0 length=60
AGAGGACTCATGCTGCCTCCGTAGGAGTGCTTGCAGCCCCTGAGCCAGGATCAAACTCTG
>GJQF4QS01ANXQX rank=0006340 x=155.0 y=2055.0 length=59
AGACCAGACATGCTGCCTCCCGTAGGAGTAGTTTGATCCTGAGCCAGGATCAAACTCTG
>GJQF4QS01AJQ5O rank=0006341 x=107.0 y=3498.0 length=52
AGACGTGACATGCTGCCTCCCGTAGGAGTCGCTGAGCCAGGATCAAACTCTG
>GJQF4QS01AM63F rank=0006342 x=147.0 y=281.0 length=56
AGACTCACCATGCTGCCTCCCGTAGGAGTGCCTCCCTGAGCCAGAATCGAACCCTG
>GJQF4QS01AM40K rank=0006345 x=146.0 y=1682.0 length=52
AGACGAGTCATGCTGCCTCCCGTAGGAGTGCCTGAGCCAGAATCGAACCCTG
>GJQF4QS01AHE2U rank=0006350 x=81.0 y=1028.0 length=257
ACGACTACCATGCTGCCTCCCGTAGGAGTCTGGACCGTGTCTCAGTTCCAGTGTGGCTGG
TCATCCTCTCAGACCAGCTAGGGATCGTCGCCTAGGTGAGCCGTTACCCCACCTACTAGC
TGATCCCATCTGGGCACATCTGATGGCATGAGGCCCGAAGGTCCCCCACTTTGGTCTTGC
GACGTTATGCGGTATTAGCTACCGTTTCCAGTAGTTATCCCCTTCCATCAGGCAGTTTCC
CAGACATTACTCACCCG
>GJQF4QS01ASD0U rank=0006351 x=206.0 y=876.0 length=275
ACGTCAACCATGCTGCCTCCCGTAGGAGTTTGGGCCGTGTCTCAGTCCCAATGTGGCCGT
TCATCCTCTCAGACCGGCTACTGATCATTGCCTTGGTGGGCCGTTACCCCTCCAACTAGC
AATCAGACGCAACCCCCTCCTTCAGCGATAGCTTATAAATAGAGGCCACCTTTCAATGAG
CTCCGATGCCGAAGTTCATTCGTACGCGGTATTAGCAACGGTTTCCCGTTGTTATCCCCC
TNTGAAGGGCAGGTTGGTTACGCGTTACTCACCCG
>GJQF4QS01AKXXE rank=0006352 x=121.0 y=1584.0 length=253
ACGTTGCACATGCTGCCTCCCGTAGGAGTCTGGACCGTGTCTCAGTTCCAGTGTGGCTGG
TCATCCTCTCAGACCAGCTAGGGATCGTCGCCTAGGTGAGCCGTTACCCCACTTACTAGC
TAATCCCATCTGGGCACATCTGATGGCATGAGGCCCGAAGGTCCCCCACTTTGGTCTTGC
GACATTATGCGGTATTAGCTACCGTTTCCAGTAGTTATCCCCCTCCATCAGGCAGTTTCC
CAGACATTACTCC
>GJQF4QS01ATWM3 rank=0006354 x=223.0 y=2029.0 length=251
ACGTCATGCATGCTGCCTCCCGTAGGAGTCTGGGCCGTGTCTCAGTCCCAATGTGGCCGT
TCATCCTCTCAGACCGGCTACTGATCATCGCCTTGGTGGGCCGTTACCCCTCCAACTAGC
TAATCAGACGCAATCCCCTCCTTCAGTGATAGCTTATAAATAGAGGCCACCTTTCATCCA
TCCCCGATGCCGAGATTGGATCGTATGCGGTATTAGCAGTCGTTTCCAACTGTTGTCCCC
CTCTGAAGGGC
>GJQF4QS01APUFY rank=0006355 x=177.0 y=972.0 length=52
AGACGTCTCATGCTGCCTCCCGTAGGAGTGCCTGAGCCAGAATCGAACCCTG
>GJQF4QS01ASD1Y rank=0006357 x=206.0 y=916.0 length=61
AGACGTCTCATGCTGCCTCCCGTAGGAGTGCTGCAGCCCGCTGAGCCAGAATCGAACCCT
G
>GJQF4QS01AKXH4 rank=0006358 x=121.0 y=1034.0 length=64
AGACCAGACATGCTGCCTCCCGTAGGAGTGTCAGAGTTTGATCCTGAGCCAGAATCGAAC
CCTG
>GJQF4QS01AUEMQ rank=0006360 x=229.0 y=768.0 length=58
AGAGGACTCATGCTGCCTCCCGTAGGAGTAGTTTGTCCTGAGCCAGGATCAAACTCTG
>GJQF4QS01ALR6L rank=0006362 x=130.0 y=3931.0 length=51
AGAGGACTCATGCTGCCTCCCGTAGGAGTGCCTGAGCCAGGATCAACTCTG
>GJQF4QS01AGA4O rank=0006363 x=68.0 y=2502.0 length=261
AACCGGAACATGCTGCCTCCCGTAGGACGTCTGGACCGTGTCTCAGTTCCAGTGTGGCTG
GTCATCCTCTCAGACCAGCTAGGGATCGTCGCCTAGGTGAGCCATTACCCCACCTACTAG
CTAATCCCATCTGGGCACATCTGATGGCATGAGGCCCGAAGGTCCCCCACTTTGGTCTTG
CGACGTTATGCGGTATTAGCTACCGTTTCCAGTAGTTATCCCCCTCATCAGGCAGTTTCC
CAGATATTACTCACCCGTCCG
>GJQF4QS01AEQ6E rank=0006364 x=50.0 y=3716.0 length=54
AGAGGACTCATGCTGCCCCCGTAGGAGTTGATCCTGAGCCAGAATCGAACCCTG
>GJQF4QS01AQ2AR rank=0006367 x=191.0 y=465.0 length=78
AGACCTGTCATGCTGCCTCCCGTAGGAGTGCCATCAGAGACCTGTCATGCTGCCTCCCTG
AGCCAGAATCGAACCCTG
>GJQF4QS01AGDNB rank=0006368 x=69.0 y=1669.0 length=279
GGAATTGGCATGCTGCCTCCCGTAGGAGTCTGGTCCGTGTCTCAGTACCAGTGTGGGGGA
CCTTCCTCTCAGAACCCCTACGCATCGTCGCCTCGGTGGGCCGTTACCCCGCCGACTAGC
TAATGCGCCGCATGCCCATCCCTGGCCGGAATCGCTTCCTTTGATCCTAACGGGATGTCC
CGCAAGGATGTTACGCGGTATTAGACCGGATTTCTCCGGCTTATCCCCCAGCCAGGGGCA
GGTTGCATACGTGTTACTCACCCGTGCGCCGGTCGCCGG
>GJQF4QS01AGB1D rank=0006371 x=68.0 y=3679.0 length=51
AGAGAGAGCATGCTGCCTCCCGTAGGAGTCCTGAGCCAGGATCAAACTCTG
>GJQF4QS01AHVXO rank=0006372 x=86.0 y=2394.0 length=57
AGACTCACCATGCTGCCTCCCGTAGGAGTCAGCCCGCTGAGCCAGGATCAAACTCTG
>GJQF4QS01AF6KR rank=0006374 x=67.0 y=697.0 length=253
ACGTCATGCATGCTGCCTCCCGTAGGAGTCTGGACCGTGTCTCAGTTCCAGTGTGGCTGG
TCATCCTCTCAGACCAGCTAGGGATTGTCGCCTAGGTGAGCCGTTACCCCACCTACTAGC
TAATCCCATCTGGGCACATCTGATGGCATGAGGCCCGAAGGTCCCCCACTTTGGTCTTGC
GACGTTATGCGGTATTAGCTACCGTTTCCAGTAGTTATCCCCCTCCATCAGGCAGTTTCC
CAGACATTACTCC
>GJQF4QS01AU7B7 rank=0006378 x=238.0 y=1109.0 length=264
ACTCGACACATGCTGCCTCCCGTAGGAGTCTGGGCCGTGTCTCAGTCCCAGTGTGGCGGA
TCATCCTCTCAGACCCGCTACAGATCGTCGCCCTGGTAGGCCTTTACCCCACCAACTAGC
TAATCTGACTTAGGCTCATCTATTAGCGCAAGGTCCGAAGATCCCCTGCTTTCCCCCGTA
GGGCGTATGCGGTATTAGCATTCCTTTCGGAATGTTGTCCCCCACTAATAGGCAGATTCC
TAAGCATTACTCACCCGTCCGCCG
>GJQF4QS01AEYXW rank=0006379 x=53.0 y=1490.0 length=250
AGACGACACATGCTGCCTCCCGTAGGAGTCTGGGCCGTGTCTCAGTCCCAATGTGGCCGT
TCATCCTCTCAGACCGGCTACTGATCATCGCCTTGGTGGGCCGTTACCCCTCCAACTAGC
TAATCAGACGCAATCCCCTCCTTCAGTGATAGCTTACATGTAGAGGCCACCTTTCATCTA
TCCTCGATGCCGAGATTAGATCGTATGCGGTATTAGCAGTCGTTTCCAACTGTTGTCCCC
CTCTGAAGGG
>GJQF4QS01AJ72M rank=0006383 x=113.0 y=844.0 length=52
AGACTGTCCATGCTGCCTCCCGTAGGAGTCGCTGAGCCAGGATCAAACTCTG
>GJQF4QS01AP4GZ rank=0006384 x=180.0 y=1681.0 length=53
AGAGAGAGCATGCTGCCTCCCGTAGGAGTATCCTGAGCCAGGATCAAACTCTG
>GJQF4QS01ATNKX rank=0006390 x=220.0 y=2575.0 length=273
ACTGGTCACATGCTGCCTCCCGAGGAGTCTGGTCCGTGTCTCAGTACCAGTGTGGGGGAC
CTTCCTCTCAGAACCCCTACGCATCGTCGCCACGGTGGGCCGTTACCCCGCCGTCAAGCT
AATGCGCCGCATGCCCATCCTCTTCCGATGAATCTTTCCTCGATCTCGGATGCCCGAAAC
CGATATACGCGGGATTAGCCTCCCTTTCGGAAGGTTGTCCCCCTGAAGAGGGCAGGTTGC
ATACGTGTTACTCACCCGTGCGCCGGTCGCCGG
>GJQF4QS01AF36J rank=0006392 x=66.0 y=1689.0 length=270
ACTGCTGACATGCTGCCTCCCGTAGGAGTCTGGTCCGTGTCTCAGTACCAGTGTGGGGGA
CCTTCCTCTCAGAACCCCTACGCATCGTCGCCACGGTGGGCCGTTACCCCGCCGTCAAGC
TAATGCGCCGCATGCCCATCCTCTTCCGATGAATCTTTCCTCGATCTCGGATGCCCGAAA
CCGATATACGCGGGATTAGCCTCCCTTTCGGAAGGTTGTCCCCCTGAAGAGGGCAGGTTG
CATACGTGTTACTCACCCGTGCGCCGGTCG
>GJQF4QS01ATM86 rank=0006396 x=220.0 y=2152.0 length=53
ACTCGACACATGCTGCCTCCCGTAGGAGTATCCTGAGCCAGGATCAAACTCTG
>GJQF4QS01AE731 rank=0006398 x=56.0 y=1087.0 length=53
AGACTGTCCATGCTGCCTCCCGTAGGAGTATCCTGAGCCAGAATCGAACCCTG
>GJQF4QS01AU3TZ rank=0006401 x=237.0 y=661.0 length=263
ACTCTCACCATGCTGCCTCCCGTAGGAGTCTGGACCGTGTCTCAGTTCCAGTGTGGCTGG
TCATCCTCTCAGACCAGCTAGGGATCGTCGCCTAGGTGAGCCGTTACCCCACCTACTAGC
TAATCCCATCTGGGCACATCCGATGGCAAGAGGCCCGAAGGTCCCCCTCTTTGGTCTTGC
GACGTTATGCGGTATTAGCTACCGTTTCCAGTAGTTATCCCCCTCCATCGGGCAGTTTCC
CAGACATTACTCACCCGTCCGCC
>GJQF4QS01AUHHI rank=0006404 x=230.0 y=372.0 length=257
ACTCCACTCATGCTGCCTCCCGTAGGAGTCTGGACCGTGTCTCAGTTCCAGTGTGGCTGG
TCATCCTCTCAGACCAGCTAGGGATCGTCGCCTAGGTGAGCCATTACCCCACCTACTAGC
TAATCCCATCTGGGCACATCTGATGGCAAGAGGCCCGAAGGTCCCCCTCTTTGGTCTTGC
GACGTTATGCGGTATTAGCTACCGTTTCCAGTAGTTATCCCCCTCATCAGGCAGTTCCCC
AGACATTACTCACCCCG
>GJQF4QS01AQD2A rank=0006409 x=183.0 y=1824.0 length=51
AGACTCTGCATGCTGCCTCCCGTAGGAGTGCTGAGCCAGGATCAAACTCTG
>GJQF4QS01AFC4P rank=0006412 x=57.0 y=3495.0 length=53
AGACTCTGCATGCTGCCTCCCGTAGGAGTCCGCTGAGCCAGAATCGAACCCTG
>GJQF4QS01AHOKW rank=0006413 x=84.0 y=1054.0 length=51
AGACTCTGCATGCTGCCTCCCGTAGGAGTGCTGAGCCAGGATCAAACTCTG
>GJQF4QS01AHG8K rank=0006414 x=81.0 y=3826.0 length=57
GAGCTGACATGCTGCCTCCCGTAGGAGTTTGCCCCGCTGAGCCAGGATCAAACTCTG
>GJQF4QS01AO6P2 rank=0006418 x=169.0 y=3000.0 length=52
AGAGGACTCATGCTGCCTCCCGTAGGAGTGCCTGAGCCAGAATCGAACCCTG
>GJQF4QS01AOU93 rank=0006419 x=166.0 y=457.0 length=70
AGAGGACTCATGCTGCCTCCCGTAGGAGTTTACTCGAGACACTGCTGCACTGAGCCAGAA
TCGAACCCTG
>GJQF4QS01AMWX7 rank=0006423 x=143.0 y=3517.0 length=69
AGAGGACTCATGCTGCCTCCCGTAGGAGTTACTCGAGACACTGCTGCACTGAGCCAGAAT
CGAACCCTG
>GJQF4QS01AUCHD rank=0006426 x=228.0 y=2079.0 length=51
AGAGCTCTCATGCTGCCTCCCGTAGGAGTGCTGAGCCAGGATCAAACTCTG
>GJQF4QS01AGS1G rank=0006428 x=74.0 y=1138.0 length=263
ACGTCAACCATGCTGCCTCCCGTAGGAGTCTGGACCGTGTCTCAGTTCCAGTGTGGCTGG
TCATCCTCTCAGACCAGCTAGGGATCGTCGCCTAGGTGAGCCGTTACCCCACCTACTAGC
TAATCCCATCTGGGCACATCCGATGGCAAGAGGCCCGAAGGTCCCCCTCTTTGGTCTTGC
GACGTTATGCGGTATTAGCTACCGTTTCCAGTAGTTATCCCCCTCCATCAGGCAGTTTCC
CAGACATTACTCACCCGTCCGCC
>GJQF4QS01AO582 rank=0006433 x=169.0 y=2388.0 length=60
AGACCAGACATGCTGCCTCCCGTAGGAGTGCCTCCCTCGCTGAGCCAGAATCGAACCCTG
>GJQF4QS01AUOGC rank=0006434 x=232.0 y=1210.0 length=256
GGAATTGGCATGCTGCCTCCCGTAGGAGTATGGGCCGTGTCTCAGTCCCATTGTGGCCGA
TCAGTCTCTCAACTCGGCTATGCATCATCGCCTTGGTAAGCCATTACCTTACCAACTAGC
TAATGCACCGCGGGACCATCTCTTAGTGATAGCAGAACCATCTTTTAAATAACAACCATG
CGGTTGTCATTGTTATACGGTATTAGCATCTGTTTCCAAATGTTATCCCCTGCTAAGAGG
TAGGTTTCCCACGTTG
>GJQF4QS01AQM11 rank=0006438 x=186.0 y=1191.0 length=247
ACACTCATGCTGCCTCCCGTAGGAGTCTGGGCCGTGTCTCAGTCCCAGTGTGGCCGTCCG
CCCTCTCAGGCCGGCCATGCATCGTCGCCTTGGTGAGCCGTTACCTCTCCAACCAGCTAA
TGCACCGCAGGTCCATCTGCATGCGGGACTCTTGTCCCCTTTTCCAAAAGAGATGCCTCC
TCTTTGCTCATCCGGTATCAGCTTCCGTTTCCAGAGTTCTCCCGCTCATGCAGGCAGGTT
CCCTACG
>GJQF4QS01AI56C rank=0006441 x=101.0 y=882.0 length=56
AGACCACTCATGCTGCCTCCCGTAGGAGTGCCTCCCTGAGCCAGGATCAAACTCTG
>GJQF4QS01AMBU5 rank=0006443 x=137.0 y=767.0 length=262
TTCCAACCCATGCTGCCTCCCGTAGGAGTCTGGACCGTGTCTCAGTTCCAGTGTGGCTGG
TCATCCTCTCAGACCAGCTAGGGATCGTCGCCTAGGTGAGCCGTTACCCCACCTACTAGC
TAATCCCATCTGGGCACATCTGATGGCATGAGGCCCGAAGGTCCCCCACTTTGGTCTTGC
GACATTATGCGGTATTAGCTACCGTTTCCAGTAGTTACTCCCCCTCCATCAGGCAGTTTC
CCAGACATTACTCACCCGTCCG
>GJQF4QS01AG0HG rank=0006444 x=76.0 y=2594.0 length=59
AGAGAGAGCATGCTGCCTCCCGTAGGAGTAGTTTGATCCTGAGCCAGAATCGAACCCTG
>GJQF4QS01AQ536 rank=0006445 x=192.0 y=1316.0 length=59
ACTGACTGCATGCTGCCTCCCGTAGGAGTGGCCTTGGCCTGAGCCAGGATCAAACTCTG
>GJQF4QS01AN3IV rank=0006448 x=157.0 y=1349.0 length=50
AGAGCACACATGCTGCCTCCCGTAGGAGTCTGAGCCAGAATCGAACCCTG
>GJQF4QS01ALWXD rank=0006449 x=132.0 y=1887.0 length=256
ACGATCGTCCATGCTGCCTCCCGTAGGAGTCTGGGCCGTGTCTCAGTCCCAGTGTGGCTG
ATCATCCTCTCAGACCAGCTAGAGATCGTCGCCTAGGTGAGCCTTTACCCCACCTACTAG
CTAATCCCATATGGGTTCATCCGATAGTGCAAGGTCCGAAGAGCCCCTGCTTTGGTCCGT
AGACATTATGCGGTATTAGCCACCGTTTCCAGTAGTTACTCCCCCCTNTATCGGGCAGAT
CCCCATACATTACTCC
>GJQF4QS01ATPQQ rank=0006451 x=221.0 y=1280.0 length=52
AGACCTCACATGCTGCCTCCCGTAGGAGTGCCTGAGCCAGAATCGAACCCTG
>GJQF4QS01ALJDB rank=0006452 x=128.0 y=701.0 length=270
ACTCGAGTCATGCTGCCTCCCGTAGGAGTTTGGACCGTGTCTCAGTTCCAATGTGGGGGA
CCTTCCTCTCAGAACCCCTATCCATCGTTGACTAGGTGGGCCGTTACCCCGCCTACTATC
TAATGGAACGCATCCCCATCGTCTACCGGAAAATACCTTTAATCATGCGGACATGTGAAC
TCATGATCCCATCCTGGATTAATCTTCCTTTCAGAAGGCTGGCCAAGAGTAGACGGCAGG
TTGGATACGTGTTACTCACCCGTGCGCCGG
>GJQF4QS01AM0VB rank=0006453 x=145.0 y=405.0 length=58
AGACGACACATGCTGCCTCCCGTAGGAGTGTTTGACCCTGAGCCAGAATCGAACCCTG
>GJQF4QS01ATUSP rank=0006457 x=222.0 y=3735.0 length=56
AGACAGTGCATGCTGCCTCCCGTAGGAGTAGCCCGCTGAGCCAGAATCGAACCCTG
>GJQF4QS01AKSHT rank=0006460 x=119.0 y=2735.0 length=247
ACTCAGTGCATGCTGCCTCCCGTAGGAGTATGGGCCGTGTCTCAGTCCCATTGTGGCCGA
TCAGTCTCTCAACTCGGCTATGCATCATCGCCTTGGTAAGCCATTACCTTACCAACTAGC
TAATGCACCGCGGGACCATCTCTTAGTGATAGCAGAACCATCTTTTAAATAACAACCATG
CGGTTGTCATTGTTATACGGTATTAGCATCTGTTTCCAAATGTTATCCCCTGCTAAGAGG
TAGGTTT
>GJQF4QS01AQ4JJ rank=0006461 x=191.0 y=3373.0 length=264
AGACACAGCATGCTGCCTCCCGTAGGAGTTTGGGCCGTGTCTCAGTCCCAATGTGGCCGT
CCACCCTCTCAGGCCGGCTACTGATCGCTGCCTTGGTGGGCCGTTACCCCGCCAACTAGC
TAATCAGACGCGGATCCATCGTATACCACCGGAGTTTTTCACACTGCCCCATGCGGAGCC
GTGCGCTTATGCGGTATTAGCACCTATTTCTAAGTGTTATCCCCCGGTATACGGCAGGTT
ATCCACGCGTTACTCACCCGTCCG
>GJQF4QS01AK99O rank=0006462 x=125.0 y=1194.0 length=254
AGAGCAGTCATGCTGCCTCCCGTAGGAGTTTGGGCCGTGTCTCAGTCCCAATGTGGCCGT
TCATCCTCTCAGACCGGCTACTGATCATTGCCTTGGTGGGCCGTTACCCCTCACTAGCTA
ATCAGACGCAATCCCTCCTTCAACGATAGCTTATAAATAGAGGCCACCTTTCATCGTATC
TCGATGCCGAATTACGATCGTATGCGGTATTAGCAGTCGTTTCCAACTGTTGTCCCCCAT
TGAAGGGCAGGTTG
>GJQF4QS01AK7U4 rank=0006463 x=124.0 y=2174.0 length=116
TTCCAACCCATGCTGCCTCCCGTAGGAGTCTGGACCGTGTCTCAGTTCCAGTGTGGCTGG
TCATCCTCTCAGACCAGCTAGGGATCGTCGCCTAGGTGAGCCGTACCTACCCACTA
>GJQF4QS01AQ88D rank=0006465 x=193.0 y=1259.0 length=270
ACTGCTCTCATGCTGCCTCCCGTAGGAGTCTGGTCCGTGTCTCAGTACCAGTGTGGGGGA
CCTTCCTCTCAGAACCCCTACGCATCGTCGCCACGGTGGGCCGTTACCCCGCCGTCAAGC
TAATGCGCCGCATGCCCATCCTCTTCCGATGAATCTTTCCTCGATCTCGGATGCCCGAAA
CCGATATACGCGGGATTAGCCTCCCTTTCGGAAGGTTGTCCCCCTGAAGAGGGCAGGTTG
CATACGTGTTACTCACCCGTGCGCCGGTCG
>GJQF4QS01AK9QB rank=0006468 x=125.0 y=497.0 length=249
ACGATGCTCATGCTGCCTCCCGTAGGAGTTTGGACCGTGTCTCAGTTCCAATGTGGCCGA
TCACCCTCTCAGGTCGGCTACTGATCGTCGCCTTGGTGAGCTTTTATCTCACCAACTAGC
TAATCAGACGCGGGTCCATCCTGTACCGGCTGACCTTTGATATCTGACAGATGCCTGTCC
GATATGTCATCACGTATTAGTATACCTTTCGGTATGTTATCCGTGTGTACAGGGTAGGTT
ACCCAGTCG
>GJQF4QS01AITL8 rank=0006469 x=97.0 y=990.0 length=52
AGAGCACACATGCTGCCTCCCGTAGGAGTGCCTGAGCCAGAATCGAACCCTG
>GJQF4QS01AG5UW rank=0006471 x=78.0 y=1366.0 length=49
AGACTCTGCATGCTGCCTCCCGTAGGAGTGCTGAGCCAGAATCAAACCT
>GJQF4QS01ANDNK rank=0006472 x=149.0 y=590.0 length=54
AGAGACTGCATGCTGCCTCCCGTAGGAGTGATCCTGAGCCAGAATCGAACCCTG
>GJQF4QS01AP4KK rank=0006473 x=180.0 y=1810.0 length=64
AGACAGTGCATGCTGCCCTCCCGTAGGAGTGCCTCCCTCGCGCCTGAGCCAGAATCGAAC
CCTG
>GJQF4QS01AFVJQ rank=0006474 x=63.0 y=2788.0 length=53
AGAGAGAGCATGCTGCCTCCCGTAGGAGTATCCTGAGCCAGGATCAAACTCTG
>GJQF4QS01AN2QY rank=0006475 x=157.0 y=344.0 length=87
AGACCAGACATGCTGCCTCCCGTAGGAGTACATGCTGCCTCCCGTAGGAGTGCCTCCCTC
GCGCCGCTGAGCCAGGATCAAACTCTG
>GJQF4QS01AI4GI rank=0006477 x=100.0 y=2752.0 length=51
AGAGACTGCATGCTGCCTCCCGTAGGAGTGCTGAGCCAGGATCAAACTCTG
>GJQF4QS01APSSR rank=0006478 x=176.0 y=2937.0 length=53
AGAGAGAGCATGCTGCCTCCCGTAGGAGTCCGCTGAGCCAGAATCGAACCCTG
>GJQF4QS01AP6RK rank=0006479 x=181.0 y=558.0 length=52
ACTCTCTGCATGCTGCCTCCCGTAGGAGTGCCTGAGCCAGGATCAAACTCTG
>GJQF4QS01AMBN2 rank=0006480 x=137.0 y=512.0 length=51
AGACTCTGCATGCTGCCTCCCGTAGGAGTGCTGAGCCAGAATCGAACCCTG
>GJQF4QS01AJWSG rank=0006482 x=109.0 y=2606.0 length=267
TTCCGCATCATGCTGCCTCCCGTAGGAGTCTGGACCGTGTCTCAGTTCCAGTGTGGCCGA
TCACCCTCTCAGGTCGGCTACGCATCGTTGCCTTGGTAAGCCGTTACCTTACCAACTAGC
TAATGCGGCGCGGATCCATCTATAAGTGACAGCAAGACCGTCTTTCACTGTTGAACCATG
CGGTTCAACATGTTATCCGGTATTAGCTCCGGTTTCCCGAAGTTATCCCAGTCTTATAGG
TAGGTTATCCACGTGTTACTCACCCCG
>GJQF4QS01AJV93 rank=0006488 x=109.0 y=1945.0 length=58
AGAGGACTCATGCTGCCTCCCGTAGGAGTGTTTGATCCTGAGCCAGGATCAAACTCTG
>GJQF4QS01AJNZQ rank=0006491 x=106.0 y=3492.0 length=56
AGAGCTCTCATGCTGCCTCCCGTAGGAGTGCCTCCCTGAGCCAGGATCAAACTCTG
>GJQF4QS01AMDHM rank=0006492 x=137.0 y=2872.0 length=51
AGACCTCACATGCTGCCTCCCGTAGGAGTGCTGAGCCAGGATCAAACTCTG
>GJQF4QS01AHI3S rank=0006494 x=82.0 y=2150.0 length=57
AGAGCTGACATGCTGCCTCCCGTAGGAGTGCCTTGCCTGAGCCAGGATCAAACTCTG
>GJQF4QS01ARYJV rank=0006495 x=201.0 y=1305.0 length=58
AGACCTCACATGCTGCCTCCCGTAGGAGTGTTTGATCCTGAGCCAGGATCAAACTCTG
>GJQF4QS01APUIZ rank=0006496 x=177.0 y=1081.0 length=54
AGACTGTCCATGCTGCCTCCCGTAGGAGTGATCCTGAGCCAGGATCAAACTCTG
>GJQF4QS01AF0OZ rank=0006499 x=65.0 y=1265.0 length=255
ACTCGACACATGCTGCCTCCCGTAGGAGTTTGGGCCGTGTCTCAGTCCCAATGTGGCCGA
TCAGTCTCTCAACTCGGCTATGCATCATCGTCTTGGTAAGCCTTTACCCCACCAACTAAC
TAATGCACCGCGGATCCATCTCTAGGTGACGCCGTAGCGCCTTTTAACTTGATATCATGC
GATACTAAGTTTTATTCGGTATTAGCATCTGTTTCCAAATGTTATCCCCAGCCTTGAGGC
AGGTTATCCACGTTG
>GJQF4QS01AE0KJ rank=0006501 x=53.0 y=3601.0 length=56
AGAGACACATGCTGCCTCCCGTAGGAGTCAGCCCGCTGAGCCAGAATCGAACCCTG
>GJQF4QS01AR5DL rank=0006504 x=203.0 y=1959.0 length=261
ACGTACCACATGCTGCCTCGCGTAGGAGTCTGGACCGTGTCTCAGTTCCAGTGTGGCTGG
TCATCCTCTCAGACCAGCTAGGGATCGTCGCCTAGGTGAGCCGTTACCCCACCTACTAGC
TAATCCCATCTGGGCACATCCGATGGCAAGAGGCCCGAAGGTCCCCCTCTTTGGTCTTGC
GACATTATGCGGTATTAGCTACCGTTTCCAGTAGTTATCCCCCTCCATCAGGCAGTTTCC
CAGACATTACTCACCCGTCCG
>GJQF4QS01ARYDG rank=0006506 x=201.0 y=1074.0 length=55
AGACTCACCATGCTGCCTCCCGTAGGAGTGCCCGCTGAGCCAGGATCAAACTCTG
>GJQF4QS01AFK1N rank=0006510 x=60.0 y=1465.0 length=51
AGACTCTGCATGCTGCCTCCCGTAGGAGTGCTGAGCCAGGATCAAACTCTG
>GJQF4QS01APAVD rank=0006512 x=171.0 y=183.0 length=63
AGAGAGAGCATGCTGCCTCCCGTAGGAGTCTTGCCCAGCCCGCTGAGCCAGGATCAAACT
CTG
>GJQF4QS01ARU9M rank=0006514 x=200.0 y=1144.0 length=280
AACCAACCCATGCTGCCTCCCGTAGGAGTTTGGGCCGTGTCTCAGTCCCAATGTGGCCGG
TCACCCTCTCAGGTCGGCTACTGATCGTCGGCTTGGTAGGCCGTTACCCCACCAACTACC
TAATCAGACGCGGGTCCATCTCATACCACCGGAGTTTTTCACACCGTACCATGCGGTACT
GTGCGCTTATGCGGTATTAGCAGCCGTTTCCAACTGTTATCCCCCCTGTATGAGGCAGGT
TACCCACGCGTTACTCACCCGTCCGCCGCTCAGTCAACCG
>GJQF4QS01AR6F6 rank=0006515 x=203.0 y=3348.0 length=59
AGACTGTCCATGCTGCCTCCCGTAGGAGTAGTTTGATTCTGAGCCAGAATCGAACCCTG
>GJQF4QS01APAN9 rank=0006516 x=170.0 y=4023.0 length=52
AGACGTCTCATGCTGCCTCCCGTAGGAGTGCCTGAGCCAGGATCAAACTCTG
>GJQF4QS01AHHBS rank=0006517 x=81.0 y=3942.0 length=50
AGACCTGTCATGCTGCCTCCCGTAGGAGTCTGAGCCAGAATCGAACCCTG
>GJQF4QS01AITUV rank=0006518 x=97.0 y=1301.0 length=56
ACTCACTCCATGCTGCCTCCCGTAGGAGTGCCTCCCTGAGCCAGGATCAAACTCTG
>GJQF4QS01AN392 rank=0006519 x=157.0 y=2328.0 length=52
AGAGGACTCATGCTGCCTCCCGTAGGAGTCGCTGAGCCAGGATCAAACTCTG
>GJQF4QS01ANA6R rank=0006521 x=148.0 y=1489.0 length=267
ACTCTCACATGCTGCCTCCCGTAGGAGTCTGAACCGTGTCTCAGTTCCAGTGTGGCTGGT
CATCCTCTCAGACCAGCTAGGGATCGTCGCCTAGGTGAGCCGTTACCCCACCTACTAGCT
AATCCCATCTGGGTTCATCCGATAGTGAGAGGCCCGAAGGTCCCCCTNTTTGGTCTTGCG
ACGTTATGCGGTATTAGCCACCGTTTCCAGTGGTTATCCCCCTNTACCGGGCAGNTCCCC
AGACATTACTCACCCGTCGCCACTCCG
>GJQF4QS01ATGC4 rank=0006522 x=218.0 y=1414.0 length=58
AGAGAGAGCATGCTGCCTCCCGTAGGAGTGCCTTTGCCTGAGCCAGGATCAAACTCTG
>GJQF4QS01AJE51 rank=0006523 x=104.0 y=247.0 length=259
ACGACATCCATGCTGCCTCCCGTAGGAGTCTGGACCGTGTCTCAGTTCCAGTGTGGCTGG
TCATCCTCTCAGACCAGCTAGGGATCGTCGCCTAGGTGAGCCGTTACCCCACCTACTAGC
TAATCCCATCTGGGCACATCTGATGGCATGAGGCCCGAAGGTCCCCCACTTTGGTCTTGC
GACGTTATGCGGTATTAGCTACCGTTTCCAGTAGTTACTCCCCCTCCATCAGGCAGTTTC
CCAGACATTACTCACCCCG
>GJQF4QS01AEJHL rank=0006524 x=48.0 y=1943.0 length=63
AGACAGTGCATGCTGCCTCCCGTAGGAGTTCCCTCGCGCCATCTGAGCCAGGATCAAACT
CTG
>GJQF4QS01AO1TH rank=0006526 x=168.0 y=739.0 length=253
ACGATCCACATGCTGCCTCCCGTAGGAGTCTGGACCGTGTCTCAGTTCCAGTGTGGCTGG
TCATCCTCTCAGACCAGCTAGGGATCGTCGCCTAGGTGAGCCATTACCCCACCTACTAGC
TAATCCCATCTGGGCACATCTGATGGCATGAGGCCCGAAGGTCCCCCACTTTGGTCTTGC
GACGTTATGCGGTATTAGCTACCGTTTCCAGTAGTTATCCCCCTCCATCAGGCAGTTTCC
CAGACATTACTCC
>GJQF4QS01ANLB2 rank=0006528 x=151.0 y=2352.0 length=55
AGACCATTCATGCTGCCTCCCGTAGGAGTGCCTCCTGAGCCAGGATCAAACTCTG
>GJQF4QS01AFNL2 rank=0006529 x=61.0 y=696.0 length=52
AGAGGACTCATGCTGCCTCCCGTAGGAGTGCCTGAGCCAGGATCAAACTCTG
>GJQF4QS01APAIS rank=0006532 x=170.0 y=3826.0 length=50
AGAGCAGTCATGCTGCCTCCCGTAGGAGTCTGAGCCAGAATCGAACCCTG
>GJQF4QS01AOFLL rank=0006536 x=161.0 y=615.0 length=115
ACGTGAAGCATGCTGCCTCCCGTAGGAGTCTGGACCGTGTCTCAGTTCCAGTGTGGCTGG
TCATCCTCTCAGACCAGCTAGGGATCGTCGCCTAGGTGAGCCTACCTACCCACTA
>GJQF4QS01ANAFY rank=0006537 x=148.0 y=524.0 length=261
ACTCGTGACATGCTGCCTCCCGTAGGAGTCTGGACCGTGTCTCAGTTCCAGTGTGGCTGG
TCATCCTCTCAGACCAGCTAGGGATCGTCGCCTAGGTGAGCCGTTACCCCACCTACTAGC
TAATCCCATCTGGGCACATCTGATGGCAAGAGGCCCGAAGGTCCCCCTCTTTGGTCTTGC
GACGTTATGCGGTATTAGCTACCGTTTCCAGTAGTTATCCCCCTCCATCAGGCAGTTTCC
CAGACATTACTCACCCGTCCG
>GJQF4QS01AN8LK rank=0006541 x=158.0 y=3830.0 length=258
ACTCACAGCATGCTGCCTCCCGTAGGAGTCTGGACCGTGTCTCAGTTCCAGTGTGGCTGG
TCATCCTCTCAGACCAGCTAGGGATCGTCGCCTAGGTGAGCCGTTACCCCACCTACTAGC
TAATCCCATCTGGGCACATCCGATGGCAAGAGGCCCGAAGGTCCCCCTCTTTGGTCTTGC
GACATTATGCGGTATTAGCTACCGTTTCCAGTAGTTATCCCCCTCCATCAGGCAGTTTCC
CAGACATTACTCACCCCG
>GJQF4QS01AD6RC rank=0006544 x=44.0 y=1830.0 length=271
ACGTTGGTCATGCTGCCCCGTAGGAGTCTGGACCGTGTCTCAGTTCCAGTGTGGCCGATC
ACCCTCTCAGGTCGGCTACGCATCGTCGCCTTGGTAAGCCGTTACCTTACCAACTAGCTA
ATGCGGCGCGGATCCATCTATAAGTGACAGCAAAACCGTCTTTCACTATTGAACCATGCG
GTTCAATATATTATCCGGTATTAGCTCCGGTTTCCCGAAGTTATCCCAGTCTTATAGGTA
GGTTATCCACGTGTTACTCACCCGTCCGCCG
>GJQF4QS01AMLYQ rank=0006547 x=140.0 y=1568.0 length=52
AGAGAGAGCATGCTGCCTCCCGTAGGAGTCAGAGCTGAGCCAGAATCAACCT
>GJQF4QS01AOX65 rank=0006549 x=167.0 y=143.0 length=255
ACTCCAGACATGCTGCCTCCCGTAGGAGTCTGGGCCGTGTCTCAGTCCCAGTGTGGCCGA
TCACCCTCTCAGGTCGGCTATGCATCGTGGCCTTGGTGAGCCGTTACCTCACCAACTAGC
TAATGCACCGCGGGTCCATCCATCAGCGACACCCGAAAGCGCCTTTCACTCTTATGCCAT
GCGGCATAAACTGTTATGCGGTATTAGCACCTGTTTCCAAGTGTTATCCCCCCCTGATGG
GTAGGTTACCCTACG
>GJQF4QS01APUY7 rank=0006550 x=177.0 y=1665.0 length=52
AGAGAGAGCATGCTGCCTCCCGTAGGAGTGCCTGAGCCAGAATCGAACCCTG
>GJQF4QS01AR2IL rank=0006552 x=202.0 y=2347.0 length=52
AGAGGACTCATGCTGCCTCCCGTAGGAGTGCCTGAGCCAGGATCAAACTCTG
>GJQF4QS01AU4HL rank=0006553 x=237.0 y=1511.0 length=52
AGACGAGTCATGCTGCCTCCCGTAGGAGTCGCTGAGCCAGAATCGAACCCTG
>GJQF4QS01AEWEA rank=0006554 x=52.0 y=2288.0 length=251
TCACACTCCATGCTGCCTCCCGTAGGAGTCTGGGCCGTGTCTCAGTCCCAGTGTGGCTGA
TCATCCTCTCAGACCAGCTAGAGATCGTCGCCTAGGTGAGCCTTTACCCCACCTACTAGC
TAATCCCATATGGGTTCATCCGATAGTGCAAGGTCCGAAGAGCCCCTGCTTTGGTCCGTA
GACATTATGCGGTATTAGCCACCGTTTCCAGTAGTTATCCCCCTCTATCGGGCAGATCCC
CATACATTACT
>GJQF4QS01AHF2S rank=0006555 x=81.0 y=2322.0 length=62
AGACTCACCATGCTGCCTCCCCGTAGGAGTCCAGGCCCGGCCTGAGCCAGAATCGAACCC
TG
>GJQF4QS01AOMB0 rank=0006556 x=163.0 y=1150.0 length=263
ACTCGAGTCATGCTGCCTCCCGTAGGAGTCTGGACCGTGTCTCAGTTCCAGTGTGGCTGG
TCATCCTCTCAGACCAGCTAGGGATCGTCGCCTAGGTGAGCCGTTACCCCACCTACTAGC
TAATCCCATCTGGGCACATCCGATGGCAAGAGGCCCTAAGGTCCCCCTCTTTGGTCTTGC
GACGTTATGCGGTATTAGCTACCGTTTCCAGTAGTTATCCCCCTCCATCGGGCAGTTTCC
CAGACATTACTCACCCGTCCGCC
>GJQF4QS01AJ9TU rank=0006557 x=113.0 y=3120.0 length=86
AGAGAGAGCATGCTGCCTCCCGTAGGAGTGAGAGAGCATGCTGCCTCCCGTAGGAGTGTT
CGATTCTGAGCCAGAATCGAACCCTG
>GJQF4QS01AQDUP rank=0006558 x=183.0 y=1551.0 length=261
ACGTGATCCATGCTGCCTCCCGTAGGAGTCTGGACCGTGTCTCAGTTCCAGTGTGGCTGG
TCATCCTCTCAGACCAGCTAGGGATCGTCGCCTAGGTGAGCCTTTACCCCACCTACTAGC
TAATCCCATCTGGGCACATCCGATGGCAAGAGGCCCGAAGGTCCCCCTCTTTGGTCTTGC
GACGTTATGCGGTATTAGCTACCGTTTCCAGTAGTTATCCCCCTCCATCAGGCAGTTTCC
CAGACATTACTCACCCGTCCG
>GJQF4QS01AGS86 rank=0006559 x=74.0 y=1416.0 length=51
AGACGAGTCATGCTGCCTCCCGTAGGAGTGCTGAGCCAGGATCAAACTCTG
>GJQF4QS01ASTAX rank=0006561 x=211.0 y=199.0 length=265
TTCCAACCCATGCTGCCTCCCGTAGGAGTCTGGACCGTGTCTCAGTTCCAGTGTGGCTGG
TCATCCTCTCAGACCAGCTAGGGATCGTCGCCTAGGTGAGCCATTACCCCACCTACTAGC
TAATCCCATCTGGGCACATCTGATGGCAAGAGGCCCGAAGGTCCCCCTCTTTGGTCTTGC
GACGTTATGCGGTATTAGCTACCGTTTCCAGTAGTTACTCCCCCTCCATCAGGCAGTTTC
CCAGACATTACTCACCCGTCCGCCG
>GJQF4QS01ARVW5 rank=0006563 x=200.0 y=1991.0 length=56
AGACTCTGCATGCTGCCTCCCGTAGGAGTGCCTCCCTGAGCCAGAATCGAACCCTG
>GJQF4QS01AEJHO rank=0006566 x=48.0 y=1946.0 length=250
TCACACTCCATGCTGCCTCCCGTAGGAGTCTGGGCCGTGTCTCAGTCCCAATGTGGCCGT
TCATCCTCTCAGACCGGCTACTGATCATCGCCTTGGTGGGCCGTTACCCCTCCAACTAGC
TAATCAGACGCAATCCCCTCCTTCAGTGATAGCTTACATGTAGAGGCCACCTTTCATCTA
TCCTCGATGCCGAGATTAGATCGTATGCGGTATTAGCAGTCGTTTCCAACTGTTGTCCCC
CTNTGAAGGG
>GJQF4QS01AECWV rank=0006567 x=46.0 y=1613.0 length=61
AGACCTGTCATGCTGCCTCCCGTAGGAGTAGAGTTTGATCCTGAGCCAGAATCGAACCCT
G
>GJQF4QS01AKXND rank=0006568 x=121.0 y=1223.0 length=52
AGAGGACTCATGCTGCCTCCCGTAGGAGTGCCTGAGCCAGAATCGAACCCTG
>GJQF4QS01AMT36 rank=0006569 x=142.0 y=3940.0 length=51
AGACCTCACATGCTGCCTCCCGTAGGAGTGCCTGAGCCAGAATCGACCCTG
>GJQF4QS01ANBUG rank=0006572 x=148.0 y=2342.0 length=51
AGACTCTGCATGCTGCCTCCCGTAGGAGTGCTGAGCCAGAATCGAACCCTG
>GJQF4QS01AQSQG rank=0006573 x=188.0 y=358.0 length=266
AGAGCACACATGCTGCCTCCCGTAGGAGTTTGGGCCGTGTCTCAGTCCCAATGTGGCCGA
TCACCCTCTCAGGTCGGCTATGTATCATCGCCTTGGTAGTCCATTACACTACCAACTAGC
TAATACAACGCGGGTCCATCTCTTAGTGCACCAATTGGTGCTTTCAAATACTTAACATGT
GTTAAGTATTGTTATGCGGTATTAGCTATCGTTTCCAATAGTTCGTCCCCCGNTAAGAGG
TAGGTTACCCACGCGTTACTCACCCG
>GJQF4QS01ALIH1 rank=0006574 x=127.0 y=3671.0 length=253
ACTGCAGTCATGCTGCCTCCCGTAGGAGTCTGGGCCGTGTCTCAGTCCCAATGTGGCCGT
CCACCCTCTCAGGCCGGCTACTGATCGTTGCCTTGGTGTGCTTTTACCACTCCAACTAGC
TAATCAGACGCGGGTCCATCTCATACCAGATTTCTCCTTTTCACACGAAAACATGCGTTC
TCGTGCGCTTATGCGGTTTTACCACCAGTTTCCCGATGCTATCCCCCTGTATGAGGCAGG
TTGCCCACGCGTT
>GJQF4QS01AHESJ rank=0006576 x=81.0 y=657.0 length=301
ACGTCAACCATGCTGCCTCCCGTAGGAGTCTGGGCCGTATCTCAGTCCCAATGTGGCCGG
TCGGTCTCTCAACCCGGCTACCCATCGCGGGCTAGGTGGGCCGTTACCCCGCCTACTACC
TAATGGGCCGCGACCCCATCCCCCTCCGCCTGGGCTTTCCCGACCCCTGCAGGAGCAGGG
GAGGGAGTATCCGGTATTAGCCTCGGTTTCCCAAGGTTGTCCCGGAGAGGGGGGCAGGTT
GGTCACGTGTTACTCACCCGTTCGCCACTTCATGTCCGCCCGAGGGCGGTTTCATCGTTC
G
>GJQF4QS01AHO94 rank=0006577 x=84.0 y=1962.0 length=64
AGAGAGAGCATGCTGCCTCCCGTAGGAGTAGTCAGAGTTTGACCCTGAGCCAGGATCAAA
CTTG
>GJQF4QS01AM243 rank=0006579 x=145.0 y=3349.0 length=77
AGAGCTCTCATGCTGCCTCCCGTAGGAGTTGGCCAGGATCAAACTCTGACTGGCGGCTGA
GCCAGAATCGAACCCTG
>GJQF4QS01AN0DY rank=0006581 x=156.0 y=1380.0 length=261
ACTGGAGACATGCTGCCTCCCGTAGGAGTTTGGGCCGTGTCTCAGTCCCAATGTGGCCGT
TCACCCTCTCAGGCCGGCTACTGATCGTCGCCTTGGTGGGCTTCTACCCCGCCAACCAGC
TAATCAGACGCGGATCCATCTTACACCACCGGAGTTTTTCACACTGAGCCATGCGGCTCT
GTGCGCTTATGCGGTATTAGCACCTATTTCTAAGTGTTATCCCCCAGTGTAAGGCAGGTT
ATCCACGCGTTACTCACCCCG
>GJQF4QS01APTRP rank=0006583 x=177.0 y=99.0 length=63
AGACCAGACATGCTGCCTCCCGTAGGAGTGCCTCCCTCGCGCCTGAGCCAGGATCAAACT
CTG
>GJQF4QS01AS3ZF rank=0006584 x=214.0 y=1753.0 length=52
AGAGGACTCATGCTGCCTCCCGTAGGAGTGCCTGAGCCAGGATCAAACTCTG
>GJQF4QS01AQDN2 rank=0006585 x=183.0 y=1312.0 length=65
AGAGAGAGCATGCTGCCTCCCGTAGGAGTCCTTGCCCAGGCCCGCTGAGCCAGAATCGAA
CCCTG
>GJQF4QS01AHG4B rank=0006586 x=81.0 y=3673.0 length=51
AGACTCTGCATGCTGCCTCCCGTAGGAGTGCTGAGCCAGAATCGAACCCTG
>GJQF4QS01AGPF9 rank=0006589 x=73.0 y=583.0 length=52
AGACCTCACATGCTGCCTCCCGTAGGAGTTCCTGAGCCAGAATCGAACCCTG
>GJQF4QS01ANNHV rank=0006590 x=152.0 y=1057.0 length=54
AGACTCTGCATGCTGCCTCCCGTAGGAGTGTNCCTGAGCCAGAATCGAACCCTG
>GJQF4QS01AERV6 rank=0006591 x=51.0 y=548.0 length=51
AGACCTCACATGCTGCCTCCCGTAGGAGTGCTGAGCCAGAATCGAACCCTG
>GJQF4QS01APB7D rank=0006592 x=171.0 y=1911.0 length=266
ACTGCTGACATGCTGCCTCCCGTAGGAGTATGGACCGTTCTCAGTTCCATTGTGGCCGTT
CAACCTCTCAGTCCGGCTACGCATCATCGCCTTGGTAGGCCCTTACCCCACCAACTAGCT
AATGCGCCACAGGCCCCTCCTTAAGCAGATCTCTCTTTTAAATATAAAAGATTCTTCCTC
TATATCCTATCCAGTTTTATCCATCGTTTCCAATGGCTATCCTCGTCTTAAGGGTAGGTT
ACCTATGTATTACTCACCCGTTCGCC
>GJQF4QS01ANMSP rank=0006597 x=152.0 y=151.0 length=54
AGAGGACTCATGCTGCCTCCCGTAGGAGTCCCGCTGAGCCAGGATCAAACTCTG
>GJQF4QS01ANB7C rank=0006598 x=148.0 y=2806.0 length=50
AGACCTCACATGCTGCCTCCCGTAGGAGTGCTGAGCCAGGATCAAACTCG
>GJQF4QS01AJ2FP rank=0006602 x=111.0 y=1731.0 length=90
AGAGACTGCATGCTGCCTCCCGTAGGAGTTACTTTGTTTTCTAAAAAAAATTCTAATTAC
AAAAAATTGCTGAGCCAGGATCAAACTCTG
>GJQF4QS01AM7K7 rank=0006605 x=147.0 y=921.0 length=262
ACTCCAGACATGCTGCCTCCCGTAGGAGTCTGGACCGTGTCTCAGTTCCAGTGTGGCTGG
TCATCCTCTCAGACCAGCTAGGGATCGTCGCCTAGGTGAGCCGTTACCCCACCTACTAGC
TAATCCCATCTGGGCACATCCGATGGCAAGAGGCCCGAAGGTCCCCCTCTTTGGTCTTGC
GACGTTATGCGGTATTAGCTACCGTTTCCAGTAGTTACTCCCCCTCCATCAGGCAGTTTC
CCAGACATTACTCACCCGTCCG
>GJQF4QS01AUE8E rank=0006611 x=229.0 y=1548.0 length=259
ACGTTCCTCATGCTGCCTCCCGTAGGAGTCTGGACCGTGTCTCAGTTCCAGTGTGGCTGG
TCATCCTCTCAGACCAGCTAGGGATCGTCGCCTAGGTGAGCCATTACCCCACCTACTAGC
TAATCCCATCTGGGCACATCTGATGGCATGAGGCCCGAAGGTCCCCCACTTTGGTCTTGC
GACGTTATGCGGTATTAGCTACCGTTTCCAGTAGTTACTCCCCCTCCATCAGGCAGTTTC
CCAGACATTACTCACCCCG
>GJQF4QS01AK3QB rank=0006613 x=123.0 y=913.0 length=255
ACGAAGGTCATGCTGCCTCCCGTAGGAGTCTGGGCCGTGTCTCAGTCCCAATGTGGCCGT
TCATCCTCTCAGACCGGCTACTGATCATCGCCTTGGTGGGCCGTTACCCCTCCAACTAGC
TAATCAGACGCAATCCCCTCCTTCAGTGATAGCTTATAAATAGAGGCCACCTTTCATCCA
TCCTCGATGCCGAGGTCAGATCGTATGCGGTATTAGCAGTCGTTTCCAACTGTTGTCCCC
CTNTGAAGGGCTAGG
>GJQF4QS01AFBP2 rank=0006616 x=57.0 y=1672.0 length=264
AACCGGAACATGCTGCCTCCCGTAGGAGTCTGGACCGTGTCTCAGTTCCAGTGTGGCTGG
TCATCCTCTCAGACCAGCTAGGGATCGTCGCCTAGGTGAGCCGTTACCCCACCTACTAGC
TAATCCCATCTGGGCACATCTGATGGCATGAGGCCCGAAGGTCCCCCACTTTGGTCTTGC
GACGTTATGCGGTATTAGCTACCGTTTCCAGTAGTTATCCCCCTCCATCAGGCAGTTTCC
CAGACATTACTCACCCGTCCGCCG
>GJQF4QS01AJYII rank=0006617 x=110.0 y=744.0 length=58
ACGTGTACCATGCTGCCTCCCGTAGGAGTAGTTGATCCTGAGCCAGGATCAAACTCTG
>GJQF4QS01ASNSX rank=0006620 x=209.0 y=1263.0 length=63
AGACCCTCACATGCTGCCTCCCGTAGGAGTCCTTGCCAGCCTCTGAGCCAGGATCAAACT
CTG
>GJQF4QS01ALVNF rank=0006622 x=132.0 y=233.0 length=251
ACGACTACCATGCTGCCTCCCGTAGGAGTCTGGACCGTGTCTCAGTTCCAGTGTGGCTGG
TCATCCTCTCAGACCAGCTAGGGATCGTCGCCTAGGTGAGCCATTACCCCACCTACTAGC
TAATCCCATCTGGGCACATCTGATGGCATGAGGCCCGAAGGTCCCCCACTTTGGTCTTGC
GACATTATGCGGTATTAGCTACCGTTTCCAGTAGTTATCCCCCTCCATCAGGCAGTTTCC
CAGACATTACT
>GJQF4QS01AG2H8 rank=0006624 x=77.0 y=1118.0 length=247
AGAGCTGACATGCTGCCTCCCGTAGGAGTATGGGCCGTGTCTCAGTCCCATTGTGGCCGA
TCAGTCTCTCAACTCGGCTATGCATCATCGCCTCGGTAAGCCATTACCTTACCAACTAGC
TAATGCACCGCGGGACCATCTCTTAGTGATAGCAGAACCATCTTTTAAATAACAACCATG
CGGTTGTCATTGTTATACGGTATTAGCATCTGTTTCCAAATGTTATCCCCTGCTAAGAGG
TAGGTTT
>GJQF4QS01AHDBO rank=0006625 x=80.0 y=2850.0 length=250
TATTGGCGCATGCTGCCTCCCGTAGGAGTCTGGGCCGTGTCTCAGTCCCAATGTGGCCGT
TCATCCTCTCAGACCGGCTACTGATCATCGCCTTGGTGGGCCGTTACCCCTCCAACTAGC
TAATCAGACGCAATCCCCTCCTTCAGTGATAGCTTACATGTAGAGGCCACCTTTCATCTA
TCCTCGATGCCGAGGTTAGATCGTATGCGGTATTAGCAGTCGTTTCCAACTGTTGTCCCC
CTNTGAAGGG
>GJQF4QS01ATP3M rank=0006627 x=221.0 y=1744.0 length=54
AGACCAGACATGCTGCCTCCCGTAGGAGTGATCCTGAGCCAGGATCAAACTCTG
>GJQF4QS01ASIQA rank=0006629 x=207.0 y=2880.0 length=72
AGAGGACTCATGCTGCCTCCCGTAGGAGTCTTACTCGAGACACTGCTTGCACTGAGCCAG
GATCAAACTCTG
>GJQF4QS01AD6UY rank=0006631 x=44.0 y=1960.0 length=53
ACTCGACACATGCTGCCTCCCGTAGGAGTATCCTGAGCCAGAATCGAACCCTG
>GJQF4QS01ARXUW rank=0006632 x=201.0 y=406.0 length=59
AGAGGACTCATGCTGCCTCCCGTAGGAGTGGTTCGATTCTGAGCCAGGATCAAACTCTG
>GJQF4QS01AI17I rank=0006634 x=99.0 y=3932.0 length=78
AGACTCTGCATGCTGCCTCCCGTAGGAGTCGCCATCAGACTCGACACATGCTGCCCCCTG
AGCCAGGATCAAACTCTG
>GJQF4QS01ANJ17 rank=0006635 x=151.0 y=701.0 length=59
AGACGTCTCATGCTGCCTCCCGTAGGAGTGGTTCGATCCTGAGCCAGAATCGAACCCTG
>GJQF4QS01ASSJP rank=0006641 x=210.0 y=3315.0 length=53
AGACCTCACATGCTGCCTCCCGTAGGAGTCCGCTGAGCCAGAATCGAACCCTG
>GJQF4QS01AF0S8 rank=0006642 x=65.0 y=1418.0 length=105
ACTCTCACCATGCTGCCTCCCGTAGGAGTAAGCGGCGAAAGCGATTATGCGTGAACTGGG
AATCGACCCGGATACGTGGGAATACTGAGCCAGGATCAAACTCTG
>GJQF4QS01AFD5A rank=0006643 x=58.0 y=716.0 length=255
AGAGAGTCCATGCTGCCTCCCGTAGGAGTTTGGGCCGTGTCTCAGTCCCAATGTGGCCGA
TCAGTCTCTCAACTCGGCTATGCATCATCGTCTTGGTAAGCCTTTACCCCACCAACTAAC
TAATGCACCGCGGATCCATCTCTAGGTGACGCCGTAGCGCCTTTTAACTTGATATCATGC
GATACTAAGTTTTATTCGGTATTAGCATCTGTTTCCAAATGTTATCCCCAGCCTTGAGGC
AGGTTATCCACGTTG
>GJQF4QS01AG7JD rank=0006644 x=78.0 y=3543.0 length=63
AGAGAGAGCATGCTGCCTCCCGTAGGAGTGCCTCCCTCGCGCCTGAGCCAGGATCAAACT
CTG
>GJQF4QS01ARJW2 rank=0006646 x=196.0 y=2820.0 length=63
AGAGGACTCATGCTGCCTCCCGTAGGAGTGTCAAGTTTGATCCTGAGCCAGAATCGAACC
CTG
>GJQF4QS01AP3Z6 rank=0006647 x=180.0 y=1076.0 length=57
ACTCTCTGCATGCTGCCTCCCGTAGGAGTAGCCCGCTGAGCCAGGATCAAACGTCTG
>GJQF4QS01AST4R rank=0006649 x=211.0 y=1273.0 length=251
ACGTTGCACATGCTGCCTCCCGTAGGAGTCTGGACCGTGTCTCAGTTCCAGTGTGGCTGG
TCATCCTCTCAGACCAGCTAGGGATCGTCGCCTAGGTGAGCCGTTACCCCACCTACTAGC
TAATCCCATCTGGGCACATCTGATGGCATGAGGCCCGAAGGTCCCCCACTTTGGTCTTGC
GACATTATGCGGTATTAGCTACCGTTTCCAGTAGTTATCCCCCTCCATCAGGCAGTTTCC
CAGACATTACT
>GJQF4QS01AG2U6 rank=0006655 x=77.0 y=1584.0 length=51
AGAGAGAGCATGCTGCCTCCCGTAGGAGTCCTGAGCCAGGATCAAACTCTG
>GJQF4QS01AGC54 rank=0006657 x=69.0 y=1050.0 length=261
ACGTCTAGCATGCTGCCTCCCGTAGGAGTCTGGACCGTGTCTCAGTTCCAGTGTGGCTGG
TCATCCTCTCAGACCAGCTAGGGATCGTCGCCTAGGTGAGCCGTTACCCCACCTACTAGC
TAATCCCATCTGGGCACATCCGATGGCAAGAGGCCCGAAGGTCCCCCTCTTTGGTCTTGC
GACGTTATGCGGTATTAGCTACCGTTTCCAGTAGTTATCCCCCTCCATCAGGCAGTTTCC
CAGACATTACTCACCCGTCCG
>GJQF4QS01APIQ3 rank=0006658 x=173.0 y=2205.0 length=265
TTCCAACCCATGCTGCCTCCCGTAGGAGTCTGGACCGTGTCTCAGTTCCAGTGTGGCTGG
TCATCCTCTCAGACCAGCTAGGGATCGTCGCCTAGGTGAGCCATTACCCCACCTACTAGC
TAATCCCATCTGGGCACATCTGATGGCAAGAGGCCCGAAGGTCCCCCTCTTTGGTCTTGC
GACGTTATGCGGTATTAGCTACCGTTTCCAGTAGTTACTCCCCCTCCATCAGGCAGTTTC
CCAGACATTACTCACCCGTCCGCCG
>GJQF4QS01AQVSU rank=0006659 x=189.0 y=236.0 length=53
AGACTGTCCATGCTGCCTCCCGTAGGAGTGGCCTGAGCCAGGATCAAACTCTG
>GJQF4QS01ALWJT rank=0006660 x=132.0 y=1399.0 length=263
ACGTACCACATGCTGCCTCCCGTAGGAGTCTGGACCGTGTCTCAGTTCCAGTGTGGCTGG
TCATCCTCTCAGACCAGCTAGGGATCGTCGCCTAGGTGAGCCGTTACCCCACCTACTAGC
TAATCCCATCTGGGCACATCCGATGGCAAGAGGCCCGAAGGTCCCCCTCTTTGGTCTTGC
GACGTTATGCGGTATTAGCTACCGTTTCCAGTAGTTATCCCCCTCCATCAGGCAGTTTCC
CAGACATTACTCACCCGTCCGCC
>GJQF4QS01AMLGO rank=0006663 x=140.0 y=918.0 length=64
AGAGCTCTCATGCTGCCTCCCGTAGGAGTCCTTGCCAGGCCCGCTGAGCCAGAATCGAAC
CCTG
>GJQF4QS01AGVTT rank=0006664 x=75.0 y=655.0 length=270
ACTCGAGTCATGCTGCCTCCCGTAGGAGTTTGGACCGTGTCTCAGTTCCAATGTGGGGGA
CCTTCCTCTCAGAACCCCTATCCATCGTTGACTAGGTGGGCCGTTACCCCGCCTACTATC
TAATGGAACGCATCCCCATCGTCTACCGGAAAATACCTTTAATCATGCGGACATGTGAAC
TCATGATCCCATCCTGGATTAATCTTCCTTTCAGAAGGCTGGCCAAGAGTAGACGGCAGG
TTGGATACGTGTTACTCACCCGTGCGCCGG
>GJQF4QS01AFG7M rank=0006667 x=59.0 y=592.0 length=261
ACTCGTCTCATGCTGCCTCCCGTAGGAGTCTGGACCGTGTCTCAGTTCCAGTGTGGCTGG
TCATCCTCTCAGACCAGCTAGGGATCGTCGCCTAGGTGAGCCTTTACCCCACCTACTAGC
TAATCCCATCTGGGCACATCCGATGGCAAGAGGCCCGAAGGTCCCCCTCTTTGGTCTTGC
GACGTTATGCGGTATTAGCTACCGTTTCCAGTAGTTATCCCCCTCCATCAGGCAGTTTCC
CAGACATTACTCACCCGTCCG
>GJQF4QS01AN6KO rank=0006668 x=158.0 y=1206.0 length=58
ACTGACTGCATGCTGCCTCCCGTAGGAGTGTTTGATCCTGAGCCAGGATCAAACTCTG
>GJQF4QS01AKB0H rank=0006669 x=114.0 y=1855.0 length=67
AGAGCTGACATGCTGCCTCCCGTAGGAGTTCAGTCAGGGTTCGATTCTGAGCCAGGATCA
AACTCTG
>GJQF4QS01AE8PL rank=0006670 x=56.0 y=1863.0 length=54
AGAGCTGACATGCTGCCTCCCGTAGGAGTGATCCTGAGCCAGGATCAAACTCTG
>GJQF4QS01ASM65 rank=0006671 x=209.0 y=479.0 length=66
AGAGCTCTCATGCTGCCTCCCGTAGGAGTGATCAAGCTCTGACTGCTGAGCCAGGATCAA
ACTCTG
>GJQF4QS01AE99E rank=0006672 x=56.0 y=3872.0 length=59
AGACTGTCCATGCTGCCTCCCGTAGGAGTGAGTTTGATCTGAGCCAGGATCAAACTCTG
>GJQF4QS01ANDKQ rank=0006675 x=149.0 y=488.0 length=68
AGAGGACTCATGCTGCCTCCCGTAGGAGTCGCTCGTCAAGTTTGATCCTGAGCCAGAATC
GAACCCTG
>GJQF4QS01AK77H rank=0006677 x=124.0 y=2619.0 length=68
AGAGACTGCATGCTGCCTCCCGTAGGAGTAACCCCAATCCATCTGGTCTGAGCCAGAATC
GAACCCTG
>GJQF4QS01AHVBW rank=0006681 x=86.0 y=1610.0 length=53
AGAGCTCTCATGCTGCCTCCCGTAGGAGTCCGCTGAGCCAGAATCGAACCCTG
>GJQF4QS01AKLAX rank=0006686 x=117.0 y=1607.0 length=258
ACGTAGCTCATGCTGCCTCCCGTAGGAGTCTGGACCGTGTCTCAGTTCCAGTGTGGCTGG
TCATCCTCTCAGACCAGCTAGGGATCGTCGCCTAGGTGAGCCATTACCCCACCTACTAGC
TAATCCCATCTGGGCACATCTGATGGCAAGAGGCCCGAAGGTCCCCCTCTTTGGTCTTGC
GACGTTATGCGGTATTAGCTACCGTTTCCAGTAGTTATCCCCCTCCATCAGGCAGTTTCC
CAGACATTACTCACCCCG
>GJQF4QS01AEAM6 rank=0006687 x=45.0 y=2768.0 length=60
AGACTGTCCATGCTGCCTCCCGTAGGAGTAGATTTGATCCTGAGCCAGGATCAAACTCTG
>GJQF4QS01AE4WD rank=0006689 x=55.0 y=1019.0 length=282
AACCGGAACATGCTGCCTCCCGTAGGAGTTTGGGCCGGGTCTCAGTCCCAATGTGGCCGT
TCATCCTCTCAGACCGGCTACTGATCATTGCCTTGGTGGGCCGTTACCCCTCCAACTAGC
TAATCAGACGCAACCCCCTCCTTCAGCGACAGCTTATAAATAGAGGCCACCTTTCAATGA
GCTTCGATGCCGAAGTTCATTCGTACGCGGTATTAGCAACGGTTTCCCGTTGTTATCCCC
CCTNTGAAGGGCAGGTTTGGTTACGCGTTACTCACCCGTTCG
>GJQF4QS01ANCYT rank=0006692 x=148.0 y=3795.0 length=57
AGACGAGTCATGCTGCCTCCCGTAGGAGTCAGCCCGCTGAGCCAGAATCGAACCCTG
>GJQF4QS01AUFWP rank=0006696 x=229.0 y=2423.0 length=60
AGACCACTCATGCTGCCTCCCGTAGGAGTGAGTTTGACCCTGAGCCAGGATCAAACTCTG
>GJQF4QS01AU3IV rank=0006699 x=237.0 y=261.0 length=251
ACGTTGCACATGCTGCCTCCCGTAGGAGTCTGGACCGTGTCTCAGTTCCAGTGTGGCTGG
TCATCCTCTCAGACCAGCTAGGGATCGTCGCCTAGGTGAGCCGTTACCCCACCTACTAGC
TAATCCCATCTGGGCACATCTGATGGCATGAGGCCCGAAGGTCCCCCACTTTGGTCTTGC
GACATTATGCGGTATTAGCTACCGTTTCCAGTAGTTACTCCCCCTCATCAGGCAGTTTCC
CAGACATTACT
>GJQF4QS01AII94 rank=0006700 x=93.0 y=3978.0 length=51
AGACCTCACATGCTGCCTCCCGTAGGAGTCCTGAGCCAGAATCGAACCCTG
>GJQF4QS01AURRV rank=0006701 x=233.0 y=1417.0 length=67
AGACTGTCATGCTGCCTCCCGTAGGAGTCTCGACACATGCTGCCTCCTGAGCCAGGATCA
AACTCTG
>GJQF4QS01AEYNR rank=0006702 x=53.0 y=1125.0 length=253
AGACCACTCATGCTGCCTCCCGTAGGAGTATGGGCCGTGTCTCAGTCCCATTGTGGCCGA
TCAGTCTCTCAACTCGGCTATGCATCATTGCCTTGGTAAGCCATTACCTTACCAACTAGC
TAATGCACCGCGGGACCATCTCTTAGTGATAGCAGAACCATCTTTTAAATAACAACCATG
CGGTTGTCATTGTTATACGGTATTAGCATCTGTTTCCAAATGTTATCCCCTGCTAAGAGG
TAGGTTTCCCACG
>GJQF4QS01ASOCL rank=0006704 x=209.0 y=1971.0 length=64
AGAGGACTCATGCTGCCTCCCGTAGGAGTGTCAGAGTTTGATCCTGAGCCAGAATCGAAC
CCTG
>GJQF4QS01AU663 rank=0006710 x=238.0 y=925.0 length=108
TTCCGCATCATGCTGCCTCCCGTAGGAGTCTGGACCGTGTCTCAGTTCCAGTGTGGCCGA
TCACCCTCTCAGGTCGGCTACGNNGTGTCTCGTGAGCCGTTACCTCAC
>GJQF4QS01ANHIV rank=0006715 x=150.0 y=1509.0 length=58
ACTCTCTGCATGCTGCCTCCCGTAGGAGTCCGCCCCGCTGAGCCAGGATCAAACTCTG
>GJQF4QS01ASCJR rank=0006726 x=205.0 y=3061.0 length=50
AGAGGACTCATGCTGCCTCCCGTAGGAGTCTGAGCCAGGATCAAACTCTG
>GJQF4QS01AFAN1 rank=0006729 x=57.0 y=303.0 length=53
AGAGCTGACATGCTGCCTCCCGTAGGAGTATCCTGAGCCAGAATCGAACCCTG
>GJQF4QS01AM59Q rank=0006733 x=146.0 y=3308.0 length=52
AGACTCTGCATGCTGCCTCCCGTAGGAGTCGCTGAGCCAGGATCAAACTCTG
>GJQF4QS01AMN7F rank=0006736 x=141.0 y=377.0 length=51
AGAGCTGACATGCTGCCTCCCGTAGGAGTGCTGAGCCAGAATCGAACCCTG
>GJQF4QS01AED3A rank=0006737 x=46.0 y=3140.0 length=54
AGACGTCTCATGCTGCCTCCCGTAGGAGTGATCCTGAGCCAGGATCAAACTCTG
>GJQF4QS01ASCD0 rank=0006739 x=205.0 y=2854.0 length=60
AGAGAGAGCATGCTGCCCTCCCGTAGGAGTAGTTTGTCCTGAGCCAGGATCGAAACTCTG
>GJQF4QS01AD9E4 rank=0006741 x=45.0 y=1182.0 length=259
ACGACATCCATGCTGCCTCCCGTAGGAGTTTGGGCCGTGTCTCAGTCCCAATGTGGCCGA
TCACCCTCTCAGGTCGGCTATGTATCATCGCCTTGGTGAGCCTTTACCTCACCAACTAGC
TAATACAACGCGGGATCATCTTTGAGTGATGCAATTGCATCTTTCAAACTTAAAACTTAT
GTTTAAAGTTGTTATGCGGTATTAGCATTCGTTTCCAAATGTTGTCCCCCGCTCAAAGGC
AGATTCCCCACGCGTTACT
>GJQF4QS01AFIKO rank=0006742 x=59.0 y=2358.0 length=248
ACTCCAGACATGCTGCCTCCCGTACGGAGTCTGGGCCGTGTCTCAGTCCCAGTGTGGCCG
ATCACCCTCTCAGGTCGGCTATGCATCGTGGCCTTGGTGAGCCGTTACCTCACCAACTAG
CTAATGCACCGCGGGTCCATCCATCAGCGACACCCGAAAGCGCCTTTCACTCTTATGCCA
TGCGGCATAAACTGTTATGCGGTATTAGCACCTGTTTCCAAGTGTTATCCCCCTNTGATG
GGTAGGTT
>GJQF4QS01AQ16T rank=0006745 x=191.0 y=323.0 length=267
ACGTCATGCATGCTGCCTCCCGTAGGAGTCTGGACCGTGTCTCAGTTCCAGTGTGGCCGA
TCACCCTCTCAGGTCGGCTACGCATCGTTGCCTTGGTAAGCCGTTACCTTACCAACTAGC
TAATGCGGCGCGGATCCATCTATAAGTGACAGCAAAACCGTCTTTCACTATTGAACCATG
CGGTTCAATATATTATCCGGTATTAGCTCCGGTTTCCCGAAGTTATCCCAGTCTTATAGG
TAGGTTATCCACGTGTTACTCACCCCG
>GJQF4QS01AU1IG rank=0006749 x=236.0 y=1750.0 length=52
AGACCACTCATGCTGCCTCCCGTAGGAGTCCCTGAGCCAGAATCGAACCCTT
>GJQF4QS01AOO6R rank=0006750 x=164.0 y=753.0 length=52
AGACGAGTCATGCTGCCTCCCGTAGGAGTGCCTGAGCCAGGATCAAACTCTG
>GJQF4QS01AF3DS rank=0006751 x=66.0 y=654.0 length=268
ACTCGACACATGCTGCCTCCCGTAGGAGTTTGGGCCGTGTCTCAGTCCCAATGTGGCCGA
TCACCCTCTCAGGTCGGCTATGTATCATCGCCTTGGTAGTCCATTACACTACCAACTAGC
TAATACAACGCGGGTCCATCTCTTAGTGCACCAATTGGTGCTTTCAAATACTTAACATGT
GTTAAGTATTGTTATGCGGTATTAGCTATCGTTTCCAATGTTCGTCCCCCGNTAAGAGGT
AGGTTACCCAGCGTTACTCACCCGTTCG
>GJQF4QS01ANQC5 rank=0006752 x=153.0 y=679.0 length=251
ACGTTCGACATGCTGCCTCCCGTAGGAGTCTGGGCCGTGTCTCAGTCCCAATGTGGCCGT
TCATCCTCTCAGACCGGCTACTGATCATCGCCTTGGTGGGCCGTTACCCCTCCAACTAGC
TAATCAGACGCAATCCCCTCCTTCAGTGATAGCTTACATGTAGAGGCCACCTTTCATCTA
TCCTCGATGCCGAGATTAGATCGTATGCGGTATTAGCAGTCGTTTCCAACTGTTGTCCCC
CTCTGAAGGGC
>GJQF4QS01AHC13 rank=0006753 x=80.0 y=2505.0 length=273
TTCCGCATCATGCTGCCTCCCGTAGGAGTCTGGACCGTGTCTCAGTTCCAGTGTGGCCGA
TCACCCTCTCAGGTCGGCTACGTATCGTTGCCTTGGTAAGCCGTTACCTCACCAACTAGC
TAATACGGCGCGGGTCCATCTATAAGTGATAGCAAAACCATCTTTCACTATTGAACCATG
CGGTTCAACATATTATCCGGTATTAGCTCCGGTTTCCCGAAGTTGTCCCAGTCTTATAGG
TAGGTTACCCACGTGTTACTCACCCGTCCGCCG
>GJQF4QS01APZ4G rank=0006754 x=179.0 y=142.0 length=258
ACGACTACCATGCTGCCTCCCGTAGGAGTCTGGACCGTGTCTCAGTTCCAGTGTGGCTGG
TCATCCTCTCAGACCAGCTAGGGATCGTCGCCTAGGTGAGCCGTTACCCCACCTACTAGC
TAATCCCATCTGGGCACATCTGATGGCATGAGGCCCGAAGGTCCCCCACTTTGGTCTTGC
GACGTTATGCGGTATTAGCTACCGTCTCCAGTAGTTATCCCCCTCCATCAGGCAGTTTCC
CAGACATTACTCACCCCG
>GJQF4QS01AU4GU rank=0006757 x=237.0 y=1484.0 length=51
AGAGGACTCATGCTGCCTCCCGTAGGAGTGCTGAGCCAGGATCAAACTCTG
>GJQF4QS01AMO9H rank=0006759 x=141.0 y=1747.0 length=56
AGAGCTGACATGCTGCCTCCCGTAGGAGTGCCTCCCTGAGCCAGGATCAAACTCTG
>GJQF4QS01AQQ0O rank=0006760 x=187.0 y=2230.0 length=51
AGACTGTCCATGCTGCCTCCCGTAGGAGTCCTGAGCCAGGATCAAACTCTG
>GJQF4QS01AI3PS rank=0006762 x=100.0 y=1790.0 length=55
AGAGGACTCATTCTGCCTCCCGTAGGAGTTGATCCTGAGCCAGGATCAAACTCTG
>GJQF4QS01ATQAL rank=0006764 x=221.0 y=1995.0 length=52
ACTCGACACATGCTGCCTCCCGTAGGAGTGCCTGAGCCAGGATCAAACTCTG
>GJQF4QS01AJ8L2 rank=0006766 x=113.0 y=1544.0 length=51
AGACGTCTCATGCTGCCTCCCGTAGGAGTGCTGAGCCAGGATCAAACTCTG
>GJQF4QS01AJ6Z1 rank=0006768 x=112.0 y=3551.0 length=51
AGACGAGTCATGCTGCCTCCCGTAGGAGTGCTGAGCCAGAATCGAACCCTG
>GJQF4QS01AF0U4 rank=0006770 x=65.0 y=1486.0 length=64
AGACGAGTCATGCTGCCTCCCGTAGGAGTGTCAGAGTTTGATCCTGAGCCAGGATCAAAC
TCTG
>GJQF4QS01AE2MI rank=0006771 x=54.0 y=2168.0 length=246
AGACACAGCATGCTGCCTCCCGTAGGAGTCTGGTCCGTGTCTCAGTACCAGTGTGGCCGT
CCGCCCTCTCAGGCCGGCTATGCATCGTCGCCTTGGTGAGCCGTTACCTCTCCAACCAGC
TAATGCACCGCAGGTCCATCTGCATGCGGGACTCTTGTCCCCTTTTCCAAAAAGAAGATG
CCTCCTCTTTGCTCATCCGGTATCAGCTTCCGTTTCCAGAAGTTCTCCCGCTCATGCAGG
CTACGG
>GJQF4QS01ALFZZ rank=0006772 x=127.0 y=429.0 length=54
AGACCAGACATGCTGCCTCCCGTAGGAGTGATCCTGAGCCAGGATCAAACTCTG
>GJQF4QS01ATLAB rank=0006775 x=219.0 y=3697.0 length=56
AGACCAGACATGCTGCCTCCCGTAGGAGTGCCTCCCTGAGCCAGAATCGAACCCTG
>GJQF4QS01APEVC rank=0006777 x=172.0 y=1270.0 length=50
AGACGTCTCATGCTGCCTCCCGTAGGAGTCTGAGCCAGAATCGAACCCTG
>GJQF4QS01ANVSZ rank=0006781 x=154.0 y=3633.0 length=56
AGACTGTCCATGCTGTCTCCCGTAGGAGTGTCCCGCTGAGCCAGGATCAAACTCTG
>GJQF4QS01AHSE1 rank=0006783 x=85.0 y=1931.0 length=261
ACTCACAGCATGCTGCCTCCCGTAGGAGTCTGGACCGTGTCTCAGTTCCAGTGTGGCTGG
TCATCCTCTCAGACCAGCTAGGGATCGTCGCCTAGGTGAGCCGTTACCCCACCTACTAGC
TAATCCCATCTGGGCACATCCGATGGCAAGAGGCCCGAAGGTCCCCCTCTTTGGTCTTGC
GACGTTATGCGGTATTAGCTACCGTTTCCAGTAGTTATCCCCCTCCATCAGGCAGTTTCC
CAGACATTACTCACCCGTCCG
>GJQF4QS01AGZZC rank=0006785 x=76.0 y=1942.0 length=258
GGAAGGTTCATGGCTGCCTCCCGTAGGAGTCTGGGCCGTGTCTCAGTCCCAGTGTGGCCG
ATCACCCTCTCAGGTCGGCTATGCATCGTGGCCTTGGTGAGCCGTTACCTCACCAGCTAG
CTAACGCACCGCGGGTCCATCCATCAGCGACACCCGAAAGCGCCTTTCACTCTTATGCCA
TGCGGCATAAACTGTTATGCGGTATTAGCACCTGTTTCCAAGTGTTACTCCCCCTCTGAT
GGGTAGGTTACCCACGTT
>GJQF4QS01ASN9I rank=0006788 x=209.0 y=1860.0 length=55
AGAGCTCTCATGCTGCCTCCCGTAGGAGTGTTGCCTGAGCCAGAATCGAACCCTG
>GJQF4QS01AF05J rank=0006790 x=65.0 y=1861.0 length=256
AGACTCACCATGCTGCCTCCCGTAGGAGTTTGGGCCGTGTCTCAGTCCCAATGTGGCCGA
TCAGTCTCTCAACTCGGCTATGCGTCATCGTCTTGGTAAGCCTTTACCCCACCAACTAAC
TAATGCACCGCGGATCCATCTCTAGGTGACGCCGTAGCGCCTTTTAACTTGATATCATGC
GATACTAAGTTTTATTCGGTATTAGCATCTGTTTCCAAATGTTATCCCCAGCCTTGAGGC
AGGTTATCCACGTGTT
>GJQF4QS01ALSSB rank=0006793 x=131.0 y=617.0 length=54
ACTCGACACATGCTGCCTCCCGTAGGAGTGATCCTGAGCCAGGATCAAACTCTG
>GJQF4QS01AUY5I rank=0006796 x=235.0 y=2788.0 length=60
AGACCTCACATGCTGCCTCCCGTAGGAGTGAGTTTGAGCCTGAGCCAGAATCGAACCCTG
>GJQF4QS01ALV4N rank=0006797 x=132.0 y=853.0 length=248
CAACACCACATGCTGCCTCCCGTAGGAGTCTGGACCGTGTCTCAGTTCCAGTGTGGCTGG
TCATCCTCTCAGACCAGCTAGAGATCGTCGCCTAGGTGAGCCATTACCCCACCTACTAGC
TAATCCCATCTGGGCACATCTGATGGCATGAGGCCCGAAGGTCCCCCACTTTGGTCTTGC
GACGTTATGCGGTATTAGCTACCGTTTCCAGTAGTTATCCCCCTCCATCAGGCAGTTTCC
CAGACATT
>GJQF4QS01AG7QF rank=0006798 x=78.0 y=3797.0 length=267
ACTCTCTGCATGCTGCCTCCCGTAGGAGTTTGGACCGTGTCTCAGTTCCAATGTGGGGGA
CCTTCCTCTCAGAACCCCTATCCATCGTTGACTAGGTGGGCCGTTACCCCGCCTACTATC
TAATGGAACGCATCCCCATCGTCTACCGGAAAATACCTTTAATCATGCGGACATGTGAAC
TCATGATCCCATCCTGGATTAATCTTCCTTTCAGAAGGCTGGCCAAGAGTAGACGGCAGG
TTGGATACGTGTTACTCACCCGTGCCG
>GJQF4QS01ATIHY rank=0006801 x=219.0 y=84.0 length=231
AGAGCTGACATGCTGCCTCCCGTAGGAGTCTGGGCCGTGTCTCAGTCCCAGTGTGGCCGA
TCACCCTCTCAGGTCGGCTATGCATCGTTGCCTTGGTGAGCCGTTACCTCACCAACTAGC
TAATGCACCGCGGGTCCATCCATCAGTGACGCAAAAGCGCCTTTCAGCTTTCTCTCATGC
GAGAAAAAGCGTTATGCGGTATTAGCACCTGTTTCCAAGTGTCATCCCCCT
>GJQF4QS01ARR1F rank=0006804 x=199.0 y=1057.0 length=254
ACGAAGGTCATGCTGCCTCCCGTAGGAGTCTGGGCCGTGTCTCAGTCCCAGTGTGGCCGA
TCACCCTCTCAGGTCGGCTATGCATCGTGGCCTTGGTGAGCCGTTACCTCACCAACTAGC
TAATGCACCGCGGGTCCATCCATCAGCGACACCCGAAAGCGCCTTTCACTCTTATGCCAT
GCGGCATAAACTGTTATGCGGTATTAGCACCTGTTTCCAAGTGTTATCCCCCTCTGATGG
GTAGGTTACCCACG
>GJQF4QS01AQF60 rank=0006805 x=184.0 y=490.0 length=51
AGACTCTGCATGCTGCCTCCCGTAGGAGTGCTGAGCCAGAATCGAACCCTG
>GJQF4QS01AUIJJ rank=0006807 x=230.0 y=1741.0 length=50
AGAGCAGTCATGCTGCCTCCCGTAGGAGTCTGAGCCAGGATCAAACTCTG
>GJQF4QS01AQ0L4 rank=0006808 x=190.0 y=2378.0 length=60
AGACAGTGCATGCTGCCTCCCGTAGGAGTAAGTTTGATCCTGAGCCAGGATCAAACTCTG
[truncated: 90,991,353 more chars]
