# Supplementary material for: Intestinal dysbiosis in preterm infants preceding necrotizing enterocolitis: a systematic review and meta-analysis
Source: Microbiome. 2017 Mar 9;5:31. doi: 10.1186/s40168-017-0248-8 (PMC5343300; doi:10.1186/s40168-017-0248-8)
Supplement: Additional file 5: — Zip file containing sequence data shared by authors for Mshvildadze [30], Mai [31], Normann [34], and Torraza [56]. (ZIP 83304 kb) [file 40168_2017_248_MOESM5_ESM.zip › NEC sample barcodes.csv]

#SampleID Barcode
29A ACGAG
66A TGAGT
60A TACTGCA
73A TAGACTC
98A TAGCACT
110A TCATGAC
130A TGTACGA
141A TGTCACA
158A TGAGTAC
167A ATACTGC
176A ATCGTGT
198A ACTAGCT
206A ACTGACT
