# Supplementary material for: Intestinal dysbiosis in preterm infants preceding necrotizing enterocolitis: a systematic review and meta-analysis
Source: Microbiome. 2017 Mar 9;5:31. doi: 10.1186/s40168-017-0248-8 (PMC5343300; doi:10.1186/s40168-017-0248-8)
Supplement: Additional file 5: — Zip file containing sequence data shared by authors for Mshvildadze [30], Mai [31], Normann [34], and Torraza [56]. (ZIP 83304 kb) [file 40168_2017_248_MOESM5_ESM.zip › controls.map]

#SampleID BarcodeSequence LinkerPrimerSequence Description
BCV1D	ATCTC	GACTACHVGGGTATCTAATCC	14B
BCV1M	ATCGA	GACTACHVGGGTATCTAATCC	15B
BCV2M	ATGAC	GACTACHVGGGTATCTAATCC	16B
BCV3M	ATGTG	GACTACHVGGGTATCTAATCC	17B
BCV4M	ATGCA	GACTACHVGGGTATCTAATCC	18B
BCV5M	ACATC	GACTACHVGGGTATCTAATCC	19B
BCV6M	ACACA	GACTACHVGGGTATCTAATCC	20B
BCV7D	ACAGT	GACTACHVGGGTATCTAATCC	21B
BCC1D	ACTAT	GACTACHVGGGTATCTAATCC	22B
BCC2D	ACTCG	GACTACHVGGGTATCTAATCC	23B
BCC3M	ACTGA	GACTACHVGGGTATCTAATCC	24B
BCC4D	ACGAG	GACTACHVGGGTATCTAATCC	25B
BCC5D	ACGTA	GACTACHVGGGTATCTAATCC	26B
BCC6D	ACGCT	GACTACHVGGGTATCTAATCC	27B
BCC7D	AGATG	GACTACHVGGGTATCTAATCC	28B
BNV1M	AGAGA	GACTACHVGGGTATCTAATCC	29B
BNV2M	AGTAC	GACTACHVGGGTATCTAATCC	30B
BCC1D	AGTCA	GACTACHVGGGTATCTAATCC	32B
BCC2M	AGTGT	GACTACHVGGGTATCTAATCC	33B
BCC3M	AGCAG	GACTACHVGGGTATCTAATCC	34B
BCC4M	AGCTA	GACTACHVGGGTATCTAATCC	35B
BCC5M	AGCGC	GACTACHVGGGTATCTAATCC	36B
BCC6M	TATAT	GACTACHVGGGTATCTAATCC	37B
BCC7M	TATCA	GACTACHVGGGTATCTAATCC	38B
BCC1D	TATGC	GACTACHVGGGTATCTAATCC	39B
BCC2M	TACAC	GACTACHVGGGTATCTAATCC	40B
BCC3M	TACTA	GACTACHVGGGTATCTAATCC	41B
BCC4M	TACGT	GACTACHVGGGTATCTAATCC	42B
BCC5M	TAGAG	GACTACHVGGGTATCTAATCC	43B
BCC6M	TAGTC	GACTACHVGGGTATCTAATCC	44B
BCC7M	TAGCT	GACTACHVGGGTATCTAATCC	45B
BCV1M	TCATA	GACTACHVGGGTATCTAATCC	46B
BCV2M	TCACT	GACTACHVGGGTATCTAATCC	47B
BCV3M	TCAGC	GACTACHVGGGTATCTAATCC	48B
BCV4M	TCTAC	GACTACHVGGGTATCTAATCC	49B
BCV5M	TCTGT	GACTACHVGGGTATCTAATCC	50B
BCV6M	TCGAT	GACTACHVGGGTATCTAATCC	51B
BCV7M	TCGTG	GACTACHVGGGTATCTAATCC	52B
BCC1M	TCGCA	GACTACHVGGGTATCTAATCC	53B
BCC2M	TGATC	GACTACHVGGGTATCTAATCC	54B
BCC3M	TGACA	GACTACHVGGGTATCTAATCC	55B
BCC4M	TGAGT	GACTACHVGGGTATCTAATCC	56B
BCC5D	TGTAG	GACTACHVGGGTATCTAATCC	57B
BCC6D	TGTCT	GACTACHVGGGTATCTAATCC	58B
BCC7D	TGTGA	GACTACHVGGGTATCTAATCC	59B
BNC1D	TGCAT	GACTACHVGGGTATCTAATCC	66B
BNC2M	TGCTG	GACTACHVGGGTATCTAATCC	67B
BNC3M	CATAC	GACTACHVGGGTATCTAATCC	68B
BNC4M	CATCT	GACTACHVGGGTATCTAATCC	69B
BNC5M	CATGA	GACTACHVGGGTATCTAATCC	70B
BNC1D	TCTCAGA	GACTACHVGGGTATCTAATCC	60B
BNC2D	TCTGAGT	GACTACHVGGGTATCTAATCC	61B
BNC3D	TCATAGC	GACTACHVGGGTATCTAATCC	62B
BNC4D	TCATCTC	GACTACHVGGGTATCTAATCC	63B
BCC1M	TCATCGA	GACTACHVGGGTATCTAATCC	73B
BCC2M	TCATGAC	GACTACHVGGGTATCTAATCC	74B
BCC3M	TCATGCA	GACTACHVGGGTATCTAATCC	75B
BCC4M	TCACTAC	GACTACHVGGGTATCTAATCC	76B
BCC5M	TCACTCT	GACTACHVGGGTATCTAATCC	77B
BNV1D	TCACTGA	GACTACHVGGGTATCTAATCC	98B
BNV2D	TCACACA	GACTACHVGGGTATCTAATCC	99B
BNV3D	TCACAGT	GACTACHVGGGTATCTAATCC	100B
BNV4D	TCACGTA	GACTACHVGGGTATCTAATCC	101B
BNV5D	TCACGAT	GACTACHVGGGTATCTAATCC	102B
BNV6D	TCAGTCA	GACTACHVGGGTATCTAATCC	103B
BNV7D	TCAGATC	GACTACHVGGGTATCTAATCC	104B
BNV8D	TCAGAGA	GACTACHVGGGTATCTAATCC	105B
BNV9D	TCAGCTA	GACTACHVGGGTATCTAATCC	106B
BNC1D	TCGTAGA	GACTACHVGGGTATCTAATCC	110B
BNC2D	TCGTGTA	GACTACHVGGGTATCTAATCC	111B
BNC3D	TCGATCA	GACTACHVGGGTATCTAATCC	112B
BCC1D	TCGACTA	GACTACHVGGGTATCTAATCC	116B
BCC2D	TCGCATA	GACTACHVGGGTATCTAATCC	117B
BCC3D	TGTACGA	GACTACHVGGGTATCTAATCC	118B
BCC4D	TGTAGCA	GACTACHVGGGTATCTAATCC	119B
BCC5D	TGTCACA	GACTACHVGGGTATCTAATCC	120B
BCC6D	TGTCGTA	GACTACHVGGGTATCTAATCC	121B
BCC7D	TGTGTCA	GACTACHVGGGTATCTAATCC	122B
BCV1D	TGTGCTA	GACTACHVGGGTATCTAATCC	123B
BCV2D	TGATCAC	GACTACHVGGGTATCTAATCC	124B
BCV3D	TGACTCA	GACTACHVGGGTATCTAATCC	125B
BCV4D	TGACACT	GACTACHVGGGTATCTAATCC	126B
BCV5D	TGAGTAC	GACTACHVGGGTATCTAATCC	127B
BCV6D	TGAGTCT	GACTACHVGGGTATCTAATCC	128B
BCV7D	TGAGTGA	GACTACHVGGGTATCTAATCC	129B
BNV1D	TGAGCAT	GACTACHVGGGTATCTAATCC	130B
BCV1D	TGCTAGA	GACTACHVGGGTATCTAATCC	141B
BNV1D	TGCTGTA	GACTACHVGGGTATCTAATCC	142B
BCV1D	TGCATCA	GACTACHVGGGTATCTAATCC	144B
BCV2M	TGCACTA	GACTACHVGGGTATCTAATCC	145B
BCV1D	TGCGATA	GACTACHVGGGTATCTAATCC	146B
BCV1M	ATACTGC	GACTACHVGGGTATCTAATCC	147B
BNV1	ATACGCT	GACTACHVGGGTATCTAATCC	158B
BNV2	ATAGCGT	GACTACHVGGGTATCTAATCC	160B
BNV3	ATCTCAC	GACTACHVGGGTATCTAATCC	159B
BCV2M	ATCACTC	GACTACHVGGGTATCTAATCC	161B
BCV3M	ATCACGT	GACTACHVGGGTATCTAATCC	162B
BCV4M	ATCAGAC	GACTACHVGGGTATCTAATCC	163B
BCV5M	ATCAGCT	GACTACHVGGGTATCTAATCC	164B
BCV6M	ATCGTGT	GACTACHVGGGTATCTAATCC	165B
BCV7M	ATCGACT	GACTACHVGGGTATCTAATCC	166B
BNV1M	ATCGCAT	GACTACHVGGGTATCTAATCC	167B
BNV2M	ATGTCGT	GACTACHVGGGTATCTAATCC	168B
BNV3M	ATGTGCT	GACTACHVGGGTATCTAATCC	169B
BNV4M	ATGAGTC	GACTACHVGGGTATCTAATCC	170B
BNV5M	ATGAGCA	GACTACHVGGGTATCTAATCC	171B
BNV6M	ATGCTGT	GACTACHVGGGTATCTAATCC	172B
BNV7M	ATGCACT	GACTACHVGGGTATCTAATCC	173B
BCV1D	ATGCGAT	GACTACHVGGGTATCTAATCC	191B
BCV2M	ACTATGC	GACTACHVGGGTATCTAATCC	192B
BCV3M	ACTACAC	GACTACHVGGGTATCTAATCC	193B
BCV4M	ACTACGT	GACTACHVGGGTATCTAATCC	194B
BCV5M	ACTAGTC	GACTACHVGGGTATCTAATCC	195B
BCV6M	ACTAGCT	GACTACHVGGGTATCTAATCC	196B
BCV7M	ACTCTAC	GACTACHVGGGTATCTAATCC	197B
BNC1D	ACTCTCT	GACTACHVGGGTATCTAATCC	198B
FCC1D	ACTCTGA	GACTACHVGGGTATCTAATCC	201B
FCC2M	ACTCAGT	GACTACHVGGGTATCTAATCC	202B
FCC3M	ACTCGAT	GACTACHVGGGTATCTAATCC	203B
FCC4M	ACTGTGT	GACTACHVGGGTATCTAATCC	204B
FCC5M	ACTGATC	GACTACHVGGGTATCTAATCC	205B
FCC1D	ACTGACT	GACTACHVGGGTATCTAATCC	210B
FCC2M	ACTGAGA	GACTACHVGGGTATCTAATCC	211B
FCC3M	ACTGCAT	GACTACHVGGGTATCTAATCC	212B
FCC4M	ACATCAC	GACTACHVGGGTATCTAATCC	213B
FCC5M	ACACTGT	GACTACHVGGGTATCTAATCC	214B
FCC6M	ACACACT	GACTACHVGGGTATCTAATCC	215B
