# Supplementary material for: Intestinal dysbiosis in preterm infants preceding necrotizing enterocolitis: a systematic review and meta-analysis
Source: Microbiome. 2017 Mar 9;5:31. doi: 10.1186/s40168-017-0248-8 (PMC5343300; doi:10.1186/s40168-017-0248-8)
Supplement: Additional file 5: — Zip file containing sequence data shared by authors for Mshvildadze [30], Mai [31], Normann [34], and Torraza [56]. (ZIP 83304 kb) [file 40168_2017_248_MOESM5_ESM.zip › Barcodes.txt]

01	AACCAACC
02	AACCGGAA
03	ACGAAGGT
04	ACGACAAG
05	ACGACATC
06	ACGACTAC
07	ACGACTTG
08	ACGAGAAC
09	ACGAGATG
10	ACGAGTAG
11	CAACACCA
12	CAACCATG
13	ACGAGTTC
14	ACGATCCA
15	ACGATCGT
16	ACGATGCT
17	ACGATGGA
18	ACGTACCA
19	ACGTACGT
20	ACGTAGCT
21	GGAATTGG
22	GGAAGGTT
23	ACGTAGGA
24	ACGTCAAC
25	ACGTCATG
26	ACGTCTAG
27	ACGTCTTC
28	ACGTGAAG
29	ACGTGATC
30	ACGTGTAC
31	TATTGGCG
32	TCACACTC
33	ACGTGTTG
34	ACGTTCCT
35	ACGTTCGA
36	ACGTTGCA
37	ACGTTGGT
38	ACTCACAG
39	ACTCACTC
40	ACTCAGAC
41	TTCCAACC
42	TTCCGCAT
43	ACTCAGTG
44	ACTCCACT
45	ACTCCAGA
46	ACTCCTCA
47	ACTCCTGT
48	ACTCGACA
49	ACTCGAGT
50	ACTCGTCT
51	GAGAGAGA
52	GACTGACT
53	ACTCGTGA
54	ACTCTCAC
55	ACTCTCTG
56	ACTCTGAG
57	ACTCTGTC
58	ACTGACAC
59	ACTGACTG
60	ACTGAGAG
61	ACTGAGTC
62	ACTGCACA
63	ACTGCAGT
64	ACTGCTCT
65	ACTGCTGA
66	ACTGGACT
67	ACTGGAGA
68	ACTGGTCA
69	ACTGGTGT
70	ACTGTCAG
71	ACTGTCTC
72	ACTGTGAC
73	ACTGTGTG
74	AGACACAG
75	AGACACTC
76	AGACAGAC
77	AGACAGTG
78	AGACCACT
79	AGACCAGA
80	AGACCTCA
81	AGACCTGT
82	AGACGACA
83	AGACGAGT
84	AGACGTCT
85	AGACGTGA
86	AGACTCAC
87	AGACTCTG
88	AGACTGAG
89	AGACTGTC
90	AGAGACAC
91	AGAGACTG
92	AGAGAGAG
93	AGAGAGTC
