# Supplementary material for: Intestinal dysbiosis in preterm infants preceding necrotizing enterocolitis: a systematic review and meta-analysis
Source: Microbiome. 2017 Mar 9;5:31. doi: 10.1186/s40168-017-0248-8 (PMC5343300; doi:10.1186/s40168-017-0248-8)
Supplement: Additional file 5: — Zip file containing sequence data shared by authors for Mshvildadze [30], Mai [31], Normann [34], and Torraza [56]. (ZIP 83304 kb) [file 40168_2017_248_MOESM5_ESM.zip › Barcodes_NEC titration.xlsx]

## Sheet: Sheet1
	2008-08-20
Sample	Primer	Barcode
32-1	B1	AACCAACC
28-2	B2	AACCGGAA
39-3	C1	CAACACCA
38-3	C2	CAACCATG
22-1	D1	GGAATTGG
23-1	D2	GGAAGGTT
16-2	E1	TATTGGCG
6-2	E2	TCACACTC
37-3	F1	TTCCAACC
11-2	F2	TTCCGCAT
13-7	G1	GAGAGAGA
17-7	G2	GACTGACT
