# Supplementary material for: Intestinal dysbiosis in preterm infants preceding necrotizing enterocolitis: a systematic review and meta-analysis
Source: Microbiome. 2017 Mar 9;5:31. doi: 10.1186/s40168-017-0248-8 (PMC5343300; doi:10.1186/s40168-017-0248-8)
Supplement: Additional file 5: — Zip file containing sequence data shared by authors for Mshvildadze [30], Mai [31], Normann [34], and Torraza [56]. (ZIP 83304 kb) [file 40168_2017_248_MOESM5_ESM.zip › 20080918-EPI-5.qual]

>000030_0638_0370 length=81 uaccno=FG74DIE03BUAYS
28 17 17 18 17 18 18 0  17 17 29 30 33 31 31 33 32 32 36 40 40 40 40 40 40 40 32 37 37 37 37 37 36 36 25 25 25 39 39 40 40 40 40 40 40 32 32 32 32 32 32 32 32 32 32 32 32 32 32 32 
32 32 32 32 32 32 30 30 29 32 32 32 32 30 29 30 28 28 29 24 17 
>000033_0694_0308 length=52 uaccno=FG74DIE03BY7WM
37 37 37 37 38 38 30 30 30 37 37 37 37 37 37 37 38 38 36 36 36 39 40 39 39 39 39 38 39 39 40 40 40 40 39 39 39 39 39 39 40 39 39 36 36 34 38 37 37 37 37 37 
>000034_0722_0401 length=52 uaccno=FG74DIE03B1OGZ
37 37 37 37 37 37 33 33 33 37 37 37 37 37 37 37 37 37 38 38 38 40 40 39 38 38 38 38 39 38 40 40 40 39 38 39 39 39 40 40 40 40 40 40 40 37 37 37 37 37 37 37 
>000045_0674_0289 length=53 uaccno=FG74DIE03BXGOJ
37 37 37 37 37 37 32 32 32 37 37 37 37 37 37 37 37 37 40 40 40 40 38 38 37 37 37 37 37 33 28 28 28 33 36 37 37 37 37 37 37 37 36 31 23 23 23 26 35 35 34 34 36 
>000061_0664_0468 length=53 uaccno=FG74DIE03BWK7Q
34 34 38 38 37 37 37 37 37 37 37 37 37 37 37 37 37 37 38 38 38 40 40 40 40 40 40 40 40 40 40 40 40 40 40 40 40 40 40 40 40 39 40 40 36 34 34 38 37 37 37 37 37 
>000064_0698_0351 length=254 uaccno=FG74DIE03BZKKX
37 37 36 36 36 36 36 36 36 36 36 36 36 36 36 36 36 36 40 40 40 40 38 38 38 38 38 38 38 38 38 36 36 36 38 38 40 40 39 39 40 40 39 39 39 36 36 36 36 36 36 36 36 36 36 36 36 36 36 36 
36 36 36 36 36 36 36 36 36 36 36 36 36 36 36 36 36 36 36 36 36 36 36 36 36 36 36 36 36 36 36 36 36 36 36 36 36 36 36 36 36 36 36 36 36 36 36 36 36 36 36 36 36 28 28 28 35 35 36 36 
36 36 36 36 36 36 31 22 22 22 31 35 22 22 22 23 22 22 36 36 36 36 36 36 36 36 36 36 36 36 35 26 26 22 22 23 19 28 32 32 37 37 28 28 19 22 22 36 31 22 22 22 31 31 35 35 36 36 36 36 
36 36 36 36 36 36 36 36 36 36 36 36 36 36 36 36 36 35 35 35 36 36 36 36 35 35 35 36 36 36 36 36 36 36 36 36 35 35 35 23 22 19 19 19 37 30 30 30 26 14 14 14 14 14 24 14 28 29 29 24 
16 16 16 19 25 28 28 29 26 21 13 13 16 22 
>000066_0708_0432 length=52 uaccno=FG74DIE03B0F8Y
37 37 37 37 38 38 32 32 32 37 37 37 37 37 37 37 37 37 35 35 35 39 38 39 39 39 39 38 39 39 40 40 40 40 39 39 39 39 39 39 39 39 39 36 36 34 38 37 37 37 37 37 
>000067_0676_3799 length=80 uaccno=FG74DIE03BXPPL
29 29 30 23 19 19 0  18 18 30 31 31 31 31 31 33 32 32 20 20 20 25 33 37 32 32 32 32 36 37 32 32 25 21 21 21 30 33 32 32 37 32 32 37 37 29 29 29 29 32 32 32 32 32 30 30 27 28 28 32 
32 32 24 19 19 19 28 29 32 32 33 30 29 28 28 28 28 30 24 17 
>000071_0610_1267 length=52 uaccno=FG74DIE03BRU5X
23 21 21 24 24 23 23 23 35 35 35 35 35 35 35 35 35 35 40 40 39 39 40 39 37 37 36 36 36 36 36 36 36 36 35 35 35 35 35 35 36 36 37 37 37 35 35 35 35 35 35 35 
>000072_0681_0334 length=58 uaccno=FG74DIE03BX2T8
34 34 38 38 37 37 37 37 37 37 37 37 37 37 37 37 37 37 36 36 36 39 37 39 37 37 37 37 39 39 39 31 31 31 36 37 40 39 39 39 39 39 39 39 39 37 37 37 40 34 34 34 34 37 37 37 37 37 
>000073_0663_0376 length=51 uaccno=FG74DIE03BWHZE
37 37 37 37 37 37 37 37 37 37 37 37 37 37 37 37 37 37 29 29 29 33 36 39 39 39 39 37 36 36 36 38 39 39 39 39 39 39 39 39 39 38 37 37 37 36 37 37 37 37 37 
>000075_0625_0444 length=52 uaccno=FG74DIE03BS5XQ
38 38 38 38 37 37 38 38 38 37 37 37 37 37 37 37 37 37 40 40 40 40 40 40 40 40 40 40 40 40 40 40 40 40 40 40 40 40 40 40 40 40 40 40 40 37 37 37 37 37 37 37 
>000080_0606_0354 length=52 uaccno=FG74DIE03BRHTG
37 37 37 37 37 37 38 38 38 37 37 37 37 37 37 37 37 37 40 40 40 40 40 40 40 40 40 40 40 40 40 40 39 39 39 40 40 40 40 40 40 40 40 40 40 37 37 37 37 37 37 37 
>000081_0604_0786 length=52 uaccno=FG74DIE03BRBTW
34 34 34 34 37 37 33 33 33 37 37 37 37 37 37 37 37 37 40 40 40 40 40 40 40 40 40 40 40 40 40 40 40 40 40 40 40 40 40 40 40 40 40 40 40 37 37 37 37 37 37 37 
>000086_0648_0390 length=60 uaccno=FG74DIE03BU6K4
21 23 24 24 35 35 26 26 26 35 35 35 35 35 35 35 35 35 40 40 39 37 36 35 35 33 33 33 33 31 23 20 17 17 23 30 32 20 20 23 30 35 35 35 35 24 24 24 23 33 35 35 35 35 35 35 35 35 35 35 
>000088_0656_0454 length=54 uaccno=FG74DIE03BVVW4
38 38 38 38 37 37 37 37 37 37 37 37 37 37 37 37 37 37 38 38 38 40 40 40 40 40 40 40 40 40 40 40 40 40 40 40 40 40 40 40 40 40 40 40 40 37 37 37 37 37 37 37 37 37 
>000090_0636_0363 length=261 uaccno=FG74DIE03BT4M1
37 37 37 37 37 37 37 37 37 37 37 37 37 37 37 37 37 37 40 40 40 40 40 40 40 40 40 40 40 40 40 40 40 40 40 40 40 40 40 40 40 40 40 40 40 37 37 37 37 37 37 37 37 37 37 37 37 37 37 37 
37 37 37 37 37 37 37 37 37 37 37 37 37 37 37 37 37 37 37 37 37 37 37 37 37 37 37 37 37 37 37 37 37 37 37 37 37 37 37 37 37 37 37 37 37 37 37 37 37 37 37 37 37 37 37 37 37 37 37 37 
37 37 37 37 37 37 37 37 37 37 37 37 37 37 37 37 37 37 37 38 38 38 37 37 37 37 37 37 37 37 37 37 37 37 37 37 37 37 37 37 32 30 15 15 15 15 15 22 17 20 20 20 30 30 32 32 32 35 35 36 
36 37 37 37 36 36 36 37 37 37 37 37 37 37 37 37 37 37 37 37 37 33 33 33 36 36 36 36 36 36 36 37 37 37 37 36 31 31 34 36 36 31 31 30 21 21 27 30 33 33 30 30 30 32 36 36 26 27 27 27 
27 27 27 36 36 31 31 31 31 30 28 28 25 25 25 28 22 22 17 13 15 
>000092_0693_0336 length=60 uaccno=FG74DIE03BY4RM
28 28 32 32 33 33 28 28 28 34 34 34 34 34 34 34 34 34 37 37 36 36 28 31 28 28 31 31 33 28 20 16 16 16 28 29 32 19 19 20 29 32 31 31 29 28 28 28 28 28 28 32 32 32 31 32 33 35 34 34 
>000095_0644_0397 length=259 uaccno=FG74DIE03BUTX7
37 37 37 37 34 34 34 34 38 37 37 37 37 37 37 37 37 37 40 40 40 40 40 40 40 40 40 40 40 40 40 40 40 40 40 40 40 40 40 40 40 40 40 40 40 37 37 37 37 37 37 37 37 37 37 37 37 37 37 37 
37 37 37 37 37 37 37 37 37 37 37 37 37 37 37 37 37 37 37 37 37 37 37 37 37 37 37 37 37 37 37 37 37 37 37 37 37 37 37 37 37 37 37 37 37 37 37 37 37 37 37 37 37 37 37 37 37 37 37 37 
37 37 37 37 37 37 37 37 37 37 37 37 37 37 37 37 37 37 37 37 37 37 37 37 37 37 37 37 37 37 37 37 37 37 37 37 37 37 37 37 37 37 37 37 37 37 37 37 37 37 37 37 37 37 37 37 37 37 37 37 
37 37 37 37 37 37 37 37 38 38 38 37 37 37 37 37 37 37 37 37 37 37 37 37 37 37 37 37 40 38 38 40 37 37 37 37 38 38 38 38 38 38 36 36 36 36 36 27 27 25 25 24 27 36 36 38 36 36 31 28 
28 28 36 36 36 31 31 31 22 22 22 22 26 32 31 22 22 22 28 
>000096_0720_0390 length=246 uaccno=FG74DIE03B1H44
37 40 40 38 38 37 37 37 37 37 37 37 37 37 37 37 37 37 40 40 40 40 40 40 40 40 40 40 40 40 40 40 40 40 40 40 40 40 40 40 40 40 40 40 40 37 37 37 37 37 37 37 37 37 37 37 37 37 37 37 
37 37 37 37 37 37 37 37 37 37 37 37 37 37 37 37 37 37 37 37 37 37 37 37 37 37 37 37 37 37 37 37 37 37 37 37 37 37 37 37 37 37 37 37 37 38 38 38 37 37 37 37 37 37 37 37 37 37 37 37 
37 37 37 37 37 37 37 37 37 37 37 37 37 37 37 37 37 37 37 37 37 37 37 37 37 37 37 37 37 37 37 37 37 37 37 37 37 37 37 37 37 38 38 31 31 31 31 38 37 37 37 37 37 37 37 37 37 37 37 37 
37 37 37 37 37 37 37 37 37 37 37 37 37 37 37 37 37 37 37 37 37 37 37 37 37 37 37 37 37 37 37 37 37 37 37 37 40 38 36 36 36 36 36 36 36 31 31 31 20 20 20 18 31 28 28 28 32 28 28 28 
33 16 16 16 16 17 
>000102_0645_0416 length=252 uaccno=FG74DIE03BUW4I
37 37 37 37 37 37 37 37 37 37 37 37 37 37 37 37 37 37 40 40 40 40 40 40 40 40 40 40 40 40 40 40 40 40 40 40 40 40 40 40 40 40 40 40 40 37 37 37 37 37 37 37 37 37 37 37 37 37 37 37 
37 37 37 37 37 37 37 37 37 37 37 37 37 37 37 37 37 37 37 37 37 37 37 37 37 37 37 37 37 37 37 37 37 37 37 37 37 37 37 37 37 37 37 37 37 37 37 37 37 37 37 37 37 37 37 37 37 37 37 37 
37 37 37 37 37 37 37 37 37 37 37 37 37 37 37 37 37 37 37 37 37 37 37 37 37 37 37 37 37 37 38 38 38 37 37 37 37 37 37 37 37 37 37 37 37 37 37 37 37 37 37 37 37 37 37 37 37 37 37 37 
37 37 37 37 37 37 37 37 38 38 38 37 37 37 37 37 37 37 37 37 37 37 37 37 37 37 37 37 37 37 37 37 37 37 37 37 38 38 37 36 38 38 36 36 36 36 30 22 22 22 22 20 26 25 36 38 36 36 26 27 
28 33 38 38 36 31 31 31 31 31 31 31 
>000106_0657_2288 length=52 uaccno=FG74DIE03BV0HU
21 19 20 20 20 18 21 21 31 33 34 34 34 34 34 34 34 34 38 38 37 36 36 36 36 34 34 34 34 34 34 34 35 30 31 31 31 34 34 38 36 36 36 25 25 23 25 28 34 34 34 34 
>000107_0602_1859 length=53 uaccno=FG74DIE03BQ6B5
22 22 22 23 23 23 21 21 21 33 35 35 35 35 35 35 35 35 40 40 40 38 39 38 38 38 36 36 35 35 35 35 35 36 35 35 35 35 35 35 35 37 37 39 36 35 35 35 35 35 35 35 35 
>000108_0707_0322 length=116 uaccno=FG74DIE03B0CZ4
32 32 32 32 32 32 32 32 32 32 32 32 32 32 32 32 32 32 40 40 40 40 40 40 40 40 40 40 40 40 40 40 40 40 36 36 32 40 40 40 40 37 37 36 36 33 33 33 33 32 32 32 32 32 32 32 32 32 25 24 
23 32 32 32 32 32 32 32 32 32 32 32 32 32 32 32 32 32 30 24 21 21 21 32 32 32 32 32 32 32 32 32 32 32 32 32 32 32 32 32 21 21 19 23 30 30 30 29 26 22 13 13 11 11 19 13 
>000113_0712_0404 length=68 uaccno=FG74DIE03B0SVA
32 32 24 24 24 24 32 32 32 32 32 32 32 32 32 32 32 32 20 20 20 25 30 37 32 32 32 32 37 37 40 40 40 40 36 36 33 40 40 37 37 37 40 40 36 33 33 33 33 32 32 32 32 32 30 23 19 0  19 24 
28 28 24 24 21 21 21 15 
>000118_0665_0384 length=259 uaccno=FG74DIE03BWOA6
37 37 37 37 37 37 37 37 37 37 37 37 37 37 37 37 37 37 40 40 40 40 40 40 40 40 40 40 40 40 40 40 40 40 40 40 40 40 40 40 40 40 40 40 40 37 37 37 37 37 37 37 37 37 37 37 37 37 37 37 
37 37 37 37 37 37 37 37 37 37 37 37 37 37 37 37 37 37 37 37 37 37 37 37 37 37 37 37 37 37 37 37 37 37 37 37 37 37 37 37 37 37 37 37 37 37 37 37 37 37 37 37 37 37 37 37 37 37 37 37 
37 37 37 37 37 37 37 37 37 37 37 37 37 37 37 37 37 37 37 37 37 37 37 37 37 37 37 37 37 37 38 34 34 34 38 37 37 37 37 37 37 37 37 37 37 37 37 37 37 37 37 37 37 37 37 37 37 37 37 37 
37 37 37 37 37 37 37 37 37 37 37 37 37 37 37 37 37 37 37 37 37 37 37 37 37 37 37 37 38 38 38 37 37 37 37 37 36 36 36 36 36 36 36 36 36 36 33 22 22 22 20 20 26 18 36 35 35 33 28 26 
26 26 31 26 26 22 22 25 31 31 28 28 28 28 28 31 31 25 25 
>000124_0688_2244 length=53 uaccno=FG74DIE03BYQFQ
20 20 20 21 21 21 20 20 20 33 35 35 35 35 35 35 35 35 38 39 39 40 40 39 38 38 37 36 36 36 36 36 36 36 36 35 35 35 35 36 35 36 36 37 36 34 33 33 35 35 35 35 35 
>000128_0570_3694 length=117 uaccno=FG74DIE03BOEL8
32 32 32 32 32 32 32 32 32 32 32 32 32 32 32 32 32 32 32 32 36 32 40 40 40 40 40 40 40 40 39 39 39 39 40 40 40 40 40 40 40 40 40 36 36 32 32 32 32 32 32 32 32 32 32 32 32 32 32 32 
32 32 32 32 32 32 32 32 32 32 30 23 24 24 32 32 32 32 32 32 32 32 32 32 32 32 32 32 32 32 32 32 32 32 32 32 32 32 32 32 31 27 27 27 27 27 26 24 0  15 11 13 13 19 13 13 13 
>000134_0677_0335 length=253 uaccno=FG74DIE03BXP65
35 35 35 35 35 35 35 35 35 35 35 35 35 35 35 23 23 23 21 21 21 23 23 31 35 35 35 35 35 35 35 35 36 36 35 35 35 35 35 35 36 35 35 35 35 35 34 34 34 35 35 35 35 35 35 35 35 35 35 35 
35 35 35 35 35 35 35 35 35 35 34 34 34 34 35 35 35 35 35 35 35 35 35 35 35 35 35 35 35 35 35 35 35 35 35 35 35 35 35 35 35 35 35 35 35 35 35 35 35 35 35 35 35 35 35 35 35 35 35 35 
34 34 34 35 35 35 35 35 35 35 34 32 32 32 35 35 35 35 35 34 34 34 35 35 35 35 35 35 35 35 35 35 32 32 32 32 35 32 32 32 32 35 35 35 35 35 35 35 35 35 35 35 35 35 35 35 35 35 35 35 
35 35 35 35 35 35 35 35 35 35 35 29 29 29 35 35 35 35 35 35 35 35 35 35 35 35 35 35 35 35 35 35 35 35 35 35 35 31 30 26 29 26 26 26 23 15 15 15 15 15 14 15 15 15 23 23 35 35 35 35 
35 35 35 35 35 28 28 28 30 22 22 22 22 
>000139_0608_1507 length=52 uaccno=FG74DIE03BRO01
28 28 28 28 28 28 26 26 26 37 37 37 37 37 37 37 37 37 40 40 40 40 40 40 40 40 40 40 40 40 40 40 39 39 39 39 39 39 39 39 40 39 39 39 39 37 37 37 37 37 37 37 
>000144_0600_1982 length=52 uaccno=FG74DIE03BQZ30
38 38 38 38 38 38 32 32 32 37 37 37 37 37 37 37 37 37 38 38 38 40 40 40 40 40 40 40 40 40 40 40 40 40 40 40 40 40 40 40 40 40 40 40 40 38 37 37 37 37 37 37 
>000146_0684_0466 length=60 uaccno=FG74DIE03BYCE8
34 34 34 34 38 38 30 30 30 37 37 37 37 37 37 37 37 37 40 40 40 40 40 40 40 40 40 40 40 40 40 40 40 40 40 40 40 40 40 40 40 40 40 40 40 37 37 37 37 37 37 37 37 37 37 37 37 37 37 37 
>000148_0650_0375 length=250 uaccno=FG74DIE03BVCV9
37 37 37 37 37 37 37 37 37 37 37 37 37 37 37 37 37 37 40 40 40 40 40 40 40 40 40 40 40 40 40 40 40 40 40 40 40 40 40 40 40 40 40 40 40 37 37 37 37 37 37 37 37 37 37 37 37 37 37 37 
37 37 37 37 37 37 37 37 37 37 37 37 37 37 37 37 37 37 37 37 37 37 37 37 37 37 37 37 37 37 37 37 37 37 37 37 37 33 33 33 38 38 37 37 37 37 38 38 38 38 37 37 37 37 37 37 37 37 37 37 
37 37 37 37 37 37 37 37 37 37 37 37 37 37 37 37 37 37 37 37 37 37 37 37 37 37 37 37 37 37 37 37 37 37 37 37 37 31 31 31 38 38 37 37 37 37 37 37 37 33 33 34 34 34 38 37 37 37 37 37 
37 37 37 37 37 37 37 37 37 37 37 37 37 37 37 37 37 37 37 37 37 37 37 37 37 37 37 37 37 37 37 37 37 37 37 37 40 38 38 38 40 40 40 38 38 38 38 38 38 40 40 40 38 38 38 38 40 40 40 38 
38 38 38 40 40 32 32 32 32 32 
>000150_0571_3630 length=52 uaccno=FG74DIE03BOHP8
38 38 38 38 37 37 33 33 33 37 37 37 37 37 37 37 37 37 36 36 36 40 40 40 40 40 40 40 40 40 40 40 40 40 40 40 40 40 40 40 40 40 40 39 39 37 37 37 37 37 37 37 
>000156_0603_1324 length=279 uaccno=FG74DIE03BQ822
34 34 28 28 28 28 28 28 28 37 37 37 37 37 37 37 37 37 40 40 40 40 40 40 40 40 40 40 40 40 40 40 40 40 40 40 40 40 40 40 40 40 40 40 40 37 37 37 37 37 37 37 37 37 37 37 37 37 37 37 
37 37 37 37 37 37 37 37 37 37 37 34 34 34 38 38 38 37 37 37 37 37 37 37 37 37 37 37 37 37 37 37 37 37 37 37 37 37 37 37 37 37 37 37 37 37 37 37 37 37 37 37 37 37 37 37 37 37 37 37 
37 37 37 37 37 37 37 37 37 37 37 37 37 37 37 37 37 37 37 37 37 37 37 37 37 37 37 37 37 37 37 37 37 37 37 38 38 38 38 38 38 37 37 37 37 37 37 37 38 38 38 37 38 38 38 38 38 37 37 37 
37 38 38 38 38 38 37 37 37 37 37 37 37 37 37 37 38 38 38 38 38 37 38 38 38 38 37 37 37 37 37 37 37 37 37 37 36 33 29 29 29 33 33 33 33 36 36 36 36 36 37 37 37 36 36 36 36 36 36 38 
36 31 24 24 24 19 25 30 31 25 18 18 18 25 28 25 25 25 30 31 31 28 28 28 30 30 31 31 31 31 31 30 30 25 25 25 31 31 32 
>000157_0733_1003 length=261 uaccno=FG74DIE03B2NO9
37 37 34 34 34 34 37 37 37 37 37 37 37 37 37 37 37 37 38 38 38 40 40 40 40 40 40 40 40 40 40 40 40 40 40 40 40 40 40 40 40 40 40 40 40 37 37 37 37 37 37 37 37 37 37 37 37 37 37 37 
37 37 37 37 37 37 37 37 37 37 37 37 37 37 37 37 37 37 37 37 38 38 38 37 37 37 38 38 38 38 37 37 37 37 37 37 37 37 37 37 37 37 37 37 37 34 30 30 30 30 38 38 37 37 37 37 37 37 37 37 
37 37 37 37 38 38 38 37 37 37 37 37 37 37 37 37 37 37 37 37 37 37 37 37 37 37 37 37 37 37 37 37 37 37 37 37 37 37 37 37 38 34 26 26 26 26 26 38 37 37 37 37 37 37 37 37 37 37 37 37 
37 37 37 37 37 37 37 37 37 37 37 37 37 37 37 37 37 37 37 37 37 37 37 37 37 37 37 37 37 37 37 37 37 37 37 37 36 36 29 29 29 27 27 32 36 36 36 36 38 38 37 38 38 40 40 40 40 40 40 40 
40 38 38 38 38 31 31 31 31 32 31 31 30 20 20 20 25 28 26 26 25 
>000159_0633_2645 length=53 uaccno=FG74DIE03BTWW3
21 21 21 24 31 31 23 23 23 35 35 35 35 35 35 35 35 35 31 31 31 36 35 35 35 35 35 35 35 35 34 33 36 34 33 35 35 35 35 35 35 35 35 35 24 24 23 23 31 31 33 33 35 
>000160_0716_0381 length=259 uaccno=FG74DIE03B05HR
37 37 37 37 37 37 37 37 37 37 37 37 37 37 37 37 37 37 40 40 40 40 40 40 40 40 40 40 40 40 40 40 40 40 40 40 40 40 40 40 40 40 40 40 40 37 37 37 37 37 37 37 37 37 37 37 37 37 37 37 
37 37 37 37 37 37 37 37 37 37 37 37 37 37 37 37 37 37 37 37 37 37 37 37 37 37 37 37 37 37 37 37 37 37 37 37 37 37 37 37 38 40 38 37 37 37 37 37 37 37 37 37 37 37 37 37 37 37 37 37 
37 37 37 37 38 38 38 37 37 37 37 37 37 37 37 37 37 37 37 37 37 37 37 37 37 37 37 37 37 37 37 37 37 37 37 37 37 37 37 38 38 38 22 22 22 22 22 34 27 34 34 34 37 37 37 37 37 37 37 37 
37 37 37 37 37 37 37 37 37 37 34 34 34 40 37 37 37 37 37 37 37 37 37 37 37 37 37 37 37 37 37 38 38 38 38 38 33 33 36 36 36 31 31 31 33 36 36 36 36 36 36 36 36 36 36 36 33 33 31 31 
31 36 31 30 31 24 24 13 17 17 17 23 23 13 13 13 13 13 13 
>000169_0684_0339 length=260 uaccno=FG74DIE03BYCBP
37 37 37 37 37 37 37 37 37 37 37 37 37 37 37 37 37 37 40 40 40 40 40 40 40 40 40 40 40 40 40 40 40 40 40 40 40 40 40 40 40 40 40 40 40 37 37 37 37 37 37 37 37 37 37 37 37 37 37 37 
37 37 37 37 37 37 37 37 37 37 37 37 37 37 37 37 37 37 37 37 37 37 37 37 37 37 37 37 37 37 37 37 37 37 37 37 37 37 37 38 38 38 37 37 37 37 37 37 37 37 37 37 37 37 37 37 37 37 37 37 
37 37 37 38 38 38 37 37 37 37 38 38 38 37 37 37 37 37 37 37 37 37 37 37 37 37 37 37 37 37 37 37 37 37 37 38 32 32 32 28 30 15 15 15 15 15 22 23 20 20 20 32 32 37 37 37 37 37 37 37 
37 37 37 37 37 37 37 37 37 37 37 37 37 37 37 37 37 37 37 37 37 37 37 37 38 38 33 33 34 38 37 37 37 33 33 33 33 36 36 36 34 27 27 24 24 28 33 36 33 26 26 26 32 38 36 22 22 22 22 20 
20 26 36 36 36 32 28 28 28 28 28 22 22 22 34 28 25 17 17 17 
>000172_0653_0329 length=52 uaccno=FG74DIE03BVMCB
21 21 21 27 27 21 21 21 32 34 34 34 34 34 32 33 33 34 40 39 40 37 37 36 33 27 26 28 31 32 32 32 28 28 18 19 19 31 31 32 32 33 33 21 21 21 21 27 32 32 32 34 
>000176_0704_0351 length=271 uaccno=FG74DIE03BZ3JL
28 28 28 28 28 28 34 34 34 34 34 34 34 34 34 34 34 34 40 38 38 38 40 40 40 40 40 40 40 40 40 40 40 40 40 40 40 40 40 40 40 40 40 40 40 34 34 34 34 34 34 34 34 34 34 34 34 34 34 34 
34 34 34 32 32 32 34 40 34 34 34 34 34 34 34 34 34 34 34 34 34 34 34 34 34 34 34 34 34 34 34 34 34 34 34 34 34 34 34 34 34 34 34 34 34 34 34 34 34 34 34 34 34 34 34 34 34 34 34 34 
34 34 34 34 34 34 34 34 34 34 29 29 29 34 34 34 34 34 34 34 34 34 34 34 34 34 34 34 34 34 34 34 34 34 34 27 27 21 21 21 20 31 19 19 19 27 31 31 31 27 27 27 31 31 34 31 31 31 31 33 
33 34 34 34 27 21 21 21 31 33 34 34 30 30 30 25 25 25 25 25 25 25 25 23 23 23 23 23 32 32 16 16 14 14 14 14 14 14 14 14 14 14 14 14 14 14 14 14 14 14 14 14 24 28 24 24 27 27 24 24 
24 27 31 31 31 25 21 16 16 16 16 16 25 22 22 22 23 24 22 16 0  16 16 16 21 25 25 25 25 21 18 
>000179_0713_0376 length=249 uaccno=FG74DIE03B0V0A
37 37 37 37 37 37 37 37 37 37 37 37 37 37 37 37 37 37 40 40 40 40 40 40 40 40 40 40 40 40 40 40 40 40 40 40 40 40 40 40 40 40 40 40 40 37 37 37 37 37 37 37 37 37 37 37 37 37 37 37 
37 37 37 37 37 37 37 37 37 37 37 37 37 37 37 37 37 37 37 37 37 37 37 37 37 37 37 37 37 37 37 37 37 37 37 37 37 37 37 37 38 38 38 38 37 37 37 37 37 37 37 37 37 37 37 37 37 37 37 37 
37 37 37 37 37 37 37 37 37 37 37 37 37 37 37 37 37 37 37 37 37 37 37 37 37 37 37 37 37 37 37 37 37 37 37 37 37 37 37 37 37 38 26 26 26 26 26 34 33 34 34 34 37 37 37 37 37 37 37 37 
37 37 37 37 37 37 37 37 37 37 37 37 37 37 37 37 37 37 37 37 37 31 31 31 31 31 38 37 37 37 37 37 37 37 37 37 38 38 40 40 40 29 29 29 33 36 37 36 36 36 27 27 26 36 36 36 31 31 22 20 
16 33 35 33 33 26 13 13 17 
>000181_0681_2242 length=60 uaccno=FG74DIE03BX4A8
23 26 26 26 32 32 28 28 28 36 37 37 37 37 37 37 37 37 40 40 40 40 40 40 38 37 37 37 37 33 28 28 28 28 33 36 37 36 36 36 37 37 37 38 38 35 36 36 37 37 37 37 37 37 37 37 37 37 37 37 
>000187_0730_1025 length=261 uaccno=FG74DIE03B2D8J
37 37 37 37 37 37 37 37 37 37 37 37 37 37 37 37 40 40 35 35 35 39 40 39 38 38 38 40 40 40 40 40 40 40 40 40 40 40 40 40 40 40 40 40 40 37 37 37 37 37 37 37 37 37 37 37 37 37 37 37 
37 37 37 37 37 37 37 37 37 37 37 37 37 37 37 37 37 37 37 37 37 37 37 37 37 37 37 37 37 37 37 37 37 37 37 37 37 37 37 37 37 37 37 37 34 26 26 26 26 26 38 38 37 37 37 37 37 37 37 37 
37 37 37 37 37 37 37 37 37 37 37 37 37 37 37 37 37 37 37 37 37 37 37 37 37 37 37 37 37 37 37 37 37 34 34 34 38 38 38 38 38 38 37 37 37 37 37 37 37 37 37 37 38 38 38 37 37 37 37 37 
37 37 37 37 37 37 37 37 37 37 37 37 37 37 37 37 37 37 37 37 37 37 37 37 37 37 37 37 37 37 37 37 37 37 37 37 40 40 40 40 40 38 38 38 38 38 38 38 40 40 38 38 38 38 40 40 40 40 38 38 
38 40 40 40 40 32 32 32 30 30 30 31 32 31 31 31 32 31 31 31 32 
>000191_0656_2401 length=52 uaccno=FG74DIE03BVXE7
34 34 34 34 38 38 33 33 33 37 37 37 37 37 37 37 37 37 40 40 40 40 40 40 40 40 40 40 40 40 40 39 39 39 40 39 39 39 39 39 39 39 39 36 36 34 34 37 37 37 37 37 
>000193_0660_2045 length=52 uaccno=FG74DIE03BV9SF
33 33 33 33 36 36 29 29 29 37 37 37 37 37 37 37 37 37 36 36 36 40 40 39 39 38 37 37 39 39 37 37 37 37 37 36 36 40 36 36 37 36 36 26 26 26 26 33 37 37 37 37 
>000194_0628_0911 length=60 uaccno=FG74DIE03BTFR1
28 28 28 28 36 36 32 32 32 36 36 36 36 36 36 36 36 36 40 40 40 40 39 38 37 36 36 36 36 32 28 28 28 26 26 33 36 36 36 36 36 37 36 36 36 36 36 36 36 36 36 36 36 36 36 36 36 36 35 35 
>000198_0594_2578 length=83 uaccno=FG74DIE03BQHLW
22 23 31 31 28 28 28 28 34 37 37 34 34 34 34 34 32 32 28 28 31 31 34 34 33 33 31 33 34 34 34 37 33 31 31 31 33 34 34 33 31 31 31 28 28 32 32 34 34 32 32 32 32 32 32 34 34 34 28 21 
21 22 31 34 34 34 34 34 32 32 32 34 34 34 34 34 34 34 34 34 34 34 34 
>000199_0710_0349 length=276 uaccno=FG74DIE03B0MH7
35 35 35 35 35 35 35 35 35 35 35 35 35 35 35 35 35 35 39 39 38 38 37 37 37 37 37 37 37 36 38 36 36 36 38 40 39 40 39 39 40 39 40 40 40 35 35 35 35 35 35 35 35 35 35 35 35 35 35 35 
35 35 35 35 35 35 35 35 35 35 35 35 35 35 35 35 35 35 35 33 25 25 25 35 35 35 35 35 35 35 35 35 35 35 35 35 35 35 35 35 33 33 33 33 35 35 33 33 33 33 35 35 35 35 35 35 35 35 35 35 
35 35 35 35 35 35 35 35 35 35 35 35 35 35 35 35 35 35 35 35 35 35 35 35 35 35 35 35 35 35 35 35 35 35 35 35 35 33 33 22 22 21 24 24 24 24 21 35 35 35 35 35 35 35 35 35 35 35 35 35 
35 35 35 35 35 35 35 35 35 35 35 35 35 35 35 35 35 35 35 35 35 35 35 35 35 35 35 27 27 27 33 35 27 17 17 17 15 15 22 26 22 13 13 13 13 15 11 15 15 15 15 15 15 15 15 15 28 26 15 15 
15 15 22 15 15 13 13 23 16 10 13 13 13 13 13 13 13 13 13 20 19 13 13 13 13 13 13 22 20 15 15 20 13 13 13 13 
>000200_0674_3692 length=114 uaccno=FG74DIE03BXJA2
32 32 32 32 32 32 32 32 32 32 32 32 32 32 32 32 32 32 32 32 32 36 39 40 40 40 40 40 40 40 40 40 40 40 39 39 39 40 40 40 40 40 40 40 40 32 32 32 32 32 32 32 32 32 32 32 32 32 32 32 
32 32 32 32 32 32 32 32 32 32 32 32 32 32 32 32 32 32 32 32 32 32 32 32 32 32 32 32 32 32 32 32 28 28 23 23 23 30 30 30 23 23 23 27 29 29 26 26 16 0  13 13 21 13 
>000201_0620_0463 length=276 uaccno=FG74DIE03BSP5D
37 37 37 37 37 37 37 37 37 37 37 37 37 37 37 37 37 37 40 40 40 40 40 40 40 40 40 40 40 40 40 40 40 40 40 40 40 40 40 40 40 40 40 40 40 37 37 37 37 37 37 37 37 37 37 37 37 37 37 37 
37 37 37 37 37 37 37 37 37 37 37 37 37 37 37 37 37 37 37 37 37 37 37 37 37 37 37 37 37 37 37 37 37 37 37 37 37 37 37 37 37 37 37 37 37 34 30 30 30 30 38 38 38 38 38 37 37 37 37 37 
37 37 37 37 37 37 37 37 37 37 37 38 38 31 30 30 30 30 38 37 37 37 37 37 37 37 37 37 37 37 37 37 37 37 37 37 37 37 37 37 37 37 37 37 37 37 37 37 37 37 37 37 37 37 37 37 37 37 37 37 
37 37 37 37 37 37 37 37 37 37 37 37 37 37 37 37 37 37 37 37 37 37 37 37 37 37 37 37 37 37 37 37 37 37 37 37 40 40 40 40 40 40 40 40 40 40 40 40 38 38 38 38 40 40 40 40 40 40 40 38 
38 38 38 40 40 32 32 31 31 32 32 32 32 32 32 32 32 32 32 32 32 32 32 32 32 32 32 32 32 31 31 31 25 21 21 20 
>000204_0637_0354 length=257 uaccno=FG74DIE03BT7SK
37 37 37 37 37 37 37 37 37 37 37 37 37 37 37 37 38 38 30 30 30 36 38 39 38 38 38 37 40 40 40 40 40 40 40 40 40 40 40 40 40 40 40 40 40 37 37 37 37 37 37 37 37 37 37 37 37 37 37 37 
37 37 37 37 37 37 37 37 37 37 37 37 37 37 37 37 37 37 37 37 37 37 37 37 37 37 37 37 37 37 37 37 37 37 37 37 37 37 37 37 37 37 37 37 37 37 37 37 37 37 37 37 37 37 37 37 37 37 37 37 
37 37 37 37 37 37 37 37 37 37 37 37 37 37 37 37 37 37 37 37 37 37 37 37 37 37 37 37 37 37 37 37 37 37 37 37 37 37 37 38 38 30 29 29 30 33 33 37 37 37 37 37 37 37 37 37 37 37 37 37 
37 37 37 37 37 37 37 37 37 37 37 37 37 37 37 37 40 38 38 40 37 37 37 37 37 37 37 37 37 38 38 33 33 33 33 33 33 33 33 31 31 30 36 36 36 36 36 36 27 27 28 27 33 31 31 30 36 36 36 36 
36 27 28 28 28 22 22 25 25 30 31 32 31 31 31 31 31 
>000206_0671_0646 length=60 uaccno=FG74DIE03BW7G4
23 23 23 26 33 33 28 28 26 36 36 36 36 36 36 36 36 36 36 36 38 40 36 34 32 32 38 38 38 37 40 40 38 38 38 38 38 38 38 38 38 38 38 38 38 36 36 36 36 36 36 36 36 36 35 35 35 36 36 36 
>000208_0640_0331 length=60 uaccno=FG74DIE03BUG89
34 34 34 34 38 38 30 30 30 37 37 37 37 37 37 37 37 37 40 40 40 40 40 40 40 40 40 40 40 40 40 40 40 39 39 38 38 39 39 39 39 39 38 39 39 37 37 37 37 37 37 37 40 40 38 40 37 37 37 37 
>000210_0716_0378 length=247 uaccno=FG74DIE03B05HO
37 37 37 37 37 37 37 37 37 37 37 37 37 37 37 37 37 37 40 40 40 40 40 40 40 40 40 40 40 40 40 40 40 40 40 40 40 40 40 40 40 40 40 40 40 37 37 37 37 37 37 37 37 37 37 37 37 37 37 37 
37 37 37 37 37 37 37 37 37 37 37 37 37 37 37 37 37 37 37 37 37 37 37 37 37 37 37 37 37 37 37 37 37 37 37 37 37 37 37 37 37 37 37 37 37 37 37 37 37 37 37 37 37 37 37 37 37 37 37 37 
37 37 37 37 37 37 37 37 37 37 37 37 37 37 37 37 37 37 37 37 37 37 37 37 37 37 37 37 37 37 38 38 38 37 37 37 37 37 37 37 37 37 37 37 37 37 37 37 37 37 37 37 37 37 37 37 37 37 37 37 
37 37 37 37 37 37 37 38 38 38 37 37 37 37 37 37 37 37 37 37 37 37 38 38 38 38 38 37 37 37 37 37 28 30 30 38 31 33 33 32 36 36 36 36 36 30 20 20 20 20 20 17 18 37 35 35 32 16 20 22 
27 31 36 36 36 31 28 
>000212_0687_0285 length=252 uaccno=FG74DIE03BYLRJ
24 23 25 28 28 33 33 34 34 34 34 34 34 34 34 34 34 34 40 40 40 40 40 40 40 40 40 40 40 40 40 31 31 31 38 38 40 40 40 40 40 40 40 40 40 34 34 34 34 34 34 34 34 34 34 34 28 25 25 25 
28 34 34 34 34 34 34 34 31 28 28 28 34 34 34 34 34 34 34 34 24 23 23 34 34 34 34 34 34 34 34 34 34 34 34 34 34 34 35 33 28 28 28 28 28 20 19 19 19 19 31 33 33 33 33 33 34 34 34 34 
34 34 34 34 28 28 28 32 32 28 28 22 22 22 21 33 34 34 34 34 34 34 34 34 34 34 33 31 31 31 27 27 27 21 21 21 27 27 27 34 34 34 37 37 37 36 36 34 28 21 21 21 34 34 38 34 34 34 34 34 
34 34 34 34 34 34 34 34 34 34 26 20 20 19 31 31 34 34 34 34 26 26 26 26 30 34 34 33 33 30 30 27 24 32 29 29 21 14 14 14 14 14 14 14 14 14 21 21 28 31 27 29 29 33 33 34 34 34 34 34 
34 34 34 34 34 25 21 21 21 21 21 21 
>000215_0627_3065 length=60 uaccno=FG74DIE03BTD93
23 26 26 26 35 35 26 26 26 35 35 35 35 35 35 35 35 35 40 40 40 40 37 36 35 35 35 35 35 31 23 23 23 23 31 33 35 33 33 33 35 35 35 35 35 33 33 33 33 35 35 35 35 35 35 35 35 35 33 33 
>000219_0691_0356 length=52 uaccno=FG74DIE03BYYGM
30 30 30 30 35 35 35 35 35 35 35 35 35 35 35 35 35 35 38 37 36 36 35 35 35 35 35 33 31 24 24 24 31 33 33 35 35 35 35 35 35 35 35 35 24 23 22 30 29 35 35 35 
>000223_0671_2723 length=51 uaccno=FG74DIE03BW82T
34 34 34 34 38 30 30 30 37 37 37 37 37 37 37 37 37 37 40 40 40 40 40 40 40 40 40 40 40 40 40 40 40 40 40 40 40 40 40 40 40 40 40 40 40 37 37 37 37 37 37 
>000226_0711_0321 length=254 uaccno=FG74DIE03B0PM7
38 38 38 38 37 37 37 37 37 37 37 37 37 37 36 36 36 36 37 36 36 40 37 37 37 37 39 37 37 37 37 38 38 38 39 39 38 39 39 39 38 38 38 38 38 36 33 33 33 37 37 37 37 37 37 37 37 37 37 37 
37 37 37 29 29 29 36 37 37 37 37 37 37 37 37 37 37 37 37 37 37 37 37 37 37 37 37 37 37 37 37 37 37 37 37 37 37 37 37 37 37 37 37 37 37 37 37 37 37 37 37 37 37 37 37 37 37 37 37 37 
37 37 37 37 37 37 36 36 36 36 37 36 36 36 36 37 37 37 37 37 37 37 37 37 37 37 37 37 37 37 37 37 36 36 36 37 37 37 37 37 37 37 37 36 36 36 37 37 37 37 37 37 37 37 37 37 37 37 37 37 
37 37 37 37 37 37 37 33 28 28 28 36 37 37 37 37 37 37 37 37 37 37 37 37 37 37 37 37 36 36 36 37 37 37 37 37 36 36 36 36 36 36 36 36 36 33 30 22 19 19 15 15 17 18 33 35 33 33 16 19 
19 19 26 32 32 30 30 27 22 13 16 16 17 22 
>000229_0664_0418 length=261 uaccno=FG74DIE03BWK6C
37 37 37 37 37 37 37 37 37 37 37 37 37 37 37 37 37 37 40 40 40 40 40 40 40 40 40 40 40 40 40 40 40 40 40 40 40 40 40 40 40 40 40 40 40 37 37 37 37 37 37 37 37 37 37 37 37 37 37 37 
37 37 37 37 37 37 37 37 37 37 37 37 37 37 37 37 37 37 37 37 37 37 37 37 37 37 37 37 37 37 37 37 37 37 37 37 37 37 37 37 37 37 37 37 38 34 32 32 32 32 37 37 37 37 37 37 37 37 37 37 
37 37 37 37 37 37 37 37 37 37 37 37 37 37 37 37 37 37 37 37 37 37 37 37 37 37 37 37 37 37 37 37 37 37 37 37 37 37 37 37 37 37 33 33 33 33 33 37 37 34 34 34 37 37 37 37 37 37 37 37 
37 37 37 37 37 37 37 37 37 37 37 34 34 0  34 38 37 37 37 37 37 37 37 37 37 37 37 37 37 37 37 37 37 37 37 37 36 36 29 29 29 29 29 33 36 36 38 38 38 38 38 38 38 37 37 33 33 33 29 29 
29 37 37 36 36 31 31 31 31 32 31 31 30 25 25 25 28 30 23 23 22 
>000231_0659_0475 length=53 uaccno=FG74DIE03BV5E1
37 37 37 37 37 37 37 37 37 37 37 37 37 37 37 37 37 37 38 38 38 40 40 40 40 40 40 40 40 40 40 40 40 40 40 40 40 40 40 40 40 39 40 40 40 40 40 37 37 37 37 37 37 
>000238_0669_2112 length=51 uaccno=FG74DIE03BW2AA
34 34 34 34 38 30 30 30 37 37 37 37 37 37 37 37 37 37 40 40 40 40 40 40 40 40 40 40 40 40 40 40 40 40 40 40 40 40 40 40 40 40 40 40 40 37 37 37 37 37 37 
>000239_0680_0340 length=254 uaccno=FG74DIE03BXZOM
32 32 32 35 35 35 35 36 36 37 37 37 37 37 37 37 37 37 38 38 38 40 40 40 40 40 40 40 40 40 40 40 40 40 40 40 40 40 40 40 40 40 40 40 40 37 37 37 37 37 37 37 37 37 37 37 37 37 37 37 
37 37 37 37 37 37 37 37 37 37 37 37 37 37 37 37 37 37 37 37 37 37 37 37 37 37 37 37 37 37 36 36 36 37 32 32 32 37 37 37 37 37 37 37 37 37 37 37 37 37 37 37 37 37 37 36 36 36 37 35 
28 28 28 37 37 37 37 37 37 37 37 37 37 37 37 37 37 37 37 37 37 37 37 37 37 37 37 37 37 37 37 37 37 37 37 37 36 36 36 35 35 35 36 36 36 37 37 37 37 36 36 36 36 36 37 37 37 37 37 37 
37 37 37 37 37 37 37 37 36 36 36 36 36 36 35 35 35 35 31 31 31 31 36 22 22 22 36 37 36 36 36 36 32 26 26 28 33 33 33 31 31 31 36 36 36 36 36 34 34 34 34 34 33 33 36 36 36 36 28 28 
28 31 31 33 33 31 31 31 31 25 25 25 26 28 
>000240_0625_0347 length=264 uaccno=FG74DIE03BS5U1
37 37 37 37 37 37 37 37 37 37 37 37 37 37 37 37 37 37 40 38 38 40 40 40 40 40 40 40 40 40 40 40 40 40 40 40 40 40 40 40 40 40 40 40 40 37 37 37 37 37 37 37 37 37 37 37 37 37 37 37 
37 37 37 37 37 37 37 37 37 37 37 37 37 37 37 37 37 37 37 37 37 38 38 38 37 37 37 37 37 37 37 37 37 37 37 37 37 37 37 37 37 37 37 37 37 38 32 32 32 32 37 37 37 37 37 37 37 37 37 37 
37 37 37 37 37 37 37 37 37 37 37 38 38 38 37 37 37 37 37 37 37 37 37 37 37 37 37 37 37 37 37 37 37 34 34 34 38 37 37 37 37 37 37 37 37 37 37 37 38 38 38 37 37 37 37 37 37 37 37 37 
37 37 37 37 37 37 37 37 37 37 37 37 37 37 37 37 37 37 37 37 37 38 38 38 38 38 37 37 37 37 37 37 37 37 37 37 36 36 36 36 36 29 29 29 33 36 36 37 37 37 37 38 37 37 37 37 38 37 37 37 
37 38 33 33 33 28 31 25 25 25 25 25 31 31 30 28 28 28 30 31 31 30 30 30 
>000245_0569_3644 length=52 uaccno=FG74DIE03BOBE2
37 37 37 37 37 37 38 38 38 37 37 37 37 37 37 37 37 37 40 40 40 40 40 40 40 40 40 40 40 40 40 40 39 39 39 39 39 39 39 39 39 39 39 39 36 34 34 38 38 37 37 37 
>000249_0607_1850 length=258 uaccno=FG74DIE03BRL4S
37 37 37 37 37 37 37 37 37 37 37 37 37 37 37 37 37 37 40 40 40 40 40 40 40 40 40 40 40 40 40 40 40 40 40 40 40 40 40 40 40 40 40 40 40 37 37 37 37 37 37 37 37 37 37 37 37 37 37 37 
37 37 37 37 37 37 37 37 37 37 37 37 37 37 37 37 37 37 37 37 37 37 37 37 37 37 37 37 37 37 37 37 37 37 37 37 37 37 37 37 37 37 37 37 37 37 38 38 38 38 37 37 37 37 37 37 37 37 37 37 
37 37 37 37 37 37 37 37 37 37 37 37 37 37 37 37 37 37 37 37 37 37 37 37 37 37 37 37 37 37 37 37 37 37 37 37 37 37 37 37 38 34 31 31 30 30 30 37 37 37 37 37 37 37 37 37 37 37 37 37 
37 37 37 37 37 37 37 37 37 37 37 37 37 37 37 37 37 37 37 37 37 37 37 37 37 37 37 37 37 37 37 37 37 37 37 37 36 36 27 27 25 25 25 31 27 36 36 36 36 36 36 36 36 36 36 29 29 28 28 28 
28 38 36 36 36 31 24 23 23 23 26 23 17 13 13 13 13 17 
>000256_0737_1045 length=48 uaccno=FG74DIE03B20DJ
32 32 32 32 32 32 29 29 29 32 32 32 32 32 33 33 31 28 20 18 17 18 22 28 25 25 27 25 17 17 18 15 18 17 17 17 25 27 27 27 27 27 25 23 15 17 17 17 
>000259_0678_0578 length=53 uaccno=FG74DIE03BXTJO
34 34 38 38 37 37 37 37 37 37 37 37 37 37 37 37 37 37 38 38 38 40 40 40 40 40 40 40 40 40 40 40 40 40 40 40 40 40 40 40 40 40 40 40 40 40 40 37 37 37 37 37 37 
>000266_0635_0344 length=257 uaccno=FG74DIE03BT1GQ
37 37 37 37 37 37 37 37 37 37 37 37 37 37 37 37 37 37 40 40 40 40 40 40 40 40 40 40 40 40 40 40 40 40 40 40 40 40 40 40 40 40 40 40 40 37 37 37 37 37 37 37 37 37 37 37 37 37 37 37 
37 37 37 37 37 37 37 37 37 37 37 37 37 37 37 37 37 37 37 37 37 37 37 37 37 37 37 37 37 37 37 37 37 37 37 37 37 37 37 37 37 37 37 37 37 37 38 38 38 38 37 37 37 37 37 37 37 37 37 37 
37 37 37 37 37 37 37 37 37 37 37 37 37 37 37 37 37 37 37 37 37 37 37 37 37 37 37 37 37 37 37 37 37 37 37 37 37 37 37 37 37 38 26 26 26 26 26 38 37 26 26 26 38 38 37 37 37 37 37 37 
37 37 37 37 37 37 37 37 37 37 37 37 37 37 37 37 37 37 37 37 37 38 38 38 38 37 37 38 38 38 37 37 37 37 37 37 36 36 36 36 36 36 33 29 24 24 33 36 38 38 36 36 36 36 36 33 32 33 29 29 
27 32 33 36 38 31 34 34 34 33 31 25 16 16 16 16 17 
>000268_0663_2417 length=53 uaccno=FG74DIE03BWJJ3
37 37 37 37 37 37 34 34 34 37 37 37 37 37 37 37 37 37 36 36 36 40 40 40 40 40 40 40 40 40 40 40 40 40 40 40 40 40 40 40 39 39 39 39 39 38 38 38 37 37 37 37 37 
>000272_0600_1085 length=252 uaccno=FG74DIE03BQZE3
33 33 34 34 37 37 37 37 37 37 37 37 37 37 37 37 37 37 40 40 40 40 40 40 40 40 40 40 40 40 40 40 40 40 40 40 40 40 40 40 40 40 40 40 40 37 37 37 37 37 37 37 37 37 37 37 37 37 37 37 
37 37 37 37 37 37 37 37 37 37 37 37 37 37 37 37 37 37 37 37 37 37 37 37 37 37 37 37 37 37 37 37 37 37 37 37 37 37 37 37 37 37 37 37 37 37 37 37 37 37 37 37 37 37 37 37 37 37 37 37 
37 37 37 37 37 37 37 37 37 37 37 37 37 37 37 37 37 37 37 37 37 37 37 37 37 37 37 37 37 37 37 37 37 37 37 37 37 37 37 37 37 37 37 37 37 37 37 37 37 37 37 37 37 37 37 37 37 37 37 37 
37 37 37 37 37 37 37 37 37 37 37 37 37 37 37 37 37 37 37 37 37 37 37 37 37 37 37 37 40 38 38 37 37 37 37 37 40 40 40 40 40 40 40 40 38 38 38 38 38 40 38 38 38 38 40 40 40 40 40 38 
38 38 38 38 38 32 32 32 32 32 32 31 
>000274_0633_0342 length=53 uaccno=FG74DIE03BTU44
37 37 37 37 37 37 37 37 37 37 37 37 37 37 37 37 38 34 26 26 28 29 34 39 39 39 39 40 39 39 39 39 40 40 39 39 39 39 39 39 39 37 39 39 36 34 34 34 37 37 37 37 37 
>000276_0658_2264 length=54 uaccno=FG74DIE03BV3MY
31 31 38 38 37 37 37 37 37 37 37 37 37 37 37 37 37 37 36 36 36 40 40 40 40 40 40 40 40 40 40 40 40 40 40 40 40 39 39 39 39 39 39 39 39 34 34 34 38 37 37 37 37 37 
>000280_0654_1381 length=259 uaccno=FG74DIE03BVQBB
37 37 37 37 37 37 37 37 37 37 37 37 37 37 37 37 37 37 40 40 40 40 40 40 40 40 40 40 40 40 40 40 40 40 40 40 40 40 40 40 40 40 40 40 40 37 37 37 37 37 37 37 37 37 37 37 37 37 37 37 
37 37 37 37 37 37 37 37 37 37 37 37 37 37 37 37 37 37 37 37 37 37 37 37 37 37 37 37 37 37 37 37 37 37 37 37 37 37 37 37 37 37 37 37 37 37 37 37 37 37 37 37 37 37 37 37 37 37 37 37 
37 37 37 37 37 37 37 37 37 37 37 38 38 38 37 37 37 37 37 37 37 37 37 37 37 37 37 37 37 37 37 37 37 37 37 38 38 38 37 37 37 37 37 37 37 37 37 37 37 37 37 37 37 37 37 37 37 37 37 37 
37 37 37 37 37 37 37 38 38 38 37 37 37 37 37 37 37 37 37 37 37 37 37 37 37 37 37 37 37 37 37 37 37 37 37 37 40 40 40 40 40 40 40 40 40 40 40 40 40 38 38 36 36 36 36 36 36 36 28 27 
27 31 31 31 31 31 31 28 18 18 18 25 23 22 22 31 31 31 28 
>000284_0690_1563 length=52 uaccno=FG74DIE03BYV8D
37 37 37 37 37 37 38 38 38 37 37 37 37 37 37 37 37 37 40 40 40 40 40 40 40 40 40 40 40 40 40 40 40 40 40 40 40 40 40 40 40 40 40 40 40 37 37 37 37 37 37 37 
>000293_0650_0406 length=262 uaccno=FG74DIE03BVCW4
28 28 28 28 28 28 33 33 38 37 37 37 37 37 37 37 37 37 40 40 40 40 40 40 40 39 39 40 39 39 38 39 39 39 39 39 39 39 39 39 39 37 40 39 39 37 37 37 37 37 37 37 37 37 37 37 37 37 37 37 
37 37 37 37 37 37 37 37 37 37 37 37 37 37 37 37 37 37 37 37 38 38 38 37 37 37 37 37 37 37 37 37 37 37 37 37 37 37 37 37 37 37 37 37 34 26 26 26 26 26 33 33 38 37 37 37 37 37 37 37 
37 37 37 37 37 37 37 37 37 37 37 37 37 37 37 37 37 37 37 37 37 37 37 37 37 37 37 37 37 37 37 37 37 34 34 34 37 37 37 37 37 37 37 37 37 37 37 37 37 37 37 37 37 37 37 37 37 37 37 37 
37 37 37 38 38 38 37 37 37 37 37 37 37 37 37 37 37 37 37 37 37 37 37 37 38 38 38 38 37 37 37 37 37 37 37 37 36 36 36 33 33 33 32 32 33 33 36 36 36 38 38 33 33 33 37 38 38 38 38 38 
38 38 38 38 36 31 31 31 31 31 31 31 30 22 18 18 18 22 25 22 22 22 
>000297_0718_1185 length=60 uaccno=FG74DIE03B1CFN
32 32 32 32 37 37 32 32 32 37 37 37 37 37 37 37 37 37 40 40 40 40 37 39 37 37 37 37 37 32 26 26 26 26 26 33 36 36 36 36 37 37 37 37 37 35 35 35 37 37 37 37 37 37 37 37 37 37 35 35 
>000301_0636_2040 length=52 uaccno=FG74DIE03BT5XM
34 34 34 34 38 38 32 30 30 37 37 37 37 37 37 37 37 37 40 40 40 40 40 40 40 40 40 40 40 40 40 40 40 39 38 39 39 39 39 39 39 39 39 36 36 34 38 37 37 37 37 37 
>000305_0650_0630 length=53 uaccno=FG74DIE03BVC3C
23 23 31 31 26 26 26 26 26 35 36 36 36 36 36 36 36 36 37 37 37 38 36 34 32 32 32 32 36 37 36 36 36 36 36 36 36 36 36 36 36 36 37 37 36 36 36 36 36 36 36 36 36 
>000307_0681_1311 length=60 uaccno=FG74DIE03BX3LD
21 21 21 21 35 35 23 23 20 35 35 35 35 35 35 35 35 35 35 35 35 35 29 24 24 24 33 33 35 35 35 35 33 34 34 35 35 34 34 33 35 35 35 35 35 35 35 35 35 35 35 35 30 30 29 30 33 35 35 35 
>000312_0607_1434 length=252 uaccno=FG74DIE03BRLS8
37 37 37 37 37 37 37 37 37 37 37 37 37 37 37 37 37 37 40 40 40 40 40 40 40 40 40 40 40 40 40 40 40 40 40 40 40 40 40 40 40 40 40 40 40 37 37 37 37 37 37 37 37 37 37 37 37 37 37 37 
37 37 37 37 37 37 37 37 37 37 37 37 37 37 37 37 37 37 37 37 37 37 37 37 37 37 37 37 37 37 37 37 37 37 37 37 37 37 37 37 37 37 37 37 37 37 37 37 37 37 37 37 37 37 37 37 37 37 37 37 
37 37 37 37 37 37 37 37 37 37 37 37 37 37 37 37 37 37 37 37 37 37 37 37 37 37 37 37 37 37 37 37 37 37 37 37 37 37 37 37 37 37 37 37 37 37 37 37 37 37 37 37 37 37 37 37 37 37 37 37 
37 37 37 37 37 37 37 37 37 37 37 37 37 37 37 37 37 37 37 37 37 37 37 37 37 37 37 37 37 38 38 40 37 37 37 37 40 40 38 38 38 38 38 38 38 38 38 29 29 29 29 29 36 36 38 38 38 38 38 38 
38 38 40 40 40 32 32 32 32 32 32 32 
>000313_0610_0404 length=53 uaccno=FG74DIE03BRUHY
37 37 37 37 37 37 34 34 33 37 37 37 37 37 37 37 37 37 38 38 38 40 40 40 40 40 40 40 40 40 40 40 40 40 40 40 40 40 40 40 40 40 40 40 40 37 37 37 37 37 37 37 37 
>000316_0662_0379 length=255 uaccno=FG74DIE03BWETP
37 37 37 37 37 37 37 37 37 37 37 37 37 37 37 37 37 37 35 35 35 36 40 39 39 39 39 40 39 39 40 40 40 40 40 40 40 40 40 40 40 40 40 40 40 37 37 37 37 37 37 37 37 37 37 37 37 37 37 37 
37 37 37 37 37 37 37 37 37 37 37 37 37 37 37 37 37 37 37 37 37 37 37 37 37 37 37 37 37 37 37 37 37 37 37 37 37 37 37 37 37 37 37 38 38 38 37 37 37 37 37 37 37 37 37 37 37 37 37 37 
37 37 37 37 37 37 38 38 38 37 37 37 37 37 37 37 37 37 37 37 37 37 37 37 37 37 37 37 37 37 37 37 37 37 37 37 37 37 38 34 34 22 22 22 22 24 24 34 38 37 37 37 37 37 37 37 37 37 37 37 
40 38 38 37 37 37 37 37 37 37 37 37 37 37 37 37 37 38 38 38 38 37 37 37 37 37 37 37 37 37 37 37 37 37 37 37 36 36 36 37 33 32 32 32 30 15 15 15 15 15 15 17 13 28 32 32 32 32 32 32 
33 31 31 31 26 18 18 18 18 25 28 31 31 31 31 
>000320_0681_3783 length=253 uaccno=FG74DIE03BX5H1
36 36 36 36 36 36 36 36 36 36 36 36 36 36 36 36 36 36 40 39 39 39 40 40 40 40 40 40 40 40 40 36 36 36 40 40 40 40 40 40 40 40 40 40 40 36 37 37 37 36 36 36 36 36 36 36 36 36 36 36 
36 36 36 36 36 36 36 36 36 36 36 35 37 37 36 36 36 36 36 36 36 36 36 36 36 36 36 36 36 36 36 36 36 36 36 36 36 36 36 36 36 36 36 36 35 32 21 26 26 26 22 21 21 31 31 31 36 36 36 36 
36 36 36 36 36 36 35 35 35 36 36 36 36 36 36 36 36 36 36 36 36 36 36 36 36 36 36 36 36 36 36 36 36 36 36 36 36 36 36 35 35 35 35 21 21 22 22 22 22 36 36 36 36 36 36 36 36 36 36 36 
31 31 31 36 36 36 36 36 36 36 36 36 36 36 36 36 36 31 31 31 36 36 36 36 36 36 36 36 36 36 36 36 36 36 31 31 26 25 35 30 35 28 28 24 16 16 16 16 16 16 14 29 29 30 28 24 24 24 25 25 
26 26 35 35 35 25 25 25 25 22 22 22 22 
>000322_0683_3765 length=252 uaccno=FG74DIE03BYBS3
35 35 35 35 26 26 26 26 26 35 35 35 35 35 35 35 35 35 40 39 39 39 39 40 40 40 40 40 40 40 40 40 40 40 39 39 39 40 40 40 40 40 40 40 40 35 35 35 35 35 35 35 35 35 35 35 35 35 35 35 
35 35 35 35 35 35 35 35 35 35 35 35 35 35 35 35 35 35 35 35 35 35 35 35 35 35 35 35 35 35 35 35 35 35 35 35 35 35 35 35 35 35 35 35 35 35 35 35 35 35 35 35 35 35 35 35 35 35 35 35 
35 35 35 35 35 35 35 31 31 31 35 26 26 26 26 30 30 35 35 35 35 35 35 35 35 35 35 35 35 35 33 23 23 23 21 20 20 35 35 35 35 33 33 33 33 35 35 35 35 35 35 35 35 35 35 35 35 35 35 35 
35 29 29 29 29 33 35 33 23 20 20 27 27 35 35 35 35 35 33 27 29 29 33 23 23 20 33 35 35 35 35 35 35 27 27 29 20 19 19 15 15 23 31 31 31 23 15 14 14 14 14 14 15 12 28 30 30 30 15 15 
15 15 15 14 14 13 13 13 21 21 13 13 
>000324_0701_0325 length=54 uaccno=FG74DIE03BZT1J
37 37 37 37 37 37 37 37 37 37 37 37 37 37 37 36 36 36 33 33 33 40 36 39 39 39 39 40 39 39 39 39 38 37 37 37 39 39 36 40 36 36 36 36 40 29 29 29 33 36 37 37 37 37 
>000327_0693_1463 length=52 uaccno=FG74DIE03BY5MX
38 38 38 38 40 40 33 33 33 37 37 37 37 37 37 37 37 37 38 38 38 40 40 39 38 38 39 38 39 38 40 40 40 39 40 40 40 40 40 40 40 40 40 40 40 37 37 37 37 37 37 37 
>000328_0605_1750 length=55 uaccno=FG74DIE03BRFQG
37 37 37 37 37 37 37 37 37 37 37 37 37 37 37 37 37 37 30 30 30 37 37 40 37 37 39 40 39 37 40 40 36 36 36 37 37 37 36 36 36 36 36 37 37 36 29 29 26 37 37 37 37 37 37 
>000329_0654_0349 length=252 uaccno=FG74DIE03BVPIN
28 28 34 35 35 35 35 35 35 35 35 35 35 35 35 32 32 32 32 32 32 35 35 35 35 35 35 35 35 35 36 37 37 37 38 38 38 38 38 38 38 38 38 38 39 35 34 34 34 35 35 35 35 35 35 35 35 35 35 35 
35 35 35 35 35 35 35 35 35 35 35 35 35 35 35 35 35 35 35 35 35 35 35 35 35 35 35 35 35 35 34 34 34 34 35 35 35 35 21 21 21 21 21 20 31 35 31 28 32 33 34 35 35 35 35 35 35 35 35 35 
35 35 35 35 35 35 35 35 35 35 35 35 35 31 30 21 21 21 21 30 31 35 35 35 35 35 35 35 35 35 35 35 35 35 35 35 32 31 24 24 24 34 34 34 35 35 35 35 35 30 30 30 35 35 35 35 35 35 35 35 
35 35 35 35 35 35 35 35 35 29 24 24 21 21 29 33 29 29 29 29 33 29 24 24 24 29 35 35 35 35 35 35 35 35 34 34 31 35 35 35 35 35 26 26 22 22 22 27 27 35 35 35 35 35 32 32 32 33 35 35 
35 35 35 35 37 30 30 30 30 30 30 30 
>000335_0596_2425 length=52 uaccno=FG74DIE03BQNS7
38 38 38 38 34 34 30 30 30 37 37 37 37 37 37 37 37 37 38 38 38 40 40 40 40 40 40 40 40 40 40 40 40 39 39 39 39 39 39 39 39 39 40 40 40 37 37 37 37 37 37 37 
>000337_0650_0426 length=252 uaccno=FG74DIE03BVCXO
37 37 37 37 37 37 37 37 37 37 37 37 37 37 37 37 37 37 40 40 40 40 40 40 40 40 40 40 40 40 40 40 40 40 40 40 40 40 40 40 40 40 40 40 40 37 37 37 37 37 37 37 37 37 37 37 37 37 37 37 
37 37 37 37 37 37 37 37 37 37 37 37 37 37 37 37 37 37 37 37 37 37 37 37 37 37 37 37 37 37 37 37 37 37 37 37 37 37 37 37 37 37 37 37 37 37 37 37 37 37 37 37 37 37 37 37 37 37 37 37 
37 37 37 37 37 37 37 37 37 37 37 37 37 37 37 37 37 37 37 37 37 37 37 37 37 37 37 37 37 37 37 37 37 37 37 37 37 37 37 37 37 37 37 37 37 37 37 37 37 37 37 37 37 37 37 37 37 37 37 37 
37 37 37 37 37 37 37 37 38 38 38 37 37 37 37 37 37 37 37 37 37 37 37 37 37 37 37 37 37 37 37 37 37 37 37 37 40 40 37 36 36 38 36 36 36 36 36 24 24 24 24 24 27 33 36 38 38 38 36 36 
36 38 40 38 38 31 31 31 31 31 31 31 
>000339_0659_0381 length=252 uaccno=FG74DIE03BV5CF
37 37 37 37 30 30 30 30 33 37 37 37 37 37 37 37 37 37 40 40 40 40 40 40 40 40 40 40 40 40 40 37 37 37 40 40 40 40 40 40 40 40 40 40 40 37 37 37 37 37 37 37 37 37 37 37 37 37 37 37 
37 37 37 37 37 37 37 37 37 37 37 37 37 37 37 37 37 37 37 37 37 37 37 37 37 37 37 37 37 37 36 36 36 36 36 36 37 37 37 37 37 37 37 37 37 37 37 37 37 37 37 37 37 37 37 37 37 37 37 37 
37 37 37 37 37 37 37 36 36 36 36 33 28 28 28 33 33 37 37 37 37 37 37 37 37 37 37 37 37 37 37 37 37 37 37 37 36 36 36 37 37 37 37 36 36 36 36 36 37 37 37 37 37 37 37 37 37 37 37 37 
37 36 36 36 37 36 33 26 26 26 26 33 36 37 37 36 36 36 37 37 37 37 37 36 36 36 37 36 28 28 28 36 37 37 36 36 31 31 30 30 30 36 36 36 36 36 30 19 19 19 19 19 17 18 33 36 36 32 19 19 
22 22 27 33 33 31 31 31 31 25 25 25 
>000341_0670_3802 length=261 uaccno=FG74DIE03BW6Q0
37 37 37 37 37 37 37 37 37 37 37 37 37 37 37 37 37 37 40 40 40 40 40 40 40 40 40 40 40 40 40 40 40 40 40 40 40 40 40 40 40 40 40 40 40 37 37 37 37 37 37 37 37 37 37 37 37 37 37 37 
37 37 37 37 37 37 37 37 37 37 37 37 37 37 37 37 37 37 37 37 37 37 37 37 37 37 37 37 37 37 37 37 37 37 37 37 37 37 37 37 36 36 35 32 32 32 36 36 37 36 36 36 36 36 37 37 37 37 37 37 
37 37 37 37 37 37 37 37 37 37 37 37 37 37 37 37 37 37 37 37 37 37 37 37 37 37 37 37 37 35 32 32 32 37 37 37 37 37 37 28 28 30 15 15 15 15 15 21 0  19 19 19 30 30 37 37 37 37 37 37 
37 37 37 37 37 37 37 37 37 37 37 37 37 37 37 37 37 37 37 37 37 33 33 28 28 28 37 37 37 37 37 37 37 37 37 35 31 31 34 34 36 25 24 24 16 18 31 36 36 36 36 36 36 36 36 26 22 22 22 19 
19 26 36 33 33 28 28 28 25 25 25 31 31 34 16 16 16 16 16 21 22 
>000344_0602_1259 length=251 uaccno=FG74DIE03BQ5VH
37 37 37 37 37 37 37 37 37 37 37 37 37 37 37 37 37 37 38 38 38 40 40 40 40 40 40 40 40 40 40 40 40 40 40 40 40 40 40 40 40 40 40 40 40 37 37 37 37 37 37 37 37 37 37 37 37 37 37 37 
37 37 37 37 37 37 37 37 37 37 37 37 37 37 37 37 37 37 37 37 37 37 37 37 37 37 37 37 37 37 37 37 37 37 37 37 37 37 37 37 37 37 37 37 37 37 37 37 37 37 37 37 37 37 37 37 37 37 37 37 
37 37 37 37 37 37 37 37 37 37 37 37 37 37 37 37 37 37 37 37 37 37 37 37 37 37 37 37 37 37 37 37 37 37 37 37 37 37 37 37 37 38 36 36 36 36 36 37 38 34 34 34 37 37 37 37 37 37 37 37 
37 37 37 37 37 37 37 37 37 37 38 38 40 37 37 37 37 37 37 37 37 37 37 40 38 38 38 37 37 37 37 37 37 37 37 37 40 40 40 40 40 38 38 38 38 38 38 38 40 38 38 38 38 38 38 40 40 40 40 40 
38 38 38 38 38 32 32 31 31 25 21 
>000345_0711_0407 length=257 uaccno=FG74DIE03B0PPL
37 37 37 37 37 37 37 37 37 37 37 37 37 37 37 37 37 37 38 38 38 40 40 40 40 40 40 40 40 40 40 40 40 40 40 40 40 40 40 40 40 40 40 40 40 37 37 37 37 37 37 37 37 37 37 37 37 37 37 37 
37 37 37 37 37 37 37 37 37 37 37 37 37 37 37 37 37 37 37 37 37 37 37 37 37 37 37 37 37 37 37 37 37 37 37 37 37 37 37 37 37 37 37 37 37 37 38 38 38 38 37 37 37 37 37 37 37 37 37 37 
37 37 37 37 37 37 37 37 37 37 37 37 37 37 37 37 37 37 37 37 37 37 37 37 37 37 37 37 37 37 37 37 37 37 37 37 37 37 37 38 38 38 37 37 37 37 37 37 37 37 37 37 37 37 37 37 37 37 37 37 
37 37 37 37 37 37 37 37 37 37 37 37 37 37 37 37 37 37 37 37 37 38 38 40 37 37 37 37 37 37 37 37 37 37 37 37 38 38 38 40 40 38 38 38 38 40 40 40 40 38 38 38 38 38 38 38 38 38 33 33 
33 38 37 36 36 31 34 33 31 33 27 24 17 13 13 13 17 
>000351_0673_0395 length=258 uaccno=FG74DIE03BXDLP
36 36 36 36 36 36 36 36 37 37 37 37 37 37 37 37 37 37 38 38 38 40 40 40 40 40 40 40 40 40 40 40 40 40 40 40 40 40 40 40 40 40 40 40 40 37 37 37 37 37 37 37 37 37 37 37 37 37 37 37 
37 37 37 33 33 33 37 37 37 37 37 37 37 37 37 37 37 37 37 37 37 37 37 37 37 37 37 37 37 37 37 37 37 37 37 37 37 37 37 37 37 37 37 37 37 37 37 37 37 37 37 37 37 37 37 37 37 37 37 37 
37 37 37 37 37 37 37 37 37 37 37 37 36 36 36 36 36 37 37 37 37 37 37 37 37 37 37 37 37 37 33 28 28 28 33 26 26 26 35 37 37 37 37 33 33 33 36 37 37 37 37 37 37 37 37 37 37 37 37 37 
37 37 37 37 37 37 37 37 37 37 37 37 37 37 37 37 37 37 37 36 36 36 36 36 37 37 37 37 36 36 36 36 36 36 33 33 27 26 36 36 36 36 36 36 26 26 26 26 19 19 19 19 19 26 26 36 30 30 30 36 
27 28 28 28 26 26 31 31 31 31 31 31 31 23 19 20 19 18 
>000352_0717_0347 length=249 uaccno=FG74DIE03B08ML
37 37 37 37 37 37 37 37 37 37 37 37 37 37 37 37 37 37 40 40 40 40 40 40 39 39 40 40 40 40 40 40 40 40 40 40 40 40 40 40 40 40 40 40 40 37 37 37 37 37 37 37 37 37 37 37 37 37 37 37 
37 37 37 37 37 37 37 37 37 37 37 37 37 37 37 37 37 37 37 37 37 36 36 36 37 37 37 37 37 37 37 37 37 37 37 37 37 36 35 35 35 35 35 37 36 32 32 32 32 32 37 37 37 37 37 37 37 37 37 37 
37 37 37 37 37 37 37 37 37 37 37 37 37 37 37 37 37 37 37 37 37 37 37 37 37 37 37 37 37 37 37 37 37 37 32 32 32 26 26 26 26 37 35 35 35 35 32 32 27 32 32 37 37 37 37 37 37 37 37 37 
37 37 37 37 37 37 37 37 37 36 28 28 28 32 32 32 32 35 37 37 37 37 37 37 37 36 36 36 36 37 37 36 36 36 37 37 29 30 19 19 19 19 19 19 18 26 30 35 35 35 36 36 36 36 33 33 33 33 19 19 
19 26 30 30 29 24 13 13 15 
>000354_0663_1861 length=276 uaccno=FG74DIE03BWI4N
37 37 37 37 37 37 37 37 37 37 37 37 37 37 37 37 37 37 40 40 40 40 40 40 40 40 40 40 40 40 40 40 40 40 40 40 40 40 40 40 40 40 40 40 40 37 37 37 37 37 37 37 37 37 37 37 37 37 37 37 
37 37 37 37 37 37 37 37 37 37 37 37 37 37 37 37 37 37 37 37 37 37 37 37 37 37 37 37 37 37 37 37 37 37 37 37 37 37 37 37 37 37 37 37 38 34 32 32 32 32 38 38 37 37 37 37 37 37 37 37 
37 37 37 37 37 37 37 37 37 37 37 38 38 28 28 28 28 28 38 37 37 37 37 37 37 37 37 37 37 37 37 37 37 37 37 37 37 37 37 37 37 37 37 37 37 37 37 37 37 37 37 37 37 37 37 37 37 37 37 37 
37 37 37 37 37 37 37 37 37 37 37 37 37 37 37 37 37 37 37 37 37 37 37 37 37 37 37 37 37 37 37 37 37 37 37 37 40 40 40 40 38 38 38 38 38 38 38 38 36 36 36 36 36 36 36 36 24 24 24 24 
24 27 24 36 36 31 31 31 31 31 31 31 32 32 32 32 32 32 32 32 31 31 31 32 32 31 31 32 31 31 31 31 25 21 21 20 
>000355_0645_0413 length=297 uaccno=FG74DIE03BUW4F
28 28 34 34 34 34 34 34 34 34 34 34 34 34 34 34 34 34 36 36 36 39 40 40 40 40 40 40 40 40 40 40 40 40 40 40 40 40 40 40 40 40 40 40 40 34 34 34 34 34 34 34 34 34 34 34 34 34 34 34 
34 34 34 34 34 34 34 40 34 34 34 34 34 34 34 34 34 34 34 34 34 34 34 34 34 34 34 34 33 33 23 23 23 28 32 34 34 34 34 34 34 34 34 34 34 34 34 34 34 34 34 34 34 34 34 34 34 34 34 34 
34 34 34 34 34 34 34 34 34 34 34 34 34 32 31 31 34 34 34 34 34 34 34 34 34 34 34 34 34 27 27 27 34 34 27 27 27 31 34 34 34 34 34 34 34 34 34 34 34 34 34 34 34 34 34 34 34 34 35 31 
19 17 17 17 0  17 16 16 16 16 16 16 13 13 16 14 14 14 15 23 13 13 13 16 16 17 23 23 23 25 24 23 16 13 15 30 24 24 21 21 21 17 20 24 24 21 24 14 17 17 24 17 14 14 14 19 21 21 21 28 
24 14 11 11 11 13 13 18 18 18 13 13 13 13 13 13 13 13 13 13 13 13 13 13 13 9  9  9  9  13 13 13 13 24 22 13 13 13 13 13 13 13 18 13 13 16 16 19 19 19 13 13 13 13 13 9  9  
>000361_0647_0325 length=53 uaccno=FG74DIE03BU3DJ
24 24 28 28 38 38 37 37 37 37 37 37 37 37 37 40 40 40 38 38 38 39 39 39 39 39 39 40 40 40 40 40 40 40 40 40 39 39 39 39 39 39 39 39 39 34 34 34 37 37 37 37 37 
>000368_0699_0358 length=264 uaccno=FG74DIE03BZNQW
38 38 38 38 38 38 37 37 37 37 37 37 37 37 37 37 37 37 40 40 40 40 40 40 40 40 40 40 40 40 40 40 40 40 40 40 40 40 40 40 40 40 40 40 40 37 37 37 37 37 37 37 37 37 37 37 37 37 37 37 
37 37 37 37 37 37 37 37 37 37 37 37 37 37 37 37 37 37 37 37 37 37 37 37 37 37 37 37 37 37 37 37 37 37 37 37 37 37 37 37 38 38 38 37 37 38 32 32 30 32 38 37 37 37 37 37 37 37 37 37 
37 37 37 37 37 37 37 37 37 37 37 31 31 31 37 37 37 37 37 37 37 37 37 37 37 37 37 37 37 37 37 38 38 26 24 24 24 30 32 32 32 32 15 22 22 22 22 34 33 37 37 37 37 37 37 37 37 37 37 37 
37 37 37 37 37 37 37 37 37 37 37 37 38 38 38 38 38 37 37 38 38 30 30 30 33 38 37 37 37 37 37 37 37 37 37 37 30 30 22 22 22 20 20 20 18 36 36 36 36 36 32 33 33 36 31 28 28 28 31 31 
36 36 36 36 36 31 31 31 31 30 30 28 22 22 22 25 25 28 31 31 31 28 28 28 
>000370_0691_3688 length=251 uaccno=FG74DIE03BY006
37 37 37 37 37 37 37 37 37 37 37 37 37 37 37 37 37 37 40 40 40 40 40 40 40 40 40 40 40 40 40 39 39 40 40 40 40 40 40 40 40 40 40 40 40 37 37 37 37 37 37 37 37 37 37 37 37 36 36 36 
37 37 37 37 37 37 37 37 37 37 37 37 37 37 37 37 37 37 37 37 37 37 37 37 37 37 37 37 37 37 37 37 37 37 37 37 37 37 37 37 32 32 32 36 37 37 35 35 35 35 37 37 37 37 37 37 37 37 37 37 
37 37 37 37 32 32 32 32 36 37 37 37 37 37 37 37 37 37 37 37 37 37 37 37 37 37 37 37 37 37 37 37 37 28 28 28 35 35 36 37 37 36 35 35 35 35 35 35 35 37 37 37 37 37 37 37 37 37 37 37 
37 37 37 36 36 36 37 37 37 37 37 36 36 36 37 37 37 37 37 37 37 37 37 35 35 35 35 37 37 37 37 37 37 37 37 35 32 33 38 36 36 33 33 33 33 33 33 36 37 37 36 36 33 33 33 33 36 36 36 36 
36 36 36 36 33 25 25 25 22 22 22 
>000371_0608_1597 length=279 uaccno=FG74DIE03BRO3J
37 37 37 37 37 37 37 37 37 37 37 37 37 37 37 37 37 37 40 40 40 40 40 40 40 40 40 40 40 40 40 40 40 40 40 40 40 40 40 40 40 40 40 40 40 37 37 37 37 37 37 37 37 37 37 37 37 37 37 37 
37 37 37 37 37 37 37 37 37 37 37 37 37 37 37 37 37 37 37 37 37 37 37 37 37 37 37 37 37 37 37 37 37 37 37 37 37 37 37 37 37 37 37 37 37 37 37 37 37 37 37 37 37 37 37 37 37 37 37 37 
37 37 37 37 37 37 37 37 37 37 37 37 37 37 37 37 37 37 37 37 37 37 37 37 37 37 37 37 37 37 37 37 37 37 37 38 38 38 38 38 37 37 37 37 37 37 37 37 37 37 37 37 37 37 37 37 37 37 37 37 
37 37 37 37 37 37 37 37 37 37 37 37 37 37 37 37 38 38 38 40 37 37 37 37 37 37 37 37 37 37 37 37 37 37 37 37 40 40 38 38 38 38 38 40 40 40 40 40 40 40 40 40 40 40 40 40 40 40 40 38 
38 38 38 38 40 32 32 32 32 32 32 32 32 32 32 32 32 32 31 31 31 25 25 25 25 30 30 23 23 22 28 31 31 28 28 28 28 28 31 
>000374_0663_0354 length=252 uaccno=FG74DIE03BWHYS
25 25 25 25 26 26 26 25 25 36 37 37 37 37 37 37 37 37 40 40 40 40 40 40 40 40 40 40 40 40 40 38 38 38 40 40 40 40 40 40 40 40 40 40 40 37 37 37 37 37 37 37 37 37 37 37 37 37 37 37 
37 37 37 37 37 37 37 37 37 37 37 37 37 37 37 37 37 37 37 37 37 37 37 37 37 37 37 37 37 37 37 37 37 37 37 37 37 37 37 37 37 37 37 37 37 37 37 37 37 37 37 37 37 37 37 37 37 37 37 37 
37 37 37 37 37 37 37 37 37 37 37 37 37 37 37 37 37 37 37 37 37 37 37 37 37 37 37 37 37 37 37 37 37 37 37 37 37 37 37 37 37 37 37 37 37 37 37 37 37 37 37 37 37 37 37 37 37 37 37 37 
37 37 37 37 37 37 37 37 37 37 37 37 37 37 37 37 37 37 37 37 37 37 37 37 37 37 37 37 33 33 33 33 36 37 37 37 36 36 36 36 36 36 36 36 36 32 26 19 19 19 19 15 26 18 37 35 26 26 26 26 
26 19 19 19 19 22 22 22 22 22 22 22 
>000378_0628_2295 length=52 uaccno=FG74DIE03BTGUH
18 19 19 19 19 20 20 20 32 33 37 34 34 34 34 34 34 31 33 33 36 36 37 36 36 35 35 35 34 32 33 33 35 33 33 32 32 34 35 35 36 36 36 33 33 30 30 32 34 34 34 34 
>000381_0598_2495 length=52 uaccno=FG74DIE03BQT6P
33 33 33 33 33 33 28 28 28 36 37 37 37 37 37 37 37 37 38 40 40 40 38 37 37 37 38 38 38 37 39 38 38 37 37 39 39 39 38 38 38 39 39 33 33 33 37 37 37 37 37 37 
>000382_0593_2924 length=52 uaccno=FG74DIE03BQEPQ
26 29 33 33 37 37 37 37 37 37 37 37 37 37 37 37 37 37 36 36 36 40 40 40 40 40 40 40 40 40 40 40 40 40 40 40 40 40 40 40 40 40 40 40 39 40 37 37 37 37 37 37 
>000384_0668_0402 length=248 uaccno=FG74DIE03BWXS0
37 37 37 37 37 37 37 37 37 37 37 37 37 37 37 37 37 37 40 40 40 40 40 40 40 40 40 40 40 40 40 40 40 40 40 40 40 40 40 40 40 40 40 40 40 37 37 37 37 37 37 37 37 37 37 37 37 37 37 37 
37 37 37 37 37 37 37 37 37 37 37 37 37 37 37 37 37 37 37 37 37 37 37 37 37 37 37 37 37 37 37 37 37 37 37 37 37 32 30 30 37 37 37 37 37 34 28 30 30 30 38 37 37 37 37 37 37 37 37 37 
37 37 37 37 37 37 37 37 37 37 37 37 37 37 37 37 37 37 37 37 37 37 37 37 37 37 37 37 37 37 37 37 37 37 37 37 37 37 37 37 37 37 37 37 37 37 37 37 37 38 38 38 38 38 37 37 37 37 37 37 
37 37 37 37 37 37 37 37 37 37 37 37 37 37 37 37 37 37 37 37 37 37 37 37 37 37 37 37 37 37 37 37 37 37 37 37 40 40 40 40 40 40 40 40 40 40 40 40 40 40 40 40 38 38 36 36 36 36 36 33 
31 30 18 26 26 23 23 17 
>000386_0603_2255 length=261 uaccno=FG74DIE03BQ9SX
37 37 37 37 37 37 37 37 37 37 37 37 37 37 37 37 37 37 40 40 40 40 40 40 40 40 40 40 40 40 40 40 40 40 40 40 40 40 40 40 40 40 40 40 40 37 37 37 37 37 37 37 37 37 37 37 37 37 37 37 
37 37 37 37 37 37 37 37 37 37 37 37 37 37 37 37 37 37 37 37 37 37 37 37 37 37 37 37 37 37 37 37 37 37 37 37 37 37 37 37 37 37 37 37 37 37 37 37 37 37 37 37 37 37 37 37 37 37 37 37 
37 37 37 37 37 37 37 37 37 37 37 37 37 37 37 37 37 37 37 37 37 37 37 37 37 37 37 37 37 37 37 37 37 37 37 37 37 37 37 38 38 38 36 36 37 37 36 38 33 34 34 37 37 37 37 37 37 37 37 37 
37 37 37 37 37 37 37 37 37 37 37 37 37 37 37 37 37 37 37 37 37 37 37 37 37 37 37 37 37 37 37 37 37 37 37 37 38 38 38 38 38 38 38 38 38 36 37 37 37 37 37 38 37 37 37 37 37 38 33 33 
33 38 38 36 36 31 31 31 31 32 31 31 30 21 21 21 25 28 30 30 30 
>000390_0616_0439 length=257 uaccno=FG74DIE03BSDHL
37 37 37 37 37 37 37 37 37 37 37 37 37 37 37 37 37 37 38 38 38 40 40 40 40 40 40 40 40 40 40 40 40 40 40 40 40 40 40 40 40 40 40 40 40 37 37 37 37 37 37 37 37 37 37 37 37 37 37 37 
37 37 37 37 37 37 37 37 37 37 37 37 37 37 37 37 37 37 37 37 37 37 37 37 37 37 37 37 37 37 37 37 37 37 37 37 37 37 37 37 37 37 37 37 37 38 33 33 33 33 37 37 37 37 37 37 37 37 37 37 
37 37 37 37 37 37 37 37 37 37 37 37 37 37 37 37 37 37 37 37 37 37 37 37 37 37 37 37 37 37 37 37 37 37 37 37 37 37 37 37 37 38 31 31 31 30 30 37 37 37 37 37 37 37 37 37 37 37 37 37 
37 37 37 37 37 37 37 37 37 37 37 37 37 37 37 37 37 37 37 37 37 38 38 34 34 34 37 37 37 37 37 37 37 37 37 37 38 38 38 40 40 38 38 38 38 38 38 38 40 40 38 38 38 40 40 40 40 40 40 40 
38 38 33 33 33 28 31 30 30 30 30 31 25 16 16 16 17 
>000392_0673_1067 length=60 uaccno=FG74DIE03BXD4D
23 23 26 26 35 35 28 28 28 36 37 37 37 37 37 37 37 37 40 40 40 40 38 38 38 38 39 39 38 40 40 38 37 37 37 38 38 38 38 38 38 40 38 38 38 37 37 37 37 37 37 37 35 35 35 36 36 37 37 37 
>000393_0634_3485 length=60 uaccno=FG74DIE03BT0P7
26 26 26 26 35 35 28 28 28 37 37 37 37 37 37 37 37 37 36 38 38 40 37 35 33 33 38 38 38 37 38 37 37 37 37 38 38 38 38 38 38 38 38 38 38 37 37 37 37 37 37 37 37 37 36 36 36 37 37 37 
>000395_0714_0420 length=252 uaccno=FG74DIE03B0Y7A
37 37 37 37 34 34 33 33 33 37 37 37 37 37 37 37 37 37 40 40 40 40 40 40 40 40 40 40 40 40 40 40 40 40 40 40 40 40 40 40 40 40 40 40 40 37 37 37 37 37 37 37 37 37 37 37 37 37 37 37 
37 37 37 38 38 38 37 37 37 37 37 37 37 37 37 37 37 37 37 37 37 37 37 37 37 37 37 37 37 37 37 37 37 37 37 37 37 37 37 37 40 40 38 37 37 37 37 37 37 37 37 37 37 37 37 37 37 37 37 37 
37 37 37 37 37 37 37 38 38 38 37 37 37 37 37 37 37 37 37 37 37 37 37 37 37 37 37 37 37 37 37 37 37 37 37 37 37 37 37 37 37 37 37 37 37 37 37 37 37 37 37 37 37 37 37 37 37 37 37 37 
37 37 37 37 37 37 37 37 34 34 34 37 37 37 37 37 37 37 37 37 37 37 37 37 37 37 37 37 37 37 37 37 37 37 37 37 40 40 40 40 40 40 38 38 38 37 36 33 33 33 29 29 29 33 36 38 38 38 38 36 
36 38 38 38 36 31 31 31 31 31 31 31 
>000396_0619_2130 length=264 uaccno=FG74DIE03BSN9W
37 37 37 37 37 37 37 37 37 37 37 37 37 37 37 37 37 37 40 40 40 40 40 40 40 40 40 40 40 40 40 40 40 40 40 40 40 40 40 40 40 40 40 40 40 37 37 37 37 37 37 37 37 37 37 37 37 37 37 37 
37 37 37 37 37 37 37 37 37 37 37 37 37 37 37 37 37 37 37 37 37 37 37 37 37 37 37 37 37 37 37 37 37 37 37 37 37 37 37 37 37 37 37 37 37 37 37 37 37 37 37 37 37 37 37 37 37 37 37 37 
37 37 37 37 37 37 37 37 37 37 37 37 37 37 37 37 37 37 37 37 37 37 37 37 37 37 37 37 37 37 37 37 37 37 37 37 37 37 37 37 37 37 37 37 37 37 37 37 37 38 38 38 37 37 37 37 37 37 37 37 
37 37 37 37 37 37 37 37 37 37 37 37 37 37 37 37 37 37 37 37 37 37 37 37 37 37 37 37 37 37 37 37 37 37 37 37 38 38 33 33 33 33 33 36 36 36 37 36 36 38 36 36 36 36 36 28 28 28 28 28 
29 33 36 36 38 31 32 32 32 32 32 32 32 32 32 32 32 32 32 31 31 31 31 31 
>000397_0718_0363 length=94 uaccno=FG74DIE03B1BST
32 32 32 32 32 32 32 32 32 32 32 32 32 32 32 32 32 32 40 40 40 39 32 36 33 33 40 40 40 40 32 33 33 33 40 40 40 40 40 40 40 40 40 40 40 32 32 32 32 32 32 32 32 32 32 32 32 32 32 32 
32 32 32 32 32 32 32 32 32 32 32 24 24 24 31 30 32 32 32 32 23 19 0  0  18 23 30 29 29 29 22 17 17 17 
>000399_0609_1776 length=252 uaccno=FG74DIE03BRSEA
37 37 37 37 37 37 37 37 37 37 37 37 37 37 37 37 37 37 40 40 40 40 40 40 40 40 40 40 40 40 40 40 40 40 40 40 40 40 40 40 40 40 40 40 40 37 37 37 37 37 37 37 37 37 37 37 37 37 37 37 
37 37 37 37 37 37 37 37 37 37 37 37 37 37 37 37 37 37 37 37 37 37 37 37 37 37 37 37 37 37 37 37 37 37 37 37 37 37 37 37 37 37 37 37 37 37 37 37 37 37 37 37 37 37 37 37 37 37 37 37 
37 37 37 37 37 37 37 37 37 37 37 37 37 37 37 37 37 37 37 37 37 37 37 37 37 37 37 37 37 37 37 37 37 37 37 31 31 31 37 37 37 37 37 37 37 37 37 37 37 37 37 37 37 37 37 37 37 37 37 37 
37 37 37 37 37 37 37 37 37 37 37 37 37 37 37 37 37 37 37 37 37 37 37 37 37 37 37 37 37 37 37 37 37 37 37 37 40 40 40 40 38 38 38 38 38 37 36 29 29 29 29 29 36 36 36 36 36 37 37 37 
38 38 38 38 36 31 31 31 31 31 31 31 
>000401_0701_0417 length=256 uaccno=FG74DIE03BZT33
37 37 37 37 37 37 37 37 37 37 37 37 37 37 37 37 37 37 40 40 40 40 40 40 40 40 40 40 40 40 40 40 40 40 40 40 40 40 40 40 40 40 40 40 40 37 37 37 37 37 37 37 37 37 37 37 37 37 37 37 
37 37 37 37 37 37 37 37 37 37 37 37 37 37 37 37 37 37 37 37 37 37 37 37 37 37 37 37 37 37 37 37 37 37 37 37 37 37 37 37 37 37 37 37 37 37 37 37 37 37 37 37 37 37 37 37 37 37 37 37 
37 40 40 38 37 37 37 37 37 37 37 37 37 37 37 37 37 37 37 37 37 37 37 37 37 37 37 37 37 37 37 37 37 37 37 37 37 37 37 37 37 37 37 37 37 37 37 37 37 37 37 37 37 37 37 37 37 37 37 37 
37 37 37 37 37 37 37 37 37 37 37 37 37 37 37 37 37 37 37 37 37 37 37 37 37 37 37 37 34 34 34 40 37 37 37 37 40 40 38 38 38 40 40 40 40 40 40 38 38 38 38 38 38 38 40 40 40 40 40 40 
40 38 38 38 38 32 32 32 32 32 32 32 23 23 23 23 
>000406_0713_1748 length=53 uaccno=FG74DIE03B0W2E
23 23 23 23 25 26 26 26 26 36 36 36 36 36 36 36 36 36 36 36 36 40 39 38 38 38 38 36 36 36 36 36 36 37 36 36 36 36 36 36 36 38 38 38 38 36 36 36 36 36 36 36 36 
>000407_0658_2000 length=252 uaccno=FG74DIE03BV3FM
37 37 37 37 37 37 37 37 37 37 37 37 37 37 37 37 37 37 40 40 40 40 40 40 40 40 40 40 40 40 40 40 40 40 40 40 40 40 40 40 40 40 40 40 40 37 37 37 37 37 37 37 37 37 37 37 37 37 37 37 
37 37 37 37 37 37 37 37 37 37 37 37 37 37 37 37 37 37 37 37 37 37 37 37 37 37 37 37 37 37 37 37 37 37 37 37 37 37 37 37 37 37 37 37 37 37 37 37 37 37 37 37 37 37 37 37 37 37 37 37 
37 37 37 37 37 37 37 37 37 37 37 37 37 37 37 37 37 37 37 37 37 37 37 37 37 37 37 37 37 37 37 37 37 37 37 37 37 37 37 37 37 37 37 37 37 37 37 37 37 37 37 37 37 37 37 37 37 37 37 37 
37 37 37 37 37 37 37 37 37 37 37 37 37 37 37 37 37 37 37 37 37 37 37 37 37 37 37 37 37 38 38 38 37 37 37 37 40 38 38 38 38 38 36 36 36 36 33 29 29 29 29 29 33 36 36 38 38 38 38 38 
40 40 40 40 40 32 32 32 32 32 32 32 
>000409_0652_2007 length=248 uaccno=FG74DIE03BVKG5
37 37 37 37 37 37 37 37 37 37 37 37 37 37 37 37 37 37 40 40 40 40 40 40 40 40 40 40 40 40 40 40 40 40 40 40 40 40 40 40 40 40 40 40 40 37 38 38 38 37 37 37 37 37 37 37 37 37 37 37 
37 37 37 37 37 37 37 37 37 37 37 37 37 37 37 37 37 37 37 37 37 37 37 37 37 37 37 37 37 37 37 37 37 37 37 37 37 37 37 37 37 37 37 37 37 37 37 37 37 37 37 37 37 37 37 37 37 37 37 37 
37 37 37 37 37 37 37 37 37 37 37 37 37 37 37 37 37 37 37 37 37 37 37 37 37 37 37 37 37 37 37 37 37 37 37 37 37 37 37 37 37 37 37 37 37 37 37 37 37 37 37 37 37 37 37 37 37 37 37 37 
37 37 37 37 37 37 37 37 37 37 37 37 37 37 37 37 37 37 37 37 37 37 37 37 37 37 37 37 40 38 38 37 37 37 37 37 38 38 37 36 36 36 36 36 36 36 33 27 27 27 27 27 32 36 36 38 38 38 36 37 
38 38 38 38 38 32 32 32 
>000413_0676_1890 length=248 uaccno=FG74DIE03BXN8K
37 37 37 37 37 37 37 37 37 37 37 37 37 37 37 37 37 37 40 40 40 40 40 40 40 40 40 40 40 40 40 40 40 40 40 40 40 40 40 40 40 40 40 40 40 37 37 37 37 37 37 37 37 37 37 37 37 37 37 37 
37 37 37 37 37 37 37 37 37 37 37 37 37 37 37 37 37 37 37 37 37 37 37 37 37 37 37 37 37 37 37 37 37 37 37 37 37 37 37 37 37 37 37 37 37 37 37 37 37 37 37 37 37 37 37 37 37 37 37 37 
37 37 37 37 37 37 37 37 37 37 37 37 37 37 37 37 37 37 37 37 37 37 37 37 37 37 37 37 37 37 37 37 37 37 37 37 37 37 37 37 37 37 37 37 37 37 37 37 37 37 37 37 37 37 37 37 37 37 37 37 
37 37 37 37 37 37 37 37 37 37 37 37 37 37 37 37 37 37 37 37 37 37 37 37 37 37 37 37 37 37 37 37 37 37 37 37 40 40 40 40 40 38 38 38 38 38 38 29 29 29 29 29 38 38 38 40 40 40 38 40 
40 40 40 40 40 32 32 30 
>000417_0642_0361 length=264 uaccno=FG74DIE03BUNLN
37 37 37 37 37 37 37 37 37 37 37 37 37 37 37 37 37 37 40 40 40 40 40 40 40 40 40 40 40 40 40 40 40 40 40 40 40 40 40 40 40 40 40 40 40 37 37 37 37 37 37 37 37 37 37 37 37 37 37 37 
37 37 37 37 37 37 37 37 37 37 37 37 37 37 37 37 37 37 37 37 38 38 38 37 37 37 37 37 37 37 37 37 37 37 37 37 37 37 37 37 37 37 37 37 37 37 37 37 37 37 37 37 37 37 37 37 37 37 37 37 
37 37 37 37 38 38 38 37 37 37 37 37 37 37 37 37 37 37 37 37 37 37 37 37 37 37 37 37 37 37 40 38 38 37 37 37 37 37 37 37 37 38 22 22 22 22 22 24 19 24 24 24 38 38 37 37 37 37 37 37 
37 37 37 37 37 37 37 37 37 37 38 38 40 37 37 37 37 37 37 37 37 38 33 31 31 31 33 37 37 37 37 37 37 37 37 37 38 38 38 38 38 29 29 29 33 36 36 38 36 36 36 36 36 36 33 28 28 28 31 31 
36 36 36 31 31 25 31 31 31 31 31 31 31 31 22 22 22 22 23 26 30 31 31 31 
>000421_0717_0319 length=273 uaccno=FG74DIE03B08LT
37 37 37 37 33 33 33 33 33 37 37 37 37 37 37 37 37 37 40 40 40 40 40 40 40 40 40 40 40 40 40 40 40 40 40 40 40 40 40 40 40 40 40 40 40 37 37 37 37 37 37 37 37 37 37 37 37 37 37 37 
37 37 37 38 38 38 37 37 37 37 37 37 37 37 37 37 37 37 37 37 37 37 37 37 37 37 37 37 37 37 37 37 37 37 37 37 37 37 37 37 37 37 37 37 37 37 37 37 37 37 37 37 37 37 37 37 37 37 37 37 
37 37 37 37 37 37 37 37 37 37 37 37 37 37 37 37 37 37 37 37 37 37 37 37 37 37 37 37 37 37 37 37 37 36 36 28 28 28 28 28 28 37 37 37 37 37 37 37 37 37 37 37 37 36 36 36 36 36 37 37 
37 33 33 33 33 36 36 36 36 36 37 37 37 37 37 37 37 37 36 36 36 36 36 36 37 37 37 37 37 37 37 37 37 37 37 37 27 24 24 22 22 19 26 26 26 26 30 32 30 30 30 31 36 36 36 36 36 36 31 31 
31 36 36 36 36 28 25 25 22 22 22 25 31 32 31 29 29 29 32 28 18 18 16 16 16 16 22 29 27 26 24 22 22 
>000423_0578_3386 length=60 uaccno=FG74DIE03BO3NW
32 32 32 32 36 36 35 35 35 36 36 36 36 36 36 36 36 36 40 40 40 40 40 39 37 36 36 36 36 32 26 26 26 26 32 36 36 35 35 36 36 37 36 36 36 35 35 35 36 36 36 36 36 36 36 36 36 36 35 35 
>000424_0611_1866 length=264 uaccno=FG74DIE03BRYSC
37 37 37 37 37 37 37 37 37 37 37 37 37 37 37 37 37 37 40 40 40 40 40 40 40 40 40 40 40 40 40 40 40 40 40 40 40 40 40 40 40 40 40 40 40 37 37 37 37 37 37 37 37 37 37 37 37 37 37 37 
37 37 37 37 37 37 37 37 37 37 37 37 37 37 37 37 37 37 37 37 38 38 38 37 37 37 37 37 37 37 37 37 37 37 37 37 37 37 37 37 37 37 37 37 37 37 37 37 37 37 37 37 37 37 37 37 37 37 37 37 
37 37 37 37 37 37 37 37 37 37 37 37 37 37 37 37 37 37 37 37 37 37 37 37 37 37 37 37 37 37 37 37 37 38 38 38 37 37 37 37 37 37 37 37 37 37 37 37 37 37 37 37 37 37 37 37 37 37 37 37 
37 37 37 37 37 37 37 37 37 37 37 37 37 37 37 37 37 37 37 37 37 37 37 37 37 37 37 37 37 37 37 37 37 37 37 37 36 36 36 36 36 36 36 36 36 36 37 37 37 38 38 38 38 38 38 38 38 38 38 38 
38 37 33 33 33 31 31 31 28 28 28 30 32 31 31 31 28 25 26 26 30 30 30 30 
>000429_0601_1162 length=257 uaccno=FG74DIE03BQ2M0
37 37 37 37 37 37 37 37 37 37 37 37 37 37 37 37 37 37 40 40 40 40 40 40 40 40 40 40 40 40 40 40 40 40 40 40 40 40 40 40 40 40 40 40 40 37 37 37 37 37 37 37 37 37 37 37 37 37 37 37 
37 37 37 37 37 37 37 37 37 37 37 37 37 37 37 37 37 37 37 37 37 37 37 37 37 37 37 37 37 37 37 37 37 37 37 37 37 37 37 37 40 38 38 37 37 37 37 37 37 37 37 37 37 37 37 37 37 37 37 37 
37 37 37 37 37 37 37 37 37 37 37 37 37 37 37 37 37 37 37 37 37 37 37 37 37 37 37 37 37 38 38 33 33 33 34 26 26 26 33 37 38 38 38 38 38 38 37 37 37 37 37 37 37 37 37 37 37 37 37 37 
37 37 37 37 37 37 38 31 31 31 38 37 37 37 37 37 37 37 37 37 37 37 37 37 37 37 37 37 37 37 37 37 37 38 38 38 38 38 40 40 40 40 40 40 38 38 38 38 40 40 38 38 38 38 36 37 38 38 38 38 
38 38 38 38 33 31 31 31 31 31 31 31 23 21 21 21 20 
>000437_0659_0384 length=254 uaccno=FG74DIE03BV5CI
36 36 36 36 36 36 36 36 36 36 36 36 36 36 36 36 36 36 38 38 38 39 40 40 40 40 40 40 40 40 40 40 40 40 40 40 40 40 40 40 40 40 40 40 40 36 36 36 36 36 36 36 36 36 36 36 36 36 36 36 
36 36 36 36 36 36 36 36 36 36 36 36 36 36 36 36 36 36 36 36 36 36 36 36 36 36 36 36 36 36 36 36 36 36 36 36 36 36 36 36 28 28 28 28 28 32 36 36 36 36 36 36 36 36 36 36 36 36 36 36 
36 36 36 36 36 36 36 36 36 36 36 36 36 36 36 36 36 36 36 36 36 36 36 36 36 36 36 36 36 36 36 36 35 28 28 28 28 32 32 32 36 36 36 36 36 36 36 36 36 36 36 36 36 36 36 36 36 36 36 36 
36 36 36 36 36 36 36 36 36 36 36 36 36 36 36 36 36 36 36 36 36 36 36 36 36 36 36 36 36 36 36 36 36 36 36 36 35 35 35 35 35 35 34 34 35 35 35 35 35 35 35 35 35 35 26 26 22 22 19 19 
25 29 30 30 37 26 26 21 13 13 0  13 13 14 
>000438_0683_0364 length=247 uaccno=FG74DIE03BX86M
37 37 37 37 37 37 37 37 37 37 37 37 37 37 37 37 37 37 38 38 38 40 40 40 40 40 40 40 40 40 40 40 40 40 40 40 40 40 40 40 40 40 40 40 40 37 37 37 37 37 37 37 37 37 37 37 37 37 37 37 
37 37 37 37 37 37 37 37 37 37 37 37 37 37 37 37 37 37 37 37 37 37 37 37 37 37 37 37 37 37 37 37 37 37 37 37 37 37 37 37 37 37 37 37 37 37 37 37 37 37 37 37 37 37 37 37 37 37 37 37 
37 37 37 37 37 37 37 38 38 38 37 37 38 38 38 37 37 37 37 37 37 37 37 37 37 37 37 37 37 37 37 37 37 37 37 37 37 37 37 37 37 37 37 37 37 37 37 37 37 37 37 37 37 37 37 37 37 37 37 37 
37 37 37 37 37 37 37 37 33 34 34 38 38 37 37 37 37 37 37 37 37 37 37 37 37 37 37 38 38 38 38 37 37 37 37 37 36 36 36 36 36 32 26 26 26 31 26 16 16 16 16 17 23 32 31 28 28 16 16 16 
17 28 28 28 28 23 23 
>000439_0687_2192 length=54 uaccno=FG74DIE03BYM8I
31 31 38 38 37 37 37 37 37 37 37 37 37 37 37 37 37 37 38 38 38 40 40 40 40 40 40 40 40 40 40 40 40 40 40 40 40 40 39 39 39 39 39 39 39 38 38 38 37 37 37 37 37 37 
>000440_0723_1472 length=60 uaccno=FG74DIE03B1SGI
23 23 23 23 34 34 26 26 26 35 37 37 37 37 37 37 37 37 40 40 40 40 38 37 37 37 38 38 40 40 40 40 38 38 38 38 38 38 38 38 38 38 38 38 37 37 37 37 37 37 37 37 35 35 35 36 36 37 37 37 
>000441_0668_0661 length=60 uaccno=FG74DIE03BWXZ7
33 33 33 33 37 37 33 33 33 37 37 37 37 37 37 37 37 37 40 40 40 40 39 37 37 37 39 39 40 40 40 40 40 40 40 40 40 40 40 40 40 40 40 39 39 37 37 37 37 37 37 37 36 36 36 36 37 37 37 37 
>000445_0732_1061 length=257 uaccno=FG74DIE03B2KK3
37 37 37 37 37 37 37 37 37 37 37 37 37 37 37 37 37 37 40 40 40 40 40 40 40 40 40 40 40 40 40 40 40 40 40 40 40 40 40 40 40 40 40 40 40 37 37 37 37 37 37 37 37 37 37 37 37 37 37 37 
37 37 37 37 37 37 37 37 37 37 37 37 37 37 37 37 37 37 37 37 37 37 37 37 37 37 37 37 37 37 37 37 37 37 37 37 37 37 37 37 37 37 37 37 37 40 38 38 38 38 37 37 37 37 37 37 37 37 37 37 
37 37 37 37 37 37 37 37 37 37 37 37 37 37 37 37 37 37 37 38 38 38 37 37 37 37 37 37 37 37 37 37 37 34 34 30 32 32 32 28 22 22 15 15 15 15 15 34 38 37 37 37 37 37 37 37 37 37 37 37 
37 37 37 37 37 37 37 37 37 37 37 37 37 37 37 37 37 37 37 37 37 37 37 37 37 37 37 38 38 38 37 38 38 38 38 37 36 36 36 36 36 36 36 36 36 36 36 36 36 38 36 38 38 38 38 40 40 40 40 38 
38 38 37 36 36 31 32 25 25 25 25 24 17 13 13 13 17 
>000448_0673_2742 length=52 uaccno=FG74DIE03BXFEW
34 34 34 34 38 40 32 32 32 37 37 37 37 37 37 37 37 37 40 40 40 40 40 40 40 40 40 40 40 40 40 40 39 39 40 39 39 39 39 39 39 39 39 36 36 34 38 37 37 37 37 37 
>000451_0670_1527 length=248 uaccno=FG74DIE03BW4ZT
37 37 37 37 37 37 37 37 37 37 37 37 37 37 37 37 37 37 40 40 40 40 40 40 40 40 40 40 40 40 40 40 40 40 40 40 40 40 40 40 40 40 40 40 40 37 37 37 37 37 37 37 37 37 37 37 37 37 37 37 
37 37 37 37 37 37 37 37 37 37 37 37 37 37 37 37 37 37 37 37 37 37 37 37 37 37 37 37 37 37 37 37 37 37 37 37 37 37 37 37 37 37 37 37 37 37 37 37 37 37 37 37 37 37 37 37 37 37 37 37 
37 37 37 37 37 37 37 37 37 37 37 37 37 37 37 37 37 37 37 37 37 37 37 37 37 37 37 37 37 37 37 37 37 37 37 37 37 37 37 37 37 37 37 37 37 37 37 37 37 37 37 37 37 37 37 37 37 37 37 37 
37 37 37 37 37 37 37 37 37 37 37 37 37 37 37 37 37 37 37 37 37 37 37 37 37 37 37 37 37 37 37 37 37 37 37 37 40 40 40 40 40 38 38 38 40 40 40 38 38 38 38 38 38 38 40 40 40 38 38 40 
40 38 38 38 38 32 32 31 
>000453_0588_2827 length=51 uaccno=FG74DIE03BPYT5
37 37 37 37 34 34 30 30 30 37 37 37 37 37 37 37 37 37 38 38 38 40 40 40 40 40 40 40 40 40 40 40 40 39 39 39 39 39 39 39 40 39 39 40 36 34 34 38 37 37 37 
>000455_0653_0352 length=257 uaccno=FG74DIE03BVMCY
32 26 26 26 34 35 35 35 35 35 35 35 35 35 34 25 25 25 32 32 32 32 35 35 35 35 35 35 37 39 38 38 38 36 36 36 38 38 37 37 39 37 36 36 36 34 34 34 34 34 35 35 35 35 35 35 35 35 35 35 
35 35 35 35 35 35 35 35 35 35 35 35 35 35 35 35 35 35 35 35 34 34 34 34 35 35 35 35 35 35 35 35 35 35 35 35 35 35 34 34 34 35 35 35 35 32 24 24 24 26 35 35 35 35 35 35 35 35 35 35 
32 32 32 35 35 35 35 35 35 35 35 32 32 32 34 35 35 35 35 35 35 35 35 35 35 35 35 35 35 35 35 35 35 34 34 34 35 34 34 34 34 34 35 35 35 35 35 35 35 35 35 35 35 35 35 35 35 35 35 35 
35 35 35 35 35 35 35 35 35 35 34 34 34 35 35 35 35 35 35 35 35 35 35 35 35 35 35 35 35 35 35 35 35 35 35 35 35 35 26 26 26 22 22 22 14 14 31 31 35 35 35 35 35 35 35 35 35 35 35 35 
35 33 23 23 22 22 24 26 26 26 24 24 14 13 13 13 14 
>000458_0738_1471 length=52 uaccno=FG74DIE03B23U5
20 20 22 22 33 33 28 28 28 34 34 34 34 34 34 34 34 34 37 37 36 36 34 31 30 23 22 22 22 31 31 28 29 29 31 33 33 33 33 34 34 36 36 35 34 34 34 34 34 34 34 34 
>000461_0657_0370 length=263 uaccno=FG74DIE03BVY0K
37 37 37 37 37 37 37 37 37 37 37 37 37 37 37 37 37 37 40 40 40 40 40 40 40 40 40 40 40 40 40 40 40 40 40 40 40 40 40 40 40 40 40 40 40 37 37 37 37 37 37 37 37 37 37 37 37 37 37 37 
37 37 37 37 37 37 37 37 37 37 37 37 37 37 37 37 37 37 37 37 37 37 37 37 37 37 37 37 37 37 37 37 37 37 37 37 37 37 37 37 40 40 38 40 37 37 37 37 37 37 37 37 37 37 37 37 37 37 37 37 
37 37 37 37 37 37 37 37 37 37 37 38 38 38 37 37 37 37 37 37 37 37 37 37 37 37 37 37 37 37 37 37 37 37 37 37 38 38 32 32 32 30 15 15 15 15 15 22 17 20 20 30 30 37 37 37 37 37 37 37 
37 37 37 37 37 37 37 37 37 37 37 37 37 37 37 37 37 37 37 38 38 38 37 37 37 37 38 38 38 38 38 37 37 37 37 37 36 36 38 38 38 38 38 38 36 36 36 36 36 36 36 36 31 31 20 20 20 20 20 20 
26 31 36 36 36 31 30 30 30 31 31 32 31 32 32 32 32 32 32 32 32 32 32 
>000469_0604_1628 length=53 uaccno=FG74DIE03BRCHA
37 37 37 37 37 37 38 38 38 37 37 37 37 37 37 37 37 38 35 35 35 36 40 39 39 39 39 40 39 39 39 39 40 39 39 39 39 39 39 39 39 37 39 39 31 31 31 34 37 37 37 37 37 
>000473_0684_3718 length=255 uaccno=FG74DIE03BYEXK
35 35 35 35 35 35 35 35 35 35 35 35 35 35 35 35 35 35 40 40 40 40 40 40 40 40 40 40 40 40 40 40 40 40 40 40 40 40 40 40 40 40 40 40 40 35 35 35 35 35 35 35 35 35 35 35 35 35 35 35 
35 35 35 35 35 35 35 35 35 35 35 35 35 35 35 35 35 35 35 35 35 35 35 35 35 35 35 35 35 35 35 35 35 35 35 35 35 35 35 35 35 35 35 35 35 35 35 35 35 35 35 35 35 35 33 33 33 35 35 35 
35 35 35 35 35 35 35 33 25 25 25 33 35 29 29 29 29 29 35 35 33 33 33 35 35 35 35 35 35 35 35 29 29 29 33 33 33 33 35 35 35 35 33 33 29 29 29 29 35 35 35 35 35 35 35 35 35 35 35 35 
35 33 33 27 27 27 27 27 20 20 15 17 17 25 32 32 30 27 30 25 25 27 27 27 27 27 27 33 27 27 25 25 25 33 33 33 28 24 24 18 18 15 26 26 31 28 28 26 22 15 15 15 15 15 15 11 22 26 26 26 
28 15 15 15 15 13 13 13 13 13 13 13 13 13 13 
>000475_0647_1028 length=53 uaccno=FG74DIE03BU3W2
19 19 19 20 20 20 18 18 18 31 35 37 34 34 34 34 34 34 38 38 38 36 37 36 36 36 35 35 34 31 34 34 34 36 34 34 31 31 31 31 34 37 36 36 35 34 34 34 34 34 34 34 34 
>000477_0606_1063 length=52 uaccno=FG74DIE03BRIC5
37 37 37 37 37 37 37 37 37 37 37 37 37 37 37 37 37 37 36 36 36 40 40 40 40 40 40 40 40 40 40 40 40 40 39 39 39 39 39 39 39 39 39 31 31 31 38 38 37 37 37 37 
>000478_0637_2594 length=83 uaccno=FG74DIE03BT9IS
26 26 35 35 31 31 31 31 35 35 35 35 35 35 35 35 31 31 26 26 26 31 35 35 35 35 33 33 33 35 35 35 33 33 33 33 34 35 35 35 35 35 35 35 35 35 35 35 35 35 35 33 33 33 33 33 35 35 31 23 
23 23 31 35 35 35 35 35 35 35 35 35 35 35 35 35 35 35 35 35 35 35 35 
>000479_0716_0333 length=254 uaccno=FG74DIE03B05GF
31 31 33 33 26 26 26 26 26 37 37 37 37 37 37 37 37 37 40 40 40 39 39 39 40 40 40 40 40 40 40 37 37 37 40 40 40 40 40 40 40 40 40 40 40 37 33 33 33 37 37 37 37 37 37 37 37 37 37 37 
37 37 37 36 36 36 37 37 37 37 37 37 37 37 37 37 37 37 37 37 37 37 37 37 37 37 37 37 37 37 37 37 37 37 37 37 37 37 37 37 37 37 37 37 37 37 37 37 37 37 37 37 37 37 37 37 37 37 37 37 
37 37 37 37 37 37 36 23 23 24 22 23 23 23 24 23 23 37 37 37 37 37 37 37 37 37 37 37 37 37 37 36 36 36 36 37 37 37 37 37 37 33 33 26 26 28 33 36 37 37 37 33 33 33 36 37 37 37 37 37 
37 33 33 33 35 36 33 23 23 22 22 22 35 37 37 37 37 37 37 36 36 36 37 37 37 37 37 37 37 37 37 37 37 37 37 37 37 37 36 36 36 36 36 36 36 36 36 22 22 22 22 19 19 18 36 36 36 36 30 26 
26 26 36 36 36 31 30 28 18 18 18 18 22 25 
>000487_0669_0349 length=260 uaccno=FG74DIE03BW0XB
37 37 37 37 37 37 37 37 37 37 37 37 37 37 37 37 37 37 40 40 40 40 40 40 40 40 40 40 40 40 40 40 40 40 40 40 40 40 40 40 40 40 40 40 40 37 37 37 37 37 37 37 37 37 37 37 37 37 37 37 
37 37 37 37 37 37 37 37 37 37 37 37 37 37 37 37 37 37 37 37 37 37 37 37 37 37 37 37 37 37 37 37 37 38 38 38 37 37 37 37 37 37 37 37 37 37 37 37 38 38 38 37 37 37 37 37 37 37 37 37 
37 37 38 38 30 30 30 34 38 37 37 37 37 37 37 37 37 37 37 40 40 40 37 37 37 37 37 37 37 37 37 37 37 37 37 38 38 38 38 32 32 30 15 15 15 15 15 22 27 34 34 34 34 37 37 37 37 37 37 37 
37 37 37 37 37 37 37 37 37 37 37 37 37 37 37 37 37 37 34 34 24 24 24 24 24 24 24 24 37 37 37 37 37 38 38 38 36 31 31 32 28 28 28 24 33 33 36 36 36 36 38 38 36 33 33 22 22 22 20 20 
26 31 33 32 33 31 28 28 28 28 31 32 32 32 32 32 32 32 32 32 
>000488_0631_0531 length=276 uaccno=FG74DIE03BTOYT
37 37 37 37 37 37 37 37 37 37 37 37 37 37 37 37 37 37 40 40 40 40 40 40 40 40 40 40 40 40 40 40 40 40 40 40 40 40 40 40 40 40 40 40 40 37 37 37 37 37 37 37 37 37 37 37 37 37 37 37 
37 37 37 37 37 37 37 37 37 37 37 37 37 37 37 37 37 37 37 37 37 37 37 37 37 37 37 37 37 37 37 37 37 37 37 37 37 37 37 37 37 37 37 37 37 38 33 33 33 33 37 37 37 37 37 37 37 37 37 37 
37 37 37 37 37 37 37 37 37 37 37 38 38 30 30 30 30 30 38 37 37 37 37 37 37 37 37 37 37 37 37 37 37 40 40 40 37 37 37 37 37 37 37 37 37 37 37 37 37 37 37 37 37 37 37 37 37 37 37 37 
37 37 37 37 37 37 37 37 37 37 37 37 37 37 37 37 37 37 37 37 37 37 37 37 37 37 37 37 37 37 37 37 37 37 37 37 38 38 38 36 36 36 33 33 33 36 36 36 36 36 36 36 36 36 37 36 36 36 36 36 
33 33 0  33 33 31 31 28 28 28 31 31 28 28 28 28 31 31 31 31 31 31 31 31 31 31 31 31 31 31 31 31 30 21 20 20 
>000490_0642_0389 length=270 uaccno=FG74DIE03BUNMF
37 37 37 37 38 38 38 37 37 37 37 37 37 37 37 37 37 37 40 40 40 40 40 40 40 40 40 40 40 40 40 40 40 40 40 40 40 40 40 40 40 40 40 40 40 37 38 38 38 37 37 37 37 37 37 37 37 37 37 37 
37 37 37 37 37 37 37 37 37 37 37 37 37 38 38 38 38 37 37 37 37 37 37 37 37 37 37 37 37 37 37 37 37 37 37 37 37 29 29 29 36 36 37 37 37 37 37 37 37 37 37 37 37 37 37 37 37 37 37 37 
37 37 37 37 37 37 37 37 37 37 37 37 37 37 37 37 37 37 37 37 37 37 37 37 37 37 37 37 37 37 37 37 37 37 37 37 36 36 36 36 37 37 37 37 37 37 37 37 36 33 33 33 33 33 33 36 37 37 37 37 
37 37 37 37 37 37 37 37 37 37 37 36 36 36 37 37 37 37 36 36 36 37 37 37 37 37 37 37 37 37 37 37 37 36 36 36 37 33 33 33 32 32 36 36 36 36 33 33 28 26 26 36 36 36 36 36 38 38 38 28 
28 28 27 36 37 31 31 31 31 31 30 30 30 31 31 31 31 31 31 28 28 28 30 31 31 31 31 31 25 22 
>000494_0643_1720 length=246 uaccno=FG74DIE03BURS6
37 40 40 38 38 37 37 37 37 37 37 37 37 37 37 37 37 37 40 40 40 40 40 40 40 40 40 40 40 40 40 40 40 40 40 40 40 40 40 40 40 40 40 40 40 37 37 37 37 37 37 37 37 37 37 37 37 37 37 37 
37 37 37 37 37 37 37 37 37 37 37 37 37 37 37 37 37 37 37 37 37 37 37 37 37 37 37 37 37 37 37 37 37 37 37 37 37 37 37 37 37 37 37 37 37 37 37 37 37 37 37 37 37 37 37 37 37 37 37 37 
37 37 37 37 37 37 37 37 37 37 37 37 37 37 37 37 37 37 37 37 37 37 37 37 37 37 37 37 37 37 37 37 37 37 37 37 37 37 37 37 37 37 37 37 37 37 37 37 37 37 37 37 37 37 37 37 37 37 37 37 
37 37 37 37 37 37 37 37 37 37 37 37 37 37 37 37 37 37 37 37 37 37 37 37 37 37 37 37 37 37 37 37 37 37 37 37 38 38 38 38 38 36 36 36 36 36 36 36 31 31 32 27 33 36 33 33 33 32 32 36 
36 26 26 20 20 16 
>000496_0660_0811 length=261 uaccno=FG74DIE03BV8T5
38 38 37 37 37 37 37 37 37 37 37 37 37 37 37 37 37 37 40 40 40 40 40 40 40 40 40 40 40 40 40 40 40 40 40 40 40 40 40 40 40 40 40 40 40 37 37 37 37 37 37 37 37 37 37 37 37 37 37 37 
37 37 37 37 37 37 37 37 37 37 37 37 37 37 37 37 37 37 37 37 37 37 37 37 37 37 37 37 37 37 37 37 37 37 37 37 37 37 37 37 37 37 37 37 37 37 37 37 34 34 0  32 32 37 37 37 37 37 37 37 
37 37 37 37 37 37 37 37 37 37 37 37 37 37 37 37 37 37 37 37 37 37 37 37 37 37 37 37 37 37 37 37 37 37 37 37 37 37 37 37 37 38 40 40 40 40 40 37 37 37 37 37 37 37 37 37 37 37 37 37 
37 37 37 37 37 37 37 37 37 37 37 37 37 37 37 37 37 37 37 37 37 37 37 37 37 37 37 37 37 37 37 37 37 37 37 37 38 38 38 38 38 38 38 38 38 38 38 38 38 38 40 40 40 40 40 40 40 40 38 38 
38 38 38 38 38 31 32 32 32 32 32 32 32 32 32 32 32 32 26 26 25 
>000498_0607_1695 length=262 uaccno=FG74DIE03BRL0H
37 37 36 36 36 36 37 37 37 37 37 37 37 37 37 37 37 37 40 40 40 40 40 40 40 40 40 40 40 40 40 37 37 37 38 40 40 40 40 40 40 40 40 40 40 37 37 37 37 37 37 37 37 37 37 37 37 37 37 37 
37 37 37 37 37 37 37 37 37 37 37 37 37 37 37 37 37 37 37 37 33 33 33 36 37 37 37 37 37 37 37 37 37 37 37 37 37 37 36 36 36 36 36 36 36 33 33 33 33 33 37 37 37 37 37 37 37 37 37 37 
37 37 37 37 36 36 36 37 37 37 37 36 36 36 37 37 37 37 37 37 37 37 37 37 37 37 37 37 37 37 37 37 37 37 37 37 36 33 33 33 33 33 36 36 36 36 36 37 37 37 37 37 37 37 36 36 36 36 37 37 
37 37 37 37 37 37 37 37 37 37 37 37 37 37 37 37 37 37 37 33 33 33 33 36 37 37 37 37 37 37 37 37 37 37 37 37 30 26 15 15 15 15 15 17 15 18 26 30 33 31 26 26 27 33 36 36 36 36 27 27 
27 36 24 25 25 19 25 28 28 28 28 28 31 31 27 25 16 16 15 13 13 22 
>000499_0714_0351 length=248 uaccno=FG74DIE03B0Y5D
37 37 37 37 37 37 37 37 37 37 37 37 37 37 37 37 37 37 40 39 39 40 39 40 40 40 40 40 40 40 39 39 40 40 40 40 40 40 40 40 40 40 40 40 40 37 37 37 37 37 37 37 37 37 37 37 37 37 37 37 
37 37 37 37 37 37 37 37 37 37 37 37 37 37 37 37 37 37 37 37 37 37 37 37 37 37 37 37 37 37 37 37 37 37 37 37 37 37 37 37 37 37 37 37 37 36 35 35 35 37 37 37 37 37 37 37 37 37 37 37 
37 37 37 37 37 37 37 26 26 26 32 32 32 32 32 32 32 32 36 36 36 37 37 37 37 37 37 37 37 37 37 32 26 26 23 23 23 23 33 37 37 33 33 32 32 32 36 37 37 37 37 37 37 37 37 37 37 37 37 37 
37 37 37 37 37 37 37 37 35 35 35 37 37 36 36 36 37 37 37 37 37 37 37 37 37 37 37 37 32 32 32 32 37 37 35 35 31 31 36 36 36 36 36 37 36 32 30 19 19 19 19 15 16 15 32 35 35 35 16 16 
16 16 19 19 19 22 21 24 
>000500_0719_0351 length=262 uaccno=FG74DIE03B1EX9
35 35 33 33 33 33 35 35 35 35 35 35 35 35 35 35 35 35 33 33 33 34 33 35 35 35 35 35 35 35 35 35 35 35 35 36 35 36 37 35 36 36 36 36 36 35 35 35 35 35 35 35 35 35 35 35 35 35 35 35 
35 35 35 35 35 35 35 35 35 35 33 33 33 35 35 35 35 35 35 35 35 35 35 35 35 35 35 35 35 35 35 35 35 35 35 35 35 35 35 35 35 35 35 35 35 35 33 33 33 33 35 35 35 35 35 35 35 35 35 35 
35 35 35 35 29 29 29 35 33 33 33 35 35 35 35 35 35 35 35 35 35 35 35 35 35 35 35 35 35 35 35 35 35 35 35 35 29 29 29 29 29 35 35 35 35 35 29 29 13 24 24 35 35 35 35 35 35 35 35 35 
35 35 35 33 29 29 29 33 35 35 35 35 35 35 35 35 35 35 35 35 35 28 28 28 35 35 35 35 35 35 35 35 35 35 35 35 34 34 31 39 39 26 26 26 23 27 34 34 34 34 33 31 31 34 29 20 20 20 18 18 
18 31 31 31 28 25 20 13 13 14 19 22 14 13 13 13 14 14 13 13 13 13 
>001003_0691_0478 length=248 uaccno=FG74DIE03BYYJ0
37 37 37 37 37 37 37 37 37 37 37 37 37 37 37 37 37 37 40 40 40 40 40 40 40 40 40 40 40 40 40 40 40 40 40 40 40 40 40 40 40 40 40 40 40 37 37 37 37 37 37 37 37 37 37 37 37 37 37 37 
37 37 37 37 37 37 37 37 37 37 37 37 37 37 37 37 37 37 37 37 37 37 37 37 37 37 37 37 37 37 37 37 37 37 37 37 37 37 37 37 37 37 37 37 37 37 37 37 37 37 37 37 37 37 37 37 37 37 37 37 
37 37 37 37 37 37 37 37 37 37 37 37 37 37 37 37 37 37 37 37 37 37 37 37 37 37 37 37 37 37 37 37 37 37 37 37 37 37 37 37 37 37 37 37 37 37 37 37 37 37 37 37 37 37 37 37 37 37 37 37 
37 37 37 37 37 37 37 37 37 37 37 37 37 37 37 37 37 37 37 37 37 37 37 37 37 37 37 37 37 37 37 37 37 37 37 37 40 40 40 40 40 40 40 40 40 40 40 38 38 38 38 38 38 38 40 40 40 40 40 40 
40 38 38 38 38 32 32 31 
>001004_0625_1670 length=261 uaccno=FG74DIE03BS6VS
37 37 37 37 37 37 37 37 37 37 37 37 37 37 37 37 37 37 40 40 40 40 40 40 40 40 40 40 40 40 40 40 40 40 40 40 40 40 40 40 40 40 40 40 40 37 37 37 37 37 37 37 37 37 37 37 37 37 37 37 
37 37 37 37 37 37 37 37 37 37 37 37 37 37 37 37 37 37 37 37 37 37 37 37 37 37 37 37 37 37 37 37 37 37 37 37 37 37 37 37 37 37 37 37 37 37 37 37 37 37 37 37 37 37 37 37 37 37 37 37 
37 37 37 37 37 37 37 37 37 37 37 37 37 37 37 37 37 37 37 37 37 37 37 37 37 37 37 37 37 37 37 37 37 38 38 38 37 37 37 37 37 37 37 37 37 37 37 37 37 37 37 37 37 37 37 37 37 37 37 37 
37 37 37 37 37 37 37 37 37 37 37 37 37 37 37 37 37 37 37 37 37 37 37 37 37 37 37 37 37 37 37 37 37 37 37 37 40 40 38 38 38 38 38 38 38 40 40 40 40 40 38 38 38 38 40 40 40 40 33 33 
33 38 38 38 38 31 32 31 31 31 31 31 32 31 31 31 30 25 20 20 20 
>001006_0610_0472 length=54 uaccno=FG74DIE03BRUJU
37 37 37 37 37 37 37 37 37 37 37 37 37 37 37 37 37 37 36 36 36 40 40 40 40 40 40 40 40 40 40 40 40 40 40 40 40 39 39 39 39 39 37 39 39 34 34 34 38 37 37 37 37 37 
>001008_0700_0380 length=252 uaccno=FG74DIE03BZQXA
37 37 37 37 37 37 37 37 37 37 37 37 37 37 37 37 37 37 40 40 40 40 40 40 40 40 40 40 40 40 40 40 40 40 40 40 40 40 40 40 40 40 40 40 40 37 37 37 37 37 37 37 37 37 37 37 37 37 37 37 
37 37 37 37 37 37 37 37 37 37 37 40 40 40 37 37 37 37 37 37 37 37 37 37 37 37 37 37 37 37 37 37 37 37 37 37 37 37 37 37 37 37 37 37 37 37 37 37 37 37 37 37 37 37 37 37 37 37 37 37 
37 37 37 37 37 37 37 37 37 37 37 37 37 37 37 37 37 37 37 37 37 37 37 37 37 37 37 37 37 37 37 37 37 37 37 37 37 37 37 37 37 37 37 34 34 33 33 38 37 37 37 37 37 37 37 37 37 37 37 37 
37 37 37 37 37 37 37 37 37 37 37 37 37 37 37 37 37 37 37 37 37 37 37 37 37 37 37 37 37 37 37 37 37 37 37 37 37 36 36 36 36 36 36 36 36 20 20 15 15 15 17 18 31 31 28 28 28 31 32 36 
36 20 20 20 20 22 22 28 31 22 16 16 
>001012_0684_3667 length=59 uaccno=FG74DIE03BYEV5
35 35 35 35 35 35 33 33 33 35 35 35 35 35 35 23 23 23 31 28 20 20 23 33 33 33 33 33 35 35 33 34 34 35 36 36 36 36 36 35 35 29 31 31 35 35 35 35 35 33 33 21 21 22 30 35 35 35 22 
>001013_0620_2403 length=60 uaccno=FG74DIE03BSRM9
26 26 26 28 35 35 32 32 32 36 36 36 36 36 36 36 36 36 39 39 40 40 36 34 32 32 38 38 38 40 40 38 36 36 38 38 39 38 38 38 38 38 38 38 38 36 36 36 36 36 36 36 35 35 35 35 35 36 36 36 
>001014_0637_0430 length=257 uaccno=FG74DIE03BT7UO
37 37 37 37 37 37 37 37 37 37 37 37 37 37 37 37 37 37 40 40 40 40 40 40 40 40 40 40 40 40 40 40 40 40 40 40 40 40 40 40 40 40 40 40 40 37 37 37 37 37 37 37 37 37 37 37 37 37 37 37 
37 37 37 37 37 37 37 37 37 37 37 37 37 37 37 37 37 37 37 37 37 37 37 37 37 37 37 37 37 37 37 37 37 37 37 37 37 37 37 37 37 37 37 37 37 37 37 37 37 37 37 37 37 37 37 37 37 37 37 37 
37 37 37 37 37 37 37 37 37 37 37 37 37 37 37 37 37 37 37 37 37 37 37 37 37 37 37 37 37 37 37 37 37 37 37 37 37 37 37 37 37 37 37 37 37 37 37 37 37 37 37 37 37 37 37 37 37 37 37 37 
37 37 37 37 37 37 37 37 38 38 38 37 37 37 37 37 37 37 37 37 37 37 37 38 38 38 37 37 38 38 38 38 37 37 37 37 38 37 36 36 36 36 36 36 36 36 36 27 27 27 27 29 33 36 36 38 38 38 36 37 
38 40 40 38 38 31 31 31 31 31 31 31 23 19 19 18 18 
>001017_0708_0339 length=257 uaccno=FG74DIE03B0F6D
24 24 34 34 28 28 28 28 38 37 37 37 37 37 37 37 37 37 40 40 40 39 40 39 39 39 40 40 39 39 39 36 36 36 39 39 38 40 40 40 40 40 40 40 40 37 37 37 37 37 37 37 37 37 37 37 37 37 37 37 
37 37 37 34 34 34 37 37 37 37 37 38 38 38 37 37 37 37 37 37 37 37 37 37 37 37 37 37 37 37 37 37 37 37 37 37 37 37 37 38 38 38 38 38 26 26 26 26 26 26 38 38 37 37 37 37 37 37 37 37 
37 37 37 37 37 37 37 37 37 37 37 37 37 37 37 37 37 37 37 37 37 38 38 38 37 37 37 37 37 37 37 37 37 37 37 37 37 37 32 28 28 18 18 18 18 22 22 30 30 20 20 20 38 37 37 37 37 37 37 37 
37 37 37 37 37 37 37 37 37 37 37 37 37 37 37 37 37 37 37 37 37 37 37 37 37 37 37 37 37 37 37 37 38 38 38 38 38 38 38 37 35 32 32 28 17 15 15 15 15 15 17 17 28 17 16 16 28 28 32 32 
32 26 26 26 26 22 22 25 30 31 31 33 31 25 22 16 16 
>001018_0693_0339 length=80 uaccno=FG74DIE03BY4RP
28 28 28 28 29 32 32 32 32 32 32 32 32 32 32 32 32 32 30 30 30 36 39 40 40 32 37 37 37 37 40 40 36 32 32 32 33 37 32 32 37 32 32 34 33 33 33 33 33 32 32 32 32 32 32 32 32 32 32 32 
32 32 32 23 23 23 30 32 32 32 32 32 31 31 30 28 30 30 19 19 
>001019_0715_0358 length=248 uaccno=FG74DIE03B02BC
36 36 36 36 36 36 36 36 36 36 36 36 36 36 36 36 36 36 40 39 39 38 38 38 39 39 39 39 38 38 38 38 40 40 40 40 38 38 39 39 40 39 38 38 38 36 36 36 36 36 36 36 36 36 36 36 36 36 36 36 
36 36 36 36 36 36 36 36 36 36 36 36 36 36 36 36 36 36 36 36 36 36 36 36 36 36 36 36 36 36 36 36 36 36 36 36 36 35 32 32 32 32 32 35 36 36 36 36 36 36 36 36 36 36 36 36 36 36 36 36 
36 36 36 36 36 36 36 36 36 36 36 36 36 36 36 36 36 36 36 36 36 36 36 36 36 36 36 36 36 36 36 36 36 36 36 36 36 36 36 36 36 36 36 35 35 35 35 35 36 36 36 36 36 36 36 36 36 36 36 36 
35 35 35 36 36 36 36 36 36 36 36 36 36 36 36 36 36 35 35 35 36 36 36 36 36 36 36 36 36 36 36 36 36 36 36 36 35 25 24 24 29 30 30 24 24 14 14 14 14 14 16 16 14 29 29 24 24 24 24 29 
24 16 16 16 16 13 13 14 
>001022_0692_3732 length=262 uaccno=FG74DIE03BY376
35 35 35 35 35 35 35 35 35 35 35 35 35 35 35 35 35 35 38 36 36 36 38 38 37 36 36 36 36 36 36 38 38 38 37 38 38 38 38 40 40 40 40 40 40 35 35 35 35 35 35 35 35 35 35 35 35 35 35 35 
35 35 35 35 35 35 35 35 35 35 35 35 35 35 35 35 35 35 35 24 24 24 24 30 35 35 35 35 35 35 35 35 35 35 35 35 35 35 35 35 35 35 29 30 30 30 35 35 35 33 33 29 29 35 35 35 35 35 35 35 
35 29 29 29 35 35 35 35 35 35 35 35 35 35 35 35 35 35 35 35 35 35 35 35 35 35 35 35 35 35 33 33 33 35 35 35 35 35 35 27 27 27 20 20 20 20 20 20 20 20 20 29 29 35 35 35 35 35 35 35 
35 35 35 35 35 35 35 35 35 24 24 24 28 35 35 35 35 35 35 35 35 35 27 24 24 24 27 27 35 35 33 33 33 33 33 35 34 27 39 39 20 20 20 20 14 19 34 32 30 30 30 30 30 26 22 15 15 15 15 15 
15 15 22 26 26 22 20 13 13 13 13 19 25 13 13 13 13 13 14 13 13 13 
>001025_0698_0473 length=264 uaccno=FG74DIE03BZKOB
37 37 37 37 40 40 38 38 37 37 37 37 37 37 37 37 37 37 40 40 40 40 40 40 40 40 40 40 40 40 40 40 40 40 40 40 40 40 40 40 40 40 40 40 40 37 37 37 37 37 37 37 37 37 37 37 37 37 37 37 
37 37 37 37 37 37 37 37 37 37 37 37 37 37 37 37 37 37 37 37 37 37 37 37 37 37 37 37 37 37 37 37 37 37 37 37 37 37 37 37 37 37 37 37 37 37 37 37 37 37 37 37 37 37 37 37 37 37 37 37 
37 37 37 37 37 37 37 37 37 37 37 37 37 37 37 37 37 37 37 37 37 37 37 37 37 37 37 37 37 37 37 37 37 37 37 37 37 37 37 37 37 37 34 34 34 34 34 37 37 37 37 37 37 37 37 37 37 37 37 37 
37 37 37 37 37 37 37 37 37 37 37 37 37 37 37 37 37 37 37 37 37 37 37 37 37 37 37 37 37 37 37 37 37 37 37 37 40 40 40 40 40 40 40 40 40 40 40 40 40 40 40 40 40 40 38 38 38 38 33 33 
33 40 38 38 38 31 32 32 32 32 32 32 31 25 25 25 31 30 28 28 28 30 30 30 
>001026_0630_2068 length=69 uaccno=FG74DIE03BTMZQ
32 32 32 32 32 32 32 32 32 32 32 32 32 32 32 32 32 32 20 20 20 36 32 37 32 32 32 32 37 37 40 40 39 39 36 36 32 40 40 40 40 40 40 40 40 32 32 32 32 32 32 32 32 32 24 19 19 0  19 19 
28 29 27 27 25 25 25 15 15 
>001027_0604_3210 length=55 uaccno=FG74DIE03BRDO8
37 37 37 37 37 37 37 37 37 37 37 37 37 37 37 37 37 37 38 38 38 40 40 40 40 40 40 40 40 40 40 40 40 40 40 40 40 40 40 40 40 40 40 39 39 37 38 38 38 37 37 37 37 37 37 
>001028_0623_1580 length=68 uaccno=FG74DIE03BS0HQ
24 24 30 30 25 25 18 18 18 32 32 32 32 32 32 32 32 32 25 25 25 36 32 40 40 40 40 40 40 40 40 40 40 40 40 40 29 32 0  30 34 32 32 37 37 32 25 25 25 21 21 19 28 30 30 30 31 27 23 23 
0  19 19 0  23 23 30 23 
>001029_0612_0630 length=60 uaccno=FG74DIE03BR0ZS
37 37 37 37 37 37 37 37 37 37 37 37 37 37 37 37 37 37 40 40 40 40 40 40 40 40 40 40 40 40 40 40 40 40 40 40 40 40 40 40 40 40 40 40 40 37 37 37 37 37 37 37 37 37 37 37 37 37 37 37 
>001030_0609_0424 length=254 uaccno=FG74DIE03BRRCQ
37 37 37 37 37 37 37 37 37 37 37 37 37 37 37 37 37 37 40 40 40 40 40 40 40 40 40 40 40 40 40 40 40 40 40 40 40 40 40 40 40 40 40 40 40 37 37 37 37 37 37 37 37 37 37 37 37 37 37 37 
37 37 37 37 37 37 37 37 37 37 37 37 37 37 37 37 37 37 37 37 37 37 37 37 37 37 37 37 37 37 37 37 37 37 37 37 37 37 37 37 37 37 37 37 37 37 37 37 37 37 37 37 37 37 37 37 37 37 37 37 
37 37 37 37 37 37 37 37 37 37 37 37 37 37 37 37 37 37 37 37 37 37 37 37 37 37 37 37 37 37 38 34 34 34 40 37 37 37 37 37 37 37 37 37 37 37 37 37 37 37 37 37 37 37 37 37 37 37 37 37 
37 37 37 37 37 37 37 37 37 37 37 37 37 37 37 37 37 37 37 37 37 37 37 37 37 37 37 37 37 37 37 37 37 37 37 37 40 40 38 38 38 38 38 38 38 38 38 33 33 33 33 33 33 36 36 38 37 37 38 38 
38 40 40 40 40 32 32 32 32 32 32 31 26 25 
>001035_0695_1448 length=248 uaccno=FG74DIE03BZBX2
37 37 37 37 37 37 37 37 37 37 37 37 37 37 37 37 37 37 40 40 40 40 40 40 40 40 40 40 40 40 40 40 40 40 40 40 40 40 40 40 40 40 40 40 40 37 37 37 37 37 37 37 37 37 37 37 37 37 37 37 
37 37 37 37 37 37 37 37 37 37 37 37 37 37 37 37 37 37 37 37 37 37 37 37 37 37 37 37 37 37 37 37 37 37 37 37 37 37 37 37 37 37 37 37 37 37 37 37 37 37 37 37 37 37 37 37 37 37 37 37 
37 37 37 37 37 37 37 37 37 37 37 37 37 37 37 37 37 37 37 37 37 37 37 37 37 37 37 37 37 37 37 37 37 37 37 38 38 38 37 37 37 37 37 37 37 37 37 37 37 37 37 37 37 37 37 37 37 37 37 37 
37 37 37 37 37 37 37 37 37 37 37 37 37 37 37 37 37 37 37 37 37 37 37 37 37 37 37 37 40 38 38 37 37 37 37 37 40 40 40 40 40 40 40 40 40 40 40 40 40 40 38 38 38 38 38 38 40 40 38 38 
38 38 38 38 38 32 32 31 
>001038_0677_1347 length=261 uaccno=FG74DIE03BXQY9
37 37 37 37 37 37 37 37 37 37 37 37 37 37 37 37 37 37 40 40 40 40 40 40 40 40 40 40 40 40 40 40 40 40 40 40 40 40 40 40 40 40 40 40 40 37 37 37 37 37 37 37 37 37 37 37 37 37 37 37 
37 37 37 37 37 37 37 37 37 37 37 37 37 37 37 37 37 37 37 37 37 37 37 37 37 37 37 37 37 37 37 37 37 37 37 37 37 37 37 37 37 37 37 37 37 37 37 37 37 37 37 37 37 37 37 37 37 37 37 37 
37 37 37 37 37 37 37 37 37 37 37 37 37 37 37 37 37 37 37 37 37 37 37 37 37 37 37 37 37 37 37 37 37 37 37 37 37 37 37 37 37 37 37 37 37 37 37 37 37 37 37 37 37 37 37 37 37 37 37 37 
37 37 37 37 37 37 37 37 37 37 37 37 37 37 37 37 37 37 37 37 37 37 37 37 37 37 37 37 37 37 37 37 37 37 37 37 38 38 38 38 38 38 38 38 38 38 38 38 38 38 38 38 38 38 38 33 33 33 38 38 
38 38 38 38 38 31 31 31 32 32 32 32 32 32 31 28 28 28 31 31 31 
>001039_0677_1937 length=261 uaccno=FG74DIE03BXRFN
37 37 34 34 34 34 37 37 37 37 37 37 37 37 37 37 37 37 40 40 40 40 40 40 40 40 40 40 40 40 40 40 40 40 40 40 40 40 40 40 40 40 40 40 40 37 37 37 37 37 37 37 37 37 37 37 37 37 37 37 
37 37 37 37 37 37 37 37 37 37 37 37 37 37 37 37 37 37 37 37 38 38 38 37 37 37 37 37 37 37 37 37 37 37 34 34 0  33 38 37 37 37 37 37 38 34 28 28 30 30 38 38 37 37 37 37 37 37 37 37 
37 37 37 37 37 37 37 37 37 37 37 37 37 37 37 37 37 37 37 37 37 37 37 37 37 37 37 37 37 37 37 37 37 37 37 37 37 37 37 37 37 37 37 37 37 37 37 37 37 37 37 37 38 38 38 37 37 37 37 37 
37 37 37 37 37 37 37 37 37 37 37 37 37 37 37 37 37 37 37 37 37 37 37 40 38 38 38 37 37 37 37 37 37 37 37 37 36 36 25 25 24 24 25 31 27 33 36 36 36 37 38 38 40 40 40 40 40 40 40 40 
40 38 33 33 33 30 32 32 31 31 31 31 31 22 22 22 30 28 23 22 22 
>001043_0620_3688 length=265 uaccno=FG74DIE03BSSMY
35 35 35 35 35 35 35 35 35 35 35 35 35 35 35 35 35 35 40 40 40 39 40 40 40 40 40 40 40 40 40 40 40 40 40 40 40 40 40 40 40 40 40 40 40 35 35 35 35 35 35 35 35 35 35 35 35 35 35 35 
35 35 35 35 35 35 35 35 35 35 35 35 35 35 35 35 35 35 35 35 25 25 25 29 35 35 35 35 35 35 35 29 24 24 24 24 22 35 35 35 35 35 35 33 33 33 35 35 35 35 35 35 35 35 35 35 35 35 35 35 
35 35 35 35 35 35 35 35 35 35 35 35 35 35 35 35 35 35 35 35 35 35 35 35 35 35 35 35 35 35 35 35 35 35 35 33 31 27 27 25 19 19 14 14 14 14 19 15 32 32 32 19 19 15 19 20 27 27 27 27 
33 33 33 35 35 35 35 35 33 33 33 35 33 33 33 35 35 35 30 17 20 20 20 27 20 20 20 20 21 21 35 35 35 35 35 35 34 27 29 39 31 26 24 12 12 12 22 26 22 15 15 15 15 15 15 15 15 15 15 15 
15 15 15 15 26 23 22 13 13 13 14 13 13 13 14 13 13 13 14 14 13 13 13 13 13 
>001045_0619_2964 length=254 uaccno=FG74DIE03BSOW2
37 37 37 37 37 37 37 37 37 37 37 37 37 37 37 37 37 37 40 40 40 40 40 40 40 40 40 40 40 40 40 40 40 40 40 40 40 40 40 40 40 40 40 40 40 37 37 37 37 37 37 37 37 37 37 37 37 37 37 37 
37 37 37 37 37 37 37 37 37 37 37 37 37 37 37 37 37 37 37 37 37 37 37 37 37 37 37 37 37 37 37 37 37 37 37 37 37 37 37 38 38 38 38 38 38 38 37 37 37 37 37 37 37 37 37 37 37 37 37 37 
37 37 37 37 37 37 37 37 37 37 37 37 37 37 37 37 37 37 37 37 37 37 37 37 37 37 37 37 37 37 37 37 37 37 37 37 37 37 37 37 37 37 37 37 37 37 37 37 37 37 37 37 37 37 37 37 37 37 37 37 
37 37 37 37 37 37 37 37 37 37 37 37 37 37 37 37 37 37 37 37 37 37 37 37 37 37 37 37 37 37 37 37 37 37 37 37 38 38 38 38 38 38 40 40 40 40 40 40 38 38 38 38 38 40 40 38 38 38 38 38 
38 38 38 36 36 31 31 31 31 31 31 31 31 31 
>001047_0677_0848 length=241 uaccno=FG74DIE03BXQLE
37 37 37 37 37 37 37 37 37 37 37 37 37 37 37 37 37 37 40 40 40 40 40 40 40 40 40 40 40 40 40 40 40 40 40 40 40 40 40 40 40 40 40 40 40 37 37 37 37 37 37 37 37 37 37 37 37 37 37 37 
37 37 37 37 37 37 37 37 37 37 37 37 37 37 37 37 37 37 37 37 37 37 37 37 37 37 37 37 37 37 37 37 37 37 37 37 37 37 37 37 37 37 37 37 37 37 37 37 37 37 37 37 37 37 37 37 37 37 37 37 
37 37 37 37 37 37 37 37 37 37 37 37 37 37 37 37 37 37 37 37 37 37 37 37 37 37 37 37 37 37 37 37 37 37 37 37 37 37 37 37 37 37 37 37 37 37 37 37 37 37 37 37 37 37 37 37 37 37 37 37 
37 37 37 37 37 37 37 37 37 37 37 37 37 37 37 37 37 37 37 37 37 37 37 37 37 37 37 37 37 37 37 37 37 37 37 37 38 38 38 38 38 38 38 38 40 40 38 38 38 38 38 38 38 38 40 40 38 33 33 33 
33 
>001052_0707_0375 length=255 uaccno=FG74DIE03B0C1L
37 37 37 37 37 37 37 37 37 37 37 37 37 37 36 15 15 15 15 15 15 28 28 36 40 40 40 40 39 39 39 40 40 40 40 40 40 40 40 40 40 40 40 40 40 37 37 37 37 37 37 37 37 37 37 37 37 37 37 37 
37 37 37 37 37 37 37 37 37 37 37 37 37 37 37 37 37 37 37 37 37 37 37 37 37 37 37 37 37 37 37 37 37 37 37 37 38 32 32 32 38 38 37 37 37 37 37 37 37 37 37 37 37 37 37 37 37 37 37 37 
37 37 37 37 37 37 37 37 37 37 37 37 37 37 37 37 37 37 37 37 37 37 37 37 37 37 37 37 37 37 37 37 37 34 34 34 37 37 37 37 37 37 37 37 37 37 37 37 37 37 37 37 38 38 38 37 37 37 37 37 
37 37 37 37 37 37 37 37 37 37 37 37 37 37 37 37 37 37 37 37 37 37 37 37 37 37 37 37 37 37 37 37 37 37 37 37 36 32 32 31 36 36 31 26 26 26 28 32 32 32 28 17 16 16 16 16 16 16 16 17 
23 33 32 31 31 13 13 13 22 22 22 28 28 28 31 
>001054_0672_1483 length=252 uaccno=FG74DIE03BXA95
37 37 37 37 37 37 37 37 37 37 37 37 37 37 37 37 37 37 40 40 40 40 40 40 40 40 40 40 40 40 40 40 40 40 40 40 40 40 40 40 40 40 40 40 40 37 37 37 37 37 37 37 37 37 37 37 37 37 37 37 
37 37 37 37 37 37 37 37 37 37 37 37 37 37 37 37 37 37 37 37 37 37 37 37 37 37 37 37 37 37 37 37 37 37 37 37 37 37 37 37 37 37 37 37 37 37 37 37 37 37 37 37 37 37 37 37 37 37 37 37 
37 37 37 37 37 37 37 37 37 37 37 37 37 37 37 37 37 37 37 37 37 37 37 37 37 37 37 37 37 37 37 37 37 37 37 38 38 38 37 37 37 37 37 37 37 37 37 37 37 37 37 37 37 37 37 37 37 37 37 37 
37 37 37 37 37 37 37 37 37 37 37 37 37 37 37 37 37 37 37 37 37 37 37 37 37 37 37 37 37 37 37 37 37 37 37 37 40 40 40 40 40 40 40 40 40 40 40 40 40 40 38 38 38 38 40 40 40 40 40 40 
40 38 38 38 40 32 32 32 32 32 32 32 
>001062_0596_2191 length=60 uaccno=FG74DIE03BQNMP
32 32 32 32 35 35 35 35 35 35 35 35 35 35 35 35 35 35 40 40 40 40 37 39 38 35 35 35 35 32 24 24 24 24 24 35 35 34 34 34 35 35 35 37 35 34 34 34 34 35 35 35 35 35 35 35 35 35 34 34 
>001065_0696_1936 length=250 uaccno=FG74DIE03BZFHE
37 37 37 37 37 37 37 37 37 37 37 37 37 37 37 37 37 37 40 40 40 40 40 40 40 40 40 40 40 40 40 40 40 40 40 40 40 40 40 40 40 40 40 40 40 37 37 37 37 37 37 37 37 37 37 37 37 37 37 37 
37 37 37 37 37 37 37 37 37 37 37 37 37 37 37 37 37 37 37 37 37 37 37 37 37 37 37 37 37 37 37 37 37 37 37 37 37 37 37 37 37 37 37 37 37 37 37 37 37 37 37 37 37 37 37 37 37 37 37 37 
37 37 37 37 37 37 37 37 37 37 37 37 37 37 37 37 37 37 37 37 37 37 37 37 37 37 37 37 37 37 37 37 37 37 37 37 37 37 37 37 37 37 37 37 37 37 37 37 37 37 37 37 37 37 37 37 37 37 37 37 
37 37 37 37 37 37 37 37 37 37 37 37 37 37 37 37 37 37 37 37 37 37 37 37 37 37 37 37 37 37 37 37 37 37 37 37 38 38 40 40 38 38 38 38 40 38 38 38 38 38 38 38 38 38 38 40 40 40 40 40 
40 40 40 40 40 32 32 32 32 32 
>001066_0663_0307 length=247 uaccno=FG74DIE03BWHXH
29 30 30 30 38 38 38 38 37 37 37 37 37 37 37 37 37 37 38 38 40 40 40 40 40 40 40 40 40 40 40 40 40 40 40 40 40 40 40 40 40 40 40 40 40 37 37 37 37 37 37 37 37 37 37 37 37 37 37 37 
37 37 37 37 37 37 37 37 37 37 37 37 37 37 37 37 37 37 37 37 37 37 37 37 37 37 37 37 37 37 37 37 37 37 37 37 37 37 37 37 37 37 37 37 37 37 37 37 37 37 37 37 37 37 37 37 37 37 37 37 
37 37 37 37 37 37 37 37 37 37 37 37 37 37 37 37 37 37 37 37 37 37 37 37 37 37 37 37 37 38 34 34 34 37 37 37 37 37 37 37 37 37 37 38 38 38 37 37 37 37 37 37 37 37 37 37 37 37 37 37 
37 37 37 37 37 37 37 37 37 37 37 37 37 37 37 37 37 37 37 37 37 37 37 37 37 37 37 37 37 37 37 37 37 37 37 37 40 38 38 38 38 36 36 36 36 33 24 24 24 24 24 27 33 36 36 36 36 36 38 38 
38 38 38 38 40 32 31 
>001069_0631_1885 length=246 uaccno=FG74DIE03BTP0F
37 37 37 37 37 37 37 37 37 37 37 37 37 37 37 37 37 37 40 40 40 40 40 40 40 40 40 40 40 40 40 40 40 40 40 40 40 40 40 40 40 40 40 40 40 37 37 37 37 37 37 37 37 37 37 37 37 37 37 37 
37 37 37 37 37 37 37 37 37 37 37 37 37 37 37 37 37 37 37 37 37 37 37 37 37 37 37 37 37 37 37 37 37 37 37 37 37 37 37 37 38 38 38 37 37 37 38 38 38 38 37 37 37 37 37 37 37 37 37 37 
37 37 37 37 37 37 37 37 37 37 37 37 37 37 37 37 37 37 37 37 37 37 37 37 37 37 37 37 37 37 37 37 37 37 37 37 37 37 37 37 37 37 37 37 37 37 37 37 37 37 37 37 37 37 37 37 37 37 37 37 
37 37 37 37 37 37 37 37 37 37 37 37 37 37 37 37 37 37 37 37 37 37 37 37 37 37 37 37 37 37 37 37 37 37 37 37 38 38 38 38 38 38 36 36 36 36 36 36 29 29 29 33 36 36 36 36 36 38 38 38 
36 26 26 26 20 16 
>001070_0662_0691 length=261 uaccno=FG74DIE03BWE2D
37 37 37 37 37 37 37 37 37 37 37 37 37 37 37 37 37 37 40 40 40 40 40 40 40 40 40 40 40 40 40 40 40 40 40 40 40 40 40 40 40 40 40 40 40 37 37 37 37 37 37 37 37 37 37 37 37 37 37 37 
37 37 37 37 37 37 37 37 37 37 37 37 37 37 37 37 37 37 37 37 38 38 38 37 37 37 37 37 37 37 37 37 37 37 37 37 37 37 37 37 37 37 37 37 37 37 38 38 38 38 37 37 37 37 37 37 37 37 37 37 
37 37 37 37 37 37 37 37 37 37 37 37 37 37 37 37 37 37 37 37 37 37 37 37 37 37 37 37 37 37 37 37 37 37 37 37 37 37 37 37 37 37 37 37 37 37 37 37 37 37 37 37 37 37 37 37 37 37 37 37 
37 37 37 37 37 37 37 37 37 37 37 37 37 37 37 37 37 37 37 37 37 37 37 37 37 37 37 37 37 37 37 37 37 37 37 37 38 38 38 38 38 38 38 38 40 40 40 38 38 38 40 40 40 40 40 40 40 40 38 38 
38 40 40 40 40 32 32 32 31 31 31 31 28 22 22 22 30 25 18 17 16 
>001071_0613_2113 length=256 uaccno=FG74DIE03BR5AR
37 37 37 37 37 37 37 37 37 37 37 37 37 37 37 37 37 37 38 38 38 40 40 40 40 40 40 40 40 40 40 40 40 40 40 40 40 40 40 40 40 40 40 40 40 37 37 37 37 37 37 37 37 37 37 37 37 37 37 37 
37 37 37 38 38 38 37 37 37 37 37 37 37 37 37 37 37 37 37 37 37 37 37 37 37 37 37 37 37 37 37 37 37 37 37 37 37 37 37 37 37 37 37 37 37 37 37 37 37 37 37 37 37 37 37 37 37 37 37 37 
37 37 37 37 37 37 37 37 37 37 37 37 37 37 37 37 37 37 37 37 37 37 37 37 37 37 37 37 37 37 37 37 37 37 37 38 38 38 37 37 37 37 37 38 38 38 38 37 37 37 37 37 37 37 37 37 37 37 37 37 
37 37 37 37 37 37 37 37 37 37 37 37 37 37 37 37 37 37 37 37 37 37 37 37 37 37 37 37 37 37 37 37 37 37 37 37 36 36 38 38 36 33 30 30 30 31 33 20 20 20 20 20 26 18 36 36 36 36 36 36 
38 36 33 33 32 25 25 31 31 31 31 31 22 22 18 18 
>001072_0686_3684 length=77 uaccno=FG74DIE03BYK76
32 32 32 32 32 32 32 32 32 32 32 32 32 32 32 32 32 32 40 39 39 39 39 40 33 33 33 32 37 37 37 37 40 40 39 39 39 40 40 40 40 40 40 40 40 32 32 32 32 32 32 32 32 32 32 32 32 32 25 24 
23 30 32 33 30 29 29 28 17 15 15 17 21 17 15 15 15 
>001073_0695_0346 length=248 uaccno=FG74DIE03BZA3G
37 37 37 37 37 37 37 37 37 37 37 37 37 37 37 37 37 37 40 40 40 40 40 40 40 40 40 40 40 40 40 40 40 40 40 40 40 40 40 40 40 40 40 40 40 37 37 37 37 37 37 37 37 37 37 37 37 37 37 37 
37 37 37 33 33 33 38 38 37 37 37 38 38 38 37 37 37 37 37 37 37 37 37 37 37 37 37 37 37 37 37 37 37 37 37 37 37 37 37 37 40 40 38 37 37 37 37 37 37 37 37 37 37 38 38 38 37 37 37 37 
37 37 37 37 37 37 37 38 38 38 37 38 33 33 34 38 38 37 37 37 37 37 37 37 37 37 37 37 37 37 37 37 37 38 34 33 31 31 31 38 37 37 37 37 37 37 37 37 37 37 37 37 37 37 37 37 37 37 37 37 
37 38 38 38 38 37 38 28 28 28 26 33 38 37 37 37 37 37 37 33 33 34 38 38 38 38 37 38 38 38 38 37 37 37 38 38 33 33 36 36 36 36 36 36 36 32 30 20 20 15 15 15 17 18 33 35 31 31 16 16 
16 17 28 28 28 23 23 17 
>001079_0713_2349 length=261 uaccno=FG74DIE03B0XI3
37 37 37 37 37 37 37 37 37 37 37 37 37 37 37 37 37 37 40 40 40 40 40 40 40 40 40 40 40 40 40 40 40 40 40 40 40 40 40 40 40 40 40 40 40 37 37 37 37 37 37 37 37 37 37 37 37 37 37 37 
37 37 37 37 37 37 37 37 37 37 37 37 37 37 37 37 37 37 37 37 37 37 37 37 37 37 37 37 37 37 37 37 37 37 37 37 37 37 37 37 37 37 37 37 37 37 37 37 37 37 37 37 37 37 37 37 37 37 37 37 
37 37 37 37 37 37 37 37 37 37 37 37 37 37 37 37 37 37 37 37 37 37 37 37 37 37 37 37 37 37 37 37 37 37 37 37 37 37 37 37 37 37 37 37 37 37 37 37 37 37 37 37 37 37 37 37 37 37 37 37 
37 37 37 37 37 37 37 37 37 37 37 37 37 37 37 37 37 37 37 37 37 37 37 37 37 37 37 37 37 37 37 37 37 37 37 37 36 36 29 29 29 29 29 33 36 36 38 38 38 38 36 36 36 36 33 28 28 28 27 27 
25 36 32 32 32 31 31 31 31 31 31 31 32 31 31 31 30 30 30 30 30 
>001080_0717_0725 length=51 uaccno=FG74DIE03B08W3
37 37 37 37 37 37 34 34 34 37 37 37 37 37 37 37 37 37 40 40 40 40 40 40 40 40 40 40 40 40 40 40 40 40 40 40 40 40 40 40 40 40 40 40 40 37 37 37 37 37 37 
>001082_0605_1309 length=264 uaccno=FG74DIE03BRFD7
37 37 37 37 37 37 37 37 37 37 37 37 37 37 37 37 37 37 40 40 40 40 40 40 40 40 40 40 40 40 40 40 40 40 40 40 40 40 40 40 40 40 40 40 40 37 37 37 37 37 37 37 37 37 37 37 37 37 37 37 
37 37 37 37 37 37 37 37 37 37 37 37 37 37 37 37 37 37 37 37 37 37 37 37 37 37 37 37 37 37 37 37 37 37 37 37 37 37 37 37 37 37 37 37 37 37 38 38 38 38 38 37 37 37 37 37 37 37 37 37 
37 37 37 37 37 37 37 37 37 37 37 37 37 37 37 37 37 37 37 37 37 37 37 37 37 37 37 37 37 37 37 37 37 37 37 37 37 37 37 37 37 37 34 33 33 33 33 38 37 37 37 37 37 37 37 37 37 37 37 37 
37 37 37 37 37 37 37 37 37 37 37 37 37 37 37 37 37 37 37 37 37 37 37 37 37 37 37 37 37 37 37 37 37 37 37 37 38 38 38 40 40 38 38 38 38 38 40 40 40 40 38 38 38 40 40 40 40 40 38 38 
38 38 38 38 38 31 32 32 32 32 32 32 32 32 32 32 32 32 32 32 32 30 30 30 
>001088_0673_3335 length=60 uaccno=FG74DIE03BXFVD
26 26 26 26 35 35 31 31 31 35 35 35 35 35 35 35 35 35 31 31 31 36 35 35 35 35 35 35 33 31 23 23 23 23 31 33 33 35 35 35 35 35 35 35 35 31 31 31 33 35 35 33 33 33 35 35 35 35 31 31 
>001089_0638_0374 length=277 uaccno=FG74DIE03BUAYW
31 31 30 30 31 31 34 34 34 34 34 34 34 34 34 27 27 27 33 35 35 36 35 35 34 34 34 35 35 35 35 35 35 35 35 35 35 35 35 35 32 31 31 32 32 34 34 34 34 32 32 32 32 32 34 34 34 34 34 31 
31 30 34 34 27 27 27 34 32 32 32 34 34 27 27 27 27 34 34 34 34 34 34 34 34 34 34 34 32 32 26 26 28 28 34 34 34 34 30 30 31 31 32 26 26 26 26 25 34 30 30 18 18 26 26 34 34 34 34 34 
34 34 34 34 34 34 27 16 17 16 27 17 17 14 14 14 14 14 16 9  16 16 31 32 32 34 33 34 34 34 34 34 20 20 20 25 25 30 30 30 28 32 25 24 25 25 25 25 32 34 34 25 25 25 30 32 34 34 34 34 
34 34 25 25 25 34 34 34 25 24 18 18 18 32 24 24 24 32 32 32 32 32 29 29 24 17 17 17 17 14 21 27 27 27 27 24 14 14 14 14 14 14 14 14 14 14 14 14 15 21 26 24 19 19 19 15 15 22 16 16 
14 19 12 19 14 12 12 17 17 17 12 12 12 22 19 19 17 17 15 15 21 21 18 12 12 12 12 19 20 15 17 12 12 12 12 12 12 
>001090_0721_2155 length=264 uaccno=FG74DIE03B1MNX
37 37 37 37 37 37 37 37 37 37 37 37 37 37 37 37 37 37 40 40 40 40 40 40 40 40 40 40 40 40 40 40 40 40 40 40 40 40 40 40 40 40 40 40 40 37 37 37 37 37 37 37 37 37 37 37 37 37 37 37 
37 37 37 37 37 37 37 37 37 37 37 37 37 37 37 37 37 37 37 37 37 37 37 37 37 37 37 37 37 37 37 37 37 37 37 37 37 37 37 37 37 37 37 37 37 37 37 37 37 37 37 37 37 37 37 37 37 37 37 37 
37 37 37 37 37 37 37 37 37 37 37 37 37 37 37 37 37 37 37 37 37 37 37 37 37 37 37 37 37 37 37 37 37 37 37 37 37 37 37 37 37 37 37 37 37 37 37 37 37 37 37 37 37 37 37 37 37 37 37 37 
37 37 37 37 37 37 37 37 37 37 37 37 37 37 37 37 37 37 37 37 37 37 37 37 37 37 37 37 37 37 37 37 37 37 37 37 38 38 38 38 38 38 38 38 38 38 38 38 38 38 37 37 37 37 37 37 33 38 33 33 
33 37 37 36 38 31 32 32 31 31 31 31 32 32 32 32 31 31 30 30 30 31 31 31 
>001097_0627_3699 length=263 uaccno=FG74DIE03BTERP
34 34 34 34 35 35 32 32 32 35 35 35 35 35 35 35 35 35 40 40 40 40 40 40 40 40 40 40 40 40 40 40 40 40 40 40 40 40 40 40 40 40 40 40 40 35 35 35 35 35 35 35 35 35 35 35 35 35 35 35 
35 35 35 35 35 35 35 35 35 35 35 35 35 35 35 35 35 35 35 35 35 35 35 35 35 35 35 35 35 35 35 35 35 35 35 35 35 35 35 35 35 35 35 35 35 32 32 32 32 32 26 22 22 35 35 35 35 35 35 35 
35 35 35 35 35 35 35 35 35 35 35 35 35 35 35 35 35 35 35 35 35 35 35 35 35 35 35 35 35 35 35 35 35 35 35 35 35 35 35 35 30 21 16 16 16 16 21 22 21 21 21 21 20 20 21 26 32 32 32 32 
26 26 30 35 35 34 34 34 35 34 34 34 35 35 35 35 35 35 35 35 35 35 35 35 34 34 24 24 24 29 35 35 35 29 29 26 28 25 25 25 19 19 19 14 13 23 29 35 29 29 29 30 29 15 15 15 15 15 15 15 
15 15 26 35 31 26 26 24 25 25 28 18 18 18 22 22 28 24 24 25 28 29 29 
>001098_0597_0493 length=261 uaccno=FG74DIE03BQPHB
37 37 37 37 37 37 37 37 37 37 37 37 37 37 37 37 37 37 40 40 40 40 40 40 40 40 40 40 40 40 40 40 40 40 40 40 40 40 40 40 40 40 40 40 40 37 37 37 37 37 37 37 37 37 37 37 37 37 37 37 
37 37 37 37 37 37 37 37 37 37 37 37 37 37 37 37 37 37 37 40 31 31 31 38 37 37 37 37 37 37 37 37 37 37 37 37 37 37 37 37 37 37 37 37 37 38 32 32 32 32 37 37 37 37 37 37 37 37 37 37 
37 37 37 37 37 37 37 37 37 37 37 37 37 37 37 37 37 37 37 37 37 37 37 37 37 37 37 37 37 37 37 37 37 37 37 37 37 37 37 37 38 34 30 30 30 30 30 37 37 37 37 37 37 37 37 37 37 37 37 37 
37 37 37 37 37 37 37 37 37 37 37 37 37 37 37 37 37 37 37 37 37 37 37 37 37 37 37 37 37 37 37 37 37 37 37 37 40 40 38 38 38 38 38 38 40 40 40 40 40 38 38 38 38 38 38 38 38 37 29 29 
29 38 36 36 36 30 30 30 31 31 31 31 30 22 22 22 30 31 26 26 25 
>001099_0619_1511 length=261 uaccno=FG74DIE03BSNSP
37 37 37 37 37 37 38 38 38 37 37 37 37 37 37 37 37 37 40 40 40 40 40 40 40 40 40 40 40 40 40 40 40 40 40 40 40 40 40 40 40 40 40 40 40 37 37 37 37 37 37 37 37 37 37 37 37 37 37 37 
37 37 37 37 37 37 37 37 37 37 37 37 37 37 37 37 37 37 37 37 37 37 37 37 37 37 37 37 37 37 37 37 37 37 37 37 37 37 37 37 40 40 38 37 37 37 37 37 37 37 37 37 37 37 37 37 37 37 37 37 
37 37 37 37 37 37 37 37 37 37 37 37 37 37 37 37 37 37 37 37 37 37 37 37 37 37 37 37 37 37 37 37 37 37 37 37 37 37 37 37 37 38 26 26 26 26 26 37 37 26 26 26 37 37 37 37 37 37 37 37 
37 37 37 37 37 37 37 37 37 37 37 37 37 37 37 37 37 37 37 37 37 37 37 37 37 37 37 37 37 37 37 37 37 37 37 37 38 38 38 38 38 38 38 33 36 36 38 38 38 38 36 36 36 36 36 37 33 33 29 29 
29 36 37 36 36 31 31 31 31 32 31 31 25 22 22 22 25 30 26 26 25 
>001100_0648_2548 length=60 uaccno=FG74DIE03BU782
34 34 38 38 37 37 37 37 37 37 37 37 37 37 37 37 37 37 38 38 38 40 40 40 40 40 40 40 40 40 40 40 40 40 40 40 40 40 40 40 40 40 40 40 40 37 37 37 37 37 37 37 37 37 37 37 37 37 37 37 
>001105_0633_1615 length=276 uaccno=FG74DIE03BTV4H
37 37 37 37 37 37 37 37 37 37 37 37 37 37 37 37 37 37 40 40 40 40 40 40 40 40 40 40 40 40 40 40 40 40 40 40 40 40 40 40 40 40 40 40 40 37 37 37 37 37 37 37 37 37 37 37 37 37 37 37 
37 37 37 37 37 37 37 37 37 37 37 37 37 37 37 37 37 37 37 37 37 37 37 37 37 37 37 37 37 37 37 37 37 37 37 37 37 37 37 37 37 37 37 37 37 37 37 37 37 37 37 37 37 37 37 37 37 37 37 37 
37 37 37 37 37 37 37 37 37 37 37 37 37 37 37 37 37 37 37 37 37 37 37 37 37 37 37 37 37 37 37 37 37 37 37 37 37 37 37 37 37 37 37 37 37 37 37 37 37 37 37 38 38 38 37 37 37 37 37 37 
37 37 37 37 37 37 37 37 37 37 37 37 37 37 37 37 37 37 37 37 37 37 37 37 37 37 37 37 37 37 37 37 37 37 37 37 38 38 38 40 40 40 40 40 40 40 40 40 40 40 40 40 40 40 40 40 40 40 40 38 
38 38 38 38 38 32 32 32 32 32 32 32 31 31 31 31 32 32 32 32 32 32 32 32 32 32 32 32 32 31 31 31 31 23 22 22 
>001111_0614_1286 length=261 uaccno=FG74DIE03BR7TK
37 37 37 37 37 37 37 37 37 37 37 37 37 37 37 37 37 37 38 38 38 40 40 40 40 40 40 40 40 40 40 40 40 40 40 40 40 40 40 40 40 40 40 40 40 37 37 37 37 37 37 37 37 37 37 37 37 37 37 37 
37 37 37 37 37 37 37 37 37 37 37 37 37 37 37 37 37 37 37 37 37 37 37 37 37 37 37 37 37 37 37 37 37 37 37 37 37 37 37 37 37 37 37 37 37 37 37 37 37 37 37 37 37 37 37 37 37 37 37 37 
37 37 37 37 37 37 37 37 37 37 37 37 37 37 37 37 37 37 37 37 37 37 37 37 37 37 37 37 37 37 37 37 37 37 37 37 37 37 37 37 37 37 37 37 37 37 37 37 37 34 34 34 37 37 37 37 37 37 37 37 
37 37 37 37 37 37 37 37 37 37 37 37 37 37 37 37 37 37 37 37 37 37 37 37 37 37 37 37 37 37 37 37 37 37 37 37 40 40 38 38 38 38 38 38 38 40 38 38 38 38 37 37 37 38 36 33 33 33 33 33 
33 38 37 36 38 32 32 32 31 31 31 31 32 32 32 32 32 32 32 31 31 
>001112_0599_0609 length=251 uaccno=FG74DIE03BQVV3
37 37 37 37 37 37 37 37 37 37 37 37 37 37 37 37 37 37 40 40 40 40 40 40 40 40 40 40 40 40 40 40 40 40 40 40 40 40 40 40 40 40 40 40 40 37 37 37 37 37 37 37 37 37 37 37 37 37 37 37 
37 37 37 37 37 37 37 37 37 37 37 37 37 37 37 37 37 37 37 37 37 37 37 37 37 37 37 37 37 37 37 37 37 37 37 37 37 37 37 37 37 37 37 37 37 37 37 37 37 37 37 37 37 37 37 37 37 37 37 37 
37 37 37 37 37 37 37 37 37 37 37 37 37 37 37 37 37 37 37 37 37 37 37 37 37 37 37 37 37 37 37 37 37 38 38 38 37 37 37 37 37 37 22 22 22 26 26 38 37 26 28 28 38 38 37 37 37 37 37 37 
37 37 37 37 37 37 37 37 37 37 37 37 37 37 37 37 37 37 37 37 37 37 37 37 37 37 37 37 37 37 37 37 37 37 37 37 38 38 38 40 40 38 38 38 40 40 40 40 40 40 38 38 38 38 40 40 38 38 33 33 
33 38 37 36 36 31 31 31 31 28 25 
>001113_0679_0301 length=250 uaccno=FG74DIE03BXWHR
37 37 37 37 37 37 37 37 37 37 37 37 37 37 37 37 37 37 40 40 40 40 40 40 40 40 40 40 40 40 40 40 40 40 40 40 40 40 40 40 40 40 40 40 40 37 37 37 37 37 37 37 37 37 37 37 37 37 37 37 
37 37 37 37 37 37 37 37 37 37 37 37 37 37 37 37 37 37 37 37 37 37 37 37 37 37 37 37 37 37 37 37 37 37 37 37 37 37 37 37 37 37 37 37 37 34 30 30 30 30 33 38 37 37 37 37 37 37 37 37 
37 37 37 37 37 37 37 37 37 37 37 37 37 37 37 37 37 37 37 37 37 37 37 37 37 37 37 37 37 37 37 37 38 38 38 38 37 37 37 37 37 37 37 37 37 37 37 37 38 33 33 31 31 31 37 37 37 37 37 37 
37 37 37 37 37 37 37 37 37 37 37 37 37 37 37 37 37 37 37 37 37 37 37 37 37 37 37 37 38 38 40 37 37 37 37 37 40 40 40 40 40 40 40 38 38 38 38 38 38 40 40 40 40 40 40 40 40 40 40 33 
33 33 38 36 37 28 28 28 28 28 
>001114_0639_2562 length=252 uaccno=FG74DIE03BUFTG
37 37 37 37 37 37 37 37 37 37 37 37 37 37 37 37 37 37 40 40 40 40 40 40 40 40 40 40 40 40 40 40 40 40 40 40 40 40 40 40 40 40 40 40 40 37 37 37 37 37 37 37 37 37 37 37 37 37 37 37 
37 37 37 37 37 37 37 37 37 37 37 37 37 37 37 37 37 37 37 37 37 37 37 37 37 37 37 37 37 37 37 37 37 37 37 37 37 37 37 37 37 37 37 37 37 37 37 37 37 37 37 37 37 37 37 37 37 37 37 37 
37 37 37 37 37 37 37 37 37 37 37 37 37 37 37 37 37 37 37 37 37 37 37 37 37 37 37 37 37 37 37 37 37 37 37 37 37 37 37 37 37 37 37 37 37 37 37 37 37 37 37 37 37 37 37 37 37 37 37 37 
37 37 37 37 37 37 37 37 37 37 37 37 37 37 37 37 37 37 37 37 37 37 37 37 37 37 37 37 37 37 37 37 37 37 37 37 36 36 33 33 32 32 32 33 30 15 15 15 15 15 17 17 31 28 28 28 30 31 31 31 
36 20 20 16 16 17 13 23 27 23 17 17 
>001116_0603_1983 length=264 uaccno=FG74DIE03BQ9LD
37 37 37 37 37 37 37 37 37 37 37 37 37 37 37 37 37 37 40 40 40 40 40 40 40 40 40 40 40 40 40 40 40 40 40 40 40 40 40 40 40 40 40 40 40 37 37 37 37 37 37 37 37 37 37 37 37 37 37 37 
37 37 37 37 37 37 37 37 37 37 37 37 37 37 37 37 37 37 37 37 37 37 37 37 37 37 37 37 37 37 37 37 37 37 37 37 37 37 37 37 37 37 37 37 37 37 37 37 37 37 37 37 37 37 37 37 37 37 37 37 
37 37 37 37 37 37 37 37 37 37 37 37 37 37 37 37 37 37 37 37 37 37 37 37 37 37 37 37 37 37 37 37 37 37 37 37 37 37 37 37 37 37 37 37 37 37 37 37 37 37 37 37 37 37 37 37 37 37 37 37 
37 37 37 37 37 37 37 37 37 37 37 37 37 37 37 37 37 37 37 37 37 37 37 37 37 37 37 37 37 37 37 37 37 37 37 37 36 36 36 36 36 38 38 33 38 38 38 38 38 38 38 38 38 40 38 38 38 38 38 38 
38 38 38 38 38 28 31 31 31 31 31 31 30 25 25 25 30 30 30 28 28 25 25 25 
>001118_0603_1064 length=257 uaccno=FG74DIE03BQ8VU
37 37 37 37 37 37 37 37 37 37 37 37 37 37 37 37 37 37 35 35 35 40 40 40 40 40 40 40 40 40 40 40 40 40 40 40 40 40 40 40 40 40 40 40 40 37 37 37 37 37 37 37 37 37 37 37 37 37 37 37 
37 37 37 37 37 37 37 37 37 37 37 37 37 37 37 37 37 37 37 37 37 37 37 37 37 37 37 37 37 37 37 37 37 37 37 37 37 37 37 37 37 37 37 37 34 30 30 30 30 30 33 38 37 37 37 37 37 37 37 37 
37 37 37 37 37 37 37 37 37 37 37 37 37 37 37 37 37 37 37 37 37 37 37 37 37 37 37 37 37 37 37 37 37 37 37 37 37 37 37 37 38 38 26 26 26 26 26 38 37 34 34 34 37 37 37 37 37 37 37 37 
37 37 37 37 37 37 37 37 37 37 37 37 37 37 37 37 37 37 37 37 38 26 26 26 26 26 26 33 33 37 37 37 37 37 37 37 36 36 25 25 25 25 25 24 33 36 38 38 38 38 33 33 33 37 33 33 33 33 38 38 
38 36 36 36 36 31 25 22 23 23 26 23 17 13 13 13 17 
>001119_0672_1779 length=252 uaccno=FG74DIE03BXBID
37 37 37 37 37 37 37 37 37 37 37 37 37 37 37 37 37 37 40 40 40 40 40 40 40 40 40 40 40 40 40 40 40 40 40 40 40 40 40 40 40 40 40 40 40 37 37 37 37 37 37 37 37 37 37 37 37 37 37 37 
37 37 37 37 37 37 37 37 37 37 37 37 37 37 37 37 37 37 37 37 37 37 37 37 37 37 37 37 37 37 37 37 37 37 37 37 37 37 37 37 37 37 37 37 37 37 37 37 37 37 37 37 37 37 37 37 37 37 37 37 
37 37 37 37 37 37 37 37 37 37 37 37 37 37 37 37 37 37 37 37 37 37 37 37 37 37 37 37 37 37 37 37 37 37 37 37 37 37 37 37 37 37 37 37 37 37 37 37 37 37 37 37 37 37 37 37 37 37 37 37 
37 37 37 37 37 37 37 37 37 37 37 37 37 37 37 37 37 37 37 37 37 37 37 37 37 37 37 37 37 37 37 37 37 37 37 37 40 40 40 40 40 40 40 40 40 40 40 40 40 40 38 38 38 38 40 40 40 40 40 40 
40 38 38 38 38 31 31 31 31 31 31 31 
>001122_0648_0827 length=252 uaccno=FG74DIE03BU6W9
37 37 37 37 37 37 37 37 37 37 37 37 37 37 37 37 37 37 40 40 40 40 40 40 40 40 40 40 40 40 40 40 40 40 40 40 40 40 40 40 40 40 40 40 40 37 37 37 37 37 37 37 37 37 37 37 37 37 37 37 
37 37 37 37 37 37 37 37 37 37 37 37 37 37 37 37 37 37 37 37 37 37 37 37 37 37 37 37 37 37 37 37 37 37 37 37 37 37 37 37 37 37 37 37 37 37 37 37 37 37 37 37 37 37 37 37 37 37 37 37 
37 37 37 37 37 37 37 37 37 37 37 37 37 37 37 37 37 37 37 37 37 37 37 37 37 37 37 37 37 37 37 37 37 37 37 37 37 37 37 37 37 37 37 37 37 37 37 37 37 37 37 37 37 37 37 37 37 37 37 37 
37 37 37 37 37 37 37 37 37 37 37 37 37 37 37 37 37 37 37 37 37 37 37 37 37 37 37 37 37 37 37 37 37 37 37 37 40 40 40 40 40 40 40 40 40 40 40 33 33 33 33 33 38 38 38 38 38 38 38 38 
38 40 40 40 40 32 32 32 32 32 32 32 
>001123_0605_1732 length=270 uaccno=FG74DIE03BRFPY
37 37 37 37 37 37 37 37 37 37 37 37 37 37 37 37 37 37 40 40 40 40 40 40 40 40 40 40 40 40 40 36 36 36 40 40 40 40 40 40 39 40 40 40 40 37 37 37 37 37 37 37 37 37 37 37 37 37 37 37 
37 37 37 37 37 37 37 37 37 37 37 37 37 37 37 37 37 37 37 37 37 37 37 37 37 37 37 37 37 37 37 37 37 37 37 37 37 34 34 34 37 37 37 37 37 37 37 37 37 37 37 37 37 37 37 37 37 37 37 37 
37 37 37 37 37 37 37 37 37 37 37 37 37 37 37 37 37 37 37 37 37 37 37 37 37 37 37 37 37 37 37 37 37 34 34 34 37 37 37 37 37 37 37 37 38 38 38 38 38 33 33 29 29 29 38 38 37 37 37 37 
37 37 37 37 37 37 37 37 37 37 37 37 38 38 38 37 37 37 37 37 37 37 37 37 37 37 37 37 37 37 37 37 37 37 37 37 38 38 38 40 40 40 40 40 40 38 38 38 38 38 36 36 36 36 36 36 28 28 28 28 
28 31 33 36 36 25 25 25 25 31 31 31 30 30 30 30 31 31 32 31 31 31 31 31 31 31 31 32 25 22 
>001124_0604_2382 length=55 uaccno=FG74DIE03BRC18
37 37 37 37 37 37 37 37 37 37 37 37 37 37 37 37 37 37 40 40 40 40 40 40 40 40 40 40 40 40 40 40 40 40 40 40 40 40 40 40 40 40 40 40 40 37 38 38 38 37 37 37 37 37 37 
>001126_0616_1194 length=261 uaccno=FG74DIE03BSD2K
34 34 37 37 37 37 37 37 37 37 37 37 37 37 37 37 37 37 38 38 38 39 39 39 38 40 40 40 40 40 40 40 40 40 39 39 40 40 39 39 39 39 38 39 39 37 37 40 40 40 37 37 37 37 37 37 37 37 37 37 
37 37 37 37 37 37 37 37 37 37 37 37 37 37 37 37 37 37 37 37 37 37 37 37 37 37 37 37 37 37 37 37 37 37 37 37 37 37 37 37 37 37 37 37 38 38 30 30 30 30 38 37 37 37 37 37 37 37 37 37 
37 37 37 37 37 37 37 37 37 37 37 38 38 38 37 37 37 37 37 37 37 37 37 37 37 37 37 37 37 37 37 37 37 34 34 34 37 37 37 38 38 38 37 37 37 37 37 37 37 37 37 37 37 37 37 37 37 37 37 37 
37 37 37 37 37 37 37 37 37 37 37 37 37 37 37 37 37 37 37 37 37 37 37 37 37 37 37 37 37 37 37 37 37 37 37 37 36 36 28 28 28 27 27 28 27 33 36 36 36 28 28 28 36 38 37 37 37 38 38 38 
38 38 40 38 37 31 31 31 31 32 31 31 31 21 21 21 30 31 31 30 30 
>001127_0723_0987 length=53 uaccno=FG74DIE03B1R21
37 37 37 37 37 37 37 37 37 37 37 37 37 37 37 37 37 37 36 36 36 39 39 39 38 38 38 38 39 40 40 40 40 40 40 40 40 40 40 40 40 40 40 40 40 37 37 37 37 37 37 37 37 
>001132_0640_1311 length=254 uaccno=FG74DIE03BUH0H
37 37 37 37 37 37 37 37 37 37 37 37 37 37 37 37 37 37 40 40 40 40 40 40 40 40 40 40 40 40 40 40 40 40 40 40 40 40 40 40 40 40 40 40 40 37 37 37 37 37 37 37 37 37 37 37 37 37 37 37 
37 37 37 37 37 37 37 37 37 37 37 37 37 37 37 37 37 37 37 37 37 37 37 37 37 37 37 37 37 37 37 37 37 37 37 37 37 37 37 37 37 37 37 37 37 37 37 37 37 37 37 37 37 37 37 37 37 37 37 37 
37 37 37 37 37 37 37 37 37 37 37 37 37 37 37 37 37 37 37 37 37 37 37 37 37 37 37 37 37 37 37 37 37 37 37 37 37 37 37 37 37 38 38 38 38 37 37 37 37 37 37 37 37 37 37 37 37 37 37 37 
37 37 37 37 37 37 37 37 37 37 37 37 37 37 37 37 37 37 37 37 37 37 37 37 37 37 37 37 37 37 37 37 37 37 37 37 40 38 38 38 37 36 36 36 38 38 38 38 38 38 38 38 38 38 38 38 38 38 38 38 
40 38 38 38 38 32 31 31 31 31 31 31 31 31 
>001136_0618_1327 length=261 uaccno=FG74DIE03BSKHT
37 37 37 37 37 37 37 37 37 37 37 37 37 37 37 37 37 37 40 40 40 40 40 40 40 40 40 40 40 40 40 40 40 40 40 40 40 40 40 40 40 40 40 40 40 37 37 37 37 37 37 37 37 37 37 37 37 40 40 40 
37 37 37 37 37 37 37 37 37 37 37 37 37 37 37 37 37 37 37 37 37 37 37 37 37 37 37 37 37 37 37 37 37 37 37 37 37 37 38 33 31 31 31 34 37 37 37 37 37 37 37 37 37 37 37 37 37 37 37 37 
37 37 37 37 38 38 38 37 37 37 37 37 37 37 37 37 37 37 37 37 37 37 37 37 37 37 37 37 37 37 37 37 37 37 37 37 37 37 37 37 38 38 22 22 22 22 22 38 27 24 24 24 38 38 37 37 37 37 37 37 
37 37 37 37 37 37 37 37 37 37 37 34 34 0  33 38 37 37 37 37 37 38 38 38 37 37 37 37 37 37 37 37 37 37 37 37 36 36 36 36 36 31 31 31 33 33 36 36 36 36 27 27 27 33 33 31 31 32 32 32 
31 38 36 36 36 31 31 31 31 31 31 31 28 25 25 25 31 31 31 31 31 
>001137_0694_0304 length=247 uaccno=FG74DIE03BY7WI
37 37 38 36 36 36 37 37 37 37 37 37 37 37 37 36 36 36 38 40 40 40 40 40 39 39 40 39 40 40 40 40 40 37 37 36 39 39 40 39 39 39 38 38 38 37 37 37 37 37 37 37 37 37 37 29 29 26 36 36 
36 33 26 26 26 36 36 37 37 37 36 36 36 37 37 37 37 37 37 37 37 37 37 37 37 37 37 37 37 37 37 37 37 37 37 37 37 37 37 37 37 37 37 37 37 37 37 37 37 37 37 37 37 37 37 37 37 37 37 37 
37 37 37 37 37 37 36 36 36 37 37 36 36 36 37 37 37 37 37 37 37 37 37 37 37 37 37 37 37 37 36 36 36 36 37 37 37 37 37 37 37 37 37 37 37 37 37 37 37 37 37 37 37 37 37 37 37 37 37 37 
37 37 37 37 37 36 33 28 28 28 37 36 36 36 36 37 37 37 37 37 37 37 37 37 37 37 37 37 37 37 37 37 38 38 38 37 37 37 37 36 36 36 36 36 36 36 36 36 36 33 33 33 36 36 36 36 36 33 32 32 
32 36 36 36 36 31 28 
>001140_0684_1412 length=264 uaccno=FG74DIE03BYC5I
37 37 37 37 37 37 37 37 37 37 37 37 37 37 37 37 37 37 40 40 40 40 40 40 40 40 40 40 40 40 40 40 40 40 40 40 40 40 40 40 40 40 40 40 40 37 37 37 37 37 37 37 37 37 37 37 37 37 37 37 
37 37 37 37 37 37 37 37 37 37 37 37 37 37 37 37 37 37 37 37 37 37 37 37 37 37 37 37 37 37 37 37 37 37 37 37 37 37 37 37 37 37 37 37 37 37 37 37 37 37 37 37 37 37 37 37 37 37 37 37 
37 37 37 37 37 37 37 37 37 37 37 37 37 37 37 37 37 37 37 37 37 37 37 37 37 37 37 37 37 37 37 37 37 37 37 37 37 37 37 37 37 37 40 40 40 40 40 37 37 37 37 37 37 37 37 37 37 37 37 37 
37 37 37 37 37 37 37 37 37 37 37 37 37 37 37 37 37 37 37 37 37 37 37 37 37 37 37 37 37 37 37 37 37 37 37 37 38 38 38 38 38 38 38 38 38 38 38 38 38 38 36 36 36 37 36 29 29 29 29 27 
27 36 36 36 36 31 31 31 31 31 31 32 32 32 32 32 32 32 31 31 31 31 31 31 
>001142_0673_0320 length=60 uaccno=FG74DIE03BXDJM
37 37 34 34 34 34 33 33 38 37 37 37 37 37 37 38 38 38 38 40 39 39 39 39 39 39 39 40 39 39 40 39 39 39 39 39 39 39 39 37 39 39 37 39 39 38 38 38 38 38 38 29 30 30 38 37 37 37 37 37 
>001143_0598_0584 length=52 uaccno=FG74DIE03BQSPM
37 37 37 37 37 37 34 34 34 37 37 37 37 37 37 37 37 37 38 38 38 40 40 40 40 40 40 40 40 40 40 40 40 40 40 40 40 40 40 40 40 40 40 40 40 40 37 37 37 37 37 37 
>001144_0649_0361 length=276 uaccno=FG74DIE03BU9P3
37 37 37 37 37 37 37 37 37 37 37 37 37 37 37 37 37 37 38 38 38 40 40 40 40 40 40 40 40 40 40 40 40 40 40 40 40 40 40 40 40 40 40 40 40 37 37 37 37 37 37 37 37 37 37 37 37 37 37 37 
37 37 37 37 37 37 37 37 37 37 37 37 37 37 37 37 37 37 37 37 37 37 37 37 37 37 37 37 37 37 37 37 37 37 37 37 37 37 37 37 37 37 37 37 37 37 37 37 37 37 37 37 37 37 37 37 37 37 37 37 
37 37 37 37 37 37 37 37 37 37 37 37 37 37 37 37 37 37 37 37 37 38 38 38 37 37 37 37 37 37 37 37 37 37 37 37 37 37 37 37 37 37 37 37 37 37 37 37 37 33 33 31 31 31 33 38 37 37 37 37 
37 37 37 37 37 37 37 37 37 37 37 37 37 37 37 37 37 37 37 37 37 37 37 37 37 37 37 37 37 37 37 37 37 37 37 37 40 40 40 40 40 38 38 38 38 29 29 29 38 38 36 36 36 36 37 36 36 38 38 38 
38 38 38 40 38 32 32 31 31 31 32 32 32 32 32 32 32 32 32 32 32 32 32 31 31 31 31 31 31 31 30 22 22 22 22 22 
>001145_0685_0324 length=114 uaccno=FG74DIE03BYFG2
32 32 32 32 32 32 32 32 32 32 32 32 32 32 32 32 32 32 40 40 40 40 40 40 40 40 40 40 40 40 40 25 25 25 36 36 29 36 37 37 37 37 37 40 40 32 29 29 29 32 32 32 32 32 32 32 32 32 32 32 
32 32 30 23 23 23 32 32 32 32 32 30 30 30 32 32 32 32 32 32 32 32 32 32 32 32 32 32 32 32 23 23 21 21 21 32 32 32 30 30 26 22 22 22 22 19 19 13 0  11 13 13 13 13 
>001146_0648_2814 length=53 uaccno=FG74DIE03BU8GG
37 37 37 37 37 37 38 38 38 37 37 37 37 37 37 37 37 37 38 38 38 40 40 40 40 40 40 40 40 40 40 40 40 40 40 40 40 40 40 40 40 40 40 40 40 37 37 37 37 37 37 37 37 
>001149_0602_1877 length=52 uaccno=FG74DIE03BQ6CN
38 38 37 37 37 37 37 37 37 37 37 37 37 37 37 37 37 37 40 40 40 40 40 40 40 40 40 40 40 40 40 40 40 39 38 39 39 39 39 39 39 39 39 39 39 37 37 37 37 37 37 37 
>001150_0725_1624 length=249 uaccno=FG74DIE03B1YWA
37 31 31 31 31 37 37 37 37 37 37 37 37 37 37 37 37 37 40 40 40 40 40 40 40 40 40 40 40 40 40 40 40 40 40 40 40 40 40 40 40 40 40 40 40 37 37 37 37 37 37 37 37 37 37 37 37 37 37 37 
37 37 37 37 37 37 37 37 37 37 37 37 37 37 37 37 37 37 37 37 37 37 37 37 37 37 37 37 37 37 37 37 37 37 37 37 37 37 37 37 37 37 37 37 37 37 37 37 37 37 37 37 37 37 37 37 37 37 37 37 
37 37 37 37 37 37 37 37 37 37 37 37 37 37 37 37 37 37 37 37 37 37 37 37 37 37 37 37 37 37 37 37 37 37 37 37 37 37 37 37 37 38 30 30 30 30 30 37 37 34 34 34 37 37 37 37 37 37 37 37 
37 37 37 37 37 37 37 37 37 37 37 37 37 37 37 37 37 37 37 37 37 37 37 37 37 37 37 37 37 37 37 37 37 37 37 37 38 38 38 40 40 38 38 38 38 38 38 38 38 38 38 38 38 38 38 38 38 38 33 33 
33 36 37 36 36 31 28 22 19 
>001153_0691_3770 length=260 uaccno=FG74DIE03BY03G
25 25 25 25 26 26 26 33 37 37 37 37 37 37 37 37 37 37 40 40 40 40 40 40 40 40 40 40 40 40 40 40 40 40 40 40 40 40 40 40 40 40 40 40 40 37 37 37 37 37 37 37 37 37 37 37 37 37 37 37 
37 37 37 37 37 37 37 37 37 37 37 37 37 37 37 37 37 37 37 37 37 37 37 37 37 37 37 37 37 37 37 37 37 37 37 37 37 37 37 37 37 37 37 37 37 37 37 37 37 37 37 37 37 37 37 37 37 37 37 37 
37 37 37 37 37 37 37 37 37 37 37 37 37 37 37 37 37 37 37 37 37 37 37 37 37 37 37 37 37 37 37 37 37 28 28 28 28 28 36 36 36 37 37 37 37 37 37 37 36 36 36 37 37 37 37 37 37 37 37 37 
37 37 37 37 37 37 37 37 37 37 37 37 37 37 37 37 37 37 37 37 37 37 37 37 37 37 37 37 37 37 37 37 37 37 37 37 33 26 25 25 26 26 28 36 36 36 36 36 36 36 36 36 37 37 36 36 36 26 26 26 
33 33 33 33 36 31 31 30 30 30 31 28 22 22 22 25 25 26 26 25 
>001162_0636_0290 length=67 uaccno=FG74DIE03BT4K0
24 24 19 21 18 19 28 30 32 32 33 32 32 32 32 32 32 32 30 30 30 33 30 30 27 27 30 30 32 33 30 21 21 20 20 30 32 30 30 32 30 30 30 25 21 21 21 19 30 30 31 30 30 30 23 19 0  19 24 30 
29 28 28 21 21 21 15 
>001165_0612_3073 length=264 uaccno=FG74DIE03BR2VN
37 37 37 37 37 37 37 37 37 37 37 37 37 37 37 37 37 37 40 40 40 40 40 40 40 40 40 40 40 40 40 40 40 40 40 40 40 40 40 40 40 40 40 40 40 37 37 37 37 37 37 37 37 37 37 37 37 37 37 37 
37 37 37 37 37 37 37 37 37 37 37 37 37 37 37 37 37 37 37 37 37 37 37 37 37 37 37 37 37 37 37 37 37 37 37 37 37 37 37 37 37 37 37 37 37 37 37 37 37 37 37 37 37 37 37 37 37 37 37 37 
37 37 37 37 37 37 37 37 37 37 37 37 37 37 37 37 37 37 37 37 37 37 37 37 37 37 37 37 37 37 37 37 37 37 37 37 37 37 37 37 37 38 31 31 31 31 31 38 38 38 38 37 37 37 37 37 37 37 37 37 
37 37 37 37 37 37 37 37 37 37 37 37 37 37 37 37 37 37 37 37 37 37 37 37 37 37 37 37 37 37 37 37 37 37 37 37 38 38 40 40 40 40 38 38 38 38 40 38 38 38 36 36 36 36 36 28 28 28 27 27 
27 36 36 36 36 31 31 31 31 32 32 31 30 30 30 32 32 32 32 32 32 32 32 32 
>001166_0604_0559 length=254 uaccno=FG74DIE03BRBNL
37 37 37 37 37 37 37 37 37 37 37 37 37 37 37 37 37 37 40 40 40 40 40 40 40 40 40 40 40 40 40 40 40 40 40 40 40 40 40 40 40 40 40 40 40 37 37 37 37 37 37 37 37 37 37 37 37 37 37 37 
37 37 37 37 37 37 37 37 37 37 37 37 37 37 37 37 37 37 37 37 37 37 37 37 37 37 37 37 37 37 37 37 37 37 37 37 37 37 37 37 37 37 37 37 37 37 38 38 38 38 37 37 37 37 37 37 37 37 37 37 
37 37 37 37 37 37 37 37 37 37 37 37 37 37 37 37 37 37 37 37 37 37 37 37 37 37 37 37 37 37 37 37 37 37 37 37 37 37 37 37 37 37 37 37 37 37 37 37 37 37 37 37 37 37 37 37 37 37 37 37 
37 37 37 37 37 37 37 37 37 37 37 37 37 37 37 37 37 37 37 37 37 37 37 37 37 37 37 37 37 37 37 37 37 37 37 37 38 38 38 38 38 40 40 40 40 40 40 40 40 38 38 38 38 40 40 40 40 38 38 38 
38 38 40 40 40 31 31 31 31 31 31 31 31 31 
>001168_0636_3578 length=252 uaccno=FG74DIE03BT64C
37 37 37 37 37 37 37 37 37 37 37 37 37 37 37 37 37 37 40 40 40 40 40 40 40 40 40 40 40 40 40 40 40 40 40 40 40 40 40 40 40 40 40 40 40 37 37 37 37 37 37 37 37 37 37 37 37 37 37 37 
37 37 37 37 37 37 37 37 37 37 37 37 37 37 37 37 37 37 37 37 37 37 37 37 37 37 37 37 37 37 37 37 37 37 37 37 37 37 37 37 37 37 37 37 37 37 37 37 37 37 37 37 37 37 37 37 37 37 37 37 
37 37 37 37 37 37 37 37 37 37 37 37 37 37 37 37 37 37 37 37 37 37 37 37 37 37 37 37 37 37 37 38 38 38 37 37 37 37 37 37 37 37 37 37 37 37 37 37 37 37 37 37 37 37 37 37 37 37 37 37 
37 37 37 37 37 37 37 38 38 38 38 37 37 37 37 37 37 37 37 37 37 37 37 37 37 37 37 37 37 37 37 37 37 37 37 37 38 38 38 38 40 40 40 40 40 40 40 40 40 40 38 38 38 38 40 40 40 40 40 38 
38 38 40 40 40 32 32 32 32 32 32 32 
>001172_0622_2508 length=257 uaccno=FG74DIE03BSX1Q
37 37 37 37 37 37 37 37 37 37 37 37 37 37 37 37 37 37 38 38 38 40 40 40 40 40 40 40 40 40 40 40 40 40 40 40 40 40 40 40 40 40 40 40 40 37 37 37 37 37 37 37 37 37 37 37 37 37 37 37 
37 37 37 37 37 37 37 37 37 37 37 37 37 37 37 37 37 37 37 37 37 37 37 37 37 37 37 37 37 37 37 37 37 37 37 37 37 37 37 37 37 37 37 38 34 30 30 30 30 38 37 37 37 37 37 37 37 37 37 37 
37 37 37 34 34 34 37 37 37 37 37 37 37 37 37 37 37 37 37 37 37 37 37 37 37 37 37 37 37 37 37 37 37 37 37 37 37 37 37 38 38 22 22 22 22 22 38 38 24 24 24 37 37 37 37 37 37 37 37 37 
37 37 37 37 37 37 37 37 37 37 37 37 37 37 37 37 37 37 37 37 37 37 37 37 37 37 37 37 37 37 37 37 37 37 37 37 36 38 38 38 29 29 29 38 38 37 38 38 38 38 38 38 36 28 29 29 27 27 27 27 
36 36 36 36 36 30 30 30 32 32 31 22 16 16 13 13 17 
>001173_0668_0433 length=268 uaccno=FG74DIE03BWXTV
37 40 40 38 38 37 37 37 37 37 37 37 37 37 37 37 37 37 40 40 40 40 40 40 40 40 40 40 40 40 40 40 40 40 40 40 40 40 40 40 40 40 40 40 40 37 37 37 37 37 37 37 37 37 37 37 37 37 37 37 
37 37 37 37 37 37 37 37 37 37 37 37 37 37 37 37 37 37 37 37 37 37 37 37 37 37 37 37 37 37 37 37 37 37 37 37 37 38 38 38 37 37 37 37 37 37 37 37 37 37 37 37 37 37 37 37 37 37 37 37 
37 37 37 37 37 37 37 37 37 37 37 37 37 37 37 37 37 37 37 37 37 37 37 37 37 37 37 37 37 37 37 37 37 40 40 40 37 37 37 37 37 37 37 37 37 37 37 37 37 37 37 37 37 37 37 37 37 37 37 37 
37 37 37 37 37 37 37 37 37 37 37 37 37 37 37 37 37 37 37 37 37 37 37 37 37 37 37 37 37 37 37 37 37 37 37 37 38 36 36 36 36 36 36 36 36 36 36 36 36 36 36 36 36 36 36 36 22 22 22 22 
22 26 21 36 33 28 28 30 30 31 32 32 25 25 25 25 31 31 31 31 31 31 31 31 30 25 22 22 
>001176_0654_3703 length=254 uaccno=FG74DIE03BVR3T
36 36 36 36 36 36 36 36 36 36 36 36 36 36 36 36 36 36 40 40 40 40 38 38 38 38 38 38 38 38 36 28 28 28 36 36 36 38 40 40 40 40 38 38 38 36 36 36 36 36 36 36 36 36 36 36 36 36 36 36 
36 36 36 36 36 36 36 36 36 36 36 36 36 36 36 36 36 36 36 36 36 36 36 36 36 36 36 36 36 36 36 36 36 36 36 36 36 36 36 36 35 35 35 36 36 36 36 36 36 36 36 36 36 32 32 32 36 36 36 36 
35 32 31 31 36 36 23 22 22 23 35 35 22 22 26 26 26 36 36 36 36 36 36 36 36 36 36 36 36 36 32 28 28 28 28 28 28 36 36 36 36 36 36 36 36 36 36 36 36 36 36 35 35 35 36 36 36 36 36 36 
32 30 28 28 28 30 30 19 19 19 20 20 31 20 20 20 27 36 36 36 36 36 36 36 36 36 36 36 36 36 36 36 36 35 31 31 27 26 25 25 24 30 37 37 37 30 24 14 14 14 14 14 16 13 30 35 35 30 16 16 
19 26 31 31 31 25 25 31 31 28 28 28 31 31 
>001180_0661_2336 length=252 uaccno=FG74DIE03BWC6A
37 37 37 37 37 37 37 37 37 37 37 37 37 37 37 37 37 37 40 40 40 40 40 40 40 40 40 40 40 40 40 40 40 40 40 40 40 40 40 40 40 40 40 40 40 37 37 37 37 37 37 37 37 37 37 37 37 37 37 37 
37 37 37 37 37 37 37 37 37 37 37 37 37 37 37 37 37 37 37 37 37 37 37 37 37 37 37 37 37 37 37 37 37 37 37 37 37 37 37 37 37 37 37 37 37 37 37 37 37 37 37 37 37 37 37 37 37 37 37 37 
37 37 37 37 37 37 37 37 37 37 37 37 37 37 37 37 37 37 37 37 37 37 37 37 37 37 37 37 37 37 37 37 37 37 37 37 37 37 37 37 37 37 37 37 37 37 37 37 37 37 38 34 34 34 37 37 37 37 37 37 
37 37 37 37 37 37 37 37 37 37 37 37 37 37 37 37 37 37 37 37 37 37 37 37 37 37 37 37 37 37 37 37 37 37 37 37 38 38 38 38 40 40 40 40 40 40 40 40 40 40 40 40 40 40 38 38 38 40 40 40 
40 40 40 40 40 32 32 32 32 32 32 32 
>001183_0698_0857 length=250 uaccno=FG74DIE03BZKYZ
37 37 37 37 37 37 37 37 37 37 37 37 37 37 37 37 37 37 40 40 40 40 40 40 40 40 40 40 40 40 40 40 40 40 40 40 40 40 40 40 40 40 40 40 40 37 37 37 37 37 37 37 37 37 37 37 37 37 37 37 
37 37 37 37 37 37 37 37 37 37 37 37 37 37 37 37 37 37 37 37 37 37 37 37 37 37 37 37 37 37 37 37 37 37 37 37 37 38 38 38 37 37 37 37 37 38 30 30 30 32 38 37 37 37 37 37 37 37 37 37 
37 37 37 37 37 37 37 37 37 37 37 37 37 37 37 37 37 37 37 37 37 37 37 37 37 37 37 37 37 37 37 37 37 40 40 40 37 37 37 37 37 37 37 37 37 37 37 37 37 37 37 37 37 37 37 37 37 37 37 37 
37 37 37 37 37 37 37 37 37 37 37 37 37 37 37 37 37 37 37 37 37 37 37 37 37 37 37 37 37 37 37 37 37 37 37 37 40 40 40 40 40 38 33 33 33 38 38 40 40 40 38 38 38 38 38 40 38 38 38 38 
38 38 36 36 37 31 31 31 31 31 
>001185_0653_2081 length=53 uaccno=FG74DIE03BVNOZ
33 33 33 33 35 35 26 26 26 35 35 35 35 35 33 31 31 31 31 33 33 33 33 35 33 33 33 35 33 33 33 33 33 35 35 35 35 35 35 31 31 31 31 31 24 26 26 31 35 35 35 35 35 
>001186_0672_0949 length=280 uaccno=FG74DIE03BXAVB
37 37 37 37 37 37 37 37 37 37 37 37 37 37 37 37 37 37 38 38 38 40 40 40 40 40 40 40 40 40 40 40 40 40 40 40 40 40 40 40 40 40 40 40 40 37 37 37 37 37 37 37 37 37 37 37 37 37 37 37 
37 37 37 37 37 37 37 37 37 37 37 37 37 37 37 37 37 37 37 37 38 38 38 37 37 37 37 37 37 37 37 37 37 37 37 37 37 37 37 37 37 37 37 37 37 37 37 37 37 37 37 37 37 37 37 37 37 37 37 37 
37 37 37 37 37 37 37 37 37 37 37 37 37 37 37 37 37 37 37 37 37 37 37 37 37 37 37 37 37 37 37 37 37 37 38 38 38 38 37 37 37 37 37 37 37 37 37 37 37 37 37 37 37 37 37 37 37 37 37 37 
37 37 38 38 26 26 26 26 26 38 37 37 37 37 37 37 37 37 37 37 37 37 37 37 37 37 37 37 37 37 37 37 37 37 37 37 38 40 40 40 40 40 40 40 40 40 40 40 40 40 40 40 40 40 40 40 38 38 38 38 
38 38 38 38 40 32 32 32 31 32 32 32 31 31 32 32 32 32 32 30 30 23 23 23 30 32 32 32 31 31 31 31 31 31 32 31 25 25 25 28 
>001187_0607_0589 length=248 uaccno=FG74DIE03BRK5R
37 37 37 37 37 37 37 37 37 37 37 37 37 37 37 37 37 37 40 40 40 40 40 40 40 40 40 40 40 40 40 40 40 40 40 40 40 40 40 40 40 40 40 40 40 37 37 37 37 37 37 37 37 37 37 37 37 37 37 37 
37 37 37 37 37 37 37 37 37 37 37 37 37 37 37 37 37 37 37 37 37 37 37 37 37 37 37 37 37 37 37 37 37 37 37 37 37 37 37 37 37 37 37 37 37 37 37 37 37 37 37 37 37 37 37 37 37 37 37 37 
37 37 37 37 37 37 37 37 37 37 37 37 37 37 37 37 37 37 37 37 37 37 37 37 37 37 37 37 37 37 37 37 37 37 37 37 37 37 37 37 37 37 37 37 37 37 37 37 37 37 37 37 37 37 37 37 37 37 37 37 
37 37 37 37 37 37 37 37 37 37 37 37 37 37 37 37 37 37 37 37 37 37 37 37 37 37 37 37 37 37 37 37 37 37 37 37 40 40 40 40 40 40 40 40 40 40 40 38 38 38 38 38 38 38 40 40 40 40 40 40 
40 38 38 38 38 32 32 31 
>001191_0684_0336 length=265 uaccno=FG74DIE03BYCBM
34 34 33 33 37 37 37 37 37 37 37 37 37 37 37 37 37 37 40 40 40 40 40 40 39 39 39 40 39 39 39 39 39 39 36 36 36 39 39 39 39 39 39 39 39 37 37 37 37 37 37 37 37 37 37 37 37 37 37 37 
37 37 37 37 37 37 37 37 37 37 37 37 37 37 37 37 37 37 37 37 37 37 37 37 37 37 37 37 37 37 37 37 37 37 37 37 37 37 37 37 37 37 37 37 37 37 37 37 37 37 37 37 37 37 37 37 37 37 37 37 
37 37 37 37 37 37 37 37 37 37 37 37 37 37 37 37 37 37 37 37 37 37 37 37 37 37 37 37 37 37 37 37 37 37 37 37 37 37 37 37 37 37 36 36 36 36 36 38 38 28 28 28 38 38 37 37 37 37 37 37 
37 37 37 37 37 37 37 37 37 37 37 37 37 37 37 37 37 37 37 37 37 38 38 40 37 37 37 37 37 37 37 37 37 37 37 37 30 30 15 15 15 15 15 15 17 18 25 35 35 31 31 31 31 31 32 28 16 20 20 20 
20 20 26 31 36 33 31 33 31 31 31 31 31 25 25 25 31 32 32 31 31 31 31 30 23 
>001195_0737_1022 length=52 uaccno=FG74DIE03B20CW
38 38 38 38 38 38 33 33 33 37 37 37 37 37 37 37 37 37 40 40 40 40 40 40 40 40 40 40 40 40 40 40 40 40 40 40 40 40 40 40 40 40 40 40 40 37 37 37 37 37 37 37 
>001196_0731_1021 length=261 uaccno=FG74DIE03B2HD7
37 37 37 37 37 37 37 37 37 37 37 37 37 37 37 37 37 37 40 40 40 40 40 40 40 40 40 40 40 40 40 40 40 40 40 40 40 40 40 40 40 40 40 40 40 37 37 37 37 37 37 37 37 37 37 37 37 37 37 37 
37 37 37 37 37 37 37 37 37 37 37 37 37 37 37 37 37 37 37 37 37 37 37 37 37 37 37 37 37 37 37 37 37 37 37 37 37 37 37 37 37 37 37 37 38 34 30 28 28 28 38 38 37 37 37 37 37 37 37 37 
37 37 37 37 38 38 38 37 37 37 37 37 37 37 37 37 37 37 37 37 37 37 37 37 37 37 37 37 37 37 37 37 37 38 38 38 37 37 37 37 37 37 40 40 40 40 40 37 37 37 37 37 37 37 37 37 37 37 37 37 
37 37 37 37 37 37 37 37 37 37 37 37 37 37 37 37 37 37 37 37 37 37 37 37 37 37 37 37 37 37 37 37 37 37 37 37 38 38 38 38 38 38 38 38 38 38 38 40 38 38 38 40 38 38 38 40 40 40 40 40 
40 40 38 38 38 31 31 31 31 31 31 31 30 22 22 22 31 28 18 18 18 
>001197_0657_1864 length=257 uaccno=FG74DIE03BVZ52
37 37 37 37 37 37 37 37 37 37 37 37 37 37 37 37 37 37 40 40 40 40 40 40 40 40 40 40 40 40 40 40 40 40 40 40 40 40 40 40 40 40 40 40 40 37 37 37 37 37 37 37 37 37 37 37 37 37 37 37 
37 37 37 37 37 37 37 37 37 37 37 37 37 37 37 37 37 37 37 37 37 37 37 37 37 37 37 37 37 37 37 37 37 37 37 37 37 37 37 37 37 37 37 37 38 34 32 32 32 32 38 37 37 37 37 37 37 37 37 37 
37 37 37 37 37 37 37 37 37 37 37 37 37 37 37 37 37 37 37 37 37 37 37 37 37 37 37 37 37 37 37 37 37 37 37 37 37 37 37 37 37 38 30 30 30 30 30 38 37 38 38 38 37 37 37 37 37 37 37 37 
37 37 37 37 37 37 37 37 37 37 37 37 37 37 37 37 37 37 37 37 37 37 37 37 37 37 37 37 37 37 37 37 37 37 37 37 38 38 38 40 40 38 38 38 38 40 40 40 40 40 38 38 38 40 40 38 38 38 38 38 
38 40 38 38 37 31 31 31 31 32 31 28 22 19 19 18 18 
>001198_0600_2233 length=261 uaccno=FG74DIE03BQ0AZ
37 37 37 37 37 37 37 37 37 37 37 37 37 37 37 37 37 37 38 38 38 40 40 40 40 40 40 40 40 40 40 40 40 40 40 40 40 40 40 40 40 40 40 40 40 37 37 37 37 37 37 37 37 37 37 37 37 37 37 37 
37 37 37 37 37 37 37 37 37 37 37 37 37 37 37 37 37 37 37 37 37 37 37 37 37 37 37 37 37 37 37 37 37 37 37 37 37 37 37 37 37 37 37 37 37 37 37 37 37 37 37 37 37 37 37 37 37 37 37 37 
37 37 37 37 37 37 37 37 37 37 37 37 37 37 37 37 37 37 37 37 37 37 37 37 37 37 37 37 37 37 37 37 37 38 38 38 37 37 37 38 38 38 37 37 37 37 37 37 37 37 37 37 37 37 37 37 37 37 37 37 
37 37 37 37 37 37 37 37 37 37 37 37 37 37 37 37 37 37 37 37 37 37 37 37 37 37 37 37 37 37 37 37 37 37 37 37 38 35 35 35 35 31 31 38 38 38 38 38 40 40 40 40 40 40 40 40 40 40 40 40 
40 40 38 38 38 32 32 32 32 32 32 31 32 23 23 23 31 31 26 26 25 
>001200_0683_1367 length=252 uaccno=FG74DIE03BX9YH
38 38 38 38 37 37 38 38 38 37 37 37 37 37 37 37 37 37 40 40 40 40 40 40 40 40 40 40 40 40 40 40 40 40 40 40 40 40 40 40 40 40 40 40 40 37 37 37 37 37 37 37 37 37 37 37 37 37 37 37 
37 37 37 37 37 37 37 37 37 37 37 37 37 37 37 37 37 37 37 37 37 37 37 37 37 37 37 37 37 37 37 37 37 37 37 37 37 37 37 37 37 37 37 37 37 37 37 37 37 37 37 37 37 37 37 37 37 37 37 37 
37 37 37 37 37 37 37 37 37 37 37 38 38 38 37 37 37 37 37 37 37 37 37 37 37 37 37 37 37 37 37 37 37 37 37 37 37 37 37 37 37 37 37 37 37 37 37 37 37 37 37 37 37 37 37 37 37 37 37 37 
37 37 37 37 37 37 37 37 37 37 37 37 37 37 37 37 37 37 37 37 37 37 37 37 37 37 37 37 37 37 37 37 37 37 37 37 40 40 38 38 38 38 36 36 36 36 36 33 33 33 33 33 33 33 36 37 37 37 38 38 
38 38 38 38 38 31 31 31 31 31 31 31 
>001202_0613_1539 length=261 uaccno=FG74DIE03BR4UT
30 33 37 37 37 37 37 37 37 37 37 37 37 37 37 37 37 37 40 40 40 40 40 40 40 40 40 40 40 40 40 40 40 40 40 40 40 40 40 40 40 40 40 40 40 37 37 37 37 37 37 37 37 37 37 37 37 37 37 37 
37 37 37 37 37 37 37 37 37 37 37 37 37 37 37 37 37 37 37 37 37 37 37 37 37 37 37 37 37 37 37 37 37 37 37 37 37 37 37 37 37 37 37 37 37 37 37 37 37 37 37 37 37 37 37 37 37 37 37 37 
37 37 37 37 37 37 37 37 37 37 37 37 37 37 37 37 37 37 37 37 37 37 37 37 37 37 37 38 38 38 38 38 38 24 20 20 32 32 37 28 22 22 15 15 15 15 15 28 23 28 28 31 30 30 34 37 37 37 37 37 
37 37 37 37 37 37 37 37 37 37 37 37 37 37 37 37 37 37 37 37 37 37 37 37 37 37 37 37 37 37 37 37 37 37 37 37 40 40 40 40 40 38 38 38 38 38 38 38 37 37 36 36 36 36 36 36 37 37 38 38 
38 38 38 38 38 32 32 32 32 32 31 31 32 32 32 32 32 32 32 31 31 
>001205_0644_2199 length=254 uaccno=FG74DIE03BUVB9
37 37 37 37 37 37 37 37 37 37 37 37 37 37 37 37 37 37 40 40 40 40 40 40 40 40 40 40 40 40 40 40 40 40 40 40 40 40 40 40 40 40 40 40 40 37 37 37 37 37 37 37 37 37 37 37 37 37 37 37 
37 37 37 37 37 37 37 37 37 37 37 37 37 37 37 37 37 37 37 37 37 37 37 37 37 37 37 37 37 37 37 37 37 37 37 37 37 37 37 37 37 37 37 37 37 37 37 37 37 37 37 37 37 37 37 37 37 37 37 37 
37 37 37 37 37 37 37 37 37 37 37 37 37 37 37 37 37 37 37 37 37 37 37 37 37 37 37 37 37 37 37 37 37 37 37 37 37 37 37 37 37 37 37 37 37 37 37 37 37 37 37 37 37 37 37 37 37 37 37 37 
37 37 37 37 37 37 37 37 37 37 37 37 37 37 37 37 37 37 37 37 37 37 37 37 37 37 37 37 37 37 37 37 37 37 37 37 40 40 40 40 40 40 40 40 40 40 40 40 40 40 40 40 40 40 40 40 40 40 40 40 
40 40 40 40 40 32 32 32 32 31 31 31 31 32 
>001206_0667_2064 length=261 uaccno=FG74DIE03BWVXE
37 37 37 37 37 37 37 37 37 37 37 37 37 37 37 37 37 37 40 40 40 40 40 40 40 40 40 40 40 40 40 40 40 40 40 40 40 40 40 40 40 40 40 40 40 37 37 37 37 37 37 37 37 37 37 37 37 37 37 37 
37 37 37 37 37 37 37 37 37 37 37 37 37 37 37 37 37 37 37 37 37 37 37 37 37 37 37 37 37 37 37 37 37 37 37 37 37 37 37 37 37 37 37 37 37 37 37 37 37 37 37 37 37 37 37 37 37 37 37 37 
37 37 37 37 37 37 37 37 37 37 37 37 37 37 37 37 37 37 37 37 37 37 37 37 37 37 37 37 37 37 37 37 37 37 37 37 37 37 37 37 37 37 40 40 40 40 40 37 37 37 37 37 37 37 37 37 37 37 37 37 
37 37 37 37 37 37 37 37 37 37 37 37 37 37 37 37 37 37 37 37 37 37 37 37 37 37 37 37 37 37 37 37 37 37 37 37 40 40 40 40 40 40 40 40 40 38 38 38 40 40 38 38 38 40 40 40 40 40 38 38 
38 40 38 38 38 32 32 32 32 32 32 31 31 30 30 30 32 31 26 26 25 
>001207_0671_1036 length=54 uaccno=FG74DIE03BW7RY
37 37 37 37 37 37 37 37 37 37 37 37 37 37 37 37 37 37 38 38 38 40 40 40 40 40 40 40 40 40 40 40 40 40 40 40 40 40 40 40 40 40 40 40 40 37 37 37 37 37 37 37 37 37 
>001208_0695_0324 length=252 uaccno=FG74DIE03BZA2U
35 35 36 36 28 28 28 28 35 36 36 36 37 37 37 37 37 37 37 37 37 38 38 38 38 37 37 37 38 38 38 38 38 38 37 37 37 38 40 40 40 40 40 40 40 37 37 37 37 37 37 37 37 37 37 37 37 37 37 37 
37 37 37 37 37 37 37 37 37 37 37 36 36 36 37 37 37 37 37 37 37 37 37 37 36 36 36 36 37 37 35 35 35 35 35 35 36 37 37 37 37 37 37 37 37 37 37 37 37 37 37 37 37 37 37 37 37 37 37 37 
36 36 36 37 37 37 37 37 37 37 37 37 37 37 37 37 37 37 37 37 37 37 37 37 37 37 37 37 37 37 37 37 37 37 37 37 37 37 37 37 37 32 32 28 28 28 36 36 37 37 37 36 35 35 35 37 37 37 37 37 
37 37 37 37 37 37 37 37 37 37 37 37 37 37 36 36 36 36 36 37 37 32 32 26 26 22 35 36 31 31 31 37 37 22 26 26 26 26 26 26 33 36 36 36 36 36 36 36 36 36 36 36 36 36 36 36 36 36 36 36 
33 28 28 26 26 31 31 31 31 31 31 31 
>001215_0605_1252 length=277 uaccno=FG74DIE03BRFCM
37 37 37 37 37 37 37 37 37 37 37 37 37 37 37 37 37 37 40 40 40 40 40 40 40 40 40 40 40 40 40 40 40 40 40 40 40 40 40 40 40 40 40 40 40 37 38 38 38 37 37 37 37 37 37 37 37 37 37 37 
37 37 37 37 37 37 37 37 37 37 37 37 37 37 37 37 37 37 37 37 37 37 37 37 37 37 37 37 37 37 37 37 37 37 37 37 37 38 38 38 38 38 38 38 38 38 28 28 30 30 38 37 37 37 37 37 37 37 37 37 
37 37 37 37 37 37 37 37 37 37 37 37 37 37 37 37 37 37 37 37 37 37 37 37 37 37 37 37 37 37 37 37 37 37 37 37 37 37 37 37 37 37 37 37 38 38 38 38 38 38 37 37 37 37 37 37 37 37 37 37 
37 37 37 37 37 37 37 37 38 38 38 37 38 38 38 37 37 37 37 37 37 37 37 37 37 37 37 37 37 37 37 37 37 37 37 37 38 37 36 33 33 33 38 38 36 36 36 36 36 36 30 33 32 32 31 28 15 15 15 15 
15 15 17 13 32 26 27 27 30 30 31 31 32 31 32 31 31 30 30 30 30 31 31 32 31 31 31 31 31 31 28 28 28 30 22 22 22 
>001216_0671_1033 length=53 uaccno=FG74DIE03BW7RV
37 37 37 37 37 37 37 37 37 37 37 37 37 37 37 37 37 37 38 38 38 40 40 40 40 40 40 40 40 40 40 40 40 40 40 40 40 40 40 40 40 40 40 40 40 40 40 37 37 37 37 37 37 
>001217_0681_0356 length=251 uaccno=FG74DIE03BX2UU
37 37 37 37 37 37 37 37 37 37 37 37 37 37 37 37 37 36 28 28 28 34 36 38 37 37 37 37 38 38 38 38 40 40 40 40 40 40 40 40 40 40 40 40 40 37 37 35 36 35 36 37 37 37 37 37 37 37 37 37 
37 37 37 37 37 37 37 37 37 37 37 37 37 37 37 37 37 37 37 37 36 35 35 35 37 37 37 37 37 37 36 36 36 37 37 37 37 37 37 37 37 37 37 35 23 23 22 22 22 22 32 32 36 36 36 37 37 37 37 37 
37 37 36 36 28 28 28 37 37 37 37 37 37 37 37 37 37 37 37 37 37 37 37 37 37 37 37 37 37 37 37 37 37 37 36 36 36 36 36 36 32 37 15 15 15 15 15 21 15 19 19 19 32 32 37 37 37 37 37 36 
36 36 37 37 37 37 37 37 37 37 37 36 36 36 36 37 37 37 37 36 35 32 32 32 36 36 36 36 36 37 37 37 37 37 37 36 33 33 24 24 24 24 24 27 27 36 36 36 36 36 36 36 36 36 37 36 33 33 32 31 
31 36 33 31 32 28 28 28 28 22 16 
>001218_0645_0315 length=257 uaccno=FG74DIE03BUW1P
31 31 33 33 33 33 33 33 35 35 35 35 35 35 35 35 35 35 37 36 36 35 35 36 35 35 36 36 36 36 36 36 36 36 36 36 37 36 35 36 36 36 36 36 36 35 35 35 35 35 35 35 35 35 35 35 35 35 35 35 
35 35 35 35 33 33 34 35 35 35 35 35 35 35 35 35 35 35 35 35 35 35 35 35 35 35 35 26 26 26 31 33 35 35 35 35 35 35 35 35 35 35 35 35 35 35 23 23 20 20 31 17 17 23 23 33 33 31 31 31 
35 35 35 35 35 35 35 35 35 35 35 35 35 35 35 35 35 35 35 35 35 35 35 35 35 35 35 35 35 35 35 35 35 35 35 35 35 35 35 33 33 33 33 35 35 35 35 35 35 33 33 33 33 33 33 35 35 35 35 35 
35 35 35 35 35 35 35 35 35 35 35 35 35 35 35 35 35 35 35 35 35 35 35 35 35 35 35 35 35 35 35 33 29 29 29 29 33 33 33 33 34 34 34 34 34 39 39 39 34 34 33 29 34 31 31 31 34 22 20 20 
33 34 34 34 31 18 18 18 28 28 28 28 28 28 28 22 18 
>001219_0668_1418 length=246 uaccno=FG74DIE03BWYK8
37 40 40 38 38 37 37 37 37 37 37 37 37 37 37 37 37 37 40 40 40 40 40 40 40 40 40 40 40 40 40 40 40 40 40 40 40 40 40 40 40 40 40 40 40 37 37 37 37 37 37 37 37 37 37 37 37 37 37 37 
37 37 37 37 37 37 37 37 37 37 37 37 37 37 37 37 37 37 37 37 37 37 37 37 37 37 37 37 37 37 37 37 37 37 37 37 37 37 37 37 37 37 37 37 37 37 37 37 37 37 37 37 37 37 37 37 37 37 37 37 
37 37 37 37 37 37 37 37 37 37 37 37 37 37 37 37 37 37 37 37 37 37 37 37 37 37 37 37 37 37 37 37 37 37 37 37 37 37 37 37 37 37 37 37 37 37 37 37 37 37 37 37 37 37 37 37 37 37 37 37 
37 37 37 37 37 37 37 37 37 37 37 37 37 37 37 37 37 37 37 37 37 37 37 37 37 37 37 37 37 37 37 37 37 37 37 37 38 38 37 36 36 36 36 36 36 32 32 31 32 32 32 36 36 36 36 36 36 36 36 36 
38 31 31 26 20 16 
>001220_0658_1146 length=252 uaccno=FG74DIE03BV2RW
37 37 37 37 37 37 37 37 37 37 37 37 37 37 37 37 37 37 38 38 38 40 40 40 40 40 40 40 40 40 40 40 40 40 40 40 40 40 40 40 40 40 40 40 40 37 37 37 37 37 37 37 37 37 37 37 37 37 37 37 
37 37 37 37 37 37 37 37 37 37 37 37 37 37 37 37 37 37 37 37 37 37 37 37 37 37 37 37 37 37 37 37 37 37 37 37 37 37 37 38 40 40 38 37 37 37 37 37 37 37 37 37 37 37 37 37 37 37 37 37 
37 37 37 37 37 37 37 37 37 37 37 37 37 37 37 37 37 37 37 37 37 37 37 37 37 37 37 37 37 37 37 37 37 37 37 37 37 37 37 37 37 37 37 37 37 37 37 37 37 37 37 37 37 37 37 37 37 37 37 37 
37 37 37 37 37 37 37 37 37 37 37 37 37 37 37 37 37 37 37 37 37 37 37 37 37 37 37 37 37 37 37 37 37 37 37 37 38 37 36 36 36 36 36 36 36 24 24 24 24 24 24 21 33 32 36 36 36 36 36 36 
31 31 31 31 31 31 31 31 31 22 18 18 
>001225_0644_0562 length=261 uaccno=FG74DIE03BUT2S
37 37 37 37 37 37 37 37 37 37 37 37 37 37 37 37 37 37 40 40 40 40 40 40 40 40 40 40 40 40 40 40 40 40 40 40 40 40 40 40 40 40 40 40 40 37 37 37 37 37 37 37 37 37 37 37 37 37 37 37 
37 37 37 37 37 37 37 37 37 37 37 37 37 37 37 37 37 37 37 37 37 37 37 37 37 37 37 37 37 37 37 37 37 37 37 37 37 37 37 37 37 37 37 37 37 37 38 38 38 38 37 37 37 37 37 37 37 37 37 37 
37 37 37 37 37 37 37 37 37 37 37 37 37 37 37 37 37 37 37 37 37 37 37 37 37 37 37 37 37 37 37 37 37 37 37 37 37 37 37 37 37 37 31 31 31 31 31 38 37 33 33 33 37 37 37 37 37 37 37 37 
37 37 37 37 37 37 37 37 37 37 37 37 37 37 37 37 37 37 37 37 37 37 37 37 37 37 37 37 37 37 37 37 37 37 37 37 40 40 38 38 38 38 38 38 40 40 40 40 40 40 38 38 38 40 40 40 40 40 38 38 
38 38 38 38 38 32 32 32 32 32 32 32 32 31 31 31 31 28 28 28 28 
>001228_0664_2337 length=268 uaccno=FG74DIE03BWMNN
37 37 37 37 37 37 37 37 37 37 37 37 37 37 37 37 37 37 40 40 40 40 40 40 40 40 40 40 40 40 40 40 40 40 40 40 40 40 40 40 40 40 40 40 40 37 37 37 37 37 37 37 37 37 37 37 37 37 37 37 
37 37 37 37 37 37 37 37 37 37 37 37 37 37 37 37 37 37 37 37 37 37 37 37 37 37 37 37 37 37 37 37 37 37 37 37 37 37 37 37 37 37 37 37 37 37 33 33 34 34 38 37 37 37 37 37 37 37 37 37 
37 37 37 37 37 37 37 37 37 37 37 37 37 37 37 37 37 37 37 37 37 37 37 37 37 37 37 37 37 37 37 37 37 38 38 38 37 37 37 37 37 37 37 37 37 37 37 37 37 37 37 37 37 37 37 37 37 37 37 37 
37 37 37 37 37 37 37 37 37 37 37 37 37 37 37 37 37 37 37 37 37 37 37 37 37 37 37 37 37 37 37 37 37 37 37 37 40 38 38 38 38 38 33 33 33 40 38 36 36 36 36 36 36 36 36 36 25 24 24 24 
24 27 24 36 36 31 31 31 31 31 31 32 31 31 32 32 31 31 31 31 31 31 31 32 32 32 31 31 
>001231_0733_1000 length=257 uaccno=FG74DIE03B2NO6
37 37 37 37 37 37 37 37 37 37 37 37 37 37 37 37 37 37 40 40 40 40 40 40 40 40 40 40 40 40 40 40 40 40 40 40 40 40 40 40 40 40 40 40 40 37 37 37 37 37 37 37 37 37 37 37 37 37 37 37 
37 37 37 37 37 37 37 37 37 37 37 37 37 37 37 37 37 37 37 37 37 37 37 37 37 37 37 37 37 37 37 37 37 37 37 37 37 37 37 37 37 37 37 37 37 37 37 37 37 37 37 37 37 37 37 37 37 37 37 37 
37 38 38 38 34 34 34 37 37 37 37 37 37 37 37 37 37 37 37 37 37 37 37 37 37 37 37 37 37 37 37 37 37 37 37 37 37 37 37 37 37 37 37 37 37 37 37 37 37 37 37 37 37 37 37 37 37 37 37 37 
37 37 37 37 37 37 37 37 37 37 37 37 37 37 37 37 37 37 37 37 37 37 37 38 38 38 38 37 37 37 37 38 38 38 38 38 36 36 32 32 32 32 32 33 36 36 38 38 38 38 37 38 38 38 40 40 38 38 38 38 
38 40 38 36 36 30 31 33 34 33 31 25 17 13 13 13 17 
>001233_0678_0374 length=261 uaccno=FG74DIE03BXTD0
29 31 23 23 22 22 33 34 35 35 35 35 35 35 35 35 35 35 40 40 40 38 38 38 38 38 38 38 38 38 38 38 38 38 38 38 38 38 38 36 39 38 39 38 38 35 35 35 35 35 35 35 35 35 35 35 35 35 35 35 
35 35 35 35 35 35 35 35 35 35 35 35 35 35 35 35 35 35 35 35 35 34 34 34 35 35 35 35 35 35 34 34 34 34 35 35 35 35 35 35 32 32 32 34 35 35 34 34 34 34 35 35 35 35 35 35 35 35 35 35 
35 35 35 35 32 32 32 35 35 32 32 25 25 25 31 35 35 35 35 35 35 35 35 35 35 35 35 35 39 27 27 26 26 18 18 18 20 21 21 21 21 26 22 25 25 20 25 25 19 35 35 35 35 35 35 35 35 35 35 35 
35 35 35 35 35 35 35 35 35 35 35 35 35 35 35 35 35 35 35 35 35 35 35 35 35 35 35 35 35 35 35 35 35 35 35 34 31 31 35 35 35 27 27 27 22 29 35 35 35 35 35 35 35 35 35 31 31 31 27 26 
26 35 31 31 31 28 28 21 21 21 20 21 26 13 13 13 14 14 13 13 13 
>001234_0669_0691 length=261 uaccno=FG74DIE03BW06T
37 37 37 37 37 37 37 37 37 37 37 37 37 37 37 37 37 37 40 40 40 40 40 40 40 40 40 40 40 40 40 40 40 40 40 40 40 40 40 40 40 40 40 40 40 37 37 37 37 37 37 37 37 37 37 37 37 37 37 37 
37 37 37 37 37 37 37 37 37 37 37 37 37 37 37 37 37 37 37 37 37 37 37 37 37 37 37 37 37 37 37 37 37 37 37 37 37 37 37 37 37 37 37 37 37 37 37 37 37 37 37 37 37 37 37 37 37 37 37 37 
37 37 37 37 37 37 37 37 37 37 37 37 37 37 37 37 37 37 37 37 37 37 37 37 37 37 37 37 37 37 37 37 37 37 37 37 37 37 37 37 37 37 40 40 40 40 40 37 37 37 37 37 37 37 37 37 37 37 37 37 
37 37 37 37 37 37 37 37 37 37 37 37 37 37 37 37 37 37 37 37 37 37 37 37 37 37 37 37 37 37 37 37 37 37 37 37 40 40 38 38 38 38 38 38 38 40 40 40 40 38 38 38 38 40 40 40 38 38 29 29 
29 40 38 38 38 32 32 32 32 32 31 31 32 32 32 32 32 32 23 23 23 
>001235_0678_2282 length=264 uaccno=FG74DIE03BXUU0
37 37 37 37 37 37 37 37 37 37 37 37 37 37 37 37 37 37 40 40 40 40 40 40 40 40 40 40 40 40 40 40 40 40 40 40 40 40 40 40 40 40 40 40 40 37 37 37 37 37 37 37 37 37 37 37 37 37 37 37 
37 37 37 37 37 37 37 37 37 37 37 37 37 37 37 37 37 37 37 37 37 37 37 37 37 37 37 37 37 37 37 37 37 37 37 37 37 37 37 37 37 37 37 37 37 37 37 37 37 37 37 37 37 37 37 37 37 37 37 37 
37 37 37 37 37 37 37 37 37 37 37 37 37 37 37 37 37 37 37 37 37 37 37 37 37 37 37 37 37 37 37 37 37 37 37 37 37 37 37 37 37 37 40 40 40 40 40 38 37 37 37 37 37 37 37 37 37 37 37 37 
37 37 37 37 37 37 37 37 37 37 37 37 37 37 37 37 37 37 37 37 37 37 37 37 37 37 37 37 37 37 37 37 37 37 37 37 40 38 33 33 33 33 33 38 38 38 37 37 37 38 37 37 38 38 38 38 38 38 38 38 
38 38 38 38 38 31 32 32 32 32 31 31 32 28 28 28 31 31 26 26 25 30 31 31 
>001237_0685_0321 length=48 uaccno=FG74DIE03BYFGZ
28 23 23 23 24 24 24 29 32 32 32 32 32 32 32 32 32 32 30 25 23 25 30 30 30 28 25 22 18 18 17 18 27 24 18 18 16 24 28 28 29 28 25 24 22 24 24 24 
>001247_0696_3435 length=52 uaccno=FG74DIE03BZGM1
34 34 38 38 37 37 37 37 37 37 37 37 37 37 37 37 37 37 40 40 40 40 40 40 40 38 38 38 40 40 40 39 39 39 40 39 39 39 39 39 39 39 39 36 36 34 38 37 37 37 37 37 
>001252_0598_2507 length=251 uaccno=FG74DIE03BQT61
37 37 37 37 37 37 37 37 37 37 37 37 37 37 37 37 37 37 40 38 38 40 40 40 40 40 40 40 40 40 40 40 40 40 40 40 40 40 40 40 40 40 40 40 40 37 37 37 37 37 37 37 37 37 37 37 37 37 37 37 
37 37 37 37 37 37 37 37 37 37 37 37 37 37 37 37 37 37 37 37 38 38 38 37 37 37 37 37 37 37 37 37 37 37 37 37 37 37 37 37 37 37 37 37 37 37 37 37 37 37 37 37 37 37 37 37 37 37 37 37 
37 37 37 37 37 37 37 37 37 37 37 37 37 37 37 37 37 37 37 37 37 37 37 37 37 37 37 37 37 37 37 37 37 37 37 37 37 37 37 37 37 37 37 37 37 37 37 37 37 37 37 37 37 37 37 37 37 37 37 37 
37 37 37 37 37 37 37 37 37 37 37 37 37 37 37 37 37 37 37 37 37 37 37 37 37 37 37 37 37 37 37 37 37 37 37 37 38 38 38 40 40 40 38 38 38 38 38 38 38 38 38 38 38 38 40 40 38 40 40 40 
40 38 36 36 36 31 31 31 31 25 25 
>001253_0615_2219 length=63 uaccno=FG74DIE03BSBO9
37 37 37 37 37 37 37 37 37 37 37 37 37 37 37 37 37 37 33 33 33 38 38 39 39 39 39 40 39 39 39 39 37 37 37 33 33 29 29 29 37 37 37 37 39 37 37 37 37 37 37 37 37 37 37 37 37 37 37 37 
37 37 37 
>001258_0727_1464 length=52 uaccno=FG74DIE03B143E
37 37 37 37 37 37 37 37 37 37 37 37 37 37 37 37 37 37 40 40 40 40 40 40 40 40 40 40 40 40 40 40 40 40 40 39 39 39 39 39 39 39 39 36 36 34 38 37 37 37 37 37 
>001260_0642_2470 length=276 uaccno=FG74DIE03BUO78
37 37 37 37 37 37 37 37 37 37 37 37 37 37 37 37 37 37 40 40 40 40 40 40 40 40 40 40 40 40 40 40 40 40 40 40 40 40 40 40 40 40 40 40 40 37 37 37 37 37 37 37 37 37 37 37 37 37 37 37 
37 37 37 37 37 37 37 37 37 37 37 37 37 37 37 37 37 37 37 37 37 37 37 37 37 37 37 37 37 37 37 37 37 37 37 37 37 37 37 37 37 37 37 37 37 37 38 38 38 38 37 37 37 37 37 37 37 37 37 37 
37 37 37 37 37 37 37 37 37 37 37 37 37 37 37 37 37 37 37 37 37 37 37 37 37 37 37 37 37 37 37 37 37 37 37 37 37 37 37 37 37 37 37 37 37 37 37 37 37 37 37 37 37 38 38 38 38 37 37 37 
37 37 37 37 37 37 37 37 37 37 37 37 37 37 37 37 37 37 37 37 37 37 37 37 37 37 37 37 37 37 37 37 37 37 37 37 37 37 36 33 33 33 36 33 33 28 28 28 33 36 36 36 36 36 36 36 22 24 24 24 
24 27 24 36 36 31 31 31 31 31 32 31 32 32 32 32 32 32 31 31 32 32 32 32 32 31 31 31 32 31 31 31 31 31 31 31 
>001261_0629_1568 length=273 uaccno=FG74DIE03BTJF2
37 37 37 37 38 38 38 38 37 37 37 37 37 37 37 37 37 37 40 40 40 40 40 40 40 40 40 40 40 40 40 40 40 40 40 40 40 40 40 40 40 40 40 40 40 37 37 37 37 37 37 37 37 37 37 37 37 37 37 37 
37 37 37 38 38 38 37 37 37 37 37 37 37 37 37 37 37 37 37 37 37 37 37 37 37 37 37 37 37 37 37 37 37 37 37 37 37 37 37 37 37 37 37 37 37 37 37 37 37 37 37 37 37 37 37 37 37 37 37 37 
37 37 37 37 37 37 37 37 37 37 37 37 37 37 37 37 37 37 37 37 37 37 37 37 37 37 37 37 37 37 37 37 37 37 37 34 34 33 33 38 38 37 37 37 37 37 37 37 37 37 37 37 37 37 37 37 37 37 37 37 
37 37 37 37 37 37 37 37 37 37 37 37 37 37 37 37 37 37 37 37 37 40 38 38 37 37 37 37 37 37 37 37 37 37 37 37 40 38 38 33 33 33 38 38 38 38 38 38 38 38 38 38 40 40 40 40 40 40 38 38 
38 38 38 38 38 32 31 30 28 28 25 25 25 31 31 31 31 31 31 31 30 23 23 23 23 31 32 31 31 31 31 30 28 
>001262_0635_0321 length=257 uaccno=FG74DIE03BT1F3
32 32 36 36 36 36 36 36 36 36 36 36 36 36 36 36 36 36 40 40 40 40 40 40 40 40 40 40 40 40 40 36 36 36 40 40 40 40 40 40 40 40 40 40 40 36 36 36 36 36 36 36 36 36 36 36 36 36 36 36 
36 36 36 36 36 36 36 36 36 36 36 36 36 36 36 36 36 36 36 36 36 36 36 36 36 36 36 36 36 36 36 36 36 36 36 36 36 31 30 29 32 32 19 19 19 24 16 16 16 16 21 28 32 37 37 36 36 36 36 36 
36 32 32 32 36 36 35 35 35 35 35 35 35 36 36 36 36 36 36 36 36 36 36 36 36 36 36 36 36 36 36 36 36 36 36 36 36 36 36 36 36 36 36 36 36 35 35 35 36 36 36 36 36 36 36 36 36 36 36 36 
36 36 36 36 36 36 36 36 36 36 36 36 35 31 18 18 26 31 31 35 35 26 26 22 35 36 36 36 36 36 36 36 31 31 31 31 25 25 28 30 35 24 24 24 24 19 19 19 19 19 30 35 35 31 31 31 35 35 35 35 
35 31 31 27 27 22 22 25 28 29 29 26 26 26 26 13 14 
>001263_0622_1414 length=141 uaccno=FG74DIE03BSW7C
32 32 32 32 32 32 32 32 32 32 32 32 32 32 32 32 32 32 40 40 40 40 40 40 40 40 40 40 40 40 40 40 40 40 40 40 40 40 40 40 40 40 40 40 40 32 32 32 32 32 32 32 32 32 32 32 32 32 32 32 
32 32 32 32 32 32 32 32 32 32 32 32 32 32 32 32 32 32 32 32 32 32 32 32 32 32 32 32 32 32 32 32 32 32 32 32 32 32 32 32 32 32 32 32 30 30 30 30 30 30 30 22 22 23 18 18 18 19 23 32 
32 32 32 32 32 32 32 32 32 32 32 32 30 30 30 28 28 28 22 13 13 
>001268_0677_3268 length=60 uaccno=FG74DIE03BXSGM
32 32 32 32 34 34 32 32 32 35 35 35 35 35 35 35 35 35 40 40 40 40 39 38 37 36 35 35 35 35 29 26 26 26 32 35 35 35 35 35 35 37 38 37 35 32 32 32 34 35 35 35 35 35 35 35 35 35 34 34 
>001273_0661_1202 length=248 uaccno=FG74DIE03BWCAS
37 37 37 37 37 37 37 37 37 37 37 37 37 37 37 37 37 37 40 40 40 40 40 40 40 40 40 40 40 40 40 40 40 40 40 40 40 40 40 40 40 40 40 40 40 37 37 37 37 37 37 37 37 37 37 37 37 37 37 37 
37 37 37 37 37 37 37 37 37 37 37 37 37 37 37 37 37 37 37 37 37 37 37 37 37 37 37 37 37 37 37 37 37 37 37 37 37 37 37 37 37 37 37 37 37 37 37 37 37 37 37 37 37 37 37 37 37 37 37 37 
37 37 37 37 37 37 37 37 37 37 37 37 37 37 37 37 37 37 37 37 37 37 37 37 37 37 37 37 37 37 37 37 37 37 37 38 38 38 37 37 37 37 37 37 37 37 37 37 37 37 37 37 37 37 37 37 37 37 37 37 
37 37 37 37 37 37 37 37 37 37 37 37 37 37 37 37 37 37 37 37 37 37 37 37 37 37 37 37 37 37 37 37 37 37 37 37 40 40 40 40 40 40 40 40 40 38 38 38 38 38 38 38 38 38 38 38 38 38 38 38 
38 38 38 38 38 31 31 30 
>001276_0621_0357 length=262 uaccno=FG74DIE03BSS77
35 35 35 35 35 35 35 35 35 35 35 35 35 35 35 35 35 35 40 40 40 39 39 39 40 38 38 38 38 38 38 38 38 32 32 32 36 36 37 37 39 37 36 36 38 35 35 35 35 35 35 35 35 35 35 35 35 35 35 35 
35 35 35 35 35 35 35 35 35 35 35 35 35 35 35 35 35 35 35 35 35 35 35 35 35 35 35 35 35 35 35 35 35 35 35 35 35 35 35 35 35 35 35 35 34 32 25 25 26 26 26 22 35 35 35 35 35 35 35 35 
35 35 35 35 35 35 35 35 35 35 35 32 32 32 35 35 35 35 35 35 35 35 35 35 35 35 35 35 35 35 35 35 35 35 26 26 26 32 32 34 34 35 35 35 35 31 31 30 25 35 35 35 35 35 35 35 35 35 35 35 
35 35 35 35 35 35 35 35 35 35 35 35 35 35 35 35 35 35 35 35 34 29 29 29 35 35 35 35 35 35 35 35 33 33 33 26 23 23 14 14 14 14 14 14 15 12 18 35 29 29 29 29 30 30 35 35 35 30 31 22 
22 22 35 35 31 28 26 26 21 21 21 20 21 14 13 13 13 14 14 13 13 13 
>001282_0598_2510 length=264 uaccno=FG74DIE03BQT64
38 38 37 37 37 37 37 37 37 37 37 37 37 37 37 37 37 37 40 40 40 40 40 40 40 40 40 40 40 40 40 40 40 40 40 40 40 40 40 40 40 40 40 40 40 37 37 37 37 37 37 37 37 37 37 37 37 37 37 37 
37 37 37 37 37 37 37 37 37 37 37 37 37 37 37 37 37 37 37 37 37 37 37 37 37 37 37 37 37 37 37 37 37 37 37 37 37 37 37 37 37 37 38 38 34 34 30 30 30 30 37 37 37 37 37 37 37 37 37 37 
37 37 37 37 37 37 37 37 37 37 37 37 37 37 37 37 37 37 37 37 37 37 37 37 37 37 37 37 37 37 37 37 37 37 37 37 37 37 37 37 37 37 37 37 37 37 37 37 37 37 37 37 37 37 37 37 37 37 37 37 
37 37 37 37 37 37 37 37 37 37 37 37 37 37 37 37 37 37 37 37 37 37 37 37 37 37 37 37 37 37 37 37 37 37 37 37 40 38 38 38 38 38 38 38 38 40 40 40 40 40 38 38 38 38 38 40 40 40 40 38 
38 38 38 38 40 32 32 32 32 32 32 32 32 32 32 32 31 31 31 31 31 32 32 31 
>001285_0594_0469 length=280 uaccno=FG74DIE03BQFZB
21 23 29 29 21 21 24 24 24 33 35 35 35 35 35 35 35 35 40 40 40 40 40 40 40 39 37 37 36 36 36 31 29 29 27 27 22 34 35 37 36 37 37 36 36 35 35 35 35 35 35 35 35 35 35 35 30 30 29 30 
30 35 35 35 35 35 35 35 35 35 35 35 35 30 30 29 29 35 35 35 35 35 35 35 35 35 35 35 35 35 25 25 25 25 35 35 35 35 35 35 35 35 35 35 30 23 22 20 20 20 33 35 35 35 35 35 35 35 33 33 
33 35 35 35 35 35 35 35 35 35 35 35 35 35 35 35 35 35 35 35 35 33 29 29 29 35 35 35 35 35 35 35 35 35 35 35 35 35 35 35 35 35 29 29 29 35 35 35 35 35 35 35 35 35 35 35 35 35 33 29 
29 29 33 35 35 35 35 35 35 35 35 35 35 35 35 35 35 35 35 35 35 35 35 35 27 27 27 33 33 33 35 33 27 25 25 25 22 15 15 15 15 15 15 15 15 15 15 28 24 21 22 22 22 22 15 14 14 14 14 14 
22 14 26 22 22 20 27 25 25 25 25 25 21 21 21 21 28 28 28 28 28 25 21 18 16 16 21 27 27 28 25 21 16 16 18 18 21 28 27 27 
>001286_0719_0304 length=263 uaccno=FG74DIE03B1EWY
37 37 37 37 37 37 37 37 37 37 37 37 37 37 37 37 37 36 30 30 30 33 40 40 40 40 40 40 40 40 40 40 40 40 40 40 40 40 40 40 40 40 40 40 40 37 37 37 37 37 37 37 37 37 37 37 37 37 37 37 
37 37 37 37 37 37 37 37 37 37 37 37 37 37 37 37 37 37 37 37 37 37 37 37 37 37 37 37 37 37 37 37 37 37 37 37 37 37 37 37 37 37 36 36 33 33 33 36 36 36 37 37 37 37 37 37 37 37 37 37 
37 37 37 37 37 37 37 37 37 37 37 37 37 37 37 37 37 37 37 37 37 37 37 37 37 37 37 37 36 36 36 36 33 26 26 26 33 33 33 33 37 37 37 37 33 33 33 36 37 37 37 37 37 37 37 37 37 37 37 37 
37 37 37 37 37 37 37 37 37 37 37 37 37 37 37 37 37 37 37 37 36 36 36 37 37 37 37 37 37 37 37 37 37 31 22 22 17 26 15 15 15 15 15 15 26 18 25 35 36 36 36 36 36 36 36 36 36 36 36 32 
32 32 36 36 36 30 31 29 22 22 22 24 22 15 13 13 13 15 22 13 13 13 15 
>001290_0677_2092 length=248 uaccno=FG74DIE03BXRJY
37 37 37 37 37 37 37 37 37 37 37 37 37 37 37 37 37 37 40 40 40 40 40 40 40 40 40 40 40 40 40 40 40 40 40 40 40 40 40 40 40 40 40 40 40 37 37 37 37 37 37 37 37 37 37 37 37 37 37 37 
37 37 37 37 37 37 37 37 37 37 37 37 37 37 37 37 37 37 37 37 37 37 37 37 37 37 37 37 37 37 37 37 37 37 37 37 37 37 37 37 37 37 37 37 37 37 37 37 37 37 37 37 37 37 37 37 37 37 37 37 
37 37 37 37 37 37 37 37 37 37 37 37 37 37 37 37 37 37 37 37 37 37 37 37 37 37 37 37 37 37 37 37 37 37 37 37 37 37 37 37 37 37 37 37 37 37 37 37 37 37 37 37 37 37 37 37 37 37 37 37 
37 37 37 37 37 37 37 37 37 37 37 37 37 37 37 37 37 37 37 37 37 37 37 37 37 37 37 37 40 38 38 37 37 37 37 37 40 40 40 40 40 38 38 38 40 40 40 40 40 40 40 38 38 38 40 38 38 38 38 38 
38 38 38 38 38 32 31 28 
>001297_0577_3712 length=267 uaccno=FG74DIE03BO0Q6
31 31 34 34 40 40 34 34 34 34 34 34 34 34 34 34 34 34 40 39 39 39 40 40 40 40 40 40 40 40 40 40 40 40 38 38 38 40 40 40 40 40 40 40 40 34 34 34 34 34 34 34 34 34 34 34 34 34 34 34 
34 34 34 34 34 34 34 34 34 34 34 34 34 34 34 34 34 34 34 34 34 34 34 34 34 34 34 34 34 34 34 34 34 34 34 34 34 34 34 34 26 26 26 26 26 26 30 30 31 33 30 23 23 34 34 34 34 34 34 34 
34 34 34 34 34 34 34 34 34 34 34 34 34 34 34 34 34 34 34 25 25 25 34 34 34 34 34 34 34 34 34 34 34 34 34 32 29 30 30 25 22 22 14 14 14 14 14 15 9  14 14 14 16 16 12 22 22 22 22 27 
25 24 24 24 33 32 29 29 29 32 34 34 34 34 34 34 34 34 34 32 32 24 24 24 24 24 24 17 17 17 17 29 34 34 32 24 22 22 25 25 25 25 22 19 9  9  9  14 19 19 14 14 14 14 14 14 19 14 14 14 
14 14 14 11 14 11 17 17 17 17 12 12 12 12 11 12 12 12 12 12 12 19 18 17 11 11 12 
>001301_0629_0343 length=249 uaccno=FG74DIE03BTIH1
35 35 35 35 35 35 35 35 35 35 35 35 35 35 35 35 35 35 38 37 37 36 36 36 36 36 36 37 37 37 37 39 39 37 37 37 37 37 37 39 40 38 36 36 36 38 35 35 35 35 35 35 35 35 35 35 35 35 35 35 
35 35 33 26 26 26 31 35 35 35 35 35 35 35 35 35 35 35 35 35 35 35 35 35 35 35 35 35 35 35 35 35 35 35 35 35 35 35 35 35 35 35 35 35 35 35 35 35 35 35 35 35 35 31 31 31 35 35 35 35 
35 35 35 35 35 35 31 19 19 19 19 17 17 17 19 19 19 32 33 32 32 35 35 35 35 35 35 35 35 35 35 30 30 30 30 33 33 35 35 35 35 33 33 20 20 20 21 21 21 28 33 28 28 28 35 35 35 35 35 35 
35 35 35 35 35 35 28 20 20 20 20 20 20 27 35 35 35 35 35 35 35 35 35 35 35 35 35 35 35 35 27 27 27 27 27 20 19 15 15 23 23 23 26 23 23 23 23 15 14 14 14 14 14 15 12 31 28 26 26 15 
15 15 15 15 14 13 21 21 21 
>001304_0618_0364 length=259 uaccno=FG74DIE03BSJQ2
37 37 37 37 37 37 37 37 37 37 37 37 37 37 37 37 37 36 37 37 40 40 40 40 40 40 40 40 40 40 40 40 37 37 37 38 40 40 40 40 40 40 38 40 37 36 36 36 37 37 37 37 37 37 37 37 37 37 37 37 
37 37 37 37 37 37 37 37 37 37 37 37 37 37 37 37 37 37 37 37 37 37 37 37 37 37 37 37 37 37 37 37 37 37 37 37 37 37 37 32 32 32 35 37 37 37 37 36 36 36 37 37 37 37 37 37 37 37 37 37 
37 37 37 37 37 37 37 37 37 37 37 37 37 37 37 37 37 37 37 37 37 37 37 37 37 37 37 37 35 35 35 36 37 37 36 33 23 22 21 21 37 15 15 15 15 15 21 15 19 23 23 33 33 36 37 37 37 37 37 37 
37 37 37 37 37 37 37 37 37 35 35 35 37 37 37 37 37 37 37 36 35 35 35 36 37 37 37 37 37 37 37 37 37 37 26 26 22 26 26 26 26 26 26 26 33 36 36 36 36 36 36 36 33 33 33 30 22 22 22 22 
22 36 32 31 32 27 27 27 27 21 21 15 15 13 13 13 13 13 13 
>001305_0667_0369 length=59 uaccno=FG74DIE03BWUMB
32 32 32 32 32 32 32 32 32 32 32 32 32 32 32 32 32 32 20 20 20 36 37 37 32 32 32 32 36 36 32 21 21 21 21 21 29 32 30 30 32 30 30 25 20 21 21 19 19 29 29 28 28 28 27 28 28 17 17 
>001306_0698_0392 length=248 uaccno=FG74DIE03BZKL2
37 37 37 37 37 37 37 37 37 37 37 37 37 37 37 37 37 37 38 38 38 40 40 40 40 40 40 40 40 40 40 40 40 40 40 40 40 40 40 40 40 40 40 40 40 37 37 37 37 37 37 37 37 37 37 37 37 37 37 37 
37 37 37 37 37 37 37 37 37 37 37 37 37 37 37 37 37 37 37 37 37 37 37 37 37 37 37 37 37 37 37 37 37 37 37 37 37 37 37 37 37 37 37 37 37 38 38 38 37 37 37 37 37 37 37 37 37 37 37 37 
37 37 37 37 37 37 37 37 37 37 37 37 38 38 34 34 34 37 37 37 37 37 37 37 37 37 37 37 37 37 38 38 38 38 38 38 38 37 37 37 37 37 37 37 37 37 37 37 37 37 37 37 37 37 37 37 37 37 37 37 
37 38 38 38 38 37 37 37 33 33 34 37 37 38 38 40 37 37 37 37 37 37 37 37 37 37 37 37 37 37 37 37 37 37 37 37 36 36 32 31 31 33 36 36 36 33 33 22 22 22 22 22 22 18 36 36 36 36 36 32 
32 30 31 31 31 25 25 22 
>001307_0673_0367 length=250 uaccno=FG74DIE03BXDKX
37 37 37 37 37 37 37 37 37 37 37 37 37 37 37 37 37 37 40 40 40 40 40 40 40 40 40 40 40 40 40 40 40 40 40 40 40 40 40 40 40 40 40 40 40 37 37 37 37 37 37 37 37 37 37 37 37 37 37 37 
37 37 37 37 37 37 37 37 37 37 37 37 37 37 37 37 37 37 37 37 37 37 37 37 37 37 37 37 37 37 37 37 37 37 37 37 37 33 33 33 38 38 37 34 34 34 37 37 37 37 37 38 38 38 38 37 37 37 37 37 
37 38 38 38 37 37 37 37 37 37 37 37 37 37 37 37 37 37 37 38 38 38 38 37 37 37 37 37 37 37 37 37 37 37 37 37 37 37 37 37 37 37 37 37 37 37 37 37 37 37 37 38 38 38 37 37 37 37 37 37 
37 37 37 37 37 37 37 37 37 37 37 37 37 37 38 38 38 37 37 37 37 37 37 37 37 37 37 37 37 37 37 37 38 38 38 37 38 38 36 36 36 36 33 29 29 29 29 36 36 36 36 38 36 36 36 33 27 27 26 26 
22 22 0  30 33 28 28 28 28 30 
>001308_0689_3730 length=247 uaccno=FG74DIE03BYUQS
37 37 37 37 37 37 37 37 37 37 37 37 37 37 37 37 37 37 40 40 40 40 40 40 40 40 40 40 40 40 40 40 40 40 40 40 40 40 40 40 40 40 40 40 40 37 37 37 37 37 37 37 37 37 37 37 37 37 37 37 
37 37 37 37 37 37 37 37 37 37 37 37 37 37 37 37 37 37 37 37 37 37 37 37 37 37 37 37 37 37 37 37 37 37 37 37 37 37 37 37 37 37 37 37 37 37 37 37 37 37 37 36 36 32 32 32 37 37 37 37 
37 37 37 37 37 37 37 37 37 37 37 37 32 32 35 32 32 37 37 37 37 37 37 37 37 37 37 37 37 37 36 32 28 28 28 32 32 35 35 36 36 36 36 37 37 36 36 36 37 37 37 35 35 35 36 37 37 37 37 37 
35 32 32 32 32 32 36 37 35 35 35 36 36 35 35 35 37 37 37 37 37 37 37 37 36 36 36 36 35 35 35 35 37 37 37 37 36 36 30 26 26 26 26 26 26 26 31 19 16 16 16 16 23 30 30 36 32 19 19 19 
19 19 26 36 36 28 25 
>001309_0615_1005 length=51 uaccno=FG74DIE03BSARJ
37 37 37 37 37 37 37 37 37 37 37 37 37 37 37 37 37 37 40 40 40 40 40 40 40 40 40 40 40 40 40 40 40 40 40 40 40 40 39 40 40 40 40 40 40 37 37 37 37 37 37 
>001313_0603_0627 length=273 uaccno=FG74DIE03BQ8JP
37 37 37 37 38 38 38 38 37 37 37 37 37 37 37 37 37 37 40 40 40 40 40 40 40 40 40 40 40 40 40 40 40 40 40 40 40 40 40 40 40 40 40 40 40 37 37 37 37 37 37 37 37 37 37 37 37 37 37 37 
37 37 37 37 37 37 37 37 37 37 37 37 37 37 37 37 37 37 37 37 37 37 37 37 37 37 37 37 37 37 37 37 37 37 37 37 37 37 37 37 37 37 37 37 37 37 37 37 37 37 37 37 37 38 38 38 37 37 37 37 
37 37 37 37 37 37 37 37 37 37 37 38 38 40 37 37 37 37 37 37 37 37 37 37 37 37 37 37 37 37 37 37 37 38 38 38 38 37 37 37 37 37 38 38 38 37 37 37 37 37 37 37 37 37 37 37 37 37 37 37 
38 38 38 37 37 37 37 37 37 37 37 37 37 37 37 37 37 37 37 37 37 37 37 37 37 37 37 37 37 37 37 37 37 37 37 37 38 36 36 36 36 36 37 38 38 38 29 29 29 38 38 40 40 40 40 40 40 40 38 38 
38 38 38 38 40 31 31 31 31 31 32 32 32 32 31 31 31 32 32 31 31 23 23 23 25 31 32 31 31 31 31 31 30 
>001314_0636_1968 length=52 uaccno=FG74DIE03BT5VM
34 34 37 37 37 37 37 37 37 37 37 37 37 37 37 37 37 37 36 36 36 40 40 40 40 40 40 40 40 40 40 40 40 40 40 40 40 40 40 40 40 40 40 40 40 37 37 37 37 37 37 37 
>001318_0645_0588 length=251 uaccno=FG74DIE03BUW9A
37 37 37 37 37 37 37 37 37 37 37 37 37 37 37 37 37 37 40 40 40 40 40 40 40 40 40 40 40 40 40 40 40 40 40 40 40 40 40 40 40 40 40 40 40 37 37 37 37 37 37 37 37 37 37 37 37 37 37 37 
37 37 37 37 37 37 37 37 37 37 37 37 37 37 37 37 37 37 37 37 37 37 37 37 37 37 37 37 37 37 37 37 37 37 37 37 37 37 37 37 37 37 37 37 37 37 37 37 37 37 37 37 37 37 37 37 37 37 37 37 
37 37 37 37 37 37 37 37 37 37 37 37 37 37 37 37 37 37 37 37 37 37 37 37 37 37 37 37 37 37 37 37 37 37 37 37 37 37 37 37 37 37 37 37 37 37 37 37 37 37 37 37 37 37 37 37 37 37 37 37 
37 37 37 37 37 37 37 37 37 37 37 37 37 37 37 37 37 37 37 37 37 37 37 37 37 37 37 37 37 37 37 37 37 37 37 37 38 38 38 38 38 38 38 38 38 38 38 38 38 38 38 38 40 38 38 38 38 38 38 40 
40 40 40 40 40 32 32 32 30 25 25 
>001321_0618_1817 length=248 uaccno=FG74DIE03BSKVF
37 37 37 37 37 37 37 37 37 37 37 37 37 37 37 37 37 37 35 35 35 40 40 40 40 40 40 40 40 40 40 40 40 40 40 40 40 40 40 40 40 40 40 40 40 37 38 38 38 37 37 37 37 37 37 37 37 37 37 37 
37 37 37 37 37 37 37 37 37 37 37 37 37 37 37 37 37 37 37 37 37 37 37 37 37 37 37 37 37 37 37 37 37 37 37 37 37 37 37 37 37 37 37 37 37 37 37 37 37 37 37 37 37 37 37 37 37 37 37 37 
37 37 37 37 37 37 37 37 37 37 38 38 38 37 37 37 37 37 37 37 37 37 37 37 37 37 37 37 37 37 33 31 31 31 38 38 37 37 37 37 37 37 37 37 37 37 37 37 37 37 37 37 37 37 37 37 37 37 37 37 
37 37 37 37 37 37 37 37 37 37 37 37 37 37 37 37 37 37 37 37 37 37 37 37 37 37 37 37 37 37 37 37 37 37 37 37 37 37 36 36 38 36 33 32 32 32 26 20 20 20 20 20 20 25 36 38 36 36 26 27 
28 36 38 38 38 32 32 31 
>001322_0682_0273 length=52 uaccno=FG74DIE03BX5YB
36 36 36 36 36 36 36 36 36 36 36 36 36 36 35 32 32 32 32 32 32 36 36 36 36 36 36 38 38 38 38 40 40 40 40 40 40 40 40 40 40 40 40 40 40 36 36 36 36 36 32 32 
>001324_0644_3643 length=275 uaccno=FG74DIE03BUWGD
37 37 37 37 37 37 37 37 37 37 37 37 37 37 37 37 37 37 40 40 40 40 40 40 40 40 40 40 40 40 40 38 38 38 36 36 36 40 40 40 40 40 40 40 40 37 37 37 37 37 37 37 37 37 37 37 34 34 33 34 
38 37 37 37 37 37 37 37 37 37 37 37 37 37 37 37 37 37 37 37 37 37 37 37 37 37 37 38 38 38 37 37 34 34 34 34 32 20 20 20 31 31 32 31 23 24 17 17 17 24 34 37 37 37 37 37 37 37 37 37 
37 37 37 37 37 37 37 37 37 37 37 37 37 37 37 37 37 37 37 37 37 37 37 37 37 37 37 38 38 38 37 37 37 37 37 37 37 37 37 37 37 37 38 38 38 37 37 37 37 37 38 38 38 37 37 37 37 37 37 37 
37 37 37 37 37 37 37 37 37 37 37 37 37 37 37 37 37 37 37 37 37 37 37 37 37 37 37 37 37 37 37 37 37 37 37 37 38 38 40 40 40 38 38 38 38 38 38 38 38 36 36 36 36 38 36 36 38 38 38 38 
38 38 38 37 37 31 31 31 31 30 28 28 28 31 31 32 32 32 31 32 31 31 30 30 30 32 32 31 28 22 22 22 22 22 22 
>001325_0602_0658 length=264 uaccno=FG74DIE03BQ5ES
37 37 37 37 37 37 37 37 37 37 37 37 37 37 37 37 37 37 40 40 40 40 40 40 40 40 40 40 40 40 40 40 40 40 40 40 40 40 40 40 40 40 40 40 40 37 37 37 37 37 37 37 37 37 37 37 37 37 37 37 
37 37 37 37 37 37 37 37 37 37 37 37 37 37 37 37 37 37 37 37 38 38 38 37 37 37 37 37 37 37 37 37 37 37 37 37 37 37 37 37 37 37 37 37 37 37 37 37 37 37 37 37 37 37 37 37 37 37 37 37 
37 37 37 37 37 37 37 37 37 37 37 37 37 37 37 37 37 37 37 37 37 37 37 37 37 37 37 37 37 37 37 37 37 37 37 37 37 38 38 38 38 34 26 26 26 26 26 38 38 38 38 38 37 37 37 37 37 37 37 37 
37 37 37 37 37 37 37 37 37 37 37 37 37 37 37 37 37 37 37 37 37 37 37 37 37 37 37 37 37 37 37 37 37 37 37 37 36 33 27 27 25 25 25 33 36 36 36 36 38 38 36 36 36 36 37 36 36 36 29 29 
29 36 37 36 37 31 31 31 31 32 32 32 32 31 31 31 31 32 30 30 30 31 31 31 
>001326_0666_0445 length=261 uaccno=FG74DIE03BWRIN
37 37 37 37 37 37 37 37 37 37 37 37 37 37 37 37 37 37 40 40 40 40 40 40 40 40 40 40 40 40 40 40 40 40 40 40 40 40 40 40 40 40 40 40 40 37 37 37 37 37 37 37 37 37 37 37 37 37 37 37 
37 37 37 37 37 37 37 37 37 37 37 37 37 37 37 37 37 37 37 37 37 37 37 37 37 37 37 37 37 37 37 37 37 37 37 37 37 37 37 37 37 37 37 37 37 37 37 37 37 37 37 37 37 37 37 37 37 37 37 37 
37 37 37 37 37 37 37 37 37 37 37 37 37 37 37 37 37 37 37 37 37 37 37 37 37 37 37 37 37 37 37 37 37 37 37 37 37 37 37 37 37 37 29 29 29 29 29 38 38 28 30 28 37 37 37 37 37 37 37 37 
37 37 37 37 37 37 37 37 37 37 37 37 37 37 37 37 37 37 37 37 37 37 37 37 37 37 37 37 37 37 37 37 37 37 37 37 40 40 40 40 40 38 38 38 40 40 38 38 38 38 38 38 38 38 38 38 38 38 29 29 
29 37 37 36 38 31 31 31 31 31 31 31 32 31 31 31 25 22 23 23 22 
>001327_0628_0380 length=257 uaccno=FG74DIE03BTFDA
37 37 37 37 37 37 37 37 37 37 37 37 37 37 37 37 37 37 40 40 40 40 40 40 40 40 40 40 40 40 40 40 40 40 40 40 40 40 40 40 40 40 40 40 40 37 37 37 37 37 37 37 37 37 37 37 37 37 37 37 
37 37 37 37 37 37 37 37 37 37 36 36 36 37 37 37 37 37 37 37 37 37 37 37 37 37 37 37 37 37 37 37 37 37 37 36 36 36 36 36 37 37 37 36 36 36 37 37 37 37 36 36 36 36 36 37 37 37 37 37 
37 37 37 37 37 37 38 38 38 38 37 37 37 37 37 37 37 37 37 37 37 37 37 37 37 37 37 37 37 37 37 37 37 37 37 37 37 37 37 36 36 36 36 36 36 28 28 28 33 36 37 37 37 37 37 37 37 37 37 37 
37 37 37 37 37 37 37 37 37 37 37 33 33 33 36 36 37 37 37 37 37 37 37 37 37 37 37 37 37 37 37 36 36 36 36 36 36 36 36 36 36 36 36 36 36 22 22 22 22 26 26 30 30 30 30 36 36 31 31 33 
33 30 30 22 22 18 22 28 31 31 31 28 28 25 25 25 31 
>001334_0605_1864 length=248 uaccno=FG74DIE03BRFTM
37 37 37 37 37 37 37 37 37 37 37 37 37 37 37 37 37 37 40 40 40 40 40 40 40 40 40 40 40 40 40 40 40 40 40 40 40 40 40 40 40 40 40 40 40 37 37 37 37 37 37 37 37 37 37 37 37 37 37 37 
37 37 37 37 37 37 37 37 37 37 37 37 37 37 37 37 37 37 37 37 37 37 37 37 37 37 37 37 37 37 37 37 37 37 37 37 37 37 37 37 37 37 37 37 37 37 37 37 37 37 37 37 37 37 37 37 37 37 37 37 
37 37 37 37 37 37 37 37 37 37 37 37 37 37 37 37 37 37 37 37 37 37 37 37 37 37 37 37 37 37 37 37 37 37 37 37 37 37 37 37 37 37 37 37 37 37 37 37 37 37 37 37 37 37 37 37 37 37 37 37 
37 37 37 37 37 37 37 37 37 37 37 37 37 37 37 37 37 37 37 37 37 37 37 37 37 37 37 37 37 37 37 37 37 37 37 37 38 38 40 40 40 40 40 40 38 38 38 40 40 40 40 38 38 38 38 38 40 40 40 40 
40 33 33 33 38 30 30 32 
>001335_0595_2367 length=248 uaccno=FG74DIE03BQKLT
37 37 37 37 37 37 37 37 37 37 37 37 37 37 37 37 37 37 38 38 38 39 40 39 39 39 39 40 40 40 40 40 40 40 40 40 40 40 40 40 40 40 40 40 40 37 37 37 37 37 37 37 37 37 37 37 37 37 37 37 
37 37 37 37 37 37 37 37 37 37 37 37 37 37 37 37 37 37 37 37 37 37 37 37 37 37 37 37 37 37 37 37 37 37 37 37 37 37 37 37 37 37 37 37 38 34 34 34 37 37 37 37 37 37 37 37 37 37 37 37 
37 37 37 37 37 37 37 37 37 38 38 34 34 34 37 37 37 37 37 37 37 37 37 37 37 37 37 37 37 37 38 38 38 37 37 33 33 33 37 37 37 38 38 38 38 38 38 37 37 37 37 37 37 37 37 37 37 37 37 37 
37 37 37 37 37 37 37 37 37 37 37 37 37 37 37 37 37 37 37 37 37 37 37 37 37 37 37 40 40 38 37 37 37 37 37 37 38 38 38 38 38 40 40 38 38 38 38 38 38 36 36 36 36 36 36 36 36 36 26 26 
26 30 26 26 26 25 25 22 
>001336_0716_0355 length=252 uaccno=FG74DIE03B05G1
23 23 24 25 34 34 33 31 31 34 34 34 34 34 34 34 34 34 39 39 39 37 36 36 36 33 28 28 31 33 31 33 33 33 20 20 17 21 28 28 31 33 31 33 33 34 34 34 34 34 32 32 31 31 34 34 32 32 31 34 
33 28 28 28 34 34 34 38 34 34 34 34 34 34 34 34 34 34 34 34 34 34 34 34 34 34 34 28 22 22 22 22 28 28 34 34 34 28 28 28 28 28 34 34 34 34 34 34 34 34 34 34 34 34 34 34 34 34 34 34 
34 34 34 34 33 33 20 19 19 22 31 22 22 22 21 27 27 35 34 34 34 34 34 34 34 31 27 27 27 31 31 31 27 27 27 34 34 34 34 34 34 34 34 34 31 31 31 34 34 34 31 31 31 34 34 34 34 34 34 34 
34 34 34 34 34 34 27 21 21 20 20 30 34 34 34 34 34 33 33 33 33 33 33 33 26 19 19 19 19 25 33 34 26 25 25 30 27 27 24 24 28 28 24 21 14 14 14 14 14 14 14 14 0  21 24 28 24 14 14 14 
14 14 13 13 14 13 13 13 13 13 13 24 
>001338_0664_0311 length=248 uaccno=FG74DIE03BWK3D
37 37 37 37 37 37 37 37 37 37 37 37 37 37 37 37 37 37 40 40 40 40 40 40 40 40 40 40 40 40 40 40 40 40 40 40 40 40 40 40 40 40 40 40 40 37 37 37 37 37 37 37 37 37 37 37 37 37 37 37 
37 37 37 37 37 37 37 37 37 37 37 37 37 37 37 37 37 37 37 37 37 37 37 37 37 37 37 37 37 37 37 37 37 37 37 37 37 37 37 37 37 37 37 37 37 37 37 37 37 37 37 37 37 37 37 37 37 37 37 37 
37 37 37 37 37 37 37 37 37 37 37 38 38 38 40 37 37 37 37 37 37 37 37 37 37 37 37 37 37 37 38 38 38 38 40 37 37 37 37 37 37 37 37 37 37 37 37 37 37 37 37 37 37 37 37 37 37 37 37 37 
37 37 37 37 37 37 37 37 38 38 38 37 37 37 37 37 37 37 37 37 37 37 37 37 37 37 37 37 37 37 37 37 37 38 38 38 33 33 36 36 36 36 36 36 36 36 36 33 33 33 33 33 33 38 38 38 38 38 38 38 
38 38 40 40 40 32 32 31 
>001340_0605_1952 length=257 uaccno=FG74DIE03BRFV2
37 37 37 37 37 37 37 37 37 37 37 37 37 37 37 37 37 37 40 40 40 40 40 40 40 40 40 40 40 40 40 40 40 40 40 40 40 40 40 40 40 40 40 40 40 37 37 37 37 37 37 37 37 37 37 37 37 37 37 37 
37 37 37 37 37 37 37 37 37 37 37 37 37 37 37 37 37 37 37 37 37 37 37 37 37 37 37 37 37 37 37 37 37 37 37 37 37 37 37 37 40 40 38 37 37 37 37 37 37 37 37 37 37 37 37 37 37 37 37 37 
37 37 37 37 38 38 38 37 37 37 37 37 37 37 37 37 37 37 37 37 37 37 37 37 37 37 37 37 37 37 37 37 37 38 38 38 37 37 37 37 37 37 37 37 37 37 37 37 37 37 37 37 37 37 37 37 37 37 37 37 
37 37 37 37 37 37 37 37 37 37 37 37 37 37 37 37 37 37 37 37 37 37 37 37 37 37 37 37 37 37 37 37 37 37 37 37 36 36 25 25 25 25 25 31 36 36 36 36 38 38 36 36 37 37 38 38 38 38 29 29 
29 37 37 36 36 31 31 31 31 31 31 30 22 16 16 16 17 
>001343_0693_0424 length=257 uaccno=FG74DIE03BY4T2
37 37 37 37 37 37 37 37 37 37 37 37 37 37 37 37 37 37 40 40 40 40 40 40 40 40 40 40 40 40 40 40 40 40 40 40 40 40 40 40 40 40 40 40 40 37 37 37 37 37 37 37 37 37 37 37 37 37 37 37 
37 37 37 38 38 38 37 37 37 37 37 37 37 37 37 37 37 37 37 37 37 37 37 37 37 37 37 37 37 37 37 37 37 37 37 37 37 37 37 37 37 37 37 37 37 37 37 37 37 37 37 37 37 37 37 37 37 37 37 37 
37 37 37 37 37 37 37 37 37 37 37 37 37 37 37 37 37 37 37 37 37 37 37 37 37 37 37 37 37 37 37 37 37 37 37 37 37 37 37 37 37 37 37 37 37 37 37 37 37 37 37 37 37 37 37 37 37 37 37 37 
37 37 37 37 37 37 37 37 37 37 37 37 37 37 37 37 37 37 37 37 37 37 37 37 37 37 37 37 37 37 37 37 37 37 37 37 40 40 40 38 38 38 38 38 38 38 38 38 38 38 36 36 36 36 36 37 37 38 38 38 
38 38 38 38 36 31 31 31 31 31 31 31 23 20 20 19 19 
>001346_0715_0435 length=261 uaccno=FG74DIE03B02DH
37 40 40 38 37 37 37 37 37 37 37 37 37 37 37 37 37 37 38 38 38 40 40 40 40 40 40 40 40 40 40 40 40 40 40 40 40 40 40 40 40 40 40 40 40 37 37 37 37 37 37 37 37 37 37 37 37 37 37 37 
37 37 37 37 37 37 37 37 37 37 37 37 37 37 37 37 37 37 37 37 37 37 37 37 37 37 37 37 37 37 37 37 37 37 37 37 37 37 37 37 37 37 37 37 37 37 37 37 37 37 37 37 37 37 37 37 37 37 37 37 
37 37 37 37 37 37 37 37 37 37 37 37 37 37 37 37 37 37 37 37 37 37 37 37 37 37 37 37 37 37 37 37 37 37 37 37 37 37 37 37 37 37 33 33 33 33 33 38 38 33 33 33 37 37 37 37 37 37 37 37 
37 37 37 37 37 37 37 37 37 37 37 37 37 37 37 37 37 37 37 37 37 37 37 37 37 37 37 37 37 37 37 37 37 37 37 37 36 36 29 29 29 29 29 33 36 36 37 37 37 36 37 38 38 38 38 38 38 38 29 29 
29 38 38 38 38 31 32 31 31 31 31 31 32 31 31 31 25 22 18 18 18 
>001353_0640_0432 length=252 uaccno=FG74DIE03BUHB2
37 37 37 37 37 37 37 37 37 37 37 37 37 37 37 37 37 37 40 40 40 40 40 40 40 40 40 40 40 40 40 40 40 40 40 40 40 40 40 40 40 40 40 40 40 37 37 37 37 37 37 37 37 37 37 37 37 37 37 37 
37 37 37 37 37 37 37 37 37 37 37 37 37 37 37 37 37 37 37 37 37 37 37 37 37 37 37 37 37 37 37 37 37 37 37 37 37 37 37 37 37 37 37 37 37 37 37 37 37 37 37 37 37 37 37 37 37 37 37 37 
37 37 37 37 37 37 37 37 37 37 37 37 37 37 37 37 37 37 37 37 37 37 37 37 37 37 37 37 37 37 37 37 37 37 37 37 37 37 37 37 37 37 37 37 37 37 37 37 37 37 37 37 37 37 37 37 37 37 37 37 
37 37 37 37 37 37 37 37 38 38 40 37 37 37 37 37 37 37 37 37 37 37 37 37 37 37 37 37 37 37 37 37 37 37 37 37 40 40 38 38 38 37 36 36 36 37 36 29 29 29 29 29 38 38 38 38 38 38 38 40 
40 40 40 40 40 32 32 32 32 32 32 32 
>001356_0716_1907 length=51 uaccno=FG74DIE03B06N5
37 37 37 37 37 37 37 37 37 37 37 37 37 37 37 37 37 37 38 38 38 40 40 40 40 40 40 40 40 40 40 40 40 40 40 40 40 40 40 40 40 40 40 40 40 37 37 37 37 37 37 
>001357_0664_3743 length=252 uaccno=FG74DIE03BWNQP
35 35 35 35 35 35 35 35 35 35 35 35 35 35 35 35 35 35 40 40 40 40 38 38 38 38 38 38 38 38 37 32 32 32 36 36 36 38 38 39 40 39 39 40 40 35 35 35 35 35 35 35 35 35 35 35 35 35 35 35 
35 35 35 35 35 35 35 35 35 35 35 35 35 35 35 35 35 35 35 35 35 35 35 35 35 35 35 35 35 35 35 35 35 35 35 35 35 35 35 35 35 35 35 35 35 35 35 35 35 35 35 35 35 35 35 35 35 35 35 35 
35 35 35 35 35 35 35 35 35 35 34 32 24 26 26 26 26 35 35 35 35 35 35 35 35 35 35 33 39 33 26 18 18 18 21 18 18 18 21 27 21 21 21 18 21 35 35 35 35 35 35 35 35 35 35 35 35 35 35 35 
34 22 22 22 26 26 32 18 18 17 20 20 26 20 20 20 31 31 26 20 20 21 21 29 29 29 35 35 35 35 35 35 35 35 35 35 32 32 32 31 31 33 35 35 35 35 30 26 26 25 25 25 23 18 28 30 30 29 15 19 
19 19 19 32 28 26 26 26 24 21 22 22 
>001358_0609_1043 length=252 uaccno=FG74DIE03BRRTX
37 37 37 37 40 40 38 38 37 37 37 37 37 37 37 37 37 37 40 40 40 40 40 40 40 40 40 40 40 40 40 40 40 40 40 40 40 40 40 40 40 40 40 40 40 37 37 37 37 37 37 37 37 37 37 37 37 37 37 37 
37 37 37 37 37 37 37 37 37 37 37 37 37 37 37 37 37 37 37 37 37 37 37 37 37 37 37 37 37 37 37 37 37 37 37 37 37 37 37 37 37 37 37 37 37 37 37 37 37 37 37 37 37 37 37 37 37 37 37 37 
37 37 37 37 37 37 37 37 37 37 37 37 37 37 37 37 37 37 37 37 37 37 37 37 37 37 37 37 37 37 37 37 37 37 37 38 38 38 37 37 37 37 37 37 37 37 37 37 37 37 37 37 37 37 37 37 37 37 37 37 
37 37 37 37 37 37 37 37 37 37 37 37 37 37 37 37 37 37 37 37 37 37 37 37 37 37 37 37 40 38 38 37 37 37 37 37 40 40 40 40 40 40 40 40 40 40 40 38 38 38 38 38 38 38 38 40 40 40 38 38 
38 38 38 38 40 32 32 31 31 31 31 31 
>001361_0653_0756 length=248 uaccno=FG74DIE03BVMN6
37 37 37 37 37 37 37 37 37 37 37 37 37 37 37 37 37 37 40 40 40 40 40 40 40 40 40 40 40 40 40 40 40 40 40 40 40 40 40 40 40 40 40 40 40 37 37 37 37 37 37 37 37 37 37 37 37 37 37 37 
37 37 37 37 37 37 37 37 37 37 37 37 37 37 37 37 37 37 37 37 37 37 37 37 37 37 37 37 37 37 37 37 37 37 37 37 37 37 37 37 37 37 37 37 37 37 37 37 37 37 37 37 37 37 37 37 37 37 37 37 
37 37 37 37 37 37 37 37 37 37 37 37 37 37 37 37 37 37 37 37 37 37 37 37 37 37 37 37 37 37 37 37 37 37 37 38 38 38 37 37 37 37 37 37 37 37 37 37 37 37 37 37 37 37 37 37 37 37 37 37 
37 37 37 37 37 37 37 37 37 37 37 37 37 37 37 37 37 37 37 37 37 37 37 37 37 37 37 37 37 37 37 37 37 37 37 37 40 40 40 40 40 40 38 38 38 38 38 33 33 33 33 33 38 38 38 38 38 38 38 38 
40 38 38 38 38 32 32 31 
>001367_0624_0924 length=270 uaccno=FG74DIE03BS25A
37 37 37 37 37 37 37 37 37 37 37 37 37 37 37 37 37 37 40 40 40 40 40 40 40 40 40 40 40 40 40 40 40 40 40 40 40 40 40 40 40 40 40 40 40 37 37 37 37 37 37 37 37 37 37 37 37 37 37 37 
37 37 37 37 37 37 37 37 37 37 37 37 37 37 37 37 37 37 37 37 37 37 37 37 37 37 37 37 37 37 37 37 37 37 37 37 37 37 37 37 37 37 37 37 37 37 38 38 38 38 37 37 37 37 37 37 37 37 37 37 
37 37 37 37 37 37 37 37 37 37 37 37 37 40 40 40 40 40 37 37 37 37 37 37 37 37 37 37 37 37 37 37 37 37 37 37 37 37 37 37 37 37 37 37 37 37 37 37 37 37 37 37 37 37 37 37 37 37 37 37 
37 37 37 37 37 37 37 37 37 37 37 37 37 37 37 37 37 37 37 37 37 37 37 37 37 37 37 37 37 37 37 37 37 37 37 37 38 38 38 40 38 38 38 38 38 40 40 38 38 38 33 36 36 36 37 36 38 34 34 34 
38 33 33 36 36 31 31 31 31 31 32 32 28 28 28 28 31 31 31 31 30 30 30 31 31 31 31 32 25 22 
>001369_0712_1629 length=276 uaccno=FG74DIE03B0TTB
38 38 37 37 37 37 37 37 37 37 37 37 37 37 37 37 37 37 38 38 38 40 40 40 40 40 40 40 40 40 40 40 40 40 40 40 40 40 40 40 40 40 40 40 40 37 37 37 37 37 37 37 37 37 37 37 37 37 37 37 
37 37 37 37 37 37 37 37 37 37 37 37 37 37 37 37 37 37 37 37 37 37 37 37 37 37 37 37 37 37 37 37 37 37 37 37 37 32 32 32 37 37 37 37 37 37 37 37 37 37 37 37 37 37 37 37 37 37 37 37 
37 37 37 37 37 37 37 37 37 37 37 37 37 37 37 37 37 37 37 37 37 37 37 37 37 37 37 37 37 37 37 37 37 37 37 37 37 38 38 38 37 37 37 37 37 37 37 37 37 37 37 37 37 37 37 37 37 37 37 37 
37 37 37 37 37 37 37 37 37 37 37 37 37 37 37 37 37 37 37 37 37 37 37 37 37 37 37 37 37 37 37 37 37 37 37 37 40 40 40 38 38 38 33 33 33 38 36 36 33 33 32 36 36 36 36 36 36 36 36 31 
28 28 24 31 31 28 28 28 28 31 31 32 31 32 32 32 32 32 32 32 32 32 32 32 31 31 31 31 30 25 25 25 25 18 18 18 
>001370_0651_0504 length=259 uaccno=FG74DIE03BVF5M
37 37 37 37 37 37 37 37 37 37 37 37 37 37 37 37 37 37 40 40 40 40 40 40 40 40 40 40 40 40 40 40 40 40 40 40 40 40 40 40 40 40 40 40 40 37 37 37 37 37 37 37 37 37 37 37 37 37 37 37 
37 37 37 37 37 37 37 37 37 37 37 37 37 37 37 37 37 37 37 37 37 37 37 37 37 37 37 37 37 37 37 37 37 37 37 37 37 37 37 37 38 38 30 30 30 38 33 33 33 33 37 37 37 37 37 37 37 37 37 37 
37 37 37 37 37 37 37 37 37 37 37 37 37 37 37 37 37 37 37 37 37 37 37 37 37 37 37 37 37 37 37 37 37 37 37 37 37 37 37 37 37 37 37 37 37 37 37 37 37 37 37 37 37 37 37 37 37 37 37 37 
37 37 37 37 37 37 37 37 37 37 37 37 37 37 37 37 37 37 37 37 37 37 37 37 37 37 37 37 37 37 37 37 37 37 37 37 40 38 38 38 40 40 38 38 38 38 40 38 38 38 38 38 38 38 38 38 38 38 38 38 
38 38 38 38 38 31 31 32 32 32 31 31 31 31 31 31 32 28 25 
>001372_0635_0572 length=248 uaccno=FG74DIE03BT1M2
37 37 37 37 37 37 37 37 37 37 37 37 37 37 37 37 37 37 40 40 40 40 40 40 40 40 40 40 40 40 40 40 40 40 40 40 40 40 40 40 40 40 40 40 40 37 37 37 37 37 37 37 37 37 37 37 37 37 37 37 
37 37 37 37 37 37 37 37 37 37 37 37 37 37 37 37 37 37 37 37 37 37 37 37 37 37 37 37 37 37 37 37 37 37 37 37 37 37 37 37 37 37 37 37 37 37 37 37 37 37 37 37 37 37 37 37 37 37 37 37 
37 37 37 37 37 37 37 37 37 37 37 37 37 37 37 37 37 37 37 37 37 37 37 37 37 37 37 37 37 37 37 37 37 37 37 38 38 38 37 37 37 37 37 37 37 37 37 37 37 37 37 37 37 37 37 37 37 37 37 37 
37 37 37 37 37 37 37 37 37 37 37 37 37 37 37 37 37 37 37 37 37 37 37 37 37 37 37 37 37 37 37 37 37 37 37 37 40 40 40 40 40 40 40 40 40 40 40 40 40 40 38 38 38 38 38 38 40 40 40 40 
40 38 38 38 38 32 32 31 
>001373_0628_2301 length=246 uaccno=FG74DIE03BTGUN
37 40 40 38 38 37 37 37 37 37 37 37 37 37 37 37 37 37 40 40 40 40 40 40 40 40 40 40 40 40 40 40 40 40 40 40 40 40 40 40 40 40 40 40 40 37 37 37 37 37 37 37 37 37 37 37 37 37 37 37 
37 37 37 37 37 37 37 37 37 37 37 37 37 37 37 37 37 37 37 37 37 37 37 37 37 37 37 37 37 37 37 37 37 37 37 37 37 37 37 37 37 37 37 37 37 37 37 37 37 37 37 37 37 37 37 37 37 37 37 37 
37 37 37 37 37 37 37 37 37 37 37 37 37 37 37 37 37 37 37 37 37 37 37 37 37 37 37 37 37 37 37 37 37 37 37 37 37 37 37 37 37 37 37 37 37 37 37 37 37 37 37 37 37 37 37 37 37 37 37 37 
37 37 37 37 37 37 37 37 37 37 37 37 37 37 37 37 37 37 37 37 37 37 37 37 37 37 37 37 37 37 37 37 37 37 37 37 38 38 38 38 38 38 38 38 38 40 40 40 38 38 38 38 38 38 36 36 36 36 36 36 
38 31 31 31 20 16 
>001374_0620_0434 length=273 uaccno=FG74DIE03BSP4K
37 37 37 37 32 32 32 32 32 37 37 37 37 37 37 37 37 37 40 40 40 40 40 40 40 40 40 40 40 40 40 40 40 40 40 40 40 40 40 40 40 40 40 40 40 37 37 37 37 37 37 37 37 37 37 37 37 37 37 37 
37 37 37 37 37 37 37 37 37 37 37 37 37 37 37 37 37 37 37 37 37 37 37 37 37 37 37 37 37 37 37 37 37 37 37 37 37 40 38 38 37 37 37 37 37 37 37 37 33 33 33 38 37 37 37 37 37 37 37 37 
37 37 37 37 37 37 37 37 37 37 37 37 37 37 37 37 37 37 37 37 37 37 38 38 38 38 37 37 37 37 37 37 37 37 37 34 34 33 33 38 38 37 38 38 38 38 37 37 37 37 37 37 37 37 37 37 37 37 37 37 
37 37 37 37 37 37 37 37 37 37 37 37 37 37 37 37 37 37 37 37 37 37 37 37 37 37 37 37 37 37 37 37 37 37 37 37 38 38 33 33 33 38 38 38 38 38 38 40 40 40 40 40 40 40 40 40 40 40 38 38 
38 38 38 40 40 32 32 32 32 32 32 32 32 32 32 32 32 32 32 31 31 23 23 23 31 32 32 31 31 31 30 28 28 
>001375_0689_0368 length=243 uaccno=FG74DIE03BYR5E
37 37 37 37 37 37 37 37 37 37 37 37 37 37 37 37 37 37 40 40 40 40 40 40 40 40 40 40 40 40 40 40 40 40 40 40 40 40 40 40 40 40 40 40 40 37 37 37 37 37 37 37 37 37 37 37 37 37 37 37 
37 37 37 37 37 37 37 37 37 37 37 38 38 38 37 37 37 37 37 37 37 37 37 37 37 37 37 37 37 37 37 37 37 37 37 37 37 37 37 37 37 37 37 37 37 36 36 36 36 37 37 37 37 36 36 36 37 37 37 37 
37 37 37 37 37 37 37 36 36 36 26 23 26 26 26 26 33 37 37 37 37 37 37 37 37 37 37 37 37 37 37 37 37 37 36 36 33 33 33 37 37 37 37 36 33 33 33 36 36 37 37 33 33 33 36 37 37 37 37 37 
37 37 37 37 37 37 37 37 37 37 36 36 36 37 37 37 37 37 37 37 37 37 37 28 28 26 36 36 22 22 22 22 35 35 35 36 30 30 30 30 32 36 36 36 36 36 30 22 22 19 19 15 17 21 33 35 35 31 16 16 
16 17 17 
>001379_0623_1910 length=135 uaccno=FG74DIE03BS0QW
32 32 32 32 32 32 32 32 32 32 32 32 32 32 32 32 32 32 32 32 32 40 40 40 40 40 40 40 40 40 40 40 40 40 40 40 40 40 40 40 40 40 40 40 40 32 32 32 32 32 32 32 32 32 32 32 32 32 32 32 
32 32 32 32 32 32 32 32 32 32 32 32 32 32 32 32 32 32 32 32 32 32 32 32 32 32 32 32 32 32 32 32 32 32 32 32 32 32 32 32 28 28 28 30 30 32 28 27 27 27 32 32 32 32 32 32 32 32 32 32 
32 32 32 32 32 32 32 32 32 32 30 23 23 23 21 
>001380_0630_1965 length=261 uaccno=FG74DIE03BTMWV
37 37 37 37 37 37 37 37 37 37 37 37 37 37 37 37 37 37 40 40 40 40 40 40 40 40 40 40 40 40 40 40 40 40 40 40 40 40 40 40 40 40 40 40 40 37 37 37 37 37 37 37 37 37 37 37 37 37 37 37 
37 37 37 37 37 37 37 37 37 37 37 37 37 37 37 37 37 37 37 37 37 37 37 37 37 37 37 37 37 37 37 37 37 37 37 37 37 37 37 37 37 37 37 37 37 37 37 37 37 37 37 37 37 37 37 37 37 37 37 37 
37 37 37 37 37 37 37 37 37 37 37 37 37 37 37 37 37 37 37 37 37 37 37 37 37 37 37 37 37 37 37 37 37 37 37 37 37 37 37 37 37 37 40 40 40 40 40 38 37 37 37 37 37 37 37 37 37 37 37 37 
37 37 37 37 37 37 37 37 37 37 37 37 37 37 37 37 37 37 37 37 37 37 37 37 37 37 37 37 37 37 37 37 37 37 37 37 38 38 38 38 40 38 38 38 38 38 38 38 38 38 37 37 37 37 36 33 33 33 29 29 
29 37 36 36 36 31 31 31 31 32 31 31 32 28 28 28 31 30 28 28 28 
>001381_0707_1251 length=252 uaccno=FG74DIE03B0DPX
37 37 37 37 37 37 37 37 37 37 37 37 37 37 37 37 37 37 40 40 40 40 40 40 40 40 40 40 40 40 40 40 40 40 40 40 40 40 40 40 40 40 40 40 40 37 37 37 37 37 37 37 37 37 37 37 37 37 37 37 
37 37 37 38 38 38 37 37 37 37 37 37 37 37 37 37 37 37 37 37 37 37 37 37 37 37 37 37 37 37 37 37 37 37 37 37 37 37 37 37 37 37 37 37 37 37 37 37 37 37 37 37 37 37 37 37 37 37 37 37 
37 37 37 37 37 37 37 38 38 40 37 38 38 38 37 37 37 37 37 37 37 37 37 37 37 37 37 37 37 37 37 38 38 38 37 31 31 31 37 37 37 37 37 37 37 37 37 37 37 37 37 37 37 37 37 37 37 37 37 37 
37 37 37 37 37 37 37 37 37 37 37 37 37 37 37 37 37 37 37 37 37 37 37 37 37 37 37 37 37 37 37 37 37 37 37 37 40 40 40 40 40 40 40 40 38 38 38 38 40 40 38 38 38 38 38 38 38 38 38 38 
38 38 38 38 38 31 31 31 31 31 31 31 
>001386_0666_1869 length=255 uaccno=FG74DIE03BWSL7
28 29 29 29 34 34 34 34 34 35 35 37 37 33 33 20 20 21 15 15 15 21 28 29 28 28 31 26 29 29 33 33 33 33 33 33 34 34 31 31 33 31 31 36 36 34 34 32 32 32 34 34 34 34 34 34 34 34 28 28 
28 34 34 34 34 34 34 31 31 31 34 34 34 34 34 34 34 34 34 34 34 34 34 34 34 34 34 28 28 28 33 34 34 34 34 34 33 28 28 28 28 28 33 33 33 32 28 18 18 18 18 31 25 25 34 34 34 34 31 32 
32 34 34 34 34 34 34 34 34 34 34 34 34 34 34 34 34 34 34 34 34 34 34 34 34 34 34 35 33 33 33 33 31 31 14 14 14 14 17 31 31 17 17 17 14 14 14 14 14 23 22 16 16 16 31 31 31 33 34 34 
34 34 34 34 34 34 34 31 31 30 34 34 34 34 34 34 34 34 30 30 30 34 34 34 34 34 34 33 33 26 26 26 33 26 26 26 24 29 27 31 31 27 27 27 25 25 29 16 16 34 34 34 34 19 19 19 29 34 34 34 
34 34 34 34 34 21 21 21 25 25 21 16 16 16 16 
>001388_0666_0378 length=273 uaccno=FG74DIE03BWRGS
37 37 37 37 37 37 37 37 37 37 37 37 37 37 37 37 37 37 40 40 40 40 40 40 40 40 40 40 40 40 40 40 40 40 40 40 40 40 40 40 40 40 39 40 40 37 37 37 37 37 37 37 37 37 37 37 37 37 37 37 
37 37 37 37 37 37 37 37 37 37 37 37 37 37 37 37 37 37 37 37 37 37 37 37 37 37 37 37 37 37 37 37 37 37 37 37 37 36 36 36 37 37 37 37 37 37 37 37 37 37 37 37 37 37 37 37 37 37 37 37 
37 37 37 37 37 37 37 37 37 37 37 37 37 37 37 37 37 37 37 37 37 37 37 37 37 37 37 37 37 37 37 37 37 28 28 28 28 28 28 32 32 37 37 37 37 37 37 37 37 35 35 35 35 35 36 37 35 35 35 35 
36 37 37 37 37 36 36 36 36 37 37 37 37 37 37 32 32 32 32 32 32 32 32 32 37 37 37 37 37 37 31 31 31 31 31 37 36 19 19 19 19 19 19 26 26 31 36 32 30 26 26 26 36 36 36 36 31 31 22 22 
22 26 36 36 36 31 30 30 25 25 25 25 25 31 31 31 31 31 30 25 25 22 22 22 31 31 31 30 30 30 31 31 31 
>001389_0693_1866 length=263 uaccno=FG74DIE03BY5X4
37 37 37 37 37 37 37 37 37 37 37 37 37 37 37 37 37 37 40 40 40 40 40 40 40 40 40 40 40 40 40 40 40 40 40 40 40 40 40 40 40 40 40 40 40 37 37 37 37 37 37 37 37 37 37 37 37 37 37 37 
37 37 37 37 37 37 37 37 37 37 37 37 37 37 37 37 37 37 37 38 38 38 37 37 37 37 37 37 37 37 37 37 37 37 37 37 37 37 37 37 37 37 37 37 37 37 37 37 37 37 37 37 37 37 37 37 37 37 37 37 
37 37 37 37 37 37 37 37 37 37 37 37 37 37 37 37 37 37 37 37 37 37 37 37 37 37 37 37 37 37 37 37 37 37 37 37 37 37 37 37 37 33 33 33 33 33 37 37 30 29 29 37 37 37 37 37 37 37 37 37 
37 37 37 37 37 37 37 37 37 37 37 37 37 37 37 37 37 37 37 37 37 37 37 37 37 37 37 37 37 37 37 37 37 37 37 37 38 40 40 40 38 38 38 38 38 38 38 40 40 38 38 38 40 40 40 38 38 33 33 33 
40 38 38 38 38 32 32 31 31 31 31 32 32 32 32 31 31 23 23 23 28 31 31 
>001390_0625_1113 length=252 uaccno=FG74DIE03BS6GB
37 37 37 37 37 37 37 37 37 37 37 37 37 37 37 37 37 37 40 40 40 40 40 40 40 40 40 40 40 40 40 40 40 40 40 40 40 40 40 40 40 40 40 40 40 37 37 37 37 37 37 37 37 37 37 37 37 37 37 37 
37 37 37 37 37 37 37 37 37 37 37 37 37 37 37 37 37 37 37 37 37 37 37 37 37 37 37 37 37 37 37 37 37 37 37 37 37 37 37 37 37 37 37 37 37 37 37 37 37 37 37 37 37 37 37 37 37 37 37 37 
37 37 37 37 37 37 37 37 37 37 37 37 37 37 37 37 37 37 37 37 37 37 37 37 37 37 37 37 37 37 37 37 37 37 37 37 37 37 37 37 37 37 37 37 38 38 38 37 37 37 37 37 37 37 37 37 37 37 37 37 
37 37 37 37 37 37 37 37 37 37 37 37 37 37 37 37 37 37 37 37 37 37 37 37 37 37 37 37 37 37 37 37 37 37 37 37 40 40 40 40 38 38 38 38 38 38 38 38 40 40 38 38 38 38 38 38 38 38 38 38 
38 38 38 38 36 31 31 31 31 31 31 31 
>001393_0667_1199 length=53 uaccno=FG74DIE03BWU9D
37 37 37 37 37 37 38 38 38 37 37 37 37 37 37 37 37 37 40 40 40 40 40 40 40 40 40 40 40 40 40 40 40 40 40 40 40 40 40 40 40 40 40 40 40 37 37 37 37 37 37 37 37 
>001395_0608_1183 length=117 uaccno=FG74DIE03BROR1
32 32 32 32 32 32 32 32 32 32 32 32 32 32 32 32 32 32 40 40 40 40 40 40 40 40 40 37 37 37 32 25 25 25 32 32 40 37 37 32 37 32 37 37 40 32 32 32 32 32 32 32 32 32 32 32 25 25 25 24 
28 32 30 30 31 31 30 32 30 23 24 24 23 29 29 28 29 30 17 17 19 18 18 23 27 30 30 30 30 30 30 27 23 23 23 27 30 28 30 28 17 17 17 17 17 16 28 22 18 18 18 22 22 18 19 13 13 
>001396_0721_1798 length=280 uaccno=FG74DIE03B1MD0
37 37 37 37 37 37 37 37 37 37 37 37 37 37 37 37 37 37 40 40 40 40 40 40 40 39 39 40 39 39 39 31 31 31 36 36 36 39 39 39 39 39 39 39 40 37 37 37 37 37 37 37 37 37 37 37 37 37 37 37 
37 37 37 37 37 37 37 37 37 37 37 37 37 37 37 37 37 37 37 37 37 37 37 37 37 37 37 37 37 37 37 37 37 37 37 37 37 37 37 37 37 37 37 37 34 24 21 21 21 26 26 33 37 37 37 37 37 37 37 37 
37 37 37 37 37 37 37 37 37 37 37 37 37 31 31 31 31 30 38 38 38 38 38 37 37 37 37 37 37 37 37 37 37 37 37 37 37 37 37 37 37 37 37 38 38 38 38 38 37 37 37 37 37 37 37 37 37 37 37 37 
37 37 37 37 37 37 37 37 37 37 37 37 37 37 37 37 37 37 37 37 37 37 37 37 37 37 37 37 38 38 38 37 37 37 37 37 36 36 36 36 31 31 31 31 36 36 28 27 22 21 20 36 36 36 36 36 20 20 20 20 
22 26 0  30 32 30 30 22 22 22 30 31 25 25 25 25 22 22 22 22 31 31 31 31 31 31 31 32 31 31 31 31 30 30 30 31 31 31 31 31 
>001400_0663_0580 length=256 uaccno=FG74DIE03BWH42
37 37 37 37 37 37 37 37 37 37 37 37 37 37 37 37 37 37 40 40 40 40 40 40 40 40 40 40 40 40 40 40 40 40 40 40 40 40 40 40 40 40 40 40 40 37 37 37 37 37 37 37 37 37 37 37 37 37 37 37 
37 37 37 37 37 37 37 37 37 37 37 37 37 37 37 37 37 37 37 37 37 37 37 37 37 37 37 37 37 37 37 37 37 37 37 37 37 37 37 37 37 37 37 37 37 37 37 37 37 37 37 37 37 37 37 37 37 37 37 37 
37 37 37 37 37 37 37 37 37 37 37 37 37 37 37 37 37 37 37 37 37 37 37 37 37 37 37 37 37 37 37 37 37 37 31 31 31 38 37 37 37 37 37 37 37 37 37 37 37 37 37 37 37 37 37 37 37 37 37 37 
37 37 37 37 37 37 37 37 37 37 37 37 37 37 37 37 37 37 37 37 37 37 37 37 37 37 37 37 37 37 37 37 38 38 38 37 38 40 40 38 38 38 40 38 38 38 38 40 40 40 38 38 38 38 38 38 38 38 38 38 
38 38 38 36 36 31 31 31 31 31 31 23 21 21 21 21 
>001402_0623_0288 length=257 uaccno=FG74DIE03BSZHU
37 37 37 37 37 37 37 37 37 37 37 37 37 37 37 37 37 37 40 40 40 40 40 40 40 40 40 40 40 40 40 40 40 40 40 40 40 40 40 40 40 40 40 40 40 37 37 37 37 37 37 37 37 37 37 37 37 37 37 37 
37 37 37 37 37 37 37 37 37 37 37 37 37 37 37 37 37 37 37 37 37 37 37 37 37 37 37 37 37 37 37 37 37 37 37 37 37 37 37 37 40 40 38 37 37 37 37 37 37 37 37 37 37 37 37 37 37 37 37 37 
37 37 37 37 37 37 37 37 37 37 37 37 37 37 37 37 37 37 37 37 37 37 37 37 37 37 37 37 37 37 37 37 37 38 38 38 37 37 37 37 37 37 37 37 37 37 37 37 37 37 37 37 37 37 37 37 37 37 37 37 
37 37 37 37 37 37 37 37 37 37 37 37 37 37 37 37 37 37 37 37 37 38 38 38 38 38 38 37 37 37 37 37 37 37 37 37 30 30 20 20 20 20 20 26 36 36 36 36 36 36 36 38 37 37 37 37 36 36 33 33 
33 38 36 33 33 28 31 31 31 31 31 25 16 16 16 16 16 
>001403_0621_1175 length=248 uaccno=FG74DIE03BSTUX
37 37 37 37 37 37 37 37 37 37 37 37 37 37 37 37 37 37 38 38 38 40 40 40 40 40 40 40 40 40 40 40 40 40 40 40 40 40 40 40 40 40 40 40 40 37 37 37 37 37 37 37 37 37 37 37 37 37 37 37 
37 37 37 37 37 37 37 37 37 37 37 37 37 37 37 37 37 37 37 37 37 37 37 37 37 37 37 37 37 37 37 37 37 37 37 37 37 37 37 37 37 37 37 37 37 37 37 37 37 37 37 37 37 37 37 37 37 37 37 37 
37 37 37 37 37 37 37 37 37 37 37 37 37 37 37 37 37 37 37 37 37 37 37 37 37 37 37 37 37 37 37 37 37 37 37 37 37 37 37 37 37 37 37 37 37 37 37 37 37 37 37 37 37 37 37 37 37 37 37 37 
37 37 37 37 37 37 37 38 38 38 38 37 37 37 37 37 37 37 37 37 37 37 37 37 37 37 37 37 37 37 37 37 37 37 37 37 38 38 38 38 38 38 38 38 38 40 40 38 38 38 38 38 38 38 36 38 36 36 29 29 
29 33 37 36 36 30 30 30 
>001404_0582_3433 length=261 uaccno=FG74DIE03BPGCB
37 37 37 37 37 37 37 37 37 37 37 37 37 37 37 37 37 40 35 35 35 39 38 39 39 40 40 40 40 40 40 40 40 40 40 40 40 40 40 40 40 40 40 40 40 37 37 37 37 37 37 37 37 37 37 37 37 37 37 37 
37 37 37 37 37 37 37 37 37 37 37 37 37 37 37 37 37 37 37 37 37 37 37 37 37 37 37 37 37 37 37 37 37 37 37 37 37 37 37 37 37 37 37 37 37 37 37 37 37 37 37 37 37 37 37 37 37 37 37 37 
37 37 37 37 37 37 37 37 37 37 37 37 37 37 37 37 37 37 37 37 37 37 37 37 37 37 37 37 37 37 37 37 37 38 38 38 37 37 37 37 37 37 37 37 37 37 37 37 37 37 37 37 37 37 37 37 37 37 37 37 
37 37 37 37 37 37 37 37 37 37 37 37 37 37 37 37 37 37 37 37 37 37 37 37 37 37 37 37 37 37 37 37 37 37 37 37 40 40 38 38 38 38 38 38 38 40 40 40 40 38 38 38 38 40 38 38 38 38 38 38 
38 38 38 38 36 31 31 31 31 30 30 30 32 25 25 25 31 28 28 28 28 
>001406_0649_1743 length=279 uaccno=FG74DIE03BVASH
37 37 37 37 37 37 37 37 37 37 37 37 37 37 37 37 37 37 40 40 40 40 40 40 40 40 40 40 40 40 40 40 40 40 40 40 40 40 40 40 40 40 40 40 40 37 37 37 37 37 37 37 37 37 37 37 37 37 37 37 
37 37 37 37 37 37 37 37 37 37 37 37 37 37 37 37 37 37 37 37 37 37 37 37 37 37 37 37 37 37 37 37 37 37 37 37 37 37 37 37 37 37 37 37 37 37 38 38 38 38 37 37 37 37 37 37 37 37 37 37 
37 37 37 37 37 37 37 37 37 37 37 37 37 37 37 37 37 37 37 37 37 37 37 37 37 37 37 37 37 37 37 37 37 38 38 38 38 38 38 37 37 37 37 37 37 37 37 37 37 37 37 37 37 37 37 37 37 37 37 37 
37 33 33 34 34 37 37 37 37 37 37 37 37 37 37 37 38 38 38 38 37 37 37 37 37 37 37 37 37 37 37 37 37 37 37 37 40 40 38 33 33 33 38 40 40 40 40 40 40 40 40 40 38 38 38 40 40 40 40 40 
40 40 38 38 38 31 32 32 32 32 32 32 32 32 31 31 31 32 32 31 25 22 19 19 19 22 25 22 22 22 25 30 31 31 31 22 22 22 31 
>001407_0605_1808 length=259 uaccno=FG74DIE03BRFR2
37 37 37 37 37 37 37 37 37 37 37 37 37 37 37 37 37 37 40 40 40 40 40 40 40 40 40 40 40 40 40 40 40 40 40 40 40 40 40 40 40 40 40 40 40 37 37 37 37 37 37 37 37 37 37 37 37 37 37 37 
37 37 37 37 37 37 37 37 37 37 37 37 37 37 37 37 37 37 37 37 37 37 37 37 37 37 37 37 37 37 37 37 37 37 37 37 37 37 37 37 37 37 37 37 37 37 37 37 37 37 37 37 37 37 37 37 37 37 37 37 
37 37 37 37 37 37 37 37 37 37 37 37 37 37 37 37 37 37 37 37 37 37 37 37 37 37 37 37 37 37 37 37 37 37 37 37 37 37 37 37 37 37 37 37 37 37 37 37 37 37 37 37 37 37 37 37 37 37 37 37 
37 37 37 37 37 37 37 37 37 37 37 37 37 37 37 37 37 37 37 37 37 37 37 37 37 37 37 37 37 37 37 37 37 38 38 38 38 38 38 38 38 38 38 38 38 38 38 40 40 40 38 38 38 40 38 38 38 40 40 40 
40 40 40 38 38 32 32 32 32 32 32 31 31 32 32 28 25 21 21 
>001413_0636_1616 length=259 uaccno=FG74DIE03BT5LU
32 32 36 36 35 35 35 35 37 37 37 37 37 37 37 36 36 36 38 38 38 38 38 38 40 40 40 40 40 40 40 37 37 37 40 40 40 40 40 40 40 40 40 40 40 37 37 37 37 37 37 37 37 37 37 37 37 37 37 37 
37 37 36 36 36 37 37 37 37 36 36 36 37 37 37 37 37 37 37 37 37 37 37 37 37 37 37 37 37 37 37 36 36 36 37 37 37 37 37 37 37 37 37 37 37 35 28 28 28 28 32 32 32 37 37 37 37 37 37 37 
37 37 37 37 37 37 37 37 37 37 37 37 37 37 37 35 35 35 36 37 37 37 37 37 37 37 37 37 37 37 37 37 37 37 37 37 37 35 32 32 36 37 37 37 37 37 37 35 35 35 36 36 37 37 37 37 37 37 37 37 
37 37 37 37 37 37 35 35 32 32 32 35 35 36 23 23 32 35 36 36 36 37 37 37 37 37 37 37 37 37 37 37 37 37 37 37 28 28 28 37 37 38 37 37 37 38 38 38 38 37 37 36 36 36 36 33 28 28 28 36 
33 26 26 26 26 31 31 25 22 22 22 22 22 28 30 31 31 28 22 
>001417_0657_1841 length=249 uaccno=FG74DIE03BVZ5F
37 37 37 37 37 37 37 37 37 37 37 37 37 37 37 37 37 37 40 40 40 40 40 40 40 40 40 40 40 40 40 37 37 37 40 40 40 40 40 40 40 40 40 40 40 37 37 37 37 37 37 37 37 37 37 37 37 37 37 37 
37 37 37 37 37 37 37 37 37 37 37 37 37 37 37 37 37 37 37 37 37 37 37 37 37 37 37 37 37 37 37 37 37 37 37 37 37 37 37 37 37 37 37 37 37 37 37 37 37 37 37 37 37 37 37 37 37 37 37 37 
37 37 37 37 37 37 37 37 37 37 37 37 37 37 37 37 37 37 37 37 37 37 37 37 37 37 37 37 37 37 37 37 37 37 37 37 37 37 37 37 37 37 37 37 37 37 37 37 37 37 37 37 37 37 37 37 37 37 37 37 
37 37 37 37 37 37 37 37 37 37 37 37 37 37 37 37 37 37 37 37 37 37 37 37 37 37 37 37 37 37 36 33 0  33 33 37 36 36 36 36 36 36 36 36 36 36 30 22 22 22 22 19 26 26 36 35 35 35 37 19 
19 0  19 19 26 22 22 22 31 
>001418_0647_0398 length=258 uaccno=FG74DIE03BU3FK
37 37 37 37 37 37 37 37 37 37 37 37 37 37 37 37 37 37 40 40 40 40 40 40 40 40 40 40 40 40 40 40 40 40 40 40 40 40 40 40 40 40 40 40 40 37 37 37 37 37 37 37 37 37 37 37 37 37 37 37 
37 37 37 37 37 37 37 37 37 37 37 37 37 37 37 37 37 37 37 37 37 37 37 37 37 37 37 37 37 37 37 37 37 37 37 37 37 37 37 37 37 37 37 37 37 37 37 37 37 37 37 37 37 37 37 37 37 37 37 37 
37 37 37 37 37 37 37 37 37 37 37 37 37 37 37 37 37 37 37 37 37 37 37 37 37 37 37 37 37 37 37 37 37 37 37 37 37 37 37 38 38 38 38 30 30 30 30 34 37 37 37 37 37 37 37 37 37 37 37 37 
37 37 37 37 37 37 37 37 37 37 37 37 37 37 37 37 37 37 37 37 37 37 37 37 37 37 37 37 37 37 37 37 38 38 38 38 36 36 36 33 35 32 32 30 28 15 15 15 15 15 16 16 17 28 33 30 30 30 31 31 
31 36 31 31 31 25 30 30 31 31 31 31 31 31 31 22 18 18 
>001419_0675_0422 length=254 uaccno=FG74DIE03BXJX0
37 37 37 37 37 37 37 37 37 37 37 37 37 37 37 37 37 37 40 40 40 40 40 40 40 40 40 40 40 40 40 40 40 40 40 40 40 40 40 40 40 40 40 40 40 37 37 37 37 37 37 37 37 37 37 37 37 37 37 37 
37 37 37 37 37 37 37 37 37 37 37 37 37 37 37 37 37 37 37 37 37 37 37 37 37 37 37 37 37 37 37 37 37 37 37 37 37 37 37 37 37 37 37 37 37 37 37 37 37 37 37 37 37 37 37 37 37 37 37 37 
37 37 37 37 37 37 37 37 37 37 37 37 37 37 37 37 37 37 37 37 37 37 37 37 37 37 37 37 37 37 37 37 37 37 37 37 37 37 37 37 37 37 37 37 37 37 37 37 37 37 37 37 37 37 37 37 37 37 37 37 
37 37 37 37 37 37 37 37 37 37 37 37 37 37 37 37 37 37 37 37 37 37 37 37 37 37 37 37 37 37 37 37 37 37 37 37 38 38 38 38 38 38 40 40 40 40 40 38 38 38 38 38 38 38 40 40 40 40 40 38 
38 38 38 38 40 32 32 32 32 30 30 30 28 28 
>001421_0696_1295 length=257 uaccno=FG74DIE03BZEZL
37 37 37 37 37 37 37 37 37 37 37 37 37 37 37 37 37 37 40 40 40 40 40 40 40 40 40 40 40 40 40 40 40 40 40 40 40 40 40 40 40 40 40 40 40 37 37 37 37 37 37 37 37 37 37 37 37 37 37 37 
37 37 37 37 37 37 37 37 37 37 37 37 37 37 37 37 37 37 37 37 37 37 37 37 37 37 37 37 37 37 37 37 37 37 37 37 37 37 37 37 37 37 37 37 37 37 38 38 38 38 37 37 37 37 37 37 37 37 37 37 
37 37 37 37 37 37 37 37 37 37 37 37 37 37 37 37 37 37 37 37 37 37 37 37 37 37 37 37 37 37 37 37 37 37 37 37 37 37 37 37 37 37 37 37 37 37 37 37 37 37 37 37 37 37 37 37 37 37 37 37 
37 37 37 37 37 37 37 37 37 37 37 37 37 37 37 37 37 37 37 37 37 37 37 37 37 37 37 37 37 37 37 37 37 37 37 37 40 40 40 40 40 38 38 38 40 40 40 40 40 38 38 38 38 38 38 38 38 38 33 33 
33 38 37 36 36 31 31 31 31 33 31 28 22 16 16 16 17 
>001423_0608_0430 length=264 uaccno=FG74DIE03BRN64
37 37 37 37 37 37 37 37 37 37 37 37 37 37 37 37 37 37 40 40 40 40 40 40 40 40 40 40 40 40 40 40 40 40 40 40 40 40 38 40 40 40 40 40 40 37 37 37 37 37 37 37 37 37 37 37 37 37 37 37 
37 37 37 37 37 37 37 37 37 37 37 37 37 37 37 37 37 37 37 37 37 37 37 37 37 37 37 37 37 37 37 37 37 37 37 37 37 37 37 37 37 37 37 37 37 37 37 37 37 37 37 37 37 37 37 37 37 37 37 37 
37 37 37 37 37 37 37 37 37 37 37 37 37 37 37 37 37 37 37 37 37 37 37 37 37 37 37 37 37 37 37 37 37 37 37 37 37 37 37 37 37 37 37 37 37 37 37 37 38 38 38 38 31 31 31 38 37 37 37 37 
37 37 37 37 37 37 37 37 37 37 37 37 37 37 37 37 37 37 37 37 37 37 37 37 37 37 37 37 37 37 37 37 37 38 38 38 36 36 25 25 25 25 25 31 36 36 38 38 38 38 38 38 38 38 38 38 38 38 38 38 
38 40 40 40 40 32 32 32 32 32 32 32 32 32 32 32 32 32 32 32 32 32 32 32 
>001427_0606_1303 length=52 uaccno=FG74DIE03BRIJT
37 37 37 37 37 37 37 37 37 37 37 37 37 37 37 37 37 37 40 40 40 40 40 40 40 40 40 40 40 40 40 40 40 39 38 39 39 39 39 39 39 39 39 39 39 38 37 37 37 37 37 37 
>001429_0613_2300 length=54 uaccno=FG74DIE03BR5FY
37 37 37 37 40 40 33 33 33 37 37 37 37 37 37 37 37 37 38 38 38 40 40 40 40 40 40 40 40 40 40 40 40 40 40 40 40 40 40 40 40 40 40 40 40 37 37 37 37 37 37 37 37 37 
>001430_0684_0311 length=254 uaccno=FG74DIE03BYCAX
33 33 37 37 37 37 37 37 37 37 37 37 37 37 37 37 37 37 40 38 38 39 40 40 40 40 40 40 40 40 40 40 40 40 40 40 40 40 40 40 40 40 40 40 40 37 37 37 37 37 37 37 37 37 37 37 37 37 37 37 
37 37 37 37 37 37 37 37 37 37 37 33 33 33 37 37 37 37 37 37 37 37 37 37 37 37 37 37 37 37 37 37 37 37 37 37 37 37 37 37 37 37 37 37 37 37 37 37 37 37 37 37 37 36 36 36 37 37 37 37 
37 37 37 37 37 37 37 36 36 36 37 37 37 37 37 37 37 37 37 37 37 37 37 37 37 37 37 37 37 37 37 37 37 37 36 33 33 33 36 36 36 36 36 36 36 36 36 37 37 37 37 37 37 37 37 37 37 37 37 37 
37 37 37 37 37 37 37 37 37 37 37 37 37 37 37 37 37 37 37 36 36 36 36 36 37 37 37 37 37 36 36 36 37 37 37 37 36 36 37 37 37 37 37 36 36 36 36 36 36 36 31 31 31 27 36 36 36 36 30 19 
19 19 19 19 26 22 22 22 26 24 24 24 22 22 
>001431_0586_2613 length=51 uaccno=FG74DIE03BPSCN
28 28 28 28 34 28 28 28 38 37 37 37 37 37 37 37 37 37 40 40 40 40 40 40 40 40 40 40 40 40 40 40 40 40 40 40 40 40 40 40 40 40 40 40 40 38 40 38 38 37 37 
>001433_0726_1637 length=249 uaccno=FG74DIE03B112F
37 40 40 38 38 37 37 37 37 37 37 37 37 37 37 37 37 37 40 40 40 40 40 40 40 40 40 40 40 40 40 40 40 40 40 40 40 40 40 40 40 40 40 40 40 37 37 37 37 37 37 37 37 37 37 37 37 37 37 37 
37 37 37 37 37 37 37 37 37 37 37 37 37 37 37 37 37 37 37 37 37 37 37 37 37 37 37 37 37 37 37 37 37 37 37 37 37 37 37 37 37 37 37 37 37 37 37 37 37 37 37 37 37 37 37 37 37 37 37 37 
37 37 37 37 37 37 37 37 37 37 37 37 37 37 37 37 37 37 37 37 37 37 37 37 37 37 37 37 37 38 40 38 38 37 37 37 37 37 37 37 37 37 33 33 33 33 33 37 38 38 38 37 37 37 37 37 37 37 37 37 
37 37 37 37 37 37 37 37 37 37 37 37 37 37 37 37 37 37 37 37 37 37 37 37 37 38 38 38 38 37 37 37 37 37 37 38 33 33 28 28 28 28 28 31 36 36 38 38 38 38 33 33 33 36 33 29 29 28 36 36 
38 36 36 36 36 30 22 16 16 
>001437_0625_0675 length=264 uaccno=FG74DIE03BS535
37 37 37 37 37 37 37 37 37 37 37 37 37 37 37 37 37 37 40 40 40 40 40 40 40 40 40 40 40 40 40 40 40 40 40 40 40 40 40 40 40 40 40 40 40 37 37 37 37 37 37 37 37 37 37 37 37 37 37 37 
37 37 37 37 37 37 37 37 37 37 37 37 37 37 37 37 37 37 37 37 37 37 37 37 37 37 37 37 37 37 37 37 37 37 37 37 37 37 37 37 37 37 37 37 37 37 37 37 37 37 37 37 37 37 37 37 37 37 37 37 
37 37 37 37 37 37 37 37 37 37 37 37 37 37 37 37 37 37 37 37 37 37 37 37 37 37 37 37 37 37 37 37 37 37 37 37 37 37 37 37 37 37 33 33 33 33 33 37 37 37 37 37 37 37 37 37 37 37 37 37 
37 37 37 37 37 37 37 37 37 37 37 37 37 37 37 37 37 37 37 37 37 37 37 37 37 37 37 37 37 37 37 37 37 37 37 37 38 38 40 40 40 38 38 38 38 40 40 40 40 40 38 38 38 38 38 40 40 40 40 40 
40 40 38 38 38 32 32 32 32 31 31 30 28 25 25 25 30 32 31 31 31 31 31 31 
>001439_0602_1330 length=265 uaccno=FG74DIE03BQ5XG
31 31 23 23 24 24 31 31 33 33 34 37 34 35 33 21 21 24 23 23 23 31 35 35 35 35 35 35 35 35 35 35 35 35 36 36 35 36 36 36 36 35 35 36 37 35 35 33 33 33 35 35 35 35 35 35 35 35 35 35 
35 35 35 35 35 35 33 31 31 31 35 35 35 35 35 35 35 35 35 35 31 31 31 31 35 35 35 35 35 35 33 33 33 35 35 35 35 35 31 31 31 31 31 33 33 26 26 26 33 33 35 35 35 35 35 35 35 35 35 35 
35 35 35 35 35 35 35 35 35 35 35 35 35 35 35 35 35 35 35 35 35 35 35 35 35 35 35 35 35 35 35 35 35 33 30 30 30 30 30 30 30 35 26 29 29 29 29 33 23 33 33 35 35 35 35 35 35 35 35 35 
33 33 33 35 35 35 35 35 35 35 35 35 35 35 29 29 29 33 35 35 35 35 35 35 35 35 35 35 35 35 35 33 33 33 35 35 31 30 30 31 31 31 31 26 26 15 15 34 34 34 34 34 34 34 34 34 34 34 34 34 
34 34 34 31 31 25 25 18 18 16 16 22 22 28 23 21 21 21 21 15 15 22 22 22 21 
>001440_0712_0456 length=257 uaccno=FG74DIE03B0SWQ
37 37 37 37 40 40 38 38 37 37 37 37 37 37 37 37 37 37 40 40 40 40 40 40 40 40 40 40 40 40 40 40 40 40 40 40 40 40 40 40 40 40 40 40 40 37 37 37 37 37 37 37 37 37 37 37 37 37 37 37 
37 37 37 37 37 37 37 37 37 37 37 37 37 37 37 37 37 37 37 37 37 37 37 37 37 37 37 37 37 37 37 37 37 37 37 37 37 37 37 37 37 37 37 37 37 37 37 37 37 37 37 37 37 37 37 37 37 37 37 37 
37 37 37 37 37 37 37 37 37 37 37 37 37 37 37 37 37 37 37 37 37 37 37 37 37 37 37 37 37 37 37 37 37 37 37 37 37 37 37 37 37 37 37 37 37 37 37 37 37 37 37 37 37 37 37 37 37 37 37 37 
37 37 37 37 37 37 37 37 37 37 37 37 37 37 37 37 37 37 37 37 37 37 37 37 37 37 37 37 37 37 37 37 37 37 37 37 40 40 38 38 38 40 40 40 40 40 40 40 40 40 40 38 38 38 40 40 40 40 38 38 
38 38 40 40 38 31 31 31 31 31 31 31 23 21 20 20 19 
>001441_0648_2545 length=252 uaccno=FG74DIE03BU78Z
37 37 37 37 37 37 37 37 37 37 37 37 37 37 37 37 37 37 40 40 40 40 40 40 40 40 40 40 40 40 40 40 40 40 40 40 40 40 40 40 40 40 40 40 40 37 37 37 37 37 37 37 37 37 37 37 37 37 37 37 
37 37 37 37 37 37 37 37 37 37 37 37 37 37 37 37 37 37 37 37 37 37 37 37 37 37 37 37 37 37 37 37 37 37 37 37 37 37 37 37 37 37 37 37 37 37 37 37 37 37 37 37 37 37 37 37 37 37 37 37 
37 37 37 37 37 37 37 37 37 37 37 37 37 37 37 37 37 37 37 37 37 37 37 37 37 37 37 37 37 37 37 37 37 37 37 37 37 37 37 37 37 37 37 37 37 37 37 37 37 37 37 37 37 37 37 37 37 37 37 37 
37 37 37 37 37 37 37 37 37 37 37 37 37 37 37 37 37 37 37 37 37 37 37 37 37 37 37 37 37 37 37 37 37 37 37 37 38 38 38 38 38 38 40 40 40 40 40 40 40 40 38 38 38 40 38 38 38 38 40 40 
40 40 38 33 33 25 25 31 31 31 31 31 
>001443_0651_3409 length=251 uaccno=FG74DIE03BVIEB
37 37 37 37 37 37 37 37 37 37 37 37 37 37 37 37 37 37 40 40 40 40 40 40 40 40 40 40 40 40 40 40 40 40 40 40 40 40 40 40 40 40 40 40 40 37 37 37 37 37 37 37 37 37 37 37 37 37 37 37 
37 37 37 37 37 37 37 37 37 37 37 37 37 37 37 37 37 37 37 37 37 37 37 37 37 37 37 37 37 37 37 37 37 37 37 37 37 37 37 37 37 37 37 37 37 37 37 37 37 37 37 37 37 37 37 37 37 37 37 37 
37 37 37 37 37 37 37 37 37 37 37 37 37 37 37 37 37 37 37 37 37 37 37 37 37 37 37 37 37 37 37 37 37 37 37 37 37 37 37 37 37 37 37 37 37 37 37 37 37 37 37 37 37 37 37 37 37 37 37 37 
37 37 37 37 37 37 37 37 37 37 37 37 37 37 37 37 37 37 37 37 37 37 37 37 37 37 37 37 37 37 37 37 37 37 37 37 38 38 38 38 38 38 38 40 38 38 38 38 38 38 38 40 40 38 38 38 38 38 38 38 
37 37 37 36 36 31 31 30 25 21 20 
>001445_0617_1583 length=268 uaccno=FG74DIE03BSHI5
37 40 40 38 38 37 37 37 37 37 37 37 37 37 37 37 37 37 40 40 40 40 40 40 40 40 40 40 40 40 40 40 40 40 40 40 40 40 40 40 40 40 40 40 40 40 31 31 31 34 34 37 37 37 37 37 37 37 37 37 
37 37 37 37 37 37 37 37 37 37 37 37 37 37 37 37 37 37 37 37 37 37 37 37 37 37 37 37 37 37 37 37 37 37 37 37 37 37 37 37 37 37 37 37 37 37 37 37 37 37 37 37 37 37 37 37 37 37 37 37 
37 37 37 37 37 37 37 37 37 37 37 37 37 37 37 37 37 37 37 37 37 37 37 37 37 37 37 37 37 37 37 37 37 37 37 37 37 37 37 37 37 37 37 37 37 37 37 37 37 37 37 38 38 38 37 37 37 37 37 37 
37 37 37 37 37 37 37 37 37 37 37 37 37 37 37 37 37 37 37 37 37 37 37 37 37 37 37 37 37 37 37 37 37 37 37 37 40 40 38 38 38 38 38 38 38 40 38 36 36 36 36 36 36 36 36 36 24 24 24 22 
22 30 27 36 33 28 28 31 31 31 32 32 31 31 31 31 31 31 31 31 32 32 32 32 32 32 32 32 
>001449_0613_1660 length=268 uaccno=FG74DIE03BR4X6
37 37 37 37 37 37 37 37 37 37 37 37 37 37 37 37 37 37 40 40 40 40 40 40 40 40 40 40 40 40 40 40 40 40 40 40 40 40 40 40 40 40 40 40 40 37 37 37 37 37 37 37 37 37 37 37 37 37 37 37 
37 37 37 37 37 37 37 37 37 37 37 37 37 37 37 37 37 37 37 37 37 37 37 37 37 37 37 37 37 37 37 37 37 37 37 37 37 37 37 37 37 37 37 37 37 37 37 37 37 37 38 38 38 37 37 37 37 37 37 37 
37 37 37 37 37 37 37 37 37 37 37 37 37 37 37 37 37 37 37 37 37 37 37 37 37 37 37 37 37 37 37 37 37 38 38 38 37 37 37 37 37 37 37 37 38 38 38 38 38 37 37 30 31 31 37 37 37 37 37 37 
37 37 37 37 37 37 37 37 37 37 37 37 37 37 37 37 37 37 37 37 37 37 37 37 37 37 37 37 37 37 37 37 37 37 37 37 38 38 37 36 36 36 36 36 36 36 36 36 36 36 36 36 36 36 32 30 20 20 20 20 
20 20 0  30 31 30 30 30 30 31 32 32 31 31 31 31 31 31 31 31 32 32 31 30 28 25 20 20 
>001451_0703_1611 length=115 uaccno=FG74DIE03BZ1CT
32 32 32 32 32 32 32 32 32 32 32 32 32 32 32 32 32 32 39 39 39 39 40 40 40 40 40 40 40 40 40 40 40 40 40 40 40 40 40 40 40 40 40 40 40 32 32 32 32 32 32 32 32 32 32 32 32 32 32 32 
32 32 32 32 32 32 32 32 32 32 32 32 32 32 32 32 32 32 32 32 32 32 32 32 32 32 32 32 32 32 32 32 32 32 32 32 32 32 32 32 21 21 21 23 32 32 30 29 26 25 20 21 15 13 13 
>001452_0605_1940 length=248 uaccno=FG74DIE03BRFVQ
37 37 37 37 37 37 37 37 37 37 37 37 37 37 37 37 37 37 40 40 40 40 40 40 40 40 40 40 40 40 40 40 40 40 40 40 40 40 40 40 40 40 40 40 40 37 37 37 37 37 37 37 37 37 37 37 37 37 37 37 
37 37 37 37 37 37 37 37 37 37 37 37 37 37 37 37 37 37 37 37 37 37 37 37 37 37 37 37 37 37 37 37 37 37 37 37 37 37 37 37 37 37 37 37 37 37 37 37 37 37 37 37 37 37 37 37 37 37 37 37 
37 37 37 37 37 37 37 37 37 37 37 37 37 37 37 37 37 37 37 37 37 37 37 37 37 37 37 37 37 37 37 37 37 37 40 31 31 31 38 37 37 37 37 37 37 37 37 37 37 37 37 37 37 37 37 37 37 37 37 37 
37 37 37 37 37 37 37 37 37 37 37 37 37 37 37 37 37 37 37 38 38 40 37 37 37 37 37 37 37 37 37 37 37 37 37 37 38 38 38 38 40 38 38 38 38 38 38 38 38 40 38 38 38 33 36 36 38 38 38 38 
38 33 29 29 29 25 25 32 
>001453_0605_1563 length=67 uaccno=FG74DIE03BRFK9
31 28 23 24 18 21 18 24 24 32 32 32 32 32 32 32 32 32 30 30 30 39 32 33 32 32 32 32 36 33 30 21 21 21 21 32 36 32 32 33 32 32 33 25 21 21 19 19 27 30 33 30 30 22 17 17 0  19 24 28 
27 25 24 21 21 21 15 
>001455_0615_1328 length=254 uaccno=FG74DIE03BSA0I
37 37 37 37 37 37 37 37 37 37 37 37 37 37 37 37 37 37 38 38 38 40 40 40 40 40 40 40 40 40 40 40 40 40 40 40 40 40 40 40 40 40 40 40 40 37 34 34 34 37 37 37 37 37 37 37 37 37 37 37 
37 37 37 37 37 37 37 37 37 37 37 37 37 37 37 37 37 37 37 37 37 37 37 37 37 37 37 37 37 37 37 37 37 37 37 37 37 37 37 37 37 37 37 37 37 37 37 37 37 37 37 37 37 37 37 37 37 37 37 37 
37 37 37 37 37 37 37 37 37 37 37 37 37 37 37 37 37 37 37 37 37 37 37 37 37 37 37 37 37 37 37 37 37 37 37 38 38 38 38 37 37 37 37 37 37 37 37 37 37 37 37 37 37 37 37 37 37 37 37 37 
37 37 37 37 37 37 37 37 37 37 37 37 37 37 37 37 37 37 37 37 37 37 37 37 37 37 37 37 37 37 37 37 37 37 37 37 38 38 38 38 38 38 36 36 36 36 32 28 29 29 29 29 32 33 36 36 36 38 38 38 
38 36 37 36 36 31 31 31 31 31 31 31 26 25 
>001457_0694_1976 length=264 uaccno=FG74DIE03BY86Y
37 37 37 37 37 37 37 37 37 37 37 37 37 37 37 37 37 37 40 40 40 40 40 40 40 40 40 40 40 40 40 40 40 40 40 40 40 40 40 40 40 40 40 40 40 37 37 37 37 37 37 37 37 37 37 37 37 37 37 37 
37 37 37 37 37 37 37 37 37 37 37 37 37 37 37 37 37 37 37 37 37 37 37 37 37 37 37 37 37 37 37 37 37 37 37 37 37 37 37 37 37 37 37 37 37 37 34 34 34 34 37 37 37 37 37 37 37 37 37 37 
37 37 37 37 37 37 37 37 37 37 37 37 37 37 37 37 37 37 37 37 37 37 37 37 37 37 37 37 37 37 37 37 37 37 37 37 37 37 37 37 37 37 31 31 31 31 31 37 37 31 31 31 37 37 37 37 37 37 37 37 
37 37 37 37 37 37 37 37 37 37 37 37 37 37 37 37 37 37 37 37 37 37 37 40 38 38 37 37 37 37 37 37 37 37 37 37 40 40 40 40 40 38 38 38 40 40 40 38 38 38 37 37 37 37 33 29 29 29 28 28 
28 38 36 36 36 31 25 25 25 28 31 32 32 32 32 32 31 31 31 31 32 31 30 30 
>001459_0687_1366 length=264 uaccno=FG74DIE03BYMLK
37 37 37 37 37 37 37 37 37 37 37 37 37 37 37 37 37 37 40 40 40 40 40 40 40 40 40 40 40 40 40 40 40 40 40 40 40 40 40 40 40 40 40 40 40 37 37 37 37 37 37 37 37 37 37 37 37 37 37 37 
37 37 37 37 37 37 37 37 37 37 37 37 37 37 37 37 37 37 37 37 38 38 38 37 37 37 37 37 37 37 37 37 37 37 37 37 37 37 37 37 37 37 37 37 37 37 34 34 34 34 37 37 37 37 37 37 37 37 37 37 
37 37 37 37 37 37 37 37 37 37 37 37 37 37 37 37 37 37 37 37 37 37 37 37 37 37 37 37 37 37 37 37 37 37 37 37 37 37 37 37 37 38 26 26 26 26 26 38 38 24 24 24 37 37 37 37 37 37 37 37 
37 37 37 37 37 37 37 37 37 37 37 37 37 37 37 37 37 37 37 37 37 37 37 40 38 38 37 37 37 37 37 37 37 37 37 37 36 36 29 29 29 29 29 33 36 36 37 37 37 38 38 38 38 40 40 38 38 40 33 33 
33 38 33 33 33 28 32 32 32 32 31 31 32 31 31 31 31 30 21 20 20 25 25 25 
>001460_0608_3618 length=259 uaccno=FG74DIE03BRQNO
37 37 37 37 37 37 37 37 37 37 37 37 37 37 37 37 37 37 40 40 40 40 40 40 40 40 40 40 40 40 40 40 40 40 40 40 40 40 40 40 40 40 40 40 40 37 37 37 37 37 37 37 37 37 37 37 37 37 37 37 
37 37 37 37 37 37 37 37 37 37 37 37 37 37 37 37 37 37 37 37 37 37 37 37 37 37 37 37 37 37 37 37 37 37 37 37 37 37 37 37 37 37 37 37 37 37 37 37 37 37 37 37 37 37 37 37 37 37 37 37 
37 37 37 37 37 37 37 37 37 37 37 37 37 37 37 37 37 37 37 37 37 37 37 37 37 37 37 37 37 37 37 37 38 38 38 38 37 37 37 38 38 30 29 29 33 38 37 37 37 37 37 37 37 37 37 37 37 37 37 37 
37 37 37 37 37 37 37 37 37 37 37 37 37 37 37 37 37 37 37 37 37 37 37 37 37 37 37 37 37 37 37 37 37 37 37 37 38 36 36 36 36 36 36 33 33 20 20 20 20 20 20 18 36 36 36 36 36 36 36 36 
36 28 28 28 28 28 28 30 30 30 31 32 31 31 31 31 32 30 25 
>001461_0736_1873 length=52 uaccno=FG74DIE03B2XUR
19 19 19 19 27 27 20 20 20 34 34 34 34 34 34 34 34 34 39 39 39 37 36 36 36 36 28 28 28 28 28 27 28 34 34 34 32 32 32 34 34 36 36 36 35 34 30 27 27 27 31 34 
>001462_0623_1708 length=261 uaccno=FG74DIE03BS0LA
37 37 37 37 37 37 37 37 37 37 37 37 37 37 37 37 37 37 40 40 40 40 40 40 40 40 40 40 40 40 40 40 40 40 40 40 40 40 40 40 40 40 40 40 40 37 37 37 37 37 37 37 37 37 37 37 37 37 37 37 
37 37 37 37 37 37 37 37 37 37 37 37 37 37 37 37 37 37 37 37 37 37 37 37 37 37 37 37 37 37 37 37 37 37 37 37 37 37 37 37 37 37 37 37 37 37 37 37 37 37 37 37 37 37 37 37 37 37 37 37 
37 37 37 37 37 37 37 37 37 37 37 37 37 37 37 37 37 37 37 37 37 37 37 37 37 37 37 37 37 37 37 37 37 37 37 37 37 37 37 37 37 37 30 30 30 30 30 38 37 38 38 38 37 37 37 37 37 37 37 37 
37 37 37 37 37 37 37 37 37 37 37 37 37 37 37 37 37 37 37 37 37 37 37 40 38 38 38 37 37 37 37 37 37 37 37 37 38 38 38 40 40 38 38 38 38 38 38 38 38 38 36 36 36 36 31 28 28 28 27 27 
27 36 36 36 36 31 31 31 31 32 32 32 32 31 31 31 31 31 31 30 30 
>001463_0718_2320 length=56 uaccno=FG74DIE03B1DA6
37 37 37 37 37 37 38 38 38 37 37 37 37 37 37 37 37 37 38 38 38 40 40 40 40 40 40 40 40 40 40 40 40 40 40 40 40 40 40 40 40 40 40 40 40 37 37 37 37 37 37 37 37 37 37 37 
>001465_0711_2285 length=257 uaccno=FG74DIE03B0Q5R
37 37 37 37 37 37 37 37 37 37 37 37 37 37 37 37 37 37 40 40 40 40 40 40 40 40 40 40 40 40 40 40 40 40 40 40 40 40 40 40 40 40 40 40 40 37 37 37 37 37 37 37 37 37 37 37 37 37 37 37 
37 37 37 37 37 37 37 37 37 37 37 37 37 37 37 37 37 37 37 37 37 37 37 37 37 37 37 37 37 37 37 37 37 37 37 37 37 37 37 37 37 37 37 37 37 37 37 37 37 37 37 37 37 37 37 37 37 37 37 37 
37 37 37 37 37 37 37 37 37 37 37 37 37 37 37 37 37 37 37 37 37 37 37 37 37 37 37 37 37 37 37 37 37 37 37 37 37 37 37 37 37 37 37 37 37 37 37 37 37 37 37 37 37 37 37 37 37 37 37 37 
37 37 37 37 37 37 37 37 37 37 37 37 37 37 37 37 37 37 37 37 37 37 37 37 37 37 37 37 37 37 37 37 37 37 37 37 36 36 29 29 29 29 29 36 36 36 38 38 38 38 36 36 37 37 36 28 28 28 27 27 
25 36 36 36 36 31 33 27 27 33 31 26 17 13 13 13 17 
>001471_0605_2693 length=249 uaccno=FG74DIE03BRGGN
37 37 37 37 37 37 37 37 37 37 37 37 37 37 37 37 37 37 40 40 40 40 40 40 40 40 40 40 40 40 40 40 40 40 40 40 40 40 40 40 40 40 40 40 40 37 37 37 37 37 37 37 37 37 37 37 37 37 37 37 
37 37 37 37 37 37 37 37 37 37 37 37 37 37 37 37 37 37 37 37 37 37 37 37 37 37 37 37 37 37 37 37 37 37 37 37 37 37 37 37 37 37 37 37 37 37 37 37 37 37 37 37 37 37 37 37 37 37 37 37 
37 37 37 37 37 37 37 37 37 37 37 37 37 37 37 37 37 37 37 37 37 37 37 37 37 37 37 37 37 37 37 37 37 34 34 34 37 37 37 37 37 37 37 37 37 37 37 37 38 38 38 37 37 37 37 37 37 37 37 37 
37 37 37 37 37 37 37 37 37 37 37 37 37 37 37 37 37 37 37 37 37 37 37 37 37 37 37 37 37 37 37 37 37 37 37 37 38 38 38 38 38 38 38 38 38 38 38 38 38 38 38 38 38 40 40 38 38 38 37 37 
37 37 37 36 36 31 31 22 22 
>001475_0737_1822 length=254 uaccno=FG74DIE03B20Y4
37 37 37 37 37 37 37 37 37 37 37 37 37 37 37 37 37 37 40 40 40 40 40 40 40 40 40 40 40 40 40 40 40 40 40 40 40 40 40 40 40 40 40 40 40 37 37 37 37 37 37 37 37 37 37 37 37 37 37 37 
37 37 37 37 37 37 37 37 37 37 37 37 37 37 37 37 37 37 37 37 37 37 37 37 37 37 37 37 37 37 37 37 37 37 37 37 37 37 37 37 37 37 37 37 34 26 26 28 28 28 38 38 37 37 37 37 37 37 37 37 
37 37 37 37 37 37 37 37 37 37 37 37 37 37 37 37 37 37 37 37 37 37 37 37 37 37 37 37 37 37 37 37 37 37 37 37 37 37 37 37 37 37 37 37 37 37 37 37 37 37 37 37 37 37 37 37 37 37 37 37 
37 37 37 37 37 37 37 37 37 37 37 37 37 37 37 37 37 37 37 37 37 37 37 37 37 37 37 37 37 37 37 37 37 37 37 37 38 38 38 38 38 38 38 38 38 38 38 38 38 38 38 38 38 37 36 38 38 38 38 38 
38 38 38 38 38 32 32 31 31 31 25 25 25 25 
>001478_0606_2711 length=268 uaccno=FG74DIE03BRJMX
37 37 37 37 37 37 37 37 37 37 37 37 37 37 37 37 37 37 40 40 40 40 40 40 40 40 40 40 40 40 40 40 40 40 40 40 40 40 40 40 40 40 40 40 40 37 37 37 37 37 37 37 37 37 37 37 37 37 37 37 
37 37 37 37 37 37 37 37 37 37 37 37 37 37 37 37 37 37 37 37 37 37 37 37 37 37 37 37 37 37 37 37 37 37 37 37 37 37 37 37 37 37 37 37 37 40 38 38 38 38 37 37 37 37 37 37 37 37 37 37 
37 37 37 37 37 37 37 37 37 37 37 37 37 37 37 37 37 37 37 37 37 37 37 37 37 37 37 37 37 37 37 37 37 37 37 37 37 38 38 38 37 37 37 37 37 37 37 37 37 37 37 34 34 34 37 37 37 37 37 37 
37 37 37 37 37 37 37 37 37 37 37 37 37 37 37 37 37 37 37 37 37 37 37 37 37 37 37 37 37 37 37 37 37 37 37 37 40 40 40 40 40 40 40 38 38 38 38 38 38 40 40 40 40 40 38 38 38 38 38 38 
38 38 38 40 40 32 32 32 32 32 32 32 32 32 32 32 32 32 32 31 32 31 31 32 32 32 25 23 
>001479_0669_0671 length=53 uaccno=FG74DIE03BW059
37 37 37 37 37 37 38 38 38 37 37 37 37 37 37 37 37 37 38 38 38 40 40 40 40 40 40 40 40 40 40 40 40 40 40 40 39 39 39 39 39 39 39 39 36 34 34 37 37 37 37 37 37 
>001480_0636_0312 length=80 uaccno=FG74DIE03BT4LM
19 21 0  19 32 32 32 32 31 31 33 32 32 29 29 29 23 23 25 37 32 34 32 32 32 32 37 37 40 21 21 21 40 40 40 40 37 37 37 37 37 40 40 39 25 25 25 32 32 32 32 32 32 32 32 32 32 32 32 32 
32 28 28 28 32 32 32 32 32 30 30 30 30 32 30 32 31 31 28 19 
>001483_0679_2136 length=254 uaccno=FG74DIE03BXXWQ
37 37 37 37 37 37 37 37 37 37 37 37 37 37 37 37 37 37 40 40 40 40 40 40 40 40 40 40 40 40 40 40 40 40 40 40 40 40 40 40 40 40 40 40 40 37 37 37 37 37 37 37 37 37 37 37 37 37 37 37 
37 37 37 37 37 37 37 37 37 37 37 37 37 37 37 37 37 37 37 37 37 37 37 37 37 37 37 37 37 37 37 37 37 37 37 37 37 37 37 37 37 37 37 37 37 37 37 37 37 37 37 37 37 37 37 37 37 37 37 37 
37 37 37 37 37 37 37 37 37 37 37 37 37 37 37 37 37 37 37 37 37 37 37 37 37 37 37 37 37 37 37 37 37 37 37 37 37 37 37 37 37 37 37 37 37 37 37 37 37 37 37 37 37 37 37 37 37 37 37 37 
37 37 37 37 37 37 37 37 37 37 37 37 37 37 37 37 37 37 37 37 37 37 37 37 37 37 37 37 37 37 37 37 37 37 37 37 40 40 40 40 40 40 40 40 40 40 40 40 40 40 40 40 40 40 40 40 40 40 40 40 
40 40 38 38 38 32 32 32 32 31 31 31 31 32 
>001485_0613_1036 length=280 uaccno=FG74DIE03BR4GU
37 37 37 37 37 37 37 37 37 37 37 37 37 37 37 37 37 37 40 40 40 40 40 40 40 40 40 40 40 40 40 38 38 38 40 40 38 40 40 40 40 40 40 40 40 37 37 37 37 37 37 37 37 37 37 37 37 37 37 37 
37 37 37 37 37 37 37 37 37 37 37 37 37 37 37 37 37 37 37 37 37 37 37 37 37 37 37 37 37 37 37 37 37 37 37 37 37 37 37 37 37 37 37 37 38 34 28 28 28 28 33 37 37 38 38 38 37 37 37 37 
37 37 37 37 37 37 37 37 37 37 37 26 26 26 26 26 26 26 38 37 37 37 37 37 37 37 37 37 37 37 37 37 37 37 37 37 37 37 37 37 37 37 37 37 37 37 37 37 37 37 37 38 38 38 37 37 37 37 37 37 
37 37 37 37 37 37 37 37 37 37 37 37 38 38 38 38 38 37 37 37 37 37 37 37 37 37 37 37 37 37 37 37 37 37 37 37 38 38 38 40 40 40 40 40 38 38 38 38 38 38 38 36 36 36 36 36 36 36 36 36 
32 31 27 33 33 31 31 31 28 28 28 30 31 31 30 30 23 23 23 23 31 32 32 32 31 31 31 32 32 32 31 28 28 28 28 31 32 32 32 32 
>001487_0702_1462 length=77 uaccno=FG74DIE03BZX2W
32 32 32 32 32 32 32 32 32 32 32 32 32 32 32 32 32 29 30 30 36 40 40 40 40 40 40 40 40 40 40 40 40 40 40 40 40 40 40 40 40 40 40 40 40 32 32 32 32 32 32 32 32 32 32 32 32 32 32 32 
32 32 32 32 32 32 32 32 32 32 32 30 31 31 30 17 17 
>001490_0697_0331 length=248 uaccno=FG74DIE03BZHEL
40 38 37 37 37 37 37 37 37 37 37 37 37 37 37 37 37 37 38 38 38 40 40 40 40 40 40 40 40 40 40 40 40 40 40 40 40 40 40 40 40 40 40 40 40 37 37 37 37 37 37 37 37 37 37 37 37 37 37 37 
37 37 37 38 38 38 37 37 37 37 37 38 38 38 37 37 37 37 37 37 37 37 37 37 37 37 37 37 37 37 37 37 37 37 37 37 37 37 37 37 37 37 37 37 37 37 37 37 37 37 37 37 37 37 37 37 37 37 37 37 
37 37 37 37 37 37 37 37 37 37 37 37 37 37 37 37 37 37 37 37 37 37 37 37 37 37 37 37 37 37 37 38 31 31 31 38 38 37 37 37 37 37 37 37 37 37 37 37 37 37 37 37 37 37 37 37 37 37 37 37 
37 38 38 38 38 38 34 24 24 24 24 24 34 38 38 37 37 37 37 37 37 37 37 37 37 37 37 37 37 37 37 37 37 37 37 37 36 36 36 36 36 36 36 36 36 36 33 20 20 20 20 20 20 18 36 36 36 36 36 26 
26 27 31 31 36 25 25 22 
>001491_0626_0586 length=264 uaccno=FG74DIE03BS87G
37 37 37 37 37 37 37 37 37 37 37 37 37 37 37 37 37 37 40 40 40 40 40 40 40 40 40 40 40 40 40 40 40 40 40 40 40 40 40 40 40 40 40 40 40 37 37 37 37 37 37 37 37 37 37 37 37 37 37 37 
37 37 37 37 37 37 37 37 37 37 37 37 37 37 37 37 37 37 37 37 37 37 37 37 37 37 37 37 37 37 37 37 37 37 37 37 37 37 37 37 37 37 37 37 37 37 37 37 37 37 37 37 37 37 37 37 37 37 37 37 
37 37 37 37 37 37 37 37 37 37 37 37 37 37 37 37 37 37 37 37 37 37 37 37 37 37 37 37 37 37 37 37 37 37 37 37 37 37 37 37 37 37 37 37 37 37 37 37 37 37 37 37 37 37 37 37 37 37 37 37 
37 37 37 37 37 37 37 37 37 37 37 37 37 37 37 37 37 37 37 37 37 37 37 37 37 37 37 37 37 37 37 37 37 37 37 37 40 40 38 38 38 38 38 38 38 40 38 38 38 38 38 38 38 40 40 40 40 40 38 38 
38 40 38 38 38 31 32 32 32 32 32 32 31 30 30 30 31 31 28 28 28 30 30 30 
>001492_0671_0521 length=261 uaccno=FG74DIE03BW7DN
37 37 37 37 37 37 37 37 37 37 37 37 37 37 37 37 37 37 40 40 40 40 40 40 40 40 40 40 40 40 40 40 40 40 40 40 40 40 40 40 40 40 40 40 40 37 37 37 37 37 37 37 37 37 37 37 37 37 37 37 
37 37 37 37 37 37 37 37 37 37 37 37 37 37 37 37 37 37 37 37 37 37 37 37 37 37 37 37 37 37 37 37 37 37 37 37 37 37 37 37 37 37 37 37 37 37 37 37 37 37 37 37 37 37 37 37 37 37 37 37 
37 37 37 37 37 37 37 37 37 37 37 37 37 37 37 37 37 37 37 37 37 37 37 37 37 37 37 37 37 37 37 37 37 37 37 37 37 37 37 37 37 38 30 30 30 30 30 38 37 34 34 34 37 37 37 37 37 37 37 37 
37 37 37 37 37 37 37 37 37 37 37 37 37 37 37 37 37 37 37 37 37 37 37 37 37 37 37 37 37 37 37 37 37 37 37 37 40 40 40 40 40 38 38 38 40 40 40 40 40 40 38 38 38 40 40 38 38 38 33 33 
33 40 38 38 38 32 32 32 32 32 31 31 30 30 30 31 31 28 18 18 18 
>001493_0610_1714 length=268 uaccno=FG74DIE03BRVIC
37 37 37 37 37 37 37 37 37 37 37 37 37 37 37 37 37 37 40 40 40 40 40 40 40 40 40 40 40 40 40 40 40 40 40 40 40 40 40 40 40 40 40 40 40 37 37 37 37 37 37 37 37 37 37 37 37 37 37 37 
37 37 37 37 37 37 37 37 37 37 37 37 37 37 37 37 37 37 37 37 37 37 37 37 37 37 37 37 37 37 37 37 37 37 37 37 37 38 38 38 37 37 37 37 37 37 37 37 37 37 37 37 37 37 37 37 37 37 37 37 
37 37 37 37 37 37 37 37 37 37 37 37 37 38 38 38 38 38 37 37 37 37 37 37 37 37 37 37 37 37 37 37 37 34 34 34 37 37 37 37 37 37 37 37 37 37 37 37 37 37 37 38 38 38 37 37 37 37 37 37 
37 37 37 37 37 37 37 37 37 37 37 37 37 37 37 37 37 37 37 37 37 37 37 37 37 37 37 37 37 37 37 37 37 37 37 37 40 38 38 38 38 38 38 38 38 40 40 40 40 40 40 40 40 38 38 38 38 40 40 38 
29 29 0  33 33 32 32 32 32 32 32 32 31 31 31 31 32 31 31 31 32 32 31 30 25 22 21 20 
>001495_0614_1733 length=250 uaccno=FG74DIE03BR75Z
37 37 37 37 37 37 37 37 37 37 37 37 37 37 37 37 37 37 36 36 36 39 39 39 39 39 38 40 40 40 40 40 40 40 40 40 40 40 40 40 40 40 40 40 40 37 37 37 37 37 37 37 37 37 37 37 37 37 37 37 
37 37 37 37 37 37 37 37 37 37 37 37 37 37 37 37 37 37 37 37 37 37 37 37 37 37 37 37 37 37 37 37 37 37 37 37 37 37 37 37 37 37 37 37 37 37 37 37 37 37 37 37 37 37 37 37 37 37 37 37 
37 37 37 37 37 37 37 37 37 37 37 37 37 37 37 37 37 37 37 37 37 37 37 37 37 37 37 37 37 37 37 37 37 37 37 37 37 37 37 37 37 37 37 37 37 37 37 37 37 37 37 37 37 37 37 37 37 37 37 37 
37 37 37 37 37 37 37 37 37 37 37 37 37 37 37 37 37 37 37 37 37 37 37 37 37 37 37 37 37 37 37 37 37 37 37 37 38 40 40 40 38 38 38 38 38 40 40 40 40 38 38 38 40 40 40 38 38 33 33 33 
38 36 36 36 36 31 31 31 28 22 
>001496_0664_0712 length=251 uaccno=FG74DIE03BWLEI
37 37 37 37 37 37 37 37 37 37 37 37 37 37 37 37 37 37 40 40 40 40 40 40 40 40 40 40 40 40 40 40 40 40 40 40 40 40 40 40 40 40 40 40 40 37 37 37 37 37 37 37 37 37 37 37 37 37 37 37 
37 37 37 37 37 37 37 37 37 37 37 37 37 37 37 37 37 37 37 37 37 37 37 37 37 37 37 37 37 37 37 37 37 37 37 37 37 37 37 37 37 37 37 37 37 37 37 37 37 37 37 37 37 37 37 37 37 37 37 37 
37 37 37 37 37 37 37 37 37 37 37 37 37 37 37 37 37 37 37 37 37 37 37 37 37 37 37 37 37 37 37 37 37 37 37 37 37 37 37 37 37 37 37 37 37 37 37 37 37 37 37 37 37 37 37 37 37 37 37 37 
37 37 37 37 37 37 37 37 37 37 37 37 37 37 37 37 37 37 37 37 37 37 37 37 37 37 37 37 37 37 37 37 37 37 37 37 40 40 40 40 40 40 40 40 40 40 38 38 38 40 38 38 38 40 40 40 40 40 38 38 
38 40 38 38 38 31 31 31 31 28 25 
>001498_0604_1441 length=273 uaccno=FG74DIE03BRCB3
37 37 37 37 37 37 37 37 37 37 37 37 37 37 37 37 37 37 40 40 40 40 40 40 40 40 40 40 40 40 40 40 40 40 40 40 40 40 40 40 40 40 40 40 40 37 37 37 37 37 37 37 37 37 37 37 37 37 37 37 
37 37 37 37 37 37 37 37 37 37 37 37 37 37 37 37 37 37 37 37 37 37 37 37 37 37 37 37 37 37 37 37 37 37 37 37 37 37 37 37 37 37 37 37 37 37 37 37 37 37 37 37 37 37 37 37 37 37 37 37 
37 37 37 37 37 37 37 37 37 37 37 37 37 37 37 37 37 37 37 37 37 37 37 37 37 37 37 37 37 37 37 37 37 34 34 34 34 38 38 37 37 37 37 37 37 38 38 38 37 37 37 37 37 37 37 37 37 37 37 37 
37 33 33 34 34 37 37 37 37 37 37 37 37 37 37 37 37 37 37 37 37 37 37 37 37 37 37 40 34 34 34 34 37 37 37 37 40 38 38 38 38 38 38 38 38 38 33 33 33 38 38 38 38 38 36 37 36 36 38 38 
38 38 38 38 38 31 31 31 32 32 32 32 32 32 32 32 32 32 32 32 31 25 25 25 25 32 32 31 31 31 31 25 22 
>001500_0687_3704 length=263 uaccno=FG74DIE03BYOEI
35 35 35 35 35 35 35 35 35 35 35 35 35 35 35 35 35 35 40 38 38 38 38 40 40 38 39 39 40 40 39 40 40 40 36 36 36 38 40 40 40 40 40 40 40 35 35 35 35 35 35 35 35 35 35 35 35 35 35 35 
35 35 35 35 35 35 35 35 35 35 35 35 35 35 35 35 35 35 35 35 35 35 35 35 35 35 35 35 35 35 35 35 35 35 35 35 35 35 35 35 35 35 35 31 23 23 21 21 21 21 22 24 35 34 32 32 35 35 35 35 
35 35 35 35 35 34 34 34 35 35 35 35 35 35 35 35 35 35 35 35 35 35 35 35 35 35 35 34 34 34 34 35 35 35 31 31 30 33 33 33 33 33 30 30 30 26 29 30 19 24 24 26 34 34 35 35 35 35 35 35 
35 35 35 35 35 35 35 35 35 35 35 35 34 34 24 24 24 34 35 35 35 34 34 24 24 24 34 34 34 35 35 35 35 35 34 34 31 31 35 35 35 27 27 27 35 29 29 35 35 35 30 30 30 35 29 15 15 15 15 15 
15 15 23 23 28 26 26 21 13 13 14 20 26 26 21 13 13 13 13 13 13 13 13 
>000507_0715_2120 length=53 uaccno=FG74DIE03B03OA
20 20 20 21 21 21 20 20 20 33 35 35 35 35 35 35 35 35 40 40 40 40 40 40 40 38 38 37 36 36 36 36 36 36 36 35 35 35 35 35 36 36 36 36 36 35 35 35 35 35 35 35 35 
>000509_0629_0368 length=261 uaccno=FG74DIE03BTIIQ
40 38 37 37 37 37 37 37 37 37 37 37 37 37 37 37 37 37 40 40 40 40 40 40 40 40 40 40 40 40 40 40 40 40 40 40 40 40 40 40 40 40 40 40 40 37 37 37 37 37 37 37 37 37 37 37 37 37 37 37 
37 37 37 37 37 37 37 37 37 37 37 37 37 37 37 37 37 37 37 37 37 37 37 37 37 37 37 37 37 37 37 37 37 37 37 37 37 37 37 37 37 37 37 37 37 37 37 37 37 37 37 37 37 37 37 37 37 37 37 37 
37 37 37 37 38 38 38 37 37 37 37 37 37 37 37 37 37 37 37 37 37 37 37 37 37 37 37 37 37 37 37 37 37 38 38 38 38 37 37 37 37 37 37 37 37 40 38 38 38 38 38 38 37 37 37 37 37 37 37 37 
37 37 37 37 37 37 37 37 37 37 37 37 37 37 37 37 37 37 37 37 37 38 38 40 37 37 37 37 37 37 37 37 37 37 37 37 36 36 36 36 36 29 29 29 36 36 36 36 36 36 36 36 36 36 36 36 28 28 25 25 
25 31 36 36 36 31 31 31 30 30 30 31 31 31 31 31 28 28 18 18 18 
>000513_0660_0985 length=264 uaccno=FG74DIE03BV8YZ
37 37 34 34 34 34 37 37 37 37 37 37 37 37 37 37 37 37 40 40 40 40 40 40 40 40 40 40 40 40 40 40 40 40 40 40 40 40 40 40 40 40 40 40 40 37 37 37 37 37 37 37 37 37 37 37 37 37 37 37 
37 37 37 37 37 37 37 37 37 37 37 37 37 37 37 37 37 37 37 37 34 34 34 37 37 37 37 37 37 37 37 37 37 37 37 37 37 37 37 37 37 37 37 37 37 38 32 32 32 32 37 37 37 37 37 37 37 37 37 37 
37 37 37 37 38 38 38 37 37 37 37 37 37 37 37 37 37 37 37 37 37 37 37 37 37 37 37 37 37 37 37 37 37 37 37 37 37 37 37 37 38 34 26 26 26 26 26 37 38 26 26 26 37 37 37 37 37 37 37 37 
37 37 37 37 37 37 37 37 37 37 37 37 37 37 37 37 37 37 37 37 40 38 38 40 37 37 37 37 37 37 37 37 37 37 37 37 36 36 24 24 24 24 24 31 27 36 36 36 36 36 36 36 36 36 36 33 33 33 33 33 
33 38 38 38 37 31 31 31 31 32 31 31 31 25 25 25 25 25 18 18 19 25 30 31 
>000514_0588_2890 length=62 uaccno=FG74DIE03BPYVW
24 24 28 28 28 28 34 34 37 37 37 37 37 37 37 37 37 37 40 40 40 40 39 39 39 39 39 40 39 38 35 35 31 36 37 39 39 39 39 39 39 39 39 39 39 37 37 40 40 40 37 37 37 37 37 37 37 37 37 37 
37 37 
>000518_0699_0342 length=77 uaccno=FG74DIE03BZNQG
24 24 31 31 21 21 18 18 18 32 32 32 32 32 32 32 32 32 40 40 40 40 40 40 40 40 40 40 40 40 40 40 40 40 40 40 40 40 40 40 40 40 40 40 40 32 32 32 32 32 32 32 32 32 32 32 33 33 33 32 
32 32 32 32 32 30 30 27 29 28 17 17 15 15 15 17 15 
>000521_0670_0340 length=263 uaccno=FG74DIE03BW32U
32 32 32 32 35 36 36 36 36 36 36 36 36 36 36 36 36 36 38 38 38 40 40 40 40 40 40 40 40 40 40 40 40 40 40 40 40 40 40 40 40 40 40 40 40 36 36 36 36 36 36 36 36 36 36 36 36 36 36 36 
36 36 36 36 36 36 36 36 36 36 36 36 36 36 36 36 36 36 36 36 36 36 36 36 36 36 36 36 36 36 36 36 36 36 36 36 36 36 36 36 32 32 32 32 36 36 36 36 36 36 36 36 36 36 36 36 36 36 36 36 
36 36 35 35 26 26 26 35 31 31 31 31 31 31 36 36 36 36 36 35 35 35 36 36 36 36 36 36 36 36 36 36 36 36 32 32 32 36 36 36 36 36 36 36 36 27 27 31 16 16 22 22 22 31 31 28 36 36 36 36 
36 36 36 36 36 36 36 36 36 36 36 36 36 36 36 36 36 36 36 36 36 36 31 31 31 31 31 31 31 31 31 31 35 36 36 36 35 35 35 35 35 35 35 26 22 16 16 16 25 30 31 24 24 24 30 30 24 19 19 22 
22 22 22 30 30 31 32 29 31 31 31 31 30 25 22 22 22 25 25 31 31 31 31 
>000523_0710_1476 length=261 uaccno=FG74DIE03B0NDI
37 37 37 37 37 37 37 37 37 37 37 37 37 37 37 37 37 37 40 38 38 40 40 40 40 40 40 40 40 40 40 40 40 40 40 40 40 40 40 40 40 40 40 40 40 37 37 37 37 37 37 37 37 37 37 37 37 37 37 37 
37 37 37 37 37 37 37 37 37 37 37 37 37 37 37 37 37 37 37 37 37 37 37 37 37 37 37 37 37 37 37 37 37 37 37 37 37 37 37 38 40 40 37 37 37 37 37 37 37 37 37 37 37 37 37 37 37 37 37 37 
37 37 37 37 37 37 37 37 37 37 37 37 37 37 37 37 37 37 37 37 37 37 37 37 37 37 37 37 37 37 38 38 38 37 37 37 37 34 34 34 34 37 22 22 22 22 22 38 38 24 26 26 37 37 37 37 37 37 37 37 
37 37 37 37 37 37 37 37 37 37 37 37 37 37 37 37 37 37 37 37 37 37 37 37 37 37 37 37 37 37 37 37 37 37 37 37 36 36 36 36 36 36 36 36 36 38 38 38 38 38 38 38 38 38 38 40 40 40 38 38 
38 40 38 38 38 31 32 32 31 31 31 31 32 31 31 31 30 28 23 23 22 
>000524_0628_2398 length=142 uaccno=FG74DIE03BTGXC
32 32 32 32 32 32 32 32 32 32 32 32 32 32 32 32 32 32 40 40 40 40 40 40 40 40 40 40 40 40 40 40 40 40 40 40 40 40 40 40 40 40 40 40 40 32 32 32 32 32 32 32 32 32 32 32 32 32 32 32 
32 32 32 32 32 32 32 32 32 32 32 32 32 32 32 32 32 32 32 32 32 32 32 32 32 32 32 32 32 32 32 32 32 32 32 32 32 32 32 32 32 32 32 32 32 30 23 23 23 23 32 27 32 32 32 32 32 32 32 32 
32 32 32 32 32 32 32 32 32 32 32 31 31 27 22 15 15 13 9  9  13 13 
>000525_0671_1091 length=251 uaccno=FG74DIE03BW7TH
37 37 37 37 37 37 37 37 37 37 37 37 37 37 37 37 37 37 40 40 40 40 40 40 40 40 40 40 40 40 40 40 40 40 40 40 40 40 40 40 40 40 40 40 40 37 37 37 37 37 37 37 37 37 37 37 37 37 37 37 
37 37 37 37 37 37 37 37 37 37 37 37 37 37 37 37 37 37 37 37 37 37 37 37 37 37 37 37 37 37 37 37 37 37 37 37 37 37 37 37 37 37 37 37 37 37 37 37 37 37 37 37 37 37 37 37 37 37 37 37 
37 37 37 37 37 37 37 37 37 37 37 37 37 37 37 37 37 37 37 37 37 37 37 37 37 37 37 37 37 37 37 37 37 37 37 37 37 37 37 37 38 38 31 31 31 31 31 37 37 37 37 37 37 37 37 37 37 37 37 37 
37 37 37 37 37 37 37 37 37 37 37 37 37 37 37 37 37 37 37 37 37 37 37 37 37 37 37 37 37 37 37 37 37 37 37 37 40 40 40 40 40 40 40 40 40 40 40 40 40 40 38 38 38 40 40 40 38 38 33 33 
33 38 37 36 36 31 31 31 31 28 25 
>000526_0601_0971 length=52 uaccno=FG74DIE03BQ2HP
37 37 37 37 37 37 37 37 37 37 37 37 37 37 37 37 37 37 36 36 36 40 40 40 40 40 39 40 39 40 40 40 40 40 40 40 39 39 39 39 39 39 39 39 39 38 37 37 37 37 37 37 
>000528_0605_0771 length=261 uaccno=FG74DIE03BREY9
37 37 37 37 37 37 37 37 37 37 37 37 37 37 37 37 37 37 38 38 38 40 40 40 40 40 40 40 40 40 40 40 40 40 40 40 40 40 40 40 40 40 40 40 40 37 37 37 37 37 37 37 37 37 37 37 37 37 37 37 
37 37 37 37 37 37 37 37 37 37 37 37 37 37 37 37 37 37 37 37 37 37 37 37 37 37 37 37 37 37 37 37 37 37 37 37 37 37 37 37 37 37 37 37 37 37 37 37 37 37 37 37 37 37 37 37 37 37 37 37 
37 37 37 37 37 37 37 37 37 37 37 37 37 37 37 37 37 37 37 37 37 37 37 37 37 37 37 37 37 37 37 37 37 37 37 37 37 37 37 37 37 37 37 37 37 37 37 37 37 37 37 37 37 37 37 37 37 37 37 37 
37 37 37 37 37 37 37 37 37 37 37 37 37 37 37 37 37 37 37 37 37 37 37 37 37 37 37 37 37 37 37 37 37 37 37 37 36 36 33 33 33 33 33 33 36 36 37 37 37 38 37 38 38 38 38 38 38 38 29 29 
29 38 38 38 38 31 31 31 31 31 31 32 32 32 32 32 32 32 31 31 31 
>000530_0679_0964 length=250 uaccno=FG74DIE03BXWZ6
37 37 37 37 37 37 37 37 37 37 37 37 37 37 37 37 37 37 40 40 40 40 40 40 40 40 40 40 40 40 40 35 35 35 35 40 40 40 40 40 40 40 40 40 40 37 37 37 37 37 37 37 37 37 37 37 37 37 37 37 
37 37 37 37 37 37 37 37 37 37 37 37 37 37 37 37 37 37 37 37 37 37 37 37 37 37 37 37 37 37 37 37 37 37 37 37 37 37 37 37 37 37 37 37 37 37 37 37 37 37 37 37 37 37 37 37 37 37 37 37 
37 37 37 37 37 37 37 37 37 37 37 37 37 37 37 37 37 37 37 37 37 37 37 37 37 37 37 37 37 37 37 37 37 37 37 37 37 37 37 37 34 33 33 33 33 33 37 37 37 37 37 37 37 37 37 37 37 37 37 37 
37 37 37 37 37 37 37 37 37 37 37 37 37 37 37 37 37 37 37 37 37 37 37 37 37 37 37 37 37 37 37 37 37 37 37 37 40 40 40 40 38 38 38 38 40 40 40 40 40 38 38 38 40 40 40 40 40 38 38 38 
38 37 36 37 36 31 31 31 25 25 
>000531_0663_2938 length=53 uaccno=FG74DIE03BWJYK
22 22 22 22 23 23 21 21 21 33 35 35 35 35 35 35 35 35 40 40 40 40 39 40 39 38 38 36 36 36 36 36 36 36 36 35 35 35 35 37 35 37 37 37 36 34 34 34 35 35 35 35 35 
>000532_0601_0638 length=283 uaccno=FG74DIE03BQ18G
37 37 37 37 37 37 37 37 37 37 37 37 37 38 38 38 37 37 40 40 40 40 40 40 40 40 40 40 40 40 40 40 40 40 40 40 40 40 40 40 40 40 40 40 40 37 37 37 37 37 37 37 37 37 37 37 37 37 37 37 
37 37 37 37 37 37 37 37 37 37 37 37 37 37 37 37 37 37 37 37 37 37 37 37 37 37 37 37 37 37 37 37 37 37 37 37 37 37 37 37 38 38 38 38 38 37 37 37 37 37 37 37 37 37 37 37 37 37 37 37 
37 37 37 37 37 37 37 37 37 37 37 37 37 37 37 37 37 37 37 37 37 37 37 37 37 37 37 37 40 40 40 37 37 37 37 37 37 37 37 37 37 37 37 37 37 37 37 37 37 37 37 37 37 37 37 37 37 37 37 37 
37 37 37 37 37 37 37 37 37 37 37 37 37 37 37 37 37 37 37 37 37 37 37 37 37 37 37 37 37 37 37 37 37 37 37 37 38 38 38 38 40 40 40 40 40 40 40 40 40 40 40 40 40 40 40 40 40 40 40 40 
38 38 33 33 33 32 32 32 32 32 32 32 32 32 32 32 32 32 32 32 32 32 32 32 32 32 32 30 30 30 30 31 31 31 31 31 31 32 31 30 30 30 31 
>000537_0635_0347 length=252 uaccno=FG74DIE03BT1GT
37 37 37 37 37 37 37 37 37 37 37 37 37 37 37 37 37 37 40 40 40 40 40 40 40 40 40 40 40 40 40 40 40 40 40 40 40 40 40 40 40 40 40 40 40 37 37 37 37 37 37 37 37 37 37 37 37 37 37 37 
37 37 37 37 37 37 37 37 37 37 37 37 37 37 37 37 37 37 37 37 37 37 37 37 37 37 37 37 37 37 37 37 37 37 37 37 37 37 37 37 37 37 37 37 37 37 37 37 37 37 37 37 37 37 37 37 37 37 37 37 
37 37 37 37 37 37 37 38 38 38 38 38 38 37 37 37 37 37 37 37 37 37 37 37 37 37 37 37 37 37 37 38 31 31 31 38 38 37 37 37 37 37 37 38 38 38 38 37 37 37 37 37 37 37 37 37 37 37 37 37 
37 37 37 37 37 37 37 37 37 37 37 37 37 37 37 37 37 37 37 37 37 37 37 37 37 37 37 37 37 37 37 37 37 37 37 37 40 40 38 38 38 38 36 36 36 36 36 27 25 25 25 27 32 36 36 38 38 38 38 38 
40 40 38 38 38 32 32 32 32 32 32 32 
>000548_0714_0367 length=253 uaccno=FG74DIE03B0Y5T
37 40 40 38 37 37 37 37 37 37 37 37 37 37 37 37 37 37 38 39 39 39 40 39 39 39 39 40 39 39 38 39 40 40 40 40 40 40 40 40 40 40 40 40 40 37 37 37 37 37 37 37 37 37 37 37 37 37 37 37 
37 37 37 37 37 37 37 37 37 37 37 38 38 38 37 37 37 37 37 37 37 37 37 37 37 37 37 37 37 37 37 37 37 37 37 37 37 37 37 37 37 37 37 37 37 37 37 37 37 37 37 37 37 37 37 37 37 37 37 37 
37 37 37 37 37 37 37 37 37 37 37 37 37 37 37 37 37 37 37 37 37 37 37 37 37 37 37 37 37 37 37 37 37 37 37 37 37 37 37 37 37 37 37 38 38 38 38 38 37 37 37 37 37 37 37 37 37 37 37 37 
40 40 38 38 37 37 37 37 37 37 37 37 37 37 37 37 37 37 37 37 37 37 37 37 37 37 37 37 37 37 37 37 37 37 37 37 38 37 36 36 36 36 36 36 36 20 20 15 15 15 16 16 18 31 28 28 28 30 31 32 
36 36 20 20 20 16 22 22 22 30 22 16 17 
>000552_0714_0345 length=248 uaccno=FG74DIE03B0Y47
37 31 31 31 31 37 37 37 37 37 37 37 37 37 37 37 37 37 40 38 38 40 40 40 40 40 40 40 40 40 40 40 40 40 40 40 40 40 40 40 40 40 40 40 40 37 37 37 37 37 37 37 37 37 37 37 37 37 37 37 
37 37 37 37 37 37 37 37 37 37 37 37 37 37 37 37 37 37 37 37 37 37 37 37 37 37 37 37 37 37 37 37 37 37 37 37 37 37 38 38 38 37 37 37 37 37 37 37 37 37 37 37 37 37 37 37 37 37 37 37 
37 37 37 37 37 37 37 37 37 37 37 37 37 37 37 37 37 37 37 37 37 37 37 37 37 37 37 37 37 37 37 37 37 37 37 37 37 37 37 38 38 38 38 34 34 33 33 38 37 37 37 37 37 37 37 37 37 37 37 37 
37 37 37 37 37 37 37 37 37 37 37 37 37 37 37 37 37 37 37 37 37 37 37 37 37 37 37 37 37 37 37 37 37 37 37 37 38 36 26 26 28 30 32 32 30 15 15 15 15 15 16 16 17 28 31 30 30 30 32 32 
32 32 16 16 16 13 13 17 
>000553_0658_1625 length=248 uaccno=FG74DIE03BV247
37 37 37 37 37 37 37 37 37 37 37 37 37 37 37 37 37 37 40 40 40 40 40 40 40 40 40 40 40 40 40 40 40 40 40 40 40 40 40 40 40 40 40 40 40 37 37 37 37 37 37 37 37 37 37 37 37 37 37 37 
37 37 37 37 37 37 37 37 37 37 37 37 37 37 37 37 37 37 37 37 37 37 37 37 37 37 37 37 37 37 37 37 37 37 37 37 37 37 37 37 37 37 37 37 37 37 37 37 37 37 37 37 37 37 37 37 37 37 37 37 
37 37 37 37 37 37 37 37 37 37 37 37 37 37 37 37 37 37 37 37 37 37 37 37 37 37 37 37 37 37 37 37 37 37 37 37 37 37 37 37 37 37 37 37 37 37 37 37 37 37 37 37 37 37 37 37 37 37 37 37 
37 37 37 37 37 37 37 37 37 37 37 37 37 37 37 37 37 37 37 37 37 37 37 37 37 37 37 37 37 37 37 37 37 37 37 37 40 40 38 37 36 37 36 36 36 37 36 29 29 27 27 27 33 36 36 38 38 38 36 36 
38 38 38 38 38 32 32 32 
>000556_0580_3654 length=261 uaccno=FG74DIE03BO96W
35 35 35 35 35 35 35 35 35 35 35 35 35 35 35 35 35 35 39 39 39 39 40 40 40 40 40 40 40 40 40 40 40 40 40 40 40 40 40 40 40 40 40 40 40 35 35 35 35 35 35 35 35 35 35 35 35 35 35 35 
35 35 35 35 35 35 35 35 35 35 35 35 35 35 35 35 35 35 35 35 35 35 35 35 35 35 35 35 35 35 35 35 35 35 35 35 35 35 35 35 35 35 35 31 21 23 20 20 23 23 31 28 35 35 35 35 35 35 35 35 
34 34 34 35 35 35 35 35 35 35 35 35 35 35 35 35 35 35 35 35 35 35 35 35 35 35 35 35 35 35 35 35 35 35 35 35 35 33 33 33 33 35 16 16 16 16 19 14 17 17 17 19 19 18 25 25 25 35 35 35 
35 35 35 35 35 35 35 35 35 35 35 35 35 35 35 35 35 35 35 33 33 33 35 35 29 29 23 23 24 24 33 35 35 35 35 35 31 29 39 39 34 26 25 14 14 25 30 31 31 31 25 19 19 19 19 25 25 25 25 25 
25 25 31 31 31 28 28 22 16 13 13 21 21 21 21 14 14 13 13 13 13 
>000559_0604_3656 length=255 uaccno=FG74DIE03BRD1M
37 37 37 37 37 37 37 37 37 37 37 37 37 37 37 37 37 37 40 40 40 40 40 40 40 40 40 40 40 40 40 40 40 40 40 40 40 40 40 40 40 40 40 40 40 37 37 37 37 37 37 37 37 37 37 37 37 37 37 37 
37 37 37 36 36 36 37 37 37 37 37 36 36 36 37 37 37 37 37 37 37 37 37 37 37 37 37 37 37 37 37 37 37 37 37 37 37 37 37 37 37 37 37 37 37 37 37 37 37 37 37 37 37 37 37 37 37 37 37 36 
35 35 35 37 37 37 37 37 37 37 37 37 37 37 37 36 36 36 37 37 37 37 37 37 37 37 37 37 37 37 37 37 36 36 36 36 37 37 35 23 23 22 17 17 22 23 23 23 33 37 37 37 37 37 37 37 37 37 37 37 
33 33 33 37 37 37 37 37 37 37 37 37 37 37 37 37 37 35 35 35 37 37 37 37 37 37 37 37 37 37 37 37 37 37 32 32 26 26 30 30 35 37 32 24 16 15 15 15 15 15 16 15 15 24 24 30 30 24 24 26 
32 32 32 32 32 26 24 13 13 15 15 15 15 15 15 
>000561_0664_0978 length=231 uaccno=FG74DIE03BWLLW
23 23 24 28 28 33 33 33 34 34 34 34 34 34 34 34 34 34 40 40 40 40 40 40 40 40 40 40 40 40 39 39 39 40 40 40 40 40 40 40 40 40 40 40 40 34 34 34 34 34 34 34 34 34 34 34 34 34 34 34 
34 34 34 34 34 34 40 34 34 34 34 34 34 34 34 34 34 34 34 34 34 34 34 34 34 34 34 34 34 34 34 34 34 34 34 34 34 34 34 34 34 34 34 34 34 34 34 34 34 34 34 34 34 34 34 34 34 34 34 34 
34 34 34 34 34 34 34 34 34 34 34 34 34 34 34 34 34 34 34 34 34 34 34 34 34 34 34 34 34 34 34 34 34 34 34 34 34 34 34 34 34 34 34 34 34 34 34 34 34 34 34 34 34 34 34 34 34 34 34 34 
34 34 34 34 34 34 34 34 34 34 34 34 34 34 34 34 34 37 16 16 0  16 16 16 16 0  16 16 16 0  15 16 16 23 23 16 14 14 14 14 14 0  14 14 14 14 28 20 20 20 14 
>000562_0647_0373 length=280 uaccno=FG74DIE03BU3EV
21 21 23 23 28 28 33 33 35 35 35 35 35 35 35 35 35 35 39 38 38 38 37 37 36 36 37 37 36 35 35 28 28 28 36 36 37 36 36 36 36 37 37 40 40 35 35 35 35 35 35 35 35 35 35 35 35 35 35 35 
35 35 35 35 35 35 35 35 35 35 35 35 35 35 35 35 35 35 35 35 35 35 35 35 35 35 35 35 35 35 35 35 35 35 35 35 35 26 26 26 33 33 35 35 35 35 35 35 35 35 35 35 35 34 34 35 35 35 35 35 
35 35 35 35 35 35 35 35 35 35 35 33 33 20 20 20 20 20 21 12 23 33 33 35 35 35 35 35 35 35 35 35 35 30 30 30 33 23 23 23 30 33 35 35 28 28 28 28 28 29 33 33 33 33 35 35 35 35 35 35 
35 35 35 35 35 35 35 35 35 35 35 35 35 35 33 33 33 35 35 35 35 35 35 35 35 35 35 35 35 35 35 35 33 33 33 35 34 26 25 25 30 31 32 30 30 19 15 15 23 18 18 15 15 15 15 15 14 14 14 14 
14 15 0  15 23 13 13 13 13 13 21 25 28 28 28 28 28 28 28 28 22 22 22 28 29 28 18 18 18 18 25 28 28 22 22 22 22 22 28 29 
>000564_0599_2025 length=266 uaccno=FG74DIE03BQWZF
34 34 34 27 27 26 26 31 31 34 32 32 32 32 34 34 34 34 35 26 26 26 32 31 32 32 31 27 24 27 27 27 19 19 21 19 19 18 28 31 33 37 34 34 32 31 31 31 32 32 34 34 34 34 34 34 32 33 33 31 
31 31 34 34 34 34 34 34 34 34 34 34 34 34 34 34 34 34 34 34 34 26 26 26 34 34 34 34 34 30 26 26 26 31 31 34 34 32 20 21 20 22 23 26 32 34 34 34 34 34 34 34 33 33 34 34 34 34 34 34 
34 34 34 34 34 34 34 34 34 32 31 30 20 20 20 20 20 25 25 30 32 34 34 34 34 34 34 34 34 34 34 32 32 32 32 34 34 32 32 32 32 34 34 34 25 25 25 25 25 30 18 19 19 19 32 32 32 34 34 34 
34 34 34 32 30 30 25 25 25 34 34 34 34 34 34 32 18 18 18 24 34 34 34 24 24 24 32 32 34 34 34 34 32 32 32 32 30 26 24 19 14 14 14 14 14 14 9  9  14 14 24 24 14 14 14 14 14 14 14 14 
14 14 14 24 19 17 19 17 19 19 22 22 19 22 22 12 12 12 12 12 9  9  12 11 11 12 
>000566_0593_2636 length=53 uaccno=FG74DIE03BQEHQ
32 32 32 32 21 21 18 18 18 30 31 33 33 33 28 27 27 28 16 16 16 16 18 15 18 15 15 25 25 27 27 17 17 15 23 15 15 15 21 18 23 18 15 15 0  17 0  23 17 0  0  23 23 
>000568_0654_1784 length=248 uaccno=FG74DIE03BVQMI
37 37 37 37 37 37 37 37 37 37 37 37 37 37 37 37 37 37 40 40 40 40 40 40 40 40 40 40 40 40 40 40 40 40 40 40 40 40 40 40 40 40 40 40 40 37 37 37 37 37 37 37 37 37 37 37 37 37 37 37 
37 37 37 37 37 37 37 37 37 37 37 37 37 37 37 37 37 37 37 37 37 37 37 37 37 37 37 37 37 37 37 37 37 37 37 37 37 37 37 37 37 37 37 37 37 37 37 37 37 37 37 37 37 37 37 37 37 37 37 37 
37 37 37 37 37 37 37 37 37 37 37 37 37 37 37 37 37 37 37 37 37 37 37 37 37 37 37 37 37 37 37 37 37 37 37 37 37 37 37 37 37 37 37 37 37 37 37 37 37 37 37 37 37 37 37 37 37 37 37 37 
37 37 37 37 37 37 37 37 37 37 37 37 37 37 37 37 37 37 37 37 37 37 37 37 37 37 37 37 37 37 37 37 37 37 37 37 38 38 38 38 38 40 40 40 40 40 40 38 38 38 38 38 38 38 38 38 37 37 37 38 
38 38 38 38 38 31 31 31 
>000569_0622_1550 length=260 uaccno=FG74DIE03BSXA4
36 29 29 29 33 36 36 36 37 37 37 37 37 37 37 37 37 37 40 40 40 40 40 40 40 40 40 40 40 40 40 40 40 40 40 40 40 40 40 40 40 40 40 40 40 37 37 37 37 37 37 37 37 37 37 37 37 37 37 37 
37 37 37 37 37 37 37 37 37 37 37 37 37 37 37 37 37 37 37 37 37 37 37 37 37 37 37 37 37 37 37 37 37 37 37 37 37 37 37 37 29 29 29 33 29 29 26 33 36 36 35 36 37 37 37 37 37 37 33 33 
33 33 33 33 36 37 36 35 35 38 38 36 31 31 23 23 23 24 38 36 36 36 36 36 38 36 36 36 37 37 36 36 36 36 36 37 36 36 36 36 36 36 36 36 37 37 37 37 37 37 37 37 37 37 37 37 37 37 37 37 
37 37 37 37 37 37 37 37 37 37 37 37 37 37 37 37 37 37 37 37 37 37 37 37 38 38 38 37 37 37 37 37 37 37 37 37 37 37 38 38 38 38 38 38 38 38 38 38 38 38 38 38 38 37 37 37 37 37 37 37 
37 37 36 36 37 28 28 28 31 31 31 31 31 31 29 22 16 16 13 15 
>000570_0597_2229 length=261 uaccno=FG74DIE03BQQTJ
37 37 37 37 37 37 37 37 37 37 37 37 37 37 37 37 37 37 40 40 40 40 40 40 40 40 40 40 40 40 40 40 40 40 40 40 40 40 40 40 40 40 40 40 40 37 37 37 37 37 37 37 37 37 37 37 37 37 37 37 
37 37 37 37 37 37 37 37 37 37 37 37 37 37 37 37 37 37 37 37 37 37 37 37 37 37 37 37 37 37 37 37 37 37 37 37 37 37 37 37 37 37 37 37 37 37 38 38 38 38 37 37 37 37 37 37 37 37 37 37 
37 37 37 37 37 37 37 37 37 37 37 37 37 37 37 37 37 37 37 37 37 37 37 37 37 37 37 37 37 37 37 37 37 37 37 37 37 37 37 37 37 38 38 38 37 37 37 37 37 37 37 37 37 37 37 37 37 37 37 37 
37 37 37 37 37 37 37 37 37 37 37 37 37 37 37 37 37 37 37 37 37 37 37 40 38 38 38 37 37 37 37 37 37 37 37 37 40 40 40 40 40 40 38 38 38 38 38 38 40 40 38 38 38 38 38 38 38 38 38 38 
38 38 38 38 38 31 31 31 31 31 31 31 32 31 31 31 31 31 26 26 25 
>000574_0690_3715 length=260 uaccno=FG74DIE03BYXV5
35 35 35 35 35 35 35 35 35 35 35 35 35 35 35 35 35 35 40 38 38 38 40 40 40 40 40 40 40 40 40 40 40 40 40 40 40 40 40 40 40 40 40 40 40 35 35 35 35 35 35 35 35 35 35 35 35 35 35 35 
35 35 35 35 35 35 35 35 35 35 35 35 35 35 35 35 35 35 35 35 35 35 35 35 35 35 35 35 35 35 35 35 35 35 35 35 35 35 35 35 32 32 32 34 34 32 32 32 34 34 34 34 35 35 35 35 35 35 35 35 
35 35 35 35 35 35 35 35 35 35 35 35 35 35 35 35 35 35 35 35 35 35 35 35 35 35 35 35 35 35 35 35 35 35 35 35 35 33 32 21 21 21 14 14 14 14 14 21 13 18 18 31 34 34 35 35 35 35 35 35 
35 35 35 35 35 35 35 35 35 35 34 34 34 35 35 35 35 35 35 35 35 35 35 29 29 29 29 29 29 35 35 35 35 35 33 29 25 25 25 35 28 22 19 19 22 14 22 31 35 35 35 35 35 35 35 35 31 27 27 26 
26 26 31 35 35 28 28 25 16 16 16 22 22 22 16 13 13 13 24 24 
>000576_0661_0363 length=257 uaccno=FG74DIE03BWBNH
37 37 37 37 37 37 37 37 37 37 37 37 37 37 37 37 37 37 38 38 38 40 40 40 40 40 40 40 40 40 40 40 40 40 40 40 40 40 40 40 40 40 40 40 40 37 37 37 37 37 37 37 37 37 37 37 37 37 37 37 
37 37 37 37 37 37 37 37 37 37 37 37 37 37 37 37 37 37 37 37 37 37 37 37 37 37 37 37 37 37 37 37 37 37 37 37 37 37 37 37 37 37 37 37 37 38 38 38 37 37 37 37 37 37 37 37 37 37 37 37 
37 37 37 37 37 37 37 37 37 37 37 37 37 37 37 37 37 37 37 37 37 37 37 37 37 37 37 37 37 37 37 37 37 37 37 37 37 37 37 37 37 34 34 34 34 37 37 37 37 37 37 37 37 37 37 37 37 37 37 37 
37 37 37 37 37 37 37 37 37 37 37 37 37 37 37 37 37 37 37 37 37 37 37 37 37 37 37 37 37 37 37 37 37 37 37 37 38 38 40 38 38 38 38 38 38 38 38 38 38 38 33 36 36 38 36 36 36 36 36 36 
36 33 33 33 33 31 30 30 30 31 31 32 31 31 31 30 30 
>000579_0607_1231 length=270 uaccno=FG74DIE03BRLNL
37 40 40 38 37 37 37 37 37 37 37 37 37 37 37 37 37 37 40 40 40 40 40 40 40 40 40 40 40 40 40 40 40 40 40 40 40 40 40 40 40 40 40 40 40 37 37 37 37 37 37 37 37 37 37 37 37 37 37 37 
37 37 37 37 37 37 37 37 37 37 37 37 37 37 37 37 37 37 37 37 37 37 37 37 37 37 37 37 37 37 37 37 37 37 37 37 37 37 37 37 37 37 37 37 37 37 37 37 37 37 37 37 37 37 37 37 37 37 37 37 
37 37 37 37 37 37 37 37 37 37 37 38 38 31 31 31 31 31 37 37 37 37 37 37 37 37 37 37 37 37 37 37 37 37 37 37 33 31 31 31 38 37 37 37 37 37 37 37 37 37 37 38 38 38 37 37 37 37 37 37 
37 37 37 37 37 37 37 37 37 37 37 37 37 37 37 37 37 37 37 37 37 37 37 37 37 37 37 37 37 37 37 37 37 37 37 37 38 38 38 38 38 38 40 40 40 38 38 38 38 38 38 38 38 38 38 38 38 38 38 38 
38 38 38 38 38 32 32 32 32 32 32 32 32 32 32 32 32 32 32 32 32 32 32 32 32 31 31 31 31 25 
>000581_0637_1394 length=58 uaccno=FG74DIE03BT8LG
19 19 19 19 19 18 18 18 27 31 31 33 32 32 32 32 32 32 32 32 37 32 30 30 30 30 29 23 25 23 24 24 27 28 29 25 25 15 15 18 27 18 18 18 22 23 23 20 20 26 24 21 17 15 15 21 23 25 
>000582_0692_0391 length=263 uaccno=FG74DIE03BY1ND
37 37 37 37 37 37 37 37 37 37 37 37 37 37 37 29 29 29 29 29 28 34 39 39 39 39 40 39 39 40 40 40 40 40 40 40 40 40 40 40 40 40 40 40 40 37 37 37 37 37 37 37 37 37 37 37 37 37 37 37 
37 37 37 37 37 37 37 37 37 37 37 37 37 37 37 37 37 37 37 37 37 37 37 37 37 37 37 37 37 37 37 37 37 37 37 37 37 37 37 37 37 37 37 37 33 34 34 34 34 38 37 37 37 37 37 37 37 37 37 37 
40 40 38 37 37 37 37 37 37 37 37 37 37 37 37 37 37 37 37 37 37 37 37 37 37 37 37 37 37 37 37 37 37 37 37 37 37 37 37 37 38 26 26 26 26 26 34 38 38 38 38 37 37 37 37 37 37 37 37 37 
37 37 37 37 37 37 37 37 37 37 37 37 37 37 37 37 37 37 37 37 38 38 40 38 38 37 37 37 37 37 37 37 37 37 38 38 38 38 40 40 38 38 38 38 40 38 38 38 38 36 36 36 36 36 33 33 33 33 32 32 
36 36 36 36 36 31 31 25 25 25 31 25 25 25 31 28 28 26 26 25 31 31 31 
>000584_0710_1038 length=252 uaccno=FG74DIE03B0M1C
37 37 37 37 37 37 37 37 37 37 37 37 37 37 37 37 37 37 40 40 40 40 40 40 40 40 40 40 40 40 40 40 40 40 40 40 40 40 40 40 40 40 40 40 40 37 37 37 37 37 37 37 37 37 37 37 37 37 37 37 
37 37 37 37 37 37 37 37 37 37 37 37 37 37 37 37 37 37 37 37 37 37 37 37 37 37 37 37 37 37 37 37 37 37 37 37 37 37 37 37 37 37 37 37 37 37 37 37 37 37 37 37 37 37 37 37 37 37 37 37 
37 37 37 37 37 37 37 37 37 37 37 38 38 38 37 37 37 37 37 37 37 37 37 37 37 37 37 37 37 37 37 37 37 37 37 37 37 37 37 37 37 37 37 37 37 37 37 37 37 37 37 37 37 37 37 37 37 37 37 37 
37 37 37 37 37 37 37 37 37 37 37 37 37 37 37 37 37 37 37 37 37 37 37 37 37 37 37 37 37 37 37 37 37 37 37 37 40 40 40 40 40 38 38 38 38 38 38 40 40 40 40 38 38 38 38 38 40 40 38 38 
38 38 37 36 36 31 31 31 31 31 31 31 
>000585_0605_1929 length=252 uaccno=FG74DIE03BRFVF
37 37 37 37 37 37 37 37 37 37 37 37 37 37 37 37 37 37 40 40 40 40 40 40 40 40 40 40 40 40 40 40 40 40 40 40 40 40 40 40 40 40 40 40 40 37 37 37 37 37 37 37 37 37 37 37 37 37 37 37 
37 37 37 37 37 37 37 37 37 37 37 37 37 37 37 37 37 37 37 37 37 37 37 37 37 37 37 37 37 37 37 37 37 37 37 37 37 37 37 37 37 38 38 38 37 37 37 37 37 37 37 37 37 37 37 37 37 37 37 37 
37 37 37 37 37 37 37 38 38 38 37 37 37 37 37 37 37 37 37 37 37 37 37 37 37 37 37 37 37 37 37 37 37 38 38 31 31 31 38 37 37 37 37 37 37 37 37 37 37 37 37 37 37 37 37 37 37 37 37 37 
37 37 37 37 37 37 37 37 38 38 40 37 37 37 37 37 37 37 37 37 37 37 37 37 37 37 37 37 37 37 37 37 37 37 37 37 40 40 40 40 40 38 38 38 38 38 36 33 33 33 33 33 33 36 36 37 37 37 37 38 
40 38 38 38 38 32 32 32 32 32 32 32 
>000589_0576_3642 length=252 uaccno=FG74DIE03BOXJG
37 37 37 37 38 38 38 38 37 37 37 37 37 37 37 37 37 37 40 40 40 40 40 40 40 40 40 40 40 40 40 40 40 40 40 40 40 40 40 40 40 40 40 40 40 37 37 37 37 37 37 37 37 37 37 37 37 37 37 37 
37 37 37 37 37 37 37 37 37 37 37 37 37 37 37 37 37 37 37 37 37 37 37 37 37 37 37 37 37 37 37 37 37 37 37 37 37 37 37 37 37 37 37 37 37 37 37 37 37 37 37 37 37 37 37 37 37 37 37 37 
37 37 37 37 37 37 37 37 37 37 37 37 36 36 36 37 37 37 37 37 37 37 37 37 37 37 37 37 37 37 37 37 33 33 33 36 36 37 37 37 37 37 37 37 37 37 37 37 37 37 37 37 37 37 37 37 37 37 37 37 
37 36 36 36 36 36 36 33 28 28 28 36 37 37 37 37 37 37 37 37 37 37 37 33 33 33 37 37 36 36 36 36 37 37 36 36 28 27 26 26 30 33 37 37 37 31 26 15 15 15 15 15 17 17 33 33 35 35 16 16 
19 26 32 36 36 29 29 29 28 22 22 22 
>000590_0610_1518 length=248 uaccno=FG74DIE03BRVCW
35 35 35 35 35 35 35 35 35 35 35 35 35 35 35 35 35 35 38 36 36 36 38 39 40 40 40 40 40 40 40 40 40 40 40 40 40 40 40 40 40 40 40 40 40 35 35 35 35 35 35 35 35 35 35 35 35 35 35 35 
35 35 35 35 35 35 35 35 35 35 35 35 35 35 35 35 35 35 35 35 35 35 35 35 35 35 35 35 35 35 35 35 35 35 35 35 35 35 35 35 35 35 35 35 34 32 24 24 24 24 35 35 35 35 35 35 35 35 35 35 
34 34 34 35 35 35 35 35 35 35 35 35 35 35 35 35 35 35 35 35 35 32 32 32 35 35 35 35 35 35 35 35 35 35 35 35 35 30 30 30 35 35 35 21 25 24 24 24 25 30 35 35 35 35 35 35 35 35 35 35 
35 26 26 26 34 34 34 34 34 34 35 34 34 34 35 35 35 34 29 29 29 34 35 35 35 35 34 34 34 35 35 35 35 34 34 34 30 30 26 22 19 19 19 30 28 28 28 19 19 19 19 19 23 0  23 29 29 23 23 15 
15 15 23 15 15 13 13 13 
>000593_0652_0363 length=272 uaccno=FG74DIE03BVI7H
35 35 38 38 38 38 35 35 35 35 35 35 35 35 35 35 35 35 40 40 40 40 40 40 40 40 40 40 40 40 40 40 40 40 40 40 40 40 40 40 40 40 40 40 40 35 35 35 35 35 35 35 35 35 35 35 35 35 35 35 
35 35 35 35 35 35 35 35 35 35 35 35 35 35 35 35 35 35 35 35 35 35 35 35 35 35 35 35 35 35 35 33 33 33 33 35 35 35 33 33 33 35 35 35 35 33 21 20 20 20 20 28 22 29 33 33 35 35 35 35 
35 35 35 35 35 35 35 35 35 35 35 35 35 35 35 35 35 31 31 33 35 35 35 35 33 33 33 33 22 24 24 29 33 35 35 35 35 35 35 35 35 29 26 29 27 33 33 33 27 25 24 32 32 16 20 20 20 20 27 27 
27 33 35 35 35 33 33 33 33 35 35 35 35 33 33 33 33 27 27 21 21 21 27 33 33 33 33 35 35 35 35 35 33 33 33 35 33 33 33 34 34 32 32 34 24 24 24 20 20 18 14 14 22 28 31 30 26 14 14 14 
14 14 15 11 11 13 25 23 23 21 21 21 25 25 27 29 29 28 28 28 28 28 28 28 28 25 18 16 16 16 16 16 
>000596_0570_3663 length=254 uaccno=FG74DIE03BOELD
36 36 36 36 36 36 36 36 36 36 36 36 36 36 36 36 36 36 40 40 40 40 40 40 40 40 40 40 39 38 38 38 39 39 40 40 40 40 40 40 40 40 40 40 40 36 36 36 36 36 36 36 36 36 36 36 36 36 36 36 
36 36 36 36 36 36 36 36 36 36 36 36 36 36 36 36 36 36 36 36 36 36 36 36 36 36 36 36 36 36 36 36 36 36 36 36 36 36 36 36 36 36 36 36 36 36 36 36 36 36 36 36 36 36 36 36 36 36 36 36 
36 36 36 36 36 36 36 32 32 32 36 32 26 26 28 32 32 35 36 36 36 36 36 36 36 36 36 36 36 36 36 36 32 32 32 36 36 36 36 36 36 35 35 35 35 35 36 36 36 36 36 36 36 36 36 36 36 36 36 36 
36 31 31 31 35 36 36 36 31 31 31 36 36 36 36 36 36 36 36 36 36 36 36 36 35 35 35 36 36 36 36 36 35 35 31 31 28 27 30 30 35 35 35 35 35 35 30 19 19 19 19 19 22 35 35 35 35 19 19 19 
25 32 35 35 35 25 25 22 22 22 22 21 16 16 
>000597_0682_0325 length=265 uaccno=FG74DIE03BX5ZR
36 36 36 36 36 37 37 37 36 36 36 36 36 36 36 36 36 36 40 40 40 40 40 40 40 40 40 40 40 40 40 40 40 40 40 40 40 40 40 40 40 40 40 40 40 36 36 36 36 36 36 36 36 36 36 36 36 36 36 36 
36 36 36 36 36 36 36 36 36 36 36 36 36 36 36 36 36 36 36 36 36 36 36 36 36 36 36 36 36 36 36 36 36 36 36 36 36 36 36 36 36 36 36 36 36 32 28 28 28 28 32 32 35 35 36 36 36 36 36 36 
36 36 36 35 35 35 36 36 36 36 36 36 36 36 36 36 36 36 36 36 36 36 36 36 36 36 36 36 36 36 36 36 36 35 35 35 36 36 36 36 36 36 36 36 36 36 36 36 19 28 26 26 31 31 36 36 35 35 35 31 
31 31 31 35 36 36 36 36 36 36 36 36 36 36 36 36 36 36 36 36 36 36 36 31 26 26 22 36 35 31 31 27 20 20 20 27 24 16 14 14 14 14 14 16 14 28 30 29 24 24 24 25 30 35 35 35 35 35 35 35 
35 35 35 35 26 16 16 13 13 14 24 24 24 14 13 13 13 14 21 28 28 26 24 24 26 
>000604_0665_3688 length=118 uaccno=FG74DIE03BWQUY
32 32 32 32 32 32 32 32 32 32 32 32 32 32 32 32 33 33 20 20 20 25 30 37 32 32 32 32 37 37 40 40 40 40 40 40 40 40 40 40 40 40 40 40 40 32 32 32 32 32 32 32 32 32 32 32 32 32 32 32 
32 32 32 32 32 32 32 32 32 32 32 32 32 32 32 32 32 32 32 32 24 23 23 30 32 32 32 32 32 32 32 32 32 32 32 32 32 32 32 32 31 30 30 28 26 22 16 13 13 13 11 11 13 13 13 13 13 13 
>000605_0646_0284 length=57 uaccno=FG74DIE03BUZ6M
34 34 32 32 32 32 34 34 34 34 32 32 32 32 34 31 31 31 34 34 34 32 20 21 20 20 31 31 24 27 27 27 27 32 30 30 18 18 15 15 15 27 30 32 32 32 31 19 19 19 30 32 27 27 27 31 32 
>000606_0667_0915 length=84 uaccno=FG74DIE03BWU1H
24 19 19 19 23 28 30 30 30 32 33 33 32 32 32 32 32 32 30 30 30 36 32 40 40 40 40 40 40 40 40 40 40 40 40 37 32 37 32 30 32 23 18 19 17 17 17 17 17 17 24 24 24 17 17 17 25 28 30 28 
30 29 29 29 29 27 27 27 29 27 27 23 19 19 17 26 23 20 20 27 27 28 21 15 
>000607_0698_0345 length=248 uaccno=FG74DIE03BZKKR
37 37 37 37 37 37 37 37 37 37 37 37 37 37 37 37 37 37 40 40 40 40 40 40 40 40 40 40 40 40 40 40 40 40 40 40 40 40 40 40 40 40 40 40 40 37 37 37 37 37 37 37 37 37 37 37 37 37 37 37 
37 37 37 38 38 38 37 37 37 37 37 37 37 37 37 37 37 37 37 37 37 37 37 37 37 37 37 37 37 37 37 37 37 37 37 37 37 37 37 37 37 37 37 37 37 40 38 38 37 37 37 37 37 37 37 37 37 37 37 37 
37 37 37 37 37 37 37 37 37 37 37 38 38 38 38 37 37 37 37 37 37 37 37 37 37 37 37 37 37 37 38 38 33 33 34 38 38 38 38 37 37 37 37 38 38 38 38 37 37 37 37 37 37 37 37 37 37 37 37 37 
37 34 33 33 38 37 37 37 33 33 34 38 38 38 38 38 37 37 37 37 37 37 37 37 37 37 37 37 37 37 37 37 37 37 38 38 33 33 33 33 32 33 37 37 37 32 28 15 15 15 15 15 17 18 37 33 33 33 16 16 
20 22 27 31 33 31 31 31 
>000609_0693_3699 length=256 uaccno=FG74DIE03BY7C1
37 37 37 37 31 31 32 32 32 33 40 37 37 37 37 37 37 37 40 40 40 40 40 40 40 40 40 40 40 40 40 40 40 40 40 40 40 40 40 40 40 40 40 40 40 37 37 37 37 37 37 37 37 37 37 37 37 37 37 37 
37 37 37 37 37 37 37 37 37 37 37 37 37 37 37 37 37 37 37 37 37 37 37 37 37 37 37 37 37 37 37 37 37 37 37 37 37 37 37 37 37 37 37 37 37 37 37 37 37 37 37 37 37 37 37 37 37 37 37 37 
37 37 37 37 37 37 37 37 37 37 37 37 37 37 37 37 37 37 37 37 37 37 37 37 37 37 37 37 37 37 37 37 37 37 38 38 38 38 37 37 37 37 37 38 38 38 37 37 37 37 37 37 37 37 37 37 37 37 37 37 
37 37 37 37 37 37 37 37 38 38 38 38 37 37 37 37 37 37 37 37 37 37 37 37 37 37 37 37 37 37 37 37 37 37 37 37 40 40 40 40 40 40 38 38 38 37 36 36 36 36 33 33 33 33 36 38 38 38 38 38 
38 33 33 33 36 31 31 31 31 31 31 31 20 20 20 20 
>000611_0670_1606 length=256 uaccno=FG74DIE03BW410
37 37 37 37 37 37 37 37 37 37 37 37 37 37 37 37 37 37 40 40 40 40 40 40 40 40 40 40 40 40 40 40 40 40 40 40 40 40 40 40 40 40 40 40 40 37 37 37 37 37 37 37 37 37 37 37 37 37 37 37 
37 37 37 37 37 37 37 37 37 37 37 37 37 37 37 37 37 37 37 37 37 37 37 37 37 37 37 37 37 37 37 37 37 37 37 37 37 37 37 37 37 37 37 38 34 32 32 32 32 38 37 37 37 37 37 37 37 37 37 37 
37 37 37 37 37 37 37 37 37 37 37 37 37 37 37 37 37 37 37 37 37 37 37 37 37 37 37 37 37 37 37 37 37 37 37 37 37 37 37 37 38 31 31 31 31 31 37 37 38 38 38 37 37 37 37 37 37 37 37 37 
37 37 37 37 37 37 37 37 37 37 37 37 37 37 37 37 37 37 37 37 37 37 37 37 37 37 37 37 37 37 37 37 37 37 37 37 40 40 40 40 38 38 38 40 38 38 38 38 40 38 38 38 40 40 40 40 40 38 38 38 
40 38 38 36 36 31 31 31 31 31 30 22 16 16 16 16 
>000613_0632_3688 length=254 uaccno=FG74DIE03BTUKA
35 35 35 35 35 35 35 35 35 35 35 35 35 35 35 35 35 35 38 38 38 38 38 38 38 36 36 36 36 35 36 36 36 36 36 38 38 38 38 39 40 39 38 40 40 35 35 35 35 35 35 35 35 35 35 35 35 35 35 35 
35 35 35 35 35 35 35 35 35 35 35 35 35 35 35 35 35 35 35 35 35 35 35 35 35 35 35 35 35 35 35 35 35 35 35 35 35 35 35 35 35 35 35 35 35 35 35 35 35 35 35 35 35 35 35 35 35 35 35 35 
35 37 37 35 35 35 35 32 32 32 35 35 32 32 28 28 28 35 35 35 35 35 35 35 35 35 35 35 35 35 34 34 32 32 32 32 32 35 35 35 35 35 35 35 35 35 35 35 35 35 35 35 35 35 35 35 35 35 35 35 
34 30 30 30 34 34 35 35 30 29 29 35 35 34 34 34 35 35 35 35 35 35 35 35 35 35 35 35 35 35 35 35 35 35 35 35 35 35 35 35 35 35 35 35 35 35 25 19 19 15 15 15 14 28 30 30 35 15 15 19 
19 25 35 35 35 29 29 25 22 22 22 21 16 16 
>000614_0611_1187 length=53 uaccno=FG74DIE03BRX9H
23 23 23 23 25 25 21 21 21 36 36 36 36 36 36 36 36 36 40 40 40 40 40 40 40 40 38 38 40 40 38 36 36 36 36 36 36 36 36 36 36 36 36 36 38 36 36 36 36 36 36 36 36 
>000615_0719_0377 length=247 uaccno=FG74DIE03B1EYZ
37 37 37 37 37 37 37 37 37 37 37 37 37 37 37 37 37 37 40 40 40 40 40 40 40 40 40 40 40 40 40 40 40 40 40 40 40 40 40 40 40 40 40 40 40 37 40 40 40 37 37 37 37 37 37 37 37 37 37 37 
37 37 37 37 37 37 37 37 37 37 37 37 37 37 37 37 37 37 37 37 37 37 37 37 37 37 37 37 37 37 37 37 37 37 37 37 37 37 37 37 37 37 37 37 37 37 37 37 37 37 37 37 37 38 38 38 37 37 37 37 
37 37 37 37 37 37 37 38 38 40 37 37 37 37 37 37 37 37 37 37 37 37 37 37 37 37 37 37 37 37 37 37 38 38 38 37 37 37 37 37 37 37 37 38 38 38 37 37 37 37 37 37 37 37 37 37 37 37 37 37 
37 38 38 38 38 37 37 38 31 30 30 38 37 37 37 37 37 37 37 38 38 38 37 37 37 37 37 37 38 38 38 38 37 37 38 38 33 33 36 36 36 37 36 36 36 36 36 36 36 36 28 28 28 24 24 28 33 36 36 36 
36 36 36 37 37 30 30 
>000617_0694_2243 length=251 uaccno=FG74DIE03BY9ED
37 37 37 37 37 37 37 37 37 37 37 37 37 37 37 40 40 40 40 40 40 40 40 40 40 40 40 40 40 40 40 40 40 40 40 40 40 40 40 40 40 40 40 40 40 37 37 37 37 37 37 37 37 37 37 37 37 37 37 37 
37 37 37 37 37 37 37 37 37 37 37 37 37 37 37 37 37 37 37 37 37 37 37 37 37 37 37 37 37 37 37 37 37 37 37 37 37 37 37 37 37 37 37 37 37 37 37 37 37 37 37 37 37 37 37 37 37 37 37 37 
37 37 37 37 37 37 37 37 37 37 37 37 37 37 37 37 37 37 37 37 37 37 37 37 37 37 37 37 37 37 37 37 37 38 38 38 37 37 37 37 37 37 37 37 37 37 37 37 37 37 37 37 37 37 37 37 37 37 37 37 
37 37 37 37 37 37 37 37 37 37 37 37 37 37 37 37 37 37 37 37 37 37 37 37 37 37 37 37 37 37 37 37 37 37 37 37 36 36 29 29 29 29 29 36 36 36 38 36 36 36 36 37 37 37 37 37 37 37 29 29 
29 36 36 36 38 31 31 31 31 25 22 
>000618_0702_2001 length=261 uaccno=FG74DIE03BZYHV
37 37 37 37 37 37 37 37 37 37 37 37 37 37 37 37 37 37 40 40 40 40 40 40 40 40 40 40 40 40 40 40 40 40 40 40 40 40 40 40 40 40 40 40 40 37 37 37 37 37 37 37 37 37 37 37 37 37 37 37 
37 37 37 37 37 37 37 37 37 37 37 37 37 37 37 37 37 37 37 37 37 37 37 37 37 37 37 37 37 37 37 37 37 37 37 37 37 37 37 37 37 37 37 37 37 37 37 37 37 37 37 37 37 37 37 37 37 37 37 37 
37 37 37 37 37 37 37 37 37 37 37 37 37 37 37 37 37 37 37 37 37 37 37 37 37 37 37 37 37 37 37 37 37 37 37 37 37 37 37 37 37 37 40 40 40 40 40 37 37 38 38 38 37 37 37 37 37 37 37 37 
37 37 37 37 37 37 37 37 37 37 37 37 37 37 37 37 37 37 37 37 37 37 37 37 38 38 38 37 37 37 37 37 37 37 37 37 40 40 40 40 40 40 40 40 40 40 40 40 40 40 38 38 38 38 40 40 38 38 33 33 
33 38 38 38 38 31 32 32 32 32 32 32 32 32 32 32 32 30 26 26 25 
>000621_0627_0338 length=246 uaccno=FG74DIE03BTB6C
36 36 36 36 36 36 36 36 36 36 36 36 36 36 36 36 36 36 36 32 32 34 36 36 36 36 36 36 38 38 38 38 38 40 40 40 40 40 40 40 40 40 40 40 40 36 36 36 36 36 36 36 36 36 36 36 36 36 36 36 
36 36 36 28 28 28 35 36 36 36 36 32 32 32 32 32 32 36 36 36 36 36 36 36 36 36 36 36 36 36 36 36 36 36 36 36 36 36 36 36 36 36 36 36 36 36 36 36 36 36 36 36 36 36 36 36 36 36 36 36 
36 36 36 36 36 36 32 32 32 32 32 36 35 35 35 36 36 36 36 36 36 36 36 36 36 36 36 36 36 36 36 36 36 36 36 36 36 36 36 22 22 22 22 22 22 22 31 36 36 36 36 36 36 36 36 36 36 36 36 35 
35 35 36 36 36 36 36 36 36 36 36 36 36 36 36 36 35 35 35 35 36 36 36 36 36 36 36 36 36 36 36 31 31 31 31 36 35 35 35 35 35 35 31 31 25 25 19 14 14 16 16 13 16 16 16 16 16 24 37 35 
30 24 24 16 16 14 
>000622_0597_2232 length=68 uaccno=FG74DIE03BQQTM
32 32 32 32 32 32 32 32 32 32 32 32 32 32 32 32 32 32 40 40 40 40 40 40 40 40 40 40 40 40 39 21 21 21 32 32 32 36 32 32 33 32 32 33 25 21 21 21 19 29 30 33 30 30 30 30 19 19 0  19 
24 30 29 28 28 25 27 24 
>000624_0636_2873 length=80 uaccno=FG74DIE03BT6KR
29 19 19 18 18 19 19 0  18 24 30 33 33 31 31 31 31 31 20 20 20 32 32 37 32 32 32 32 36 36 32 36 25 25 25 25 30 33 32 32 36 32 32 36 37 25 25 25 25 28 31 33 30 30 28 28 24 24 23 30 
31 28 28 19 19 19 32 32 32 32 32 33 31 30 30 28 28 30 24 17 
>000630_0609_1965 length=246 uaccno=FG74DIE03BRSJJ
37 37 37 37 37 37 37 37 37 37 37 37 37 37 37 37 37 37 40 40 40 40 40 40 40 40 40 40 40 40 40 40 40 40 40 40 40 40 40 40 40 40 40 40 40 37 37 37 37 37 37 37 37 37 37 37 37 37 37 37 
37 37 37 37 37 37 37 37 37 37 37 37 37 37 37 37 37 37 37 37 37 37 37 37 37 37 37 37 37 37 37 37 37 37 37 37 37 37 37 37 37 37 37 37 37 37 37 37 37 37 37 37 37 37 37 37 37 37 37 37 
37 37 37 37 37 37 37 37 37 37 37 37 37 37 37 37 37 37 37 37 37 37 37 37 37 37 37 37 37 37 37 37 37 37 37 37 37 37 37 37 37 37 37 37 37 37 37 37 37 37 37 37 37 37 37 37 37 37 37 37 
37 37 37 37 37 37 37 37 37 37 37 37 37 37 37 37 37 37 37 37 37 37 37 37 37 37 37 37 37 37 37 37 37 37 37 37 40 40 38 38 37 36 36 36 36 28 28 27 24 24 24 27 33 31 30 30 33 32 32 33 
35 16 16 16 16 17 
>000631_0641_3476 length=53 uaccno=FG74DIE03BUMUE
18 18 18 19 19 19 18 18 18 32 37 34 34 34 34 34 34 34 40 40 40 40 39 40 37 36 35 35 32 31 32 32 32 32 27 28 28 28 28 32 32 31 31 32 28 27 27 27 31 34 32 37 34 
>000632_0605_1072 length=54 uaccno=FG74DIE03BRE7M
35 35 35 35 35 35 29 29 29 35 35 35 35 35 35 35 35 35 27 27 27 31 35 35 35 35 35 35 35 35 24 24 24 31 35 35 35 35 35 35 35 35 35 35 35 35 35 35 35 35 35 35 24 24 
>000634_0613_2250 length=52 uaccno=FG74DIE03BR5EK
37 37 37 37 35 35 32 32 32 37 37 37 37 37 37 37 37 37 40 40 40 39 40 38 38 40 40 40 40 40 40 40 40 40 40 38 38 38 38 38 38 38 38 37 28 28 28 35 37 37 37 37 
>000635_0669_0346 length=277 uaccno=FG74DIE03BW0W8
15 15 18 18 15 15 19 19 21 32 37 34 34 34 34 34 34 34 36 36 35 35 34 34 32 31 27 24 19 15 15 15 15 15 18 18 14 27 27 18 21 18 27 34 34 34 34 34 34 34 34 34 32 32 32 32 32 32 34 32 
32 32 32 32 22 22 22 30 34 34 34 34 34 34 34 34 34 34 34 34 34 34 34 34 34 34 34 34 34 34 34 34 34 34 34 34 34 32 32 32 32 32 27 33 25 18 15 14 14 15 13 13 17 17 22 25 22 25 25 26 
26 26 32 33 31 31 30 32 34 34 31 31 28 28 28 25 25 25 18 25 34 34 32 32 32 32 34 34 34 34 34 34 32 25 25 25 32 34 34 34 34 22 25 25 25 25 25 25 29 29 29 32 32 32 32 34 34 29 29 29 
29 34 30 19 19 19 34 34 34 34 34 34 34 34 34 34 34 34 34 32 32 24 24 24 30 32 34 34 18 18 18 18 24 34 34 34 30 30 30 27 27 27 34 27 27 22 22 22 22 17 17 22 16 16 16 14 15 16 21 25 
25 27 14 27 27 20 20 20 25 26 26 26 25 20 20 20 20 26 26 26 26 26 25 20 20 20 26 26 25 25 20 20 20 20 25 25 25 
>000638_0569_3706 length=255 uaccno=FG74DIE03BOBGS
35 35 35 35 38 38 31 31 31 35 35 35 35 35 35 35 35 35 40 40 40 40 40 40 40 40 40 40 40 40 40 40 40 40 40 40 40 40 40 40 40 40 40 40 40 35 35 35 35 35 35 35 35 35 35 35 35 35 35 35 
35 35 35 35 35 35 35 35 35 35 35 35 35 35 35 35 35 35 35 35 35 35 35 35 35 35 35 35 35 35 35 35 35 35 35 35 35 35 35 35 35 35 35 35 35 31 31 31 35 35 35 35 35 35 35 35 35 35 35 35 
35 31 31 31 35 35 31 26 26 26 33 35 31 31 26 26 26 35 35 35 35 35 35 35 35 35 35 35 35 35 35 35 30 30 26 26 26 30 33 35 35 35 35 35 35 35 35 35 35 35 35 35 35 35 35 35 35 35 35 35 
35 35 35 35 35 35 35 35 30 29 29 29 29 35 35 35 35 35 35 35 35 35 35 33 33 33 33 33 35 29 29 29 33 35 35 35 26 26 20 19 19 25 32 32 31 28 26 15 15 15 15 15 14 26 28 30 30 23 15 15 
19 19 21 27 31 25 25 23 21 21 21 13 14 13 13 
>000648_0700_0330 length=260 uaccno=FG74DIE03BZQVW
37 37 37 37 37 37 37 37 37 37 37 37 37 37 37 37 37 37 40 40 40 40 40 40 40 40 40 40 40 40 38 38 38 38 38 38 38 39 39 39 37 38 38 40 38 37 37 37 37 37 37 37 37 37 37 37 37 37 37 37 
37 37 37 37 37 37 37 37 37 37 37 37 37 37 37 37 37 37 37 37 37 37 37 37 37 37 37 37 37 37 37 37 37 37 37 37 37 37 37 36 36 36 36 36 33 26 26 26 28 36 36 37 37 37 37 37 37 37 37 37 
37 37 37 37 37 37 37 37 37 37 37 37 37 37 37 37 37 37 37 37 37 37 37 37 37 37 37 37 37 33 33 33 37 37 37 37 33 33 33 33 36 22 22 22 22 22 33 36 33 33 33 37 37 37 37 37 37 37 37 37 
37 37 37 37 37 37 37 37 37 37 37 37 37 37 37 37 37 37 37 37 37 37 37 37 37 37 37 37 37 37 37 37 37 37 37 37 37 37 38 38 36 36 36 36 36 36 36 36 36 36 36 36 36 30 22 22 22 22 22 19 
32 36 36 36 36 30 30 30 30 30 30 31 31 25 25 22 22 22 22 22 
>000649_0602_0401 length=82 uaccno=FG74DIE03BQ47N
17 15 15 17 15 17 15 15 15 27 27 33 33 33 31 32 32 32 40 40 40 40 40 40 40 40 37 37 37 37 32 21 21 21 36 36 40 37 37 32 37 37 37 40 40 32 33 33 33 32 32 32 32 32 32 32 32 32 32 32 
32 32 30 19 19 19 32 32 32 32 32 30 30 30 31 30 30 30 30 29 22 17 
>000654_0720_0396 length=252 uaccno=FG74DIE03B1H5A
37 37 37 37 38 38 38 37 37 37 37 37 37 37 37 37 37 37 40 38 38 39 40 40 40 40 40 40 40 40 40 40 40 40 40 40 40 40 40 40 40 40 40 40 40 37 37 37 37 37 37 37 37 37 37 37 37 37 37 37 
37 37 37 37 37 37 37 37 37 37 37 37 37 37 37 37 37 37 37 37 37 37 37 37 37 37 37 37 37 37 37 37 37 37 37 37 37 37 37 37 37 37 37 37 37 37 37 37 37 37 37 37 37 37 37 37 37 37 37 37 
37 38 38 38 38 38 37 37 37 37 37 37 37 37 37 37 37 37 37 37 37 37 37 37 37 37 37 37 37 37 37 37 37 37 37 37 37 37 37 37 37 37 37 38 38 38 38 38 37 37 37 37 37 37 37 37 37 37 37 37 
37 37 37 37 37 37 37 37 37 37 37 37 37 37 37 37 37 38 38 40 37 37 37 37 37 37 37 37 37 37 37 37 38 38 38 38 36 36 38 36 36 32 32 32 30 15 15 15 15 15 17 17 31 28 28 28 30 32 32 32 
36 20 20 16 16 23 23 23 27 17 17 17 
>000655_0715_1819 length=53 uaccno=FG74DIE03B03FX
23 23 26 26 33 32 28 28 26 36 36 36 36 36 36 36 36 36 28 28 28 34 36 37 36 36 36 36 37 36 36 36 36 36 36 37 37 36 36 36 36 37 36 35 28 28 28 26 33 35 36 36 36 
>000656_0630_3701 length=53 uaccno=FG74DIE03BTN83
33 33 33 33 26 28 26 26 33 35 35 35 35 35 35 35 35 35 31 31 31 37 37 36 36 36 35 35 35 35 35 35 34 34 33 35 34 34 34 35 35 35 31 31 31 31 35 35 26 23 23 35 35 
>000658_0609_0767 length=249 uaccno=FG74DIE03BRRL9
37 37 37 37 37 37 37 37 37 37 37 37 37 37 37 37 37 37 40 40 40 40 40 40 40 40 40 40 40 40 40 40 40 40 40 40 40 40 40 40 40 40 40 40 40 37 37 37 37 37 37 37 37 37 37 37 37 37 37 37 
37 37 37 37 37 37 37 37 37 37 37 37 37 37 37 37 37 37 37 37 37 37 37 37 37 37 37 37 37 37 37 37 37 37 37 37 37 37 37 37 37 37 37 37 37 37 37 37 37 37 37 37 37 37 37 37 37 37 37 37 
37 37 37 37 37 37 37 37 37 37 37 37 37 37 37 37 37 37 37 37 37 37 37 37 37 37 37 37 37 37 37 37 37 37 37 37 37 37 37 37 37 38 30 30 31 30 31 38 37 38 38 38 37 37 37 37 37 37 37 37 
37 37 37 37 37 37 37 37 37 37 37 37 37 37 37 37 37 37 37 37 37 37 37 37 37 37 37 37 37 37 37 37 37 37 37 37 40 40 40 40 40 38 38 38 40 40 40 40 40 40 38 38 38 40 40 40 40 40 38 37 
37 38 36 36 36 31 28 20 20 
>000660_0602_1957 length=252 uaccno=FG74DIE03BQ6EV
37 37 37 37 37 37 37 37 37 37 37 37 37 37 37 37 37 37 40 40 40 40 40 40 40 40 40 40 40 40 40 40 40 40 40 40 40 40 40 40 40 40 40 40 40 37 37 37 37 37 37 37 37 37 37 37 37 37 37 37 
37 37 37 37 37 37 37 37 37 37 37 37 37 37 37 37 37 37 37 37 37 37 37 37 37 37 37 37 37 37 37 37 37 37 37 37 37 37 37 37 37 37 37 37 37 37 37 37 37 37 37 37 37 37 37 37 37 37 37 37 
37 37 37 37 37 37 37 37 37 37 37 37 37 37 37 37 37 37 37 37 37 37 37 37 37 37 37 37 37 37 37 37 37 37 37 37 37 37 37 37 37 37 37 37 37 37 37 37 37 37 37 37 37 37 37 37 37 37 37 37 
37 37 37 37 37 37 37 37 37 37 37 37 37 37 37 37 37 37 37 37 37 37 37 37 37 37 37 37 37 37 37 37 37 37 37 37 38 37 33 33 32 33 36 36 36 36 36 36 27 27 27 24 31 31 36 36 36 33 33 33 
36 26 26 26 26 25 25 28 28 31 25 25 
>000666_0671_0363 length=262 uaccno=FG74DIE03BW689
37 37 37 37 37 37 37 37 37 37 37 37 37 37 37 37 37 37 40 40 40 40 40 40 40 40 40 40 40 40 40 40 40 40 40 40 40 40 40 40 40 40 40 40 40 37 37 37 37 37 37 37 37 37 37 37 37 37 37 37 
37 37 37 37 37 37 37 37 37 37 37 37 37 37 37 37 37 37 37 37 37 37 37 37 37 37 37 37 37 37 37 37 37 37 37 37 37 37 37 37 37 37 37 37 37 37 37 37 37 37 37 37 37 37 37 37 37 37 37 37 
37 37 37 37 37 37 37 37 37 37 37 37 37 37 37 37 37 37 37 37 37 37 37 37 37 37 37 37 37 37 38 38 38 37 37 37 37 37 37 37 37 37 33 33 33 33 33 38 38 26 26 26 37 37 37 37 37 38 38 38 
38 38 37 37 37 37 37 37 37 37 37 37 37 37 37 37 37 37 37 37 37 37 37 37 37 38 38 33 33 34 38 37 37 37 38 38 33 36 26 26 26 31 26 26 16 16 16 20 26 32 38 36 36 36 36 36 36 36 36 29 
28 28 28 33 36 32 31 32 31 31 31 31 31 31 31 31 31 31 25 18 18 19 
>000669_0651_1494 length=252 uaccno=FG74DIE03BVGW4
37 37 37 37 37 37 37 37 37 37 37 37 37 37 37 37 37 37 40 40 40 40 40 40 40 40 40 40 40 40 40 40 40 40 40 40 40 40 40 40 40 40 40 40 40 37 37 37 37 37 37 37 37 37 37 37 37 37 37 37 
37 37 37 37 37 37 37 37 37 37 37 37 37 37 37 37 37 37 37 37 37 37 37 37 37 37 37 37 37 37 37 37 37 37 37 37 37 37 37 37 37 37 37 37 37 37 37 37 37 37 37 37 37 37 37 37 37 37 37 37 
37 37 37 37 37 37 37 37 37 37 37 37 37 37 37 37 37 37 37 37 37 37 37 37 37 37 37 37 37 37 37 37 37 37 37 37 37 37 37 37 37 37 37 37 37 37 37 37 37 37 37 37 37 37 37 37 37 37 37 37 
37 37 37 37 37 37 37 37 37 37 37 37 37 37 37 37 37 37 37 37 37 37 37 37 37 37 37 37 37 37 37 37 37 37 37 37 38 38 38 38 38 38 36 36 36 38 38 33 33 33 33 33 38 38 38 38 38 40 40 40 
40 40 40 40 40 32 32 32 32 32 32 32 
>000671_0683_1325 length=270 uaccno=FG74DIE03BX9XB
37 37 37 37 37 37 37 37 37 37 37 37 37 37 37 37 37 37 38 38 38 40 40 40 40 40 40 40 40 40 40 40 40 40 40 40 40 40 40 40 40 40 40 40 40 37 37 37 37 37 37 37 37 37 37 37 37 37 37 37 
37 37 37 37 37 37 37 37 37 37 37 37 37 37 37 37 37 37 37 37 37 37 37 37 37 37 37 37 37 37 37 37 37 37 37 37 37 37 37 37 37 37 37 37 37 37 37 37 37 37 37 37 37 37 37 37 37 37 37 37 
37 37 37 37 37 37 37 37 37 37 37 37 37 37 37 37 37 37 37 37 37 37 37 37 37 37 37 37 37 37 37 37 37 37 37 37 37 37 37 37 37 37 37 37 37 37 37 37 37 37 37 37 37 37 37 37 37 37 37 37 
37 37 37 37 37 37 37 37 37 37 37 37 37 37 37 37 37 37 37 37 37 37 37 37 37 37 37 37 37 37 37 37 37 37 37 37 40 38 38 38 38 38 40 40 40 38 38 38 38 38 38 38 40 40 40 40 40 40 40 40 
38 38 38 38 38 32 32 32 32 32 32 31 25 25 25 25 31 31 31 31 28 28 28 30 31 31 31 32 25 22 
>000680_0671_1239 length=251 uaccno=FG74DIE03BW7XL
37 37 37 37 37 37 37 37 37 37 37 37 37 37 37 37 37 37 40 40 40 40 40 40 40 40 40 40 40 40 40 40 40 40 40 40 40 40 40 40 40 40 40 40 40 37 37 37 37 37 37 37 37 37 37 37 37 37 37 37 
37 37 37 37 37 37 37 37 37 37 37 37 37 37 37 37 37 37 37 37 37 37 37 37 37 37 37 37 37 37 37 37 37 37 37 37 37 37 37 37 37 37 37 37 37 37 37 37 37 37 37 37 37 37 37 37 37 37 37 37 
37 37 37 37 37 37 37 37 37 37 37 37 37 37 37 37 37 37 37 37 37 37 37 37 37 37 37 37 37 37 37 37 37 37 37 37 37 37 37 37 34 34 34 34 37 37 37 37 37 37 37 37 37 37 37 37 37 37 37 37 
37 37 37 37 37 37 37 37 37 37 37 37 37 37 37 37 37 37 37 37 37 37 37 37 37 37 37 37 37 37 37 37 37 37 37 37 38 38 38 38 36 36 36 36 36 36 36 32 32 32 33 36 36 36 36 36 36 36 36 33 
27 27 27 27 36 28 28 28 28 22 22 
>000683_0614_1689 length=264 uaccno=FG74DIE03BR74R
37 37 37 37 37 37 37 37 37 37 37 37 37 37 37 37 37 37 40 40 40 40 40 40 40 40 40 40 40 40 40 40 40 40 40 40 40 40 40 40 40 40 40 40 40 37 37 37 37 37 37 37 37 37 37 37 37 37 37 37 
37 37 37 37 37 37 37 37 37 37 37 37 37 37 37 37 37 37 37 37 37 37 37 37 37 37 37 37 37 37 37 37 37 37 37 37 37 37 37 37 37 37 37 37 37 37 37 37 37 37 37 37 37 37 37 37 37 37 37 37 
37 37 37 37 37 37 37 37 37 37 37 37 37 37 37 37 37 37 37 37 37 37 37 37 37 37 37 37 37 37 37 37 37 38 38 38 37 37 37 37 37 37 37 37 37 37 37 37 37 37 37 37 37 37 37 37 37 37 37 37 
37 37 37 37 37 37 37 37 37 37 37 37 37 37 37 37 37 37 37 37 37 37 37 37 38 38 38 37 37 37 37 37 37 37 37 37 36 36 29 28 28 28 28 33 36 36 36 36 36 36 36 36 36 36 36 27 27 27 24 24 
24 36 36 36 36 31 31 31 31 31 31 31 32 31 32 32 31 31 31 31 31 31 31 31 
>000684_0721_0432 length=68 uaccno=FG74DIE03B1LB2
32 32 32 32 32 32 32 32 32 32 32 32 32 32 32 32 32 32 25 25 25 39 40 40 40 40 40 40 40 40 40 40 40 40 40 40 40 40 40 40 40 40 40 40 40 32 32 32 32 32 32 32 32 32 28 24 19 0  19 24 
28 27 27 26 21 21 21 15 
>000690_0723_0392 length=265 uaccno=FG74DIE03B1RMI
36 36 36 36 36 36 36 36 36 36 36 36 36 36 36 36 36 36 32 32 32 36 38 38 38 38 38 40 40 40 39 40 40 40 39 39 39 40 40 40 40 40 40 40 40 36 36 36 36 36 36 36 36 36 36 36 36 36 36 36 
36 36 36 36 36 36 36 36 36 36 36 36 36 36 36 36 36 36 36 36 36 36 36 36 36 36 36 36 36 36 36 36 36 36 36 36 35 35 35 36 35 32 32 32 35 35 36 36 36 36 36 36 36 28 28 28 35 36 36 36 
36 36 36 36 36 36 36 36 36 36 36 36 36 36 36 35 35 35 36 36 36 36 36 36 36 36 36 36 36 36 36 36 36 36 36 36 36 36 36 36 36 31 31 31 31 31 31 35 36 36 36 35 31 31 31 31 36 36 36 36 
22 22 22 22 31 31 31 31 35 36 36 36 36 36 36 36 36 36 36 36 36 36 36 36 36 36 36 36 36 36 36 36 36 36 36 36 35 33 32 31 35 35 35 35 35 23 22 22 25 25 30 31 30 30 35 26 24 19 19 19 
19 19 19 35 31 25 25 25 25 28 28 31 31 22 22 22 32 32 28 22 22 16 16 13 14 
>000692_0692_1446 length=250 uaccno=FG74DIE03BY2GO
37 37 37 37 37 37 37 37 37 37 37 37 37 37 37 37 37 37 40 40 40 40 40 40 40 40 40 40 40 40 40 40 40 40 40 40 40 40 40 40 40 40 40 40 40 37 37 37 37 37 37 37 37 37 37 37 37 37 37 37 
37 37 37 37 37 37 37 37 37 37 37 37 37 37 37 37 37 37 37 37 37 37 37 37 37 37 37 37 37 37 37 37 37 37 37 37 37 37 37 37 37 37 37 37 37 37 37 37 37 37 37 37 37 37 37 37 37 37 37 37 
37 37 37 37 37 37 37 37 37 37 37 37 37 37 37 37 37 37 37 37 37 37 37 37 37 37 37 37 37 37 37 37 37 37 37 37 37 37 37 37 37 37 37 37 37 37 37 37 37 37 37 37 37 37 37 37 37 37 37 37 
37 37 37 37 37 37 37 37 37 37 37 37 37 37 37 37 37 37 37 37 37 37 37 37 37 37 37 37 37 37 37 37 37 37 37 37 38 40 40 40 38 38 38 40 40 40 40 40 40 40 40 40 40 40 40 38 38 38 38 38 
38 37 36 37 36 31 31 31 31 30 
>000693_0582_3029 length=60 uaccno=FG74DIE03BPF03
26 26 26 29 37 37 29 29 29 37 37 37 37 37 37 37 37 37 40 40 40 40 39 39 38 38 40 40 40 40 40 40 40 40 40 40 40 40 40 40 40 40 40 40 40 37 37 37 37 37 37 37 37 37 37 37 37 37 37 37 
>000694_0630_0362 length=247 uaccno=FG74DIE03BTLOC
35 35 35 35 35 35 35 35 35 35 35 35 35 35 35 35 35 35 40 38 38 40 40 39 39 39 40 40 40 40 40 40 40 40 40 40 40 40 39 38 39 37 37 39 39 35 34 34 34 34 35 35 35 35 35 35 35 35 35 35 
35 35 35 35 35 35 35 35 35 35 35 35 35 35 35 35 35 35 35 35 35 35 35 35 35 35 35 35 35 35 35 35 35 35 35 35 35 35 35 35 31 31 31 35 35 35 35 35 35 35 35 35 35 35 35 35 35 35 35 35 
35 35 35 35 35 35 35 35 33 34 33 35 35 35 35 35 35 35 35 35 35 35 35 35 35 35 35 35 35 35 35 35 35 35 35 35 35 33 33 30 30 29 29 30 30 35 35 35 35 35 35 35 35 35 35 35 35 35 35 35 
35 35 35 35 35 35 35 35 35 35 35 23 23 23 33 35 35 23 23 23 33 35 35 35 35 35 35 35 35 35 33 33 33 33 33 33 31 30 25 23 23 23 23 23 23 18 18 18 14 14 15 15 12 15 15 15 15 15 15 15 
28 26 26 26 26 23 22 
>000695_0715_0384 length=261 uaccno=FG74DIE03B02B2
37 37 38 38 40 40 37 37 37 37 37 37 37 37 37 37 37 37 40 40 40 40 40 40 40 40 40 40 40 40 40 40 40 40 40 40 40 40 40 40 40 40 40 40 40 37 37 37 37 37 37 37 37 37 37 37 37 37 37 37 
37 37 37 37 37 37 37 37 37 37 37 37 37 37 37 37 37 37 37 37 37 37 37 37 37 37 37 37 37 37 37 37 37 37 37 37 37 37 37 37 38 38 38 37 37 37 37 37 37 37 37 37 37 37 37 37 37 37 37 37 
38 38 40 37 37 37 37 37 37 37 37 37 37 37 37 37 37 37 37 37 37 37 37 37 37 37 37 37 37 37 37 37 37 37 37 37 37 40 40 38 38 37 37 37 37 37 37 38 38 31 31 31 38 38 37 37 37 37 37 37 
37 37 37 37 37 37 37 37 37 37 37 37 37 37 37 37 37 37 37 37 37 38 38 38 38 38 37 37 37 37 37 37 37 37 37 37 36 33 26 26 26 27 27 27 24 21 31 33 36 38 36 36 36 36 33 33 33 33 28 28 
27 36 27 28 28 25 31 30 25 25 25 28 31 31 30 28 22 22 23 26 25 
>000700_0646_2344 length=261 uaccno=FG74DIE03BU1RU
37 37 37 37 37 37 37 37 37 37 37 37 37 37 37 37 37 37 40 40 40 40 40 40 40 40 40 40 40 40 40 40 40 40 40 40 40 40 40 40 40 40 40 40 40 37 37 37 37 37 37 37 37 37 37 37 37 37 37 37 
37 37 37 37 37 37 37 37 37 37 37 37 37 37 37 37 37 37 37 37 37 37 37 37 37 37 37 37 37 37 37 37 37 37 37 37 37 37 37 37 37 37 37 37 37 37 37 37 37 37 37 37 37 37 37 37 37 37 37 37 
37 37 37 37 37 37 37 37 37 37 37 37 37 37 37 37 37 37 37 37 37 37 37 37 37 37 37 37 37 37 37 37 37 37 37 37 37 37 37 37 37 37 37 37 37 37 37 37 37 37 37 37 37 37 37 37 37 37 37 37 
37 37 37 37 37 37 37 37 37 37 37 37 37 37 37 37 37 37 37 37 37 37 37 37 37 37 37 37 37 37 37 37 37 37 37 37 38 38 38 38 38 38 38 33 36 36 38 38 38 38 37 37 37 38 38 38 38 38 33 33 
33 37 37 36 37 31 31 31 31 31 31 31 31 31 31 31 30 30 28 28 28 
>000703_0698_0467 length=268 uaccno=FG74DIE03BZKN5
37 40 40 38 38 37 37 37 37 37 37 37 37 37 37 37 37 37 40 40 40 40 40 39 39 39 39 40 40 40 40 38 38 38 40 40 40 40 40 40 40 40 40 40 40 37 37 37 37 37 37 37 37 37 37 37 37 37 37 37 
37 37 37 37 37 37 37 37 37 37 37 37 37 37 37 37 37 37 37 37 37 37 37 37 37 37 37 37 37 37 37 37 37 37 37 37 37 37 37 37 37 37 37 37 37 37 37 37 37 37 37 37 37 37 37 37 37 37 37 37 
37 37 37 37 37 37 37 37 37 37 37 37 37 33 33 33 33 33 38 38 38 38 38 37 37 37 37 37 37 37 37 37 37 34 34 34 37 37 37 37 37 37 37 37 37 37 37 37 37 37 37 37 37 37 37 37 37 37 37 37 
37 37 37 37 37 37 37 37 37 37 37 37 37 37 37 37 37 37 37 37 37 37 37 37 37 37 37 37 37 37 37 37 37 37 37 37 37 37 37 33 33 33 33 33 33 36 36 38 38 38 38 38 38 38 38 38 40 38 36 36 
33 33 27 33 33 25 25 21 21 21 31 31 31 31 31 31 31 31 31 31 32 31 31 28 28 28 31 31 
>000705_0593_3724 length=60 uaccno=FG74DIE03BQFBY
23 23 23 23 33 33 35 35 35 35 35 35 35 35 35 35 35 35 39 39 39 40 31 27 27 27 36 36 36 37 36 33 24 24 24 35 35 31 31 29 35 35 35 35 35 35 35 35 35 35 35 35 35 33 33 33 35 35 35 35 
>000707_0603_1494 length=52 uaccno=FG74DIE03BQ87S
37 37 37 37 37 37 38 38 38 37 37 37 37 37 37 37 37 37 38 38 38 40 40 40 40 40 40 40 40 40 40 40 40 40 40 40 40 40 40 40 40 40 40 40 40 37 37 37 37 37 37 37 
>000708_0636_0316 length=248 uaccno=FG74DIE03BT4LQ
37 37 37 37 37 37 37 37 37 37 37 37 37 37 37 37 37 37 40 40 40 40 40 40 40 40 40 40 40 40 40 40 40 40 40 40 40 40 40 40 40 40 40 40 40 37 37 37 37 37 37 37 37 37 37 37 37 37 37 37 
37 37 37 38 38 38 37 37 37 37 37 37 37 37 37 37 37 37 37 37 37 37 37 37 37 37 37 37 37 37 37 37 37 37 37 37 37 37 37 37 37 37 37 37 37 37 37 37 37 37 37 37 37 37 37 37 37 37 37 37 
37 37 37 37 37 37 37 37 37 37 37 37 37 37 37 37 37 37 37 37 37 37 37 37 37 37 37 37 37 37 33 33 33 38 38 37 37 37 37 37 37 37 37 37 37 37 37 37 37 37 37 37 37 37 37 37 37 37 37 37 
37 37 37 37 37 37 37 37 38 38 38 37 37 37 37 37 37 37 37 37 37 37 37 37 37 37 37 37 37 38 38 38 38 33 33 33 31 31 36 36 36 36 36 36 36 36 26 22 20 20 20 20 20 25 36 38 36 32 20 22 
24 28 28 36 36 31 31 31 
>000711_0624_0365 length=269 uaccno=FG74DIE03BS2PR
34 25 25 25 25 34 34 34 34 34 34 34 34 34 34 34 34 34 28 28 28 31 34 36 36 36 37 37 40 38 40 40 40 40 40 40 40 40 37 37 36 36 36 37 36 33 25 25 24 28 28 34 34 34 34 34 34 34 28 29 
29 34 34 34 34 34 34 34 34 34 34 34 34 37 37 33 33 34 34 34 34 34 34 34 34 34 34 34 34 34 34 34 34 34 32 32 31 34 34 35 33 33 31 33 26 20 18 18 18 18 18 14 19 32 32 35 34 34 34 34 
34 34 34 34 34 34 34 34 34 34 34 34 34 37 37 37 31 31 34 28 28 34 34 34 34 34 34 31 31 31 31 34 34 34 34 34 33 33 33 27 27 23 27 27 27 23 17 17 17 17 23 31 16 16 17 17 17 23 31 32 
31 31 23 17 17 17 19 27 27 23 23 23 23 23 23 29 25 25 19 19 19 19 25 30 30 30 30 33 33 33 34 33 33 33 33 33 29 29 27 31 28 28 25 22 22 21 14 14 14 14 13 13 14 14 28 28 24 14 14 14 
14 14 14 14 28 24 23 23 19 25 25 25 25 25 25 27 27 27 27 27 27 27 27 27 27 27 27 27 27 
>000712_0622_0468 length=252 uaccno=FG74DIE03BSWG2
37 37 37 37 37 37 37 37 37 37 37 37 37 37 37 37 37 37 40 40 40 40 40 40 40 40 40 40 40 40 40 40 40 40 40 40 40 40 40 40 40 40 40 40 40 37 37 37 37 37 37 37 37 37 37 37 37 37 37 37 
37 37 37 37 37 37 37 37 37 37 37 37 37 37 37 37 37 37 37 37 37 37 37 37 37 37 37 37 37 37 37 37 37 37 37 37 37 37 37 37 37 37 37 37 37 37 37 37 37 37 37 37 37 37 37 37 37 37 37 37 
37 37 37 37 37 37 37 37 37 37 37 37 37 37 37 37 37 37 37 37 37 37 37 37 37 37 37 37 37 37 37 38 38 38 40 37 37 37 37 37 37 37 37 37 37 37 37 37 37 37 37 37 37 37 37 37 37 37 37 37 
37 37 37 37 37 37 37 37 37 37 37 37 37 37 37 37 37 37 40 38 38 37 37 37 37 37 37 37 37 37 37 37 37 37 37 37 40 40 38 38 38 38 38 38 38 38 38 33 33 33 33 33 38 38 36 38 38 38 38 38 
38 38 38 38 38 32 32 32 32 32 32 32 
>000715_0628_0304 length=252 uaccno=FG74DIE03BTFA6
37 37 37 37 37 37 37 37 37 37 37 37 37 37 37 37 37 37 40 40 40 40 40 40 40 40 40 40 40 40 40 40 40 40 40 40 40 40 40 40 40 40 40 40 40 37 37 37 37 37 37 37 37 37 37 37 37 37 37 37 
37 37 37 37 37 37 37 37 37 37 37 37 37 37 37 37 37 37 37 37 37 37 37 37 37 37 37 37 37 37 37 37 37 37 37 37 37 37 37 37 37 37 37 37 37 37 37 37 37 37 37 37 37 37 37 37 37 37 37 37 
37 37 37 37 37 37 37 37 37 37 37 37 37 37 37 37 37 37 37 37 37 37 37 37 37 37 37 37 37 37 37 37 37 37 37 37 37 37 37 37 37 38 38 38 38 37 37 37 37 37 37 37 37 37 37 37 37 37 37 37 
37 37 37 37 37 37 37 37 37 37 37 37 37 37 37 37 37 37 37 37 37 37 37 37 37 37 37 37 37 37 37 37 37 38 38 38 37 37 36 36 36 38 36 36 36 36 36 29 29 29 29 29 33 36 36 36 38 38 38 38 
38 38 38 38 38 31 31 32 32 32 32 32 
>000716_0654_1352 length=270 uaccno=FG74DIE03BVQAI
37 37 37 37 37 37 37 37 37 37 37 37 37 37 37 37 37 37 40 40 40 40 40 40 40 40 40 40 40 40 40 38 38 38 40 40 40 40 40 40 40 40 40 40 40 37 37 37 37 37 37 37 37 37 37 37 37 37 37 37 
37 37 37 37 37 37 37 37 37 37 37 37 37 37 37 37 37 37 37 37 37 37 37 37 37 37 37 37 37 37 37 37 37 37 37 37 37 37 37 37 37 37 37 37 37 40 34 34 34 34 37 37 37 37 37 37 37 37 37 37 
37 37 37 37 37 37 37 37 37 37 37 38 38 33 33 33 33 33 37 37 37 37 37 37 37 37 37 37 37 37 37 37 37 37 37 37 37 37 37 37 37 37 37 37 37 37 37 37 37 37 37 37 37 37 37 37 37 37 37 37 
37 37 37 37 37 37 37 37 37 37 37 37 37 37 37 37 37 37 37 37 37 37 37 37 37 37 37 37 37 37 37 37 37 37 37 37 40 40 40 40 40 40 40 40 40 40 40 40 40 38 38 38 38 36 37 36 29 29 27 27 
27 33 36 36 38 31 31 25 25 25 32 32 32 32 32 32 32 32 32 32 32 32 32 32 32 32 32 32 28 23 
>000717_0617_1869 length=270 uaccno=FG74DIE03BSHQ3
37 37 37 37 37 37 37 37 37 37 37 37 37 37 37 37 37 37 40 40 40 40 40 40 40 40 40 40 40 40 40 40 40 40 40 40 40 40 40 40 40 40 40 40 40 37 37 37 37 37 37 37 37 37 37 37 37 37 37 37 
37 37 37 37 37 37 37 37 37 37 37 37 37 37 37 37 37 37 37 37 37 37 37 37 37 37 37 37 37 37 37 37 37 37 37 37 37 37 37 37 37 37 37 37 37 37 37 37 37 37 37 37 37 37 37 37 37 37 37 37 
37 37 37 37 37 37 37 37 37 37 37 37 37 38 38 38 38 38 37 37 37 37 37 37 37 37 37 37 37 37 37 37 37 37 37 37 37 37 37 37 37 37 37 37 37 37 37 37 37 37 37 37 37 37 37 37 37 37 37 37 
37 37 37 37 37 37 37 37 37 37 37 37 37 37 37 37 37 37 37 37 37 37 37 37 37 37 37 37 37 37 37 37 37 37 37 37 38 38 38 40 40 40 40 40 40 40 40 40 38 38 38 38 38 38 38 38 38 38 36 36 
36 36 36 36 37 31 31 25 25 25 32 32 32 32 32 32 32 32 32 32 32 32 32 32 32 32 32 32 28 25 
>000720_0713_1248 length=279 uaccno=FG74DIE03B0WOI
40 38 38 37 37 37 37 37 37 37 37 37 37 37 37 37 37 37 40 40 40 40 40 40 40 40 40 40 40 40 38 38 38 40 40 40 40 40 40 40 40 40 40 40 40 37 37 37 37 37 37 37 37 37 37 37 37 37 37 37 
37 37 37 37 37 37 37 37 37 37 37 37 37 37 37 37 37 37 37 37 37 37 37 37 37 37 37 37 37 37 37 37 37 37 37 37 38 38 38 37 37 37 37 37 38 38 38 38 38 37 37 37 37 37 37 37 37 37 37 37 
37 37 37 37 37 37 37 37 37 37 37 37 37 37 37 37 37 37 37 37 37 37 37 37 37 37 37 37 37 37 37 37 38 38 38 37 37 37 37 37 37 37 37 37 37 38 38 38 37 37 37 37 37 37 37 37 37 37 37 37 
37 37 37 37 37 37 37 37 37 37 37 37 37 37 37 37 37 37 37 37 37 37 37 37 37 37 38 38 38 38 37 37 37 37 37 37 36 36 33 33 33 37 37 38 33 33 33 32 31 31 36 36 36 36 36 31 31 31 31 26 
26 18 26 26 31 25 16 16 16 25 18 18 18 22 25 31 31 31 31 31 31 31 31 31 31 31 32 31 31 31 30 25 25 25 25 30 31 26 25 
>000722_0602_1185 length=53 uaccno=FG74DIE03BQ5TF
37 37 37 37 37 37 37 37 37 37 37 37 37 37 37 37 37 37 37 37 37 38 38 40 38 37 36 37 36 33 34 34 36 37 37 36 36 36 36 36 36 36 36 36 37 37 37 37 37 37 37 37 37 
>000726_0653_3532 length=60 uaccno=FG74DIE03BVOTA
22 23 24 24 34 34 33 33 31 34 34 34 34 34 34 34 34 34 36 36 36 38 36 36 35 35 31 31 34 31 22 22 22 22 28 33 33 33 33 31 33 36 34 36 34 24 24 24 31 34 34 34 34 34 34 34 34 34 33 33 
>000727_0651_3729 length=250 uaccno=FG74DIE03BVIM7
35 35 35 35 35 35 35 35 35 35 35 35 35 35 35 35 35 35 39 39 39 40 40 40 40 40 40 40 40 40 40 40 40 40 40 40 40 40 40 40 40 40 40 40 40 35 35 35 35 35 35 35 35 35 35 35 35 35 35 35 
35 35 35 35 35 35 35 35 35 35 35 35 35 35 35 35 35 35 35 35 35 35 35 35 35 35 35 35 35 35 37 37 37 37 35 35 35 35 35 35 35 35 35 35 35 35 35 35 35 35 35 35 35 35 35 35 35 35 35 35 
35 35 35 35 35 35 35 35 35 35 35 35 35 35 37 35 35 35 35 35 35 35 35 35 35 35 35 35 35 35 35 35 34 34 34 35 35 35 35 35 35 35 35 35 35 35 35 35 35 35 35 35 35 35 35 35 35 35 35 35 
34 25 24 24 30 30 33 33 33 33 29 29 29 29 32 31 26 26 26 26 26 26 26 20 20 20 26 26 20 20 20 26 26 26 26 26 15 15 14 15 15 15 15 28 28 31 23 15 14 14 14 14 14 15 13 14 26 30 29 23 
15 15 15 15 23 17 17 21 13 13 
>000730_0624_0336 length=261 uaccno=FG74DIE03BS2OY
35 32 32 32 38 35 35 35 35 35 35 35 35 35 35 35 35 35 29 29 29 38 40 40 40 40 40 40 40 40 40 40 40 40 40 40 40 40 40 40 40 40 40 40 40 35 35 35 35 35 35 35 35 35 35 35 35 35 35 35 
35 35 35 35 35 35 35 35 35 35 35 35 35 35 35 35 35 35 35 35 32 32 32 35 35 35 35 35 35 35 35 35 35 35 35 35 35 35 35 35 35 35 35 35 35 35 35 35 35 35 35 35 35 35 35 35 35 35 35 35 
35 35 35 35 28 28 28 35 35 35 35 34 34 34 35 35 35 35 35 35 35 35 35 35 35 35 35 35 35 31 23 22 21 27 27 27 20 21 21 18 21 21 21 15 15 15 15 21 15 18 18 18 32 32 32 33 33 34 34 35 
35 35 35 35 35 35 35 35 35 35 29 29 29 34 34 34 34 29 29 29 29 29 35 35 35 35 35 35 35 35 33 21 21 21 29 29 25 25 35 25 25 25 26 26 31 28 28 35 35 35 35 35 31 27 27 27 30 26 26 22 
22 22 35 35 31 28 28 28 22 22 16 16 16 16 16 16 28 25 20 13 13 
>000733_0669_1500 length=272 uaccno=FG74DIE03BW1TA
37 37 37 37 37 37 37 37 37 37 37 37 37 37 37 37 37 37 40 40 40 40 40 40 40 40 40 40 40 40 40 40 40 40 40 40 40 40 40 40 40 40 40 40 40 37 37 37 37 37 37 37 37 37 37 37 37 37 37 37 
37 37 37 37 37 37 37 37 37 37 37 37 37 37 37 37 37 37 37 37 37 37 37 37 37 37 37 37 37 37 37 37 37 37 37 37 37 37 37 37 37 37 37 37 37 37 37 37 37 37 37 37 37 37 37 37 37 37 37 37 
37 37 37 37 37 37 37 37 37 37 37 37 37 37 37 37 37 37 37 37 37 37 37 37 37 37 37 37 37 37 37 37 37 37 37 38 40 38 37 37 37 37 37 37 37 37 37 37 37 37 37 37 37 37 37 37 37 37 37 37 
34 34 34 34 38 37 37 37 37 37 37 37 37 37 37 37 37 37 37 37 37 37 37 37 37 37 37 37 37 37 37 37 37 37 37 37 40 40 40 40 40 40 40 40 40 40 40 40 40 40 40 40 40 40 40 40 40 40 40 38 
38 38 38 40 38 32 32 32 32 32 32 32 32 32 32 32 32 32 32 32 32 32 32 32 32 32 31 31 31 31 32 32 
>000734_0723_0353 length=261 uaccno=FG74DIE03B1RLF
37 37 37 37 37 37 37 37 37 37 37 37 37 37 37 37 37 37 40 40 40 40 40 40 40 40 40 40 40 40 40 40 40 40 40 40 40 40 40 40 40 40 40 40 40 37 37 37 37 37 37 37 37 37 37 37 37 37 37 37 
37 37 37 37 37 37 37 37 37 37 37 37 37 37 37 37 37 37 37 37 38 38 38 37 37 37 37 37 37 37 37 37 37 37 37 37 37 37 37 37 40 40 38 37 37 37 37 37 37 37 37 37 37 37 37 37 37 37 37 37 
37 37 37 37 37 37 37 37 37 37 37 37 37 37 37 37 37 37 37 37 37 37 37 37 37 37 37 37 37 37 37 37 37 37 38 38 38 37 37 37 37 37 37 37 37 37 37 37 33 33 33 38 37 37 37 37 37 37 37 37 
37 37 37 37 37 37 37 37 37 37 37 37 37 37 37 37 37 37 37 37 37 37 37 37 37 37 37 37 37 37 37 37 37 37 37 37 36 36 25 25 25 25 25 28 27 36 36 36 36 36 36 36 36 38 36 31 28 28 25 25 
25 36 36 36 36 31 31 31 30 30 30 31 31 31 30 28 22 22 18 18 18 
>000735_0611_1310 length=53 uaccno=FG74DIE03BRYCW
34 34 38 38 37 37 37 37 37 37 37 37 37 37 37 37 37 37 40 40 40 40 40 40 40 40 40 40 40 40 40 40 40 40 40 40 40 40 40 40 39 39 39 39 40 40 40 38 37 37 37 37 37 
>000736_0698_0389 length=251 uaccno=FG74DIE03BZKLZ
37 37 37 37 37 37 37 37 37 37 37 37 37 37 37 37 37 37 40 40 40 40 40 40 40 40 40 40 40 40 40 40 40 40 40 40 40 40 40 40 40 40 40 40 40 37 37 37 37 37 37 37 37 37 37 37 37 37 37 37 
37 37 37 37 37 37 37 37 37 37 37 37 37 37 37 37 37 37 37 37 37 37 37 37 37 37 37 37 37 34 34 34 34 37 37 37 37 37 37 37 37 37 37 37 37 37 37 37 37 37 37 37 37 37 37 37 37 37 37 37 
38 38 38 38 38 37 37 37 37 37 37 37 37 37 37 37 37 37 37 37 37 37 37 37 37 37 37 37 37 37 37 37 37 37 37 37 37 37 37 37 37 37 38 38 34 34 34 37 37 37 37 37 37 37 37 37 37 37 37 40 
40 38 38 37 37 37 37 37 37 37 37 37 37 37 37 37 37 37 37 37 37 37 37 37 37 37 37 37 37 37 37 38 38 38 38 37 38 38 36 38 36 36 36 36 36 36 36 24 24 24 24 31 32 30 30 30 32 36 36 32 
16 16 16 16 28 23 24 24 17 17 17 
>000739_0707_0328 length=248 uaccno=FG74DIE03B0C0A
37 37 37 37 37 37 37 37 37 37 37 37 37 37 37 37 37 37 35 35 35 39 38 39 38 38 39 38 39 39 40 40 40 40 40 40 40 40 40 40 40 40 40 40 40 37 38 38 38 37 37 37 37 37 37 37 37 37 37 37 
37 37 37 38 38 38 37 37 37 37 37 38 38 38 37 37 37 37 37 37 37 37 37 37 37 37 37 37 37 37 37 37 37 37 37 37 37 37 37 37 37 37 37 37 37 37 37 37 37 37 37 37 37 37 37 37 37 37 37 37 
37 37 37 37 37 37 37 37 37 37 37 37 38 38 38 37 37 37 37 37 37 37 37 37 37 37 37 37 37 37 37 37 38 38 38 38 38 38 38 37 37 37 37 34 34 34 37 37 37 37 37 37 37 37 37 37 37 37 37 37 
37 37 37 37 37 37 37 37 37 37 37 37 37 37 37 37 37 37 37 37 37 37 37 37 37 37 37 37 37 37 37 37 37 37 37 37 37 37 36 36 36 36 36 36 36 36 33 22 22 20 20 20 20 18 33 35 33 33 16 16 
20 20 31 30 30 30 28 23 
>000743_0679_0668 length=253 uaccno=FG74DIE03BXWRY
37 37 37 37 37 37 37 37 37 37 37 37 37 37 37 37 37 37 40 40 40 40 40 40 40 40 40 40 40 40 40 40 40 40 40 40 40 40 40 40 40 40 40 40 40 37 37 37 37 37 37 37 37 37 37 37 37 37 37 37 
37 37 37 37 37 37 37 37 37 37 37 37 37 37 37 37 37 37 37 37 37 37 37 37 37 37 37 37 37 37 37 37 37 37 37 37 34 34 34 37 37 37 37 37 37 38 38 38 38 37 37 37 37 37 37 37 37 37 37 37 
37 37 37 37 37 37 37 37 37 37 37 37 37 37 37 37 37 37 37 37 37 37 37 37 37 37 37 37 37 37 37 37 37 37 37 37 37 37 37 37 37 37 37 37 37 37 37 37 37 37 38 38 38 37 37 37 37 37 37 37 
37 37 37 37 37 37 37 37 37 37 37 37 37 37 37 37 37 37 37 37 37 37 37 37 37 37 37 37 37 37 37 37 37 37 37 37 40 40 40 40 40 40 40 40 40 40 38 38 38 38 38 40 40 40 40 40 40 40 40 38 
38 38 38 38 38 32 32 31 31 31 31 21 21 
>000748_0699_2893 length=52 uaccno=FG74DIE03BZPPB
34 34 38 38 38 38 32 32 32 37 37 37 37 37 37 37 37 37 40 40 40 40 40 40 40 40 40 40 40 40 40 40 39 39 39 39 39 39 39 39 39 39 39 39 36 34 34 37 37 37 37 37 
>000751_0603_1224 length=264 uaccno=FG74DIE03BQ80A
37 37 37 37 37 37 37 37 37 37 37 37 37 37 37 37 37 37 40 40 40 40 40 40 40 40 40 40 40 40 40 40 40 40 40 40 40 40 40 40 40 40 40 40 40 37 37 37 37 37 37 37 37 37 37 37 37 37 37 37 
37 37 37 37 37 37 37 37 37 37 37 37 37 37 37 37 37 37 37 37 37 37 37 37 37 37 37 37 37 37 37 37 37 37 37 37 37 37 37 37 37 37 37 37 37 37 37 37 37 37 37 37 37 37 37 37 37 37 37 37 
37 37 37 37 37 37 37 37 37 37 37 37 37 37 37 37 37 37 37 37 37 37 37 37 37 37 37 37 37 37 37 37 37 37 37 37 37 37 37 37 38 34 22 22 22 22 22 38 27 24 24 24 38 38 37 37 37 37 37 37 
37 37 37 37 37 37 37 37 37 37 37 37 37 37 37 37 37 37 37 37 37 37 37 37 37 37 37 37 37 37 37 37 37 37 38 38 33 36 36 38 38 38 36 36 36 38 38 38 38 38 36 36 36 36 37 36 33 33 27 27 
27 36 36 36 36 31 31 31 31 31 31 31 32 32 32 32 32 31 30 30 30 31 31 31 
>000761_0688_3740 length=253 uaccno=FG74DIE03BYRLA
35 35 35 35 35 35 35 35 35 35 35 35 35 35 35 35 35 35 38 38 38 38 38 38 38 36 36 37 39 36 38 38 38 38 38 38 38 38 38 39 40 39 39 40 38 35 37 37 37 35 35 35 35 35 35 35 35 35 35 35 
35 35 35 35 35 35 35 35 35 35 35 35 35 35 35 35 35 35 35 35 35 35 35 35 35 35 35 35 35 35 35 35 35 35 35 35 35 35 35 35 34 34 34 35 35 35 35 35 35 35 35 35 35 34 34 34 35 35 35 35 
35 35 35 35 35 35 35 32 32 32 35 35 32 32 32 35 35 35 35 32 32 32 34 35 35 35 35 35 35 35 34 34 26 26 26 32 31 35 35 35 35 35 35 30 30 30 34 35 35 35 35 35 35 35 35 35 35 35 35 35 
34 30 30 30 30 30 35 35 24 24 24 29 29 34 34 34 35 35 35 35 35 35 35 35 35 35 35 35 35 29 29 29 34 35 34 34 27 27 25 25 30 35 31 28 28 29 23 15 15 15 15 15 14 28 30 29 23 15 15 15 
15 15 28 28 28 24 21 13 13 13 13 13 14 
>000763_0710_2644 length=53 uaccno=FG74DIE03B0N9Y
37 37 37 37 37 37 37 37 37 37 37 37 37 37 37 37 37 37 40 40 40 40 40 40 40 40 40 40 40 40 40 40 40 40 40 40 40 40 40 40 40 40 40 40 40 40 40 38 37 37 37 37 37 
>000771_0717_0497 length=257 uaccno=FG74DIE03B08QR
37 37 37 37 37 37 37 37 37 37 37 37 37 37 37 37 37 37 40 40 40 40 40 40 40 40 40 40 40 40 40 40 40 40 40 40 40 40 40 40 40 40 40 40 40 37 37 37 37 37 37 37 37 37 37 37 37 37 37 37 
37 37 37 37 37 37 37 37 37 37 37 37 37 37 37 37 37 37 37 37 37 37 37 37 37 37 37 37 37 37 37 37 37 37 37 37 37 37 37 37 37 37 37 37 37 37 37 37 37 37 37 37 37 37 37 37 37 37 37 37 
37 37 37 37 37 37 37 37 37 37 37 37 37 37 37 37 37 37 37 37 37 37 37 37 37 37 37 37 37 37 37 37 37 38 38 38 38 38 38 38 38 37 37 37 37 37 37 37 37 37 37 37 37 37 37 37 37 37 37 37 
37 37 37 37 37 37 37 37 37 37 37 37 37 37 37 37 37 37 37 37 37 38 38 38 37 37 37 37 37 37 37 37 37 37 37 37 40 40 38 38 38 38 38 38 38 38 38 38 38 40 40 40 40 40 40 40 40 40 40 40 
40 40 38 38 37 31 31 31 31 31 31 28 16 16 16 13 17 
>000774_0613_1516 length=53 uaccno=FG74DIE03BR4T6
37 37 37 37 37 37 37 37 37 37 37 37 37 37 37 37 37 37 36 36 36 39 40 39 39 39 39 40 39 39 39 40 40 40 39 39 39 39 39 39 39 39 39 39 39 40 40 38 37 37 37 37 37 
>000775_0571_3483 length=51 uaccno=FG74DIE03BOHL5
38 38 38 38 40 33 33 33 37 37 37 37 37 37 37 37 37 37 40 40 40 40 40 40 40 40 40 40 40 40 40 40 40 40 40 40 40 40 40 40 40 40 40 40 40 37 37 37 37 37 37 
>000777_0705_0409 length=272 uaccno=FG74DIE03BZ6QZ
37 37 37 37 38 38 38 38 37 37 37 37 37 37 37 37 37 37 40 40 40 40 40 40 40 40 40 40 40 40 40 40 40 40 40 40 40 40 40 40 40 40 40 40 40 37 37 37 37 37 37 37 37 37 37 37 37 37 37 37 
37 37 37 37 37 37 37 37 37 37 37 37 37 37 37 37 37 37 37 37 37 37 37 37 37 37 37 37 37 37 37 37 37 37 37 37 37 37 37 37 37 37 37 37 37 37 37 37 37 37 37 37 37 37 37 37 37 37 37 37 
37 37 37 37 37 37 37 37 37 37 37 37 37 37 37 37 37 37 37 37 37 36 36 38 38 32 32 15 15 15 15 15 20 20 20 20 22 22 38 38 38 37 37 37 37 37 37 37 37 37 37 37 37 37 37 37 37 37 37 37 
37 37 37 37 37 37 37 37 37 37 37 37 37 37 37 38 38 38 38 34 34 33 38 37 37 37 37 37 38 38 38 37 38 38 38 37 36 36 36 36 37 37 37 38 38 38 38 40 40 38 38 38 40 40 40 38 38 38 38 38 
38 38 38 38 36 30 31 31 32 32 32 32 31 31 28 28 28 31 31 32 32 32 32 32 32 32 32 32 31 32 32 32 
>000780_0723_1010 length=257 uaccno=FG74DIE03B1R3O
37 37 37 37 37 37 37 37 37 37 37 37 37 37 37 37 37 37 40 40 40 40 40 40 40 40 40 40 40 40 40 40 40 40 40 40 40 40 40 40 40 40 40 40 40 37 37 37 37 37 37 37 37 37 37 37 37 37 37 37 
37 37 37 37 37 37 37 37 37 37 37 37 37 37 37 37 37 37 37 37 37 37 37 37 37 37 37 37 37 37 37 37 37 37 37 37 37 37 37 37 40 40 38 37 37 37 37 37 37 37 37 37 37 37 37 37 37 37 37 37 
37 37 37 37 37 37 37 37 37 37 37 37 37 37 37 37 37 37 37 37 37 37 37 37 37 37 37 37 37 37 37 37 37 37 37 37 37 37 37 37 37 37 37 37 37 37 37 37 37 37 37 37 37 37 37 37 37 37 37 37 
37 37 37 37 37 37 37 37 37 37 37 37 37 37 37 37 37 37 37 37 37 37 37 37 37 37 37 37 37 37 37 37 37 37 37 37 38 38 38 36 38 38 38 38 38 38 38 40 38 38 38 40 40 40 40 40 40 40 38 38 
38 40 38 38 36 31 31 31 34 33 31 25 16 13 13 13 17 
>000784_0633_1704 length=251 uaccno=FG74DIE03BTV6Y
37 37 37 37 37 37 37 37 37 37 37 37 37 37 37 37 37 37 40 40 40 40 40 40 40 40 40 40 40 40 40 40 40 40 40 40 40 40 40 40 40 40 40 40 40 37 37 37 37 37 37 37 37 37 37 37 37 37 37 37 
37 37 37 37 37 37 37 37 37 37 37 37 37 37 37 37 37 37 37 37 37 37 37 37 37 37 37 37 37 37 37 37 37 37 37 37 37 37 37 37 37 37 37 37 37 37 37 37 37 37 37 37 37 37 37 37 37 37 37 37 
37 37 37 37 37 37 37 37 37 37 37 37 37 37 37 37 37 37 37 37 37 37 37 37 37 37 37 37 37 37 37 37 37 37 37 37 37 37 37 37 37 37 31 31 31 31 31 38 37 38 38 38 37 37 37 37 37 37 37 37 
37 37 37 37 37 37 37 37 37 37 37 37 37 37 37 37 37 37 37 37 37 37 37 37 37 37 37 37 37 37 37 37 37 37 37 37 38 38 40 40 40 38 38 38 40 40 38 38 38 40 38 38 38 40 38 38 38 38 38 38 
38 38 36 36 36 31 31 31 31 25 19 
>000785_0671_0847 length=269 uaccno=FG74DIE03BW7MP
37 37 37 37 37 37 37 37 37 37 37 37 37 37 37 37 37 37 40 40 40 40 40 40 40 40 40 40 37 37 37 38 38 38 36 37 39 39 39 39 39 38 38 38 38 37 37 37 37 37 37 37 37 37 37 37 37 37 37 37 
37 37 37 37 37 37 37 37 37 37 37 37 37 37 37 37 37 37 37 37 37 37 37 37 37 37 37 37 37 37 37 37 37 37 37 37 37 37 37 36 36 36 37 37 37 37 37 37 37 37 37 37 37 37 37 37 37 37 37 37 
37 37 37 37 37 37 37 37 37 37 37 37 37 37 37 37 37 37 37 37 37 37 37 37 37 37 37 37 37 37 37 37 37 37 37 37 36 36 36 36 37 37 37 37 37 36 33 19 26 28 28 28 28 37 37 37 37 37 37 37 
37 37 37 37 37 37 37 37 37 33 33 33 37 36 36 38 37 37 37 37 37 37 37 37 37 37 37 37 37 36 36 36 36 37 36 36 33 36 36 36 36 36 33 33 33 32 26 26 26 31 31 36 36 36 36 36 36 36 26 26 
26 36 36 36 36 30 30 31 28 28 28 30 30 25 25 25 25 19 18 18 18 31 31 31 31 31 30 25 22 
>000789_0646_1176 length=53 uaccno=FG74DIE03BU0VE
18 18 18 19 19 19 18 18 18 30 33 37 34 34 34 34 34 34 33 33 33 38 38 37 36 36 35 34 34 31 32 32 32 28 18 19 19 28 28 33 31 28 28 21 21 21 30 30 34 34 32 37 37 
>000790_0684_1057 length=60 uaccno=FG74DIE03BYCVN
34 34 38 38 37 37 33 33 33 37 37 37 37 37 37 37 37 37 40 40 40 40 40 40 40 40 40 40 40 40 40 40 40 40 40 40 40 40 40 40 40 40 40 40 39 37 37 37 37 37 37 37 38 38 38 37 37 37 37 37 
>000791_0674_0384 length=259 uaccno=FG74DIE03BXGQ6
37 37 37 37 37 37 37 37 37 37 37 37 37 37 37 37 37 37 38 38 38 40 40 40 40 40 40 40 40 40 40 40 40 40 40 40 40 40 40 40 40 40 40 40 40 37 37 37 37 37 37 37 37 37 37 37 37 37 37 37 
37 37 37 37 37 37 37 37 37 37 37 37 37 37 37 37 37 37 37 37 37 37 37 37 37 37 37 37 37 37 37 37 37 37 37 37 37 37 37 37 37 37 37 37 37 37 37 37 37 37 37 37 37 37 37 37 37 37 37 37 
40 40 40 37 37 37 37 37 37 37 37 38 38 38 37 37 37 37 37 37 37 37 37 37 37 37 37 37 37 37 37 37 37 38 38 38 38 37 37 37 37 37 33 33 33 33 33 34 38 38 38 38 37 37 37 37 37 37 37 37 
37 37 37 37 37 37 37 37 37 37 37 37 37 37 37 37 37 37 37 37 37 30 30 30 30 31 33 38 38 37 37 37 37 37 37 37 38 38 38 40 40 38 38 38 38 40 40 40 40 40 38 38 38 38 37 37 37 37 36 36 
36 36 36 33 32 25 24 23 23 23 23 23 17 13 13 13 13 13 13 
>000792_0618_1969 length=252 uaccno=FG74DIE03BSKZN
37 37 37 37 37 37 37 37 37 37 37 37 37 37 37 37 37 37 40 40 40 40 40 40 40 40 40 40 40 40 40 40 40 40 40 40 40 40 40 40 40 40 40 40 40 37 37 37 37 37 37 37 37 37 37 37 37 37 37 37 
37 37 37 37 37 37 37 37 37 37 37 37 37 37 37 37 37 37 37 37 37 37 37 37 37 37 37 37 37 37 37 37 37 37 37 37 37 37 37 37 37 37 37 37 37 37 37 37 37 37 37 37 37 37 37 37 37 37 37 37 
37 37 37 37 37 37 37 37 37 37 37 37 37 37 37 37 37 37 37 37 37 37 37 37 37 37 37 37 37 37 37 37 37 37 37 37 37 37 37 37 37 37 37 37 37 37 37 37 37 37 37 37 37 37 37 37 37 37 37 37 
37 37 37 37 37 37 37 37 37 37 37 37 37 37 37 37 37 37 37 37 37 37 37 37 37 37 37 37 37 37 37 37 37 37 37 37 38 38 38 38 38 40 40 40 40 40 40 40 40 40 38 38 38 38 40 40 40 40 40 40 
40 38 38 38 38 32 32 32 32 32 32 32 
>000796_0675_2224 length=264 uaccno=FG74DIE03BXLB2
37 37 37 37 37 37 37 37 37 37 37 37 37 37 37 37 37 37 40 40 40 40 40 40 40 40 40 40 40 40 40 40 40 40 40 40 40 40 40 40 40 40 40 40 40 37 37 37 37 37 37 37 37 37 37 37 37 37 37 37 
37 37 37 37 37 37 37 37 37 37 37 37 37 37 37 37 37 37 37 37 37 37 37 37 37 37 37 37 37 37 37 37 37 37 37 37 37 37 37 37 37 37 37 37 37 37 37 37 37 37 37 37 37 37 37 37 37 37 37 37 
37 37 37 37 37 37 37 37 37 37 37 37 37 37 37 37 37 37 37 37 37 37 37 37 37 37 37 37 37 37 37 37 37 37 37 37 37 37 37 37 37 37 37 37 37 37 37 37 37 37 37 37 37 37 37 37 37 37 37 37 
37 37 37 37 37 37 37 37 37 37 37 37 37 37 37 37 37 37 37 37 37 37 37 37 37 37 37 37 37 37 37 37 37 37 37 37 38 38 40 40 40 38 38 38 38 38 38 38 38 38 38 38 38 38 36 37 37 37 29 29 
29 37 37 36 38 32 32 31 31 31 31 32 32 32 32 32 31 31 30 30 30 30 31 31 
>000798_0692_3729 length=251 uaccno=FG74DIE03BY373
36 36 36 36 36 36 36 36 36 36 36 36 36 36 36 36 36 36 40 40 40 40 40 39 38 38 38 38 38 38 39 38 38 38 38 38 40 40 40 40 40 40 40 40 40 36 36 36 36 36 36 36 36 36 36 36 36 36 32 32 
32 36 36 36 36 36 36 36 36 36 36 36 36 36 36 36 36 36 36 36 36 36 36 36 36 36 36 36 36 36 36 36 36 36 36 36 36 36 36 36 36 36 36 36 36 36 36 36 36 36 36 36 36 36 36 36 36 36 36 36 
36 36 36 36 36 36 36 36 36 36 36 28 28 28 35 36 36 36 36 36 36 36 36 36 36 36 36 36 36 36 36 36 36 36 36 36 36 36 36 35 35 35 36 36 36 36 35 35 35 35 35 36 36 36 36 36 36 36 36 36 
36 36 36 36 36 36 36 36 36 36 36 36 36 36 36 36 36 36 36 36 36 36 36 36 36 36 36 35 35 35 35 36 36 36 36 36 35 35 35 35 35 28 28 28 25 33 35 35 33 30 25 25 25 30 30 19 19 19 19 19 
19 25 31 31 31 28 28 29 25 25 25 
>000801_0693_3498 length=57 uaccno=FG74DIE03BY67G
19 19 19 24 24 18 18 18 28 30 33 31 31 31 31 31 31 28 30 30 33 30 32 30 28 28 24 22 24 22 23 23 23 23 23 15 15 15 15 15 23 15 15 15 21 23 23 13 13 13 13 15 23 21 21 25 27 
>000802_0614_0387 length=261 uaccno=FG74DIE03BR64L
37 37 37 37 37 37 37 37 37 37 37 37 37 37 37 37 37 37 40 40 40 40 40 40 40 40 40 40 40 40 40 40 40 40 40 40 40 40 40 40 40 40 40 40 40 37 37 37 37 37 37 37 37 37 37 37 37 37 37 37 
37 37 37 37 37 37 37 37 37 37 37 37 37 37 37 37 37 37 37 37 37 37 37 37 37 37 37 37 37 37 37 37 37 37 37 37 37 37 37 37 37 37 37 37 37 37 37 37 37 37 37 37 37 37 37 37 37 37 37 37 
37 37 37 37 34 34 34 37 37 37 37 37 37 37 37 37 37 37 37 37 37 37 37 37 37 37 37 37 37 37 37 37 37 38 38 38 37 37 37 37 37 37 37 37 37 37 37 37 38 31 31 31 37 37 37 37 37 37 37 37 
37 37 37 37 37 37 37 37 37 37 37 37 37 37 37 37 37 37 37 37 37 37 37 40 38 38 37 37 37 37 37 37 37 37 37 37 38 38 40 40 40 38 38 38 38 38 38 38 38 38 38 38 38 40 38 38 38 40 40 40 
40 38 38 38 38 32 32 32 32 32 32 32 32 32 32 32 32 32 32 32 32 
>000804_0601_1789 length=71 uaccno=FG74DIE03BQ24F
15 15 17 17 17 17 17 28 27 27 27 27 27 27 27 25 27 16 16 16 16 18 15 23 21 21 27 25 27 27 27 20 21 21 33 33 32 33 32 32 36 32 32 36 36 29 29 29 28 31 31 33 30 30 30 30 19 19 17 0  
18 26 29 27 27 27 23 20 20 24 15 
>000806_0663_1960 length=252 uaccno=FG74DIE03BWI7E
37 37 37 37 37 37 37 37 37 37 37 37 37 37 37 37 37 37 40 40 40 40 40 40 40 40 40 40 40 40 40 40 40 40 40 40 40 40 40 40 40 40 40 40 40 37 37 37 37 37 37 37 37 37 37 37 37 37 37 37 
37 37 37 37 37 37 37 37 37 37 37 37 37 37 37 37 37 37 37 37 37 37 37 37 37 37 37 37 37 37 37 37 37 37 37 37 37 37 37 37 37 37 37 37 37 37 37 37 37 37 37 37 37 37 37 37 37 37 37 37 
37 37 37 37 37 37 37 37 37 37 37 37 37 37 37 37 37 37 37 37 37 37 37 37 37 37 37 37 37 37 37 37 37 37 37 37 37 37 37 37 37 37 37 37 37 37 37 37 37 37 37 37 37 37 37 37 37 37 37 37 
37 37 37 37 37 37 37 37 37 37 37 37 37 37 37 37 37 37 37 37 37 37 37 37 37 37 37 37 37 37 37 37 37 37 37 37 40 40 40 40 40 40 40 40 40 40 38 38 38 38 38 38 38 38 36 38 38 38 38 38 
38 36 33 33 33 31 31 31 31 22 22 22 
>000808_0647_0842 length=257 uaccno=FG74DIE03BU3RW
37 37 37 37 37 37 37 37 37 37 37 37 37 37 37 37 37 37 38 38 38 40 40 40 40 40 40 40 40 40 40 40 40 40 40 40 40 40 40 40 40 40 40 40 40 37 37 37 37 37 37 37 37 37 37 37 37 37 37 37 
37 37 37 37 37 37 37 37 37 37 37 37 37 37 37 37 37 37 37 37 37 37 37 37 37 37 37 37 37 37 37 37 37 37 37 37 37 37 37 37 37 37 37 37 37 37 38 38 38 38 37 37 37 37 37 37 37 37 37 37 
37 37 37 37 37 37 37 37 37 37 37 37 37 37 37 37 37 37 37 37 37 37 37 37 37 37 37 37 37 37 37 37 37 37 37 37 37 37 37 37 37 37 37 37 37 37 37 37 37 37 37 37 37 37 37 37 37 37 37 37 
37 37 37 37 37 37 37 37 37 37 37 37 37 37 37 37 37 37 37 37 37 37 37 37 37 37 37 37 37 37 37 37 37 37 37 37 38 38 38 36 36 36 36 38 38 38 37 37 38 38 38 38 38 38 38 40 40 40 40 40 
40 40 38 38 36 31 31 31 31 31 31 25 16 13 13 13 17 
>000810_0639_2058 length=122 uaccno=FG74DIE03BUFFG
28 28 28 28 32 32 32 32 32 32 32 32 32 32 32 32 32 33 20 20 20 21 30 37 32 32 32 32 37 37 40 40 40 40 40 40 40 40 40 40 40 40 40 40 40 32 32 32 32 32 32 32 32 32 32 32 32 32 32 32 
32 32 32 32 32 32 32 32 32 32 32 32 32 32 32 32 32 32 32 32 30 30 30 32 32 32 32 32 32 32 32 32 32 32 32 32 32 32 32 32 32 30 28 23 23 23 28 30 30 30 32 32 25 32 30 28 30 30 29 29 
28 13 
>000815_0627_1677 length=264 uaccno=FG74DIE03BTC7J
35 35 35 35 35 35 35 35 35 35 35 35 35 35 35 35 35 35 29 29 26 32 35 35 35 35 35 35 35 35 35 35 37 37 37 37 35 35 32 32 32 36 35 35 35 35 35 35 35 35 35 34 34 34 35 35 35 35 35 35 
35 35 35 35 35 35 35 35 35 35 35 35 35 35 35 35 35 35 35 35 26 26 26 34 35 35 35 35 35 35 35 35 35 35 35 35 35 35 35 35 35 35 35 34 22 23 15 15 15 15 21 24 31 32 32 32 33 35 35 35 
35 35 35 35 34 34 34 35 35 35 35 34 34 34 35 35 35 35 35 35 35 35 35 35 35 35 35 35 35 35 35 35 35 34 34 34 35 34 34 34 34 35 35 35 35 35 35 34 25 34 34 35 35 35 34 30 30 30 35 35 
35 35 35 35 35 35 35 35 35 35 35 35 35 35 35 35 35 35 35 34 29 29 29 34 35 35 35 35 35 35 33 26 26 26 26 33 28 23 14 14 14 14 14 15 13 29 29 35 30 30 30 31 35 35 35 35 35 35 35 35 
33 27 23 23 23 30 25 18 18 16 22 25 29 24 22 21 21 21 17 17 21 13 13 13 
>000816_0608_1734 length=263 uaccno=FG74DIE03BRO7C
37 37 37 37 37 37 37 37 37 37 37 37 37 37 37 37 37 37 40 40 40 40 40 40 40 40 40 40 40 40 40 40 40 40 40 40 40 40 40 40 40 40 40 40 40 37 37 37 37 37 37 37 37 37 37 37 37 37 37 37 
37 37 37 37 37 37 37 37 37 37 37 37 37 37 37 37 37 37 37 37 37 37 37 37 37 37 37 37 37 37 37 37 37 37 37 37 37 37 37 37 37 37 37 37 37 38 34 34 34 34 37 37 37 37 37 37 37 37 37 37 
37 37 37 37 37 37 37 37 37 37 37 37 37 37 37 37 37 37 37 37 37 37 37 37 37 37 37 37 37 37 37 37 37 37 37 37 37 37 37 37 37 37 37 37 37 37 37 37 37 37 37 37 37 37 37 37 37 37 37 37 
37 37 37 37 37 37 37 37 37 37 37 37 37 37 37 37 37 37 37 37 37 37 37 37 37 37 37 37 37 37 37 37 37 37 37 37 38 38 38 40 40 38 36 36 36 36 36 36 36 28 28 28 28 27 27 27 38 36 36 36 
36 36 36 36 36 32 31 31 31 32 32 32 31 31 31 32 31 31 31 31 31 30 30 
>000819_0608_3649 length=51 uaccno=FG74DIE03BRQOJ
37 37 37 37 37 37 37 37 37 37 37 37 37 37 37 37 37 37 38 38 38 40 40 40 40 40 40 40 40 40 40 40 40 40 39 39 39 39 39 38 39 39 39 39 39 38 37 37 37 37 37 
>000823_0641_3358 length=61 uaccno=FG74DIE03BUMQ4
21 21 21 21 31 31 30 24 24 27 32 33 33 33 27 27 27 25 25 25 32 31 32 31 31 32 32 32 31 31 31 32 27 19 21 21 27 28 28 28 32 34 34 33 31 21 21 21 32 32 32 32 31 31 30 32 32 30 27 21 
21 
>000824_0604_0374 length=246 uaccno=FG74DIE03BRBIG
37 40 40 38 38 37 37 37 37 37 37 37 37 37 37 37 37 37 40 40 40 40 40 40 40 40 40 40 40 40 40 40 40 40 40 40 40 40 40 40 40 40 40 40 40 37 37 37 37 37 37 37 37 37 37 37 37 37 37 37 
37 37 37 37 37 37 37 37 37 37 37 37 37 37 37 37 37 37 37 37 37 37 37 37 37 37 37 37 37 37 37 37 37 37 37 37 37 37 37 38 38 38 38 37 37 38 38 38 38 38 37 37 37 37 37 37 37 37 37 37 
37 37 37 37 37 37 37 37 37 37 37 37 37 37 37 37 37 37 37 37 37 40 40 38 37 37 37 37 37 37 37 37 37 37 37 37 37 37 37 37 37 37 37 38 38 38 38 37 38 34 34 34 37 37 37 37 37 37 37 37 
37 37 37 37 37 37 37 37 37 37 37 37 37 37 37 37 37 37 37 37 37 37 37 37 37 37 37 37 37 37 37 37 37 37 37 37 38 38 38 36 37 36 33 33 33 36 36 36 38 38 33 36 36 36 36 36 36 36 36 36 
36 33 33 26 26 22 
>000825_0722_0378 length=257 uaccno=FG74DIE03B1OGC
37 37 37 37 38 38 38 38 37 37 37 37 37 37 37 37 37 37 40 40 40 40 40 40 40 40 40 40 40 40 40 40 40 40 40 40 40 40 40 40 40 40 40 40 40 37 37 37 37 37 37 37 37 37 37 37 37 37 37 37 
37 37 37 37 37 37 37 37 37 37 37 37 37 37 37 37 37 37 37 37 37 37 37 37 37 37 37 37 37 37 37 37 37 37 37 37 37 37 37 37 37 37 37 37 37 37 37 37 37 37 37 37 37 37 37 37 37 37 37 37 
37 37 37 37 37 37 37 34 34 34 37 37 37 37 37 37 37 37 37 37 37 37 37 37 37 37 37 37 37 37 37 37 37 37 37 37 37 37 37 37 37 37 37 37 38 38 38 37 37 37 37 37 37 37 37 37 37 37 37 37 
37 37 37 37 37 37 37 38 31 31 31 38 37 37 37 37 37 37 37 37 37 37 37 37 37 37 37 37 37 37 37 37 37 37 37 37 38 38 37 36 36 36 36 36 36 36 36 28 28 28 28 28 31 33 36 36 38 38 36 27 
28 28 28 27 33 30 30 31 31 31 31 31 22 18 18 19 19 
>000827_0663_0990 length=252 uaccno=FG74DIE03BWIGG
37 37 37 37 34 34 34 38 38 37 37 37 37 37 37 37 37 37 36 36 36 40 40 40 40 40 40 40 40 40 40 40 40 40 40 40 40 40 40 40 40 40 40 40 40 37 34 34 34 37 37 37 37 37 37 37 37 37 37 37 
37 37 37 37 37 37 37 37 37 37 37 37 37 37 37 37 37 37 37 37 37 37 37 37 37 37 37 37 37 37 37 37 37 37 37 37 37 37 37 37 37 37 37 37 37 37 38 38 38 38 38 38 38 38 38 37 37 37 37 37 
38 38 38 37 37 37 38 38 38 37 37 37 37 37 37 37 37 37 37 37 37 37 37 37 37 37 37 37 37 37 37 37 37 37 37 37 37 37 37 37 37 34 34 34 34 38 38 37 37 37 37 37 37 37 37 37 37 37 37 37 
37 37 37 37 37 37 37 37 37 37 37 37 37 37 37 37 37 37 37 37 37 37 37 37 37 37 37 37 37 37 37 38 38 38 37 37 40 38 38 38 38 36 36 38 38 38 38 38 38 36 33 0  33 33 38 37 33 33 33 36 
36 36 36 36 36 31 31 31 31 22 22 22 
>000829_0694_0399 length=261 uaccno=FG74DIE03BY7Y5
37 37 37 37 37 37 37 37 37 37 37 37 37 37 37 37 37 37 40 40 40 40 40 40 40 40 40 40 40 40 40 40 40 40 40 40 40 40 40 40 40 40 40 40 40 37 37 37 37 37 37 37 37 37 37 37 37 37 37 37 
37 37 37 37 37 37 37 37 37 37 37 37 37 37 37 37 37 37 37 37 37 37 37 37 37 37 37 37 37 37 37 37 37 37 37 37 37 37 37 37 37 37 37 34 34 29 28 28 33 33 38 37 37 37 37 37 37 37 37 37 
37 37 37 37 38 38 38 37 37 37 37 37 37 37 37 37 37 37 37 37 37 37 37 37 37 37 37 37 37 37 38 38 38 37 37 37 37 37 37 37 37 37 37 37 37 36 36 38 33 31 31 31 37 37 37 37 37 37 37 37 
37 37 37 37 37 37 37 37 37 37 37 37 37 37 37 37 37 37 37 37 37 37 37 37 37 37 37 37 37 37 37 37 37 37 37 37 38 38 38 38 36 38 38 33 36 36 37 37 37 36 36 36 36 38 38 36 32 32 27 27 
25 36 31 31 32 31 31 31 28 28 28 28 31 31 31 31 30 30 30 30 31 
>000832_0716_1250 length=251 uaccno=FG74DIE03B055W
37 37 37 37 37 37 37 37 37 37 37 37 37 37 37 37 37 37 40 40 40 40 40 40 40 40 40 40 40 40 40 40 40 40 40 40 40 40 40 40 40 40 40 40 40 37 37 37 37 37 37 37 37 37 37 37 37 37 37 37 
37 37 37 37 37 37 37 37 37 37 37 37 37 37 37 37 37 37 37 37 37 37 37 37 37 37 37 37 37 37 37 37 37 37 37 37 37 37 37 37 38 38 38 37 37 38 31 31 31 31 37 37 37 37 37 37 37 37 37 37 
37 37 37 37 37 37 37 37 37 37 37 37 37 37 37 37 37 37 37 37 37 37 37 37 37 37 37 37 37 37 37 37 37 34 34 34 37 37 37 37 37 37 37 37 37 37 37 37 37 37 37 37 37 37 37 37 37 37 37 37 
37 37 37 37 37 37 37 37 37 37 37 37 37 37 37 37 37 37 37 37 37 37 37 37 37 37 37 37 37 37 37 40 38 38 37 37 38 38 38 38 38 38 38 38 38 38 38 38 38 38 38 38 38 38 37 37 37 37 38 38 
38 37 36 33 33 28 30 31 31 28 28 
>000833_0647_0354 length=264 uaccno=FG74DIE03BU3EC
37 37 37 37 37 37 37 37 37 37 37 37 37 37 37 37 37 37 40 40 40 40 40 40 40 40 40 40 40 40 39 39 40 38 40 38 38 38 38 38 40 40 40 38 38 37 37 37 37 37 37 37 37 37 37 37 37 37 37 37 
37 37 37 37 37 37 37 37 37 37 37 37 37 37 37 37 37 37 37 37 37 37 37 37 37 37 37 37 37 37 37 37 37 37 37 37 37 37 37 35 35 32 36 36 37 37 37 37 37 37 37 37 37 37 37 37 37 37 37 37 
37 37 37 37 37 37 37 37 37 37 37 37 37 37 37 37 37 37 37 37 37 37 37 37 37 37 37 37 37 36 36 36 37 37 37 37 37 37 37 37 37 35 35 35 35 35 35 36 28 28 28 36 36 37 37 37 37 37 37 37 
37 37 35 35 35 37 37 37 37 36 36 36 36 36 37 37 35 35 31 31 31 27 27 19 19 19 20 20 20 20 27 31 27 27 27 31 24 15 15 15 15 15 16 15 15 15 24 29 29 29 29 29 35 24 24 19 19 19 26 26 
26 26 26 26 29 24 21 22 22 29 28 25 22 16 16 16 25 28 28 28 31 28 28 28 
>000835_0618_2226 length=268 uaccno=FG74DIE03BSK6S
37 37 37 37 37 37 37 37 37 37 37 37 37 37 37 37 37 37 40 40 40 40 40 40 40 40 40 40 40 40 40 40 40 40 40 40 40 40 40 40 40 40 40 40 40 37 37 37 37 37 37 37 37 37 37 37 37 37 37 37 
37 37 37 37 37 37 37 37 37 37 37 37 37 37 37 37 37 37 37 37 37 37 37 37 37 37 37 37 37 37 37 37 37 37 37 37 37 37 37 37 37 37 37 37 37 38 38 38 38 38 37 37 37 37 37 37 37 37 37 37 
37 37 37 37 37 37 37 37 37 37 37 37 37 37 37 37 37 37 37 37 37 37 37 37 37 37 37 37 37 37 37 37 37 37 37 37 37 37 37 37 37 37 37 37 37 37 37 37 37 37 37 37 37 37 37 37 37 37 37 37 
37 37 37 37 37 37 37 37 37 37 37 37 37 37 37 37 37 37 37 37 37 37 37 37 37 37 37 37 37 37 37 37 37 37 37 37 40 40 40 40 40 40 40 40 40 40 40 38 36 36 36 36 36 36 32 26 20 20 15 15 
15 28 18 33 35 26 28 16 18 19 31 31 31 32 32 32 32 32 32 32 32 32 32 32 32 32 32 31 
>000837_0701_1093 length=60 uaccno=FG74DIE03BZUMV
26 26 26 26 34 34 26 26 26 35 35 35 35 35 35 35 35 35 40 40 40 40 37 39 37 35 35 35 35 35 24 26 26 24 32 33 35 35 35 35 35 35 35 37 35 32 32 32 35 35 35 35 35 35 35 35 35 35 34 34 
>000839_0686_0315 length=247 uaccno=FG74DIE03BYIML
37 28 28 28 28 37 37 37 37 37 37 37 37 37 37 37 37 37 40 40 40 40 40 40 40 40 40 40 40 40 40 40 40 40 40 40 40 40 40 40 40 40 40 40 40 37 37 37 37 37 37 37 37 37 37 37 37 37 37 37 
37 37 37 37 37 37 37 37 37 37 37 37 37 37 37 37 37 37 37 37 37 37 37 37 37 37 37 37 37 37 37 37 37 37 37 37 37 37 37 37 37 37 36 35 35 35 37 37 37 37 37 37 37 37 37 37 37 37 37 37 
37 36 36 36 37 37 37 37 37 37 37 37 37 37 37 37 37 37 37 37 37 37 37 37 37 37 37 37 37 37 37 36 35 35 35 35 35 36 35 35 35 36 36 33 33 23 26 26 32 36 26 28 28 35 37 37 37 37 37 37 
37 37 37 36 36 36 36 37 37 37 37 37 37 37 37 37 37 37 35 35 35 35 36 36 37 37 37 37 37 37 37 37 37 37 37 37 36 37 37 37 36 36 36 33 33 33 36 36 36 24 24 24 18 30 30 30 24 24 24 24 
24 35 16 16 16 13 15 
>000842_0623_1942 length=261 uaccno=FG74DIE03BS0RS
37 37 37 37 37 37 37 37 37 37 37 37 37 37 37 37 37 37 40 40 40 40 40 40 40 40 40 40 40 40 40 40 40 40 40 40 40 40 40 40 40 40 40 40 40 37 37 37 37 37 37 37 37 37 37 37 37 37 37 37 
37 37 37 37 37 37 37 37 37 37 37 37 37 37 37 37 37 37 37 37 37 37 37 37 37 37 37 37 37 37 37 37 37 37 37 37 37 37 37 37 37 37 37 37 37 37 37 37 37 37 37 37 37 37 37 37 37 37 37 37 
37 37 37 37 37 37 37 37 37 37 37 37 37 37 37 37 37 37 37 37 37 37 37 37 37 37 37 37 37 37 37 37 37 37 37 37 37 37 37 37 37 37 40 40 40 40 40 37 37 37 37 37 37 37 37 37 37 37 37 37 
37 37 37 37 37 37 37 37 37 37 37 37 37 37 37 37 37 37 37 37 37 37 37 37 37 37 37 37 37 37 37 37 37 37 37 37 38 38 38 36 36 38 38 33 36 36 36 38 36 32 32 33 36 37 36 36 36 36 36 36 
36 36 33 33 33 28 31 31 31 31 31 31 30 22 22 22 28 25 22 22 22 
>000844_0624_3695 length=260 uaccno=FG74DIE03BS499
35 35 35 35 35 35 35 35 35 35 35 35 35 35 35 35 35 35 40 40 40 40 40 40 40 40 39 39 40 40 40 36 36 36 39 39 39 40 40 40 40 40 40 40 40 35 35 35 35 35 35 35 35 35 35 35 35 35 35 35 
35 35 35 31 31 31 35 35 35 35 35 35 35 35 35 35 35 35 35 35 35 35 35 35 35 35 35 35 35 35 35 35 35 35 35 35 35 35 35 35 35 35 35 35 35 35 35 35 35 35 35 35 35 31 31 31 33 35 35 35 
35 35 35 35 35 35 26 26 26 33 35 35 35 35 35 35 35 35 35 35 35 35 35 35 35 35 35 35 35 35 35 35 33 33 33 33 35 35 27 25 30 28 23 16 16 17 17 20 21 21 35 33 33 33 33 35 35 35 35 35 
35 30 30 30 35 35 35 35 35 35 35 35 35 35 35 35 35 35 29 29 29 35 33 33 33 35 35 35 35 35 35 35 35 23 23 23 20 19 19 31 28 30 31 28 26 26 14 14 14 14 14 15 15 12 12 23 23 23 23 26 
26 26 23 25 25 22 28 28 28 22 22 22 22 22 22 28 28 28 28 25 
>000847_0632_0424 length=265 uaccno=FG74DIE03BTR1M
37 37 37 37 37 37 37 37 37 37 37 37 37 37 37 37 37 37 40 40 40 40 40 40 40 40 40 40 40 40 40 40 40 40 40 40 40 40 40 40 40 40 40 40 40 37 37 37 37 37 37 37 37 37 37 37 37 37 37 37 
37 37 37 37 37 37 37 37 37 37 37 37 37 37 37 37 37 37 37 37 37 37 37 37 37 37 37 37 37 37 37 37 37 37 37 37 37 38 38 38 37 37 37 37 37 37 33 33 33 34 37 37 37 37 37 37 37 37 37 37 
37 37 37 37 37 37 37 37 37 37 37 37 37 30 30 30 30 30 38 38 38 38 38 37 37 37 37 37 37 37 37 37 37 37 37 37 37 37 37 37 37 37 37 37 38 38 38 38 37 38 38 31 31 31 37 37 37 37 37 37 
37 37 37 37 37 37 37 37 37 37 37 37 37 37 37 37 37 37 37 37 37 37 37 37 37 37 37 37 37 37 37 37 37 37 37 37 40 40 40 38 38 38 29 29 29 38 38 40 40 40 40 40 40 40 40 40 40 40 40 38 
38 38 38 38 38 31 31 31 31 32 32 32 31 31 31 31 31 31 31 31 31 25 25 25 28 
>000850_0710_0352 length=264 uaccno=FG74DIE03B0MIA
35 35 35 35 35 35 35 35 35 35 35 35 35 35 35 35 35 35 29 29 26 26 35 35 35 35 35 35 35 35 36 38 38 40 38 38 38 38 38 39 40 39 40 40 40 35 35 35 35 35 35 35 35 35 35 35 35 35 35 35 
35 35 35 35 35 35 35 35 35 35 35 35 35 35 35 35 35 35 35 35 35 35 35 35 35 35 35 35 35 35 35 35 35 35 35 35 35 35 35 35 32 32 32 35 35 32 24 24 24 24 34 34 35 35 35 35 35 35 35 35 
35 35 35 35 32 32 32 35 35 35 35 35 35 35 35 35 35 35 35 35 35 35 35 35 35 35 35 35 35 35 34 34 34 35 34 34 34 35 35 35 35 35 35 35 35 34 31 30 19 30 30 30 30 30 35 35 35 35 35 35 
35 35 35 35 35 35 35 35 35 35 35 35 35 35 29 29 29 35 35 35 35 35 35 34 34 34 35 35 35 35 29 21 21 21 21 33 30 30 25 25 25 19 19 19 14 22 31 31 30 30 30 35 35 35 35 35 33 33 23 23 
23 31 33 33 33 28 28 30 22 22 22 25 30 30 25 22 22 22 20 22 26 24 13 14 
>000851_0610_1553 length=260 uaccno=FG74DIE03BRVDV
37 37 37 37 37 37 37 37 37 37 37 37 37 37 37 37 37 37 40 40 40 40 40 40 40 40 40 40 40 40 40 40 40 40 40 40 40 40 40 40 40 40 40 40 40 37 37 37 37 37 37 37 37 37 37 37 37 37 37 37 
37 37 37 37 37 37 37 37 37 37 37 37 37 37 37 37 37 37 37 37 37 37 37 37 37 37 37 37 37 37 37 37 37 37 37 37 37 37 37 37 37 37 37 37 37 37 37 37 37 37 37 37 37 37 37 37 37 37 37 37 
37 37 37 38 38 38 37 37 37 37 38 38 38 37 37 37 37 37 37 37 37 37 37 37 37 37 37 37 37 37 37 37 34 34 34 37 37 37 37 37 37 37 37 37 37 37 37 37 37 37 37 37 37 37 37 37 37 37 37 37 
37 37 37 37 37 37 37 37 37 37 37 37 37 37 37 37 37 37 37 37 37 37 37 37 37 37 37 37 37 37 37 37 37 37 37 37 36 36 36 36 36 36 36 36 36 37 37 37 37 37 37 36 37 37 37 37 37 33 33 33 
36 33 33 33 36 31 31 31 31 31 31 31 30 25 25 25 31 31 30 25 
>000853_0709_1653 length=248 uaccno=FG74DIE03B0KCN
37 37 37 37 37 37 37 37 37 37 37 37 37 37 37 37 37 37 38 38 38 40 40 40 40 40 40 40 40 40 40 40 40 40 40 40 40 40 40 40 40 40 40 40 40 37 38 38 38 37 37 37 37 37 37 37 37 37 37 37 
37 37 37 37 37 37 37 37 37 37 37 37 37 37 37 37 37 37 37 37 37 37 37 37 37 37 37 37 37 37 37 37 37 37 37 37 37 37 37 37 37 37 37 37 37 37 37 37 37 37 37 37 37 37 37 37 37 37 37 37 
37 37 37 37 37 37 37 37 37 37 37 34 34 34 40 37 37 37 37 37 37 37 37 37 37 37 37 37 37 37 37 37 37 37 37 37 37 37 37 37 37 37 37 37 37 37 37 37 37 37 37 37 37 37 37 37 37 37 37 37 
37 37 37 37 37 37 37 37 37 37 37 37 37 37 37 37 37 37 37 37 37 37 37 37 37 37 37 37 37 37 37 37 37 37 37 37 40 40 40 38 36 36 36 36 36 33 31 25 25 25 25 25 33 36 36 38 38 38 38 38 
38 36 38 38 38 32 32 31 
>000855_0656_1302 length=52 uaccno=FG74DIE03BVWKO
38 38 38 38 38 38 38 38 38 37 37 37 37 37 37 37 37 37 40 40 40 40 40 40 40 40 40 40 40 40 40 40 40 40 40 40 40 40 40 40 40 40 40 40 40 37 37 37 37 37 37 37 
>000856_0663_1638 length=261 uaccno=FG74DIE03BWIYG
37 37 37 37 37 37 37 37 37 37 37 37 37 37 37 37 37 37 40 40 40 40 40 40 40 40 40 40 40 40 40 40 40 40 40 40 40 40 40 40 40 40 40 40 40 37 37 37 37 37 37 37 37 37 37 37 37 37 37 37 
37 37 37 37 37 37 37 37 37 37 37 37 37 37 37 37 37 37 37 37 37 37 37 37 37 37 37 37 37 37 37 37 37 37 37 37 37 37 37 37 37 37 37 37 37 37 37 37 37 37 37 37 37 37 37 37 37 37 37 37 
37 37 37 37 37 37 37 37 37 37 37 37 37 37 37 37 37 37 37 37 37 37 37 37 37 37 37 37 37 37 37 37 37 37 37 37 37 37 37 37 37 37 37 37 37 37 37 37 37 37 37 37 37 37 37 37 37 37 37 37 
37 37 37 37 37 37 37 37 37 37 37 37 37 37 37 37 37 37 37 37 37 37 37 40 38 38 37 37 37 37 37 37 37 37 37 37 40 40 40 40 40 38 38 38 40 40 40 40 40 40 38 38 38 40 40 40 40 40 40 40 
40 38 38 38 38 31 31 31 31 31 31 31 30 22 22 22 31 31 26 26 25 
>000857_0691_3742 length=260 uaccno=FG74DIE03BY02O
35 35 35 35 35 35 35 35 35 35 35 35 35 35 35 35 35 35 40 38 38 38 38 38 38 37 37 37 37 37 37 38 38 38 38 38 38 38 38 39 40 39 39 40 40 35 35 35 35 35 35 35 35 35 35 35 35 35 35 35 
35 35 35 35 35 35 35 35 35 35 35 35 35 35 35 35 35 35 35 35 35 35 35 35 35 35 35 35 35 35 35 35 35 35 35 35 35 35 35 35 35 35 35 33 33 33 35 35 35 35 33 29 29 35 35 35 35 35 35 35 
33 33 33 35 35 35 35 35 35 35 35 35 35 35 35 35 35 35 35 35 35 35 35 35 35 35 35 29 29 29 35 35 35 35 35 33 33 31 31 25 19 19 15 15 15 15 19 0  19 19 19 19 33 33 35 35 35 35 35 35 
35 35 35 35 35 35 35 35 33 33 33 35 35 35 35 35 35 35 35 27 27 27 33 27 27 27 27 27 27 27 33 33 27 27 27 33 27 39 39 24 24 26 26 14 24 29 29 29 28 28 30 30 26 26 22 15 15 15 15 15 
22 15 15 15 26 23 13 13 14 13 19 20 13 13 13 14 14 13 13 13 
>000865_0613_0573 length=261 uaccno=FG74DIE03BR33Z
37 37 37 37 37 37 37 37 37 37 37 37 37 37 37 37 37 37 40 40 40 40 40 40 40 40 40 40 40 40 40 40 40 40 40 40 40 40 40 40 40 40 40 40 40 37 37 37 37 37 37 37 37 37 37 37 37 37 37 37 
37 37 37 37 37 37 37 37 37 37 37 37 37 37 37 37 37 37 37 37 37 37 37 37 37 37 37 37 37 37 37 37 37 37 37 37 37 37 37 37 37 37 37 37 37 37 37 37 37 37 37 37 37 37 37 37 37 37 37 37 
37 37 37 37 37 37 37 37 37 37 37 37 37 37 37 37 37 37 37 37 37 37 37 37 37 37 37 37 37 37 37 37 37 37 37 37 37 37 37 37 37 38 31 31 31 31 31 38 37 37 37 37 37 37 37 37 37 37 37 37 
37 37 37 37 37 37 37 37 37 37 37 37 37 37 37 37 37 37 37 37 37 37 37 37 37 37 37 37 37 37 37 37 37 37 37 37 40 40 40 40 40 40 40 40 40 40 40 40 40 40 38 38 38 38 38 38 38 38 33 33 
33 38 38 38 38 32 32 32 32 32 32 32 32 32 32 32 32 32 32 32 32 
>000867_0728_0337 length=251 uaccno=FG74DIE03B17DV
37 37 37 38 38 38 38 37 37 37 37 37 37 37 37 37 37 37 40 40 40 40 40 40 40 40 40 40 40 40 40 40 40 40 40 40 40 40 40 40 40 40 40 40 40 37 37 37 37 37 37 37 37 37 37 37 37 37 37 37 
37 37 38 38 38 37 37 37 37 37 37 37 37 37 37 37 37 37 37 37 37 37 37 37 37 37 37 37 37 37 37 37 37 37 37 37 37 37 38 38 38 38 38 37 37 37 37 37 37 37 37 37 37 37 37 37 37 37 37 37 
37 37 37 37 37 37 37 37 37 37 37 37 37 37 37 37 37 37 37 37 37 37 37 37 37 37 37 37 37 37 37 37 37 37 37 37 37 37 37 37 38 38 38 38 38 37 37 37 37 37 37 37 37 37 37 37 37 37 37 37 
37 37 37 37 37 37 37 37 37 37 37 37 37 37 37 37 37 37 37 37 37 37 37 37 37 37 37 37 37 37 37 37 37 37 37 37 38 38 36 36 36 36 36 36 36 33 22 22 22 22 22 30 27 36 36 36 36 36 36 36 
33 33 33 33 36 31 31 28 28 28 30 
>000873_0639_0438 length=254 uaccno=FG74DIE03BUD6G
37 37 37 37 37 37 37 37 37 37 37 37 37 37 37 37 37 37 40 40 40 40 40 40 40 40 40 40 40 40 40 40 40 40 40 40 40 40 40 40 40 40 40 40 40 37 37 37 37 37 37 37 37 37 37 37 37 37 37 37 
37 37 37 37 37 37 37 37 37 37 37 37 37 37 37 37 37 37 37 37 37 37 37 37 37 37 37 37 37 37 37 37 37 37 37 37 37 37 37 37 37 37 37 37 37 37 37 37 37 37 37 37 37 37 37 37 37 37 37 37 
37 37 37 37 37 37 37 37 37 37 37 37 37 37 37 37 37 37 37 37 37 37 37 37 37 37 37 37 37 37 37 37 40 40 38 38 37 37 37 37 37 38 38 38 38 37 37 37 37 37 37 37 37 37 37 37 37 37 37 37 
37 37 37 37 37 37 37 37 37 37 37 37 37 37 37 37 37 37 37 37 37 37 37 37 37 37 37 37 37 37 37 37 37 37 37 37 38 38 38 38 38 38 36 36 36 36 36 38 38 33 33 27 33 33 36 36 36 37 37 37 
38 33 33 33 33 31 31 31 31 31 28 28 28 28 
>000874_0680_3789 length=255 uaccno=FG74DIE03BX2CF
35 35 35 35 35 35 35 35 35 35 35 35 35 35 35 35 35 35 40 39 39 39 38 38 38 38 36 37 39 36 36 29 29 29 29 35 37 35 38 37 38 38 31 23 25 25 25 25 25 33 35 35 35 35 35 35 35 35 35 35 
35 35 35 35 35 35 35 35 35 35 35 35 35 35 35 35 35 35 35 35 35 35 35 35 35 35 35 35 35 35 35 35 35 35 35 35 35 35 35 35 37 37 35 35 35 35 35 35 35 35 35 35 35 35 35 35 35 35 35 35 
35 35 35 35 35 35 35 32 32 32 32 32 24 24 25 24 24 35 35 35 35 35 35 35 35 35 35 35 35 35 35 35 28 26 26 26 26 35 35 35 35 35 35 35 34 34 34 35 35 35 35 35 35 35 35 35 35 35 35 35 
33 30 30 30 30 32 26 18 18 17 20 20 26 31 26 26 26 35 35 35 34 34 34 35 35 35 35 35 35 35 35 35 35 35 35 35 35 33 33 33 33 33 33 35 35 35 35 35 29 29 29 27 26 26 26 22 35 30 30 29 
28 15 15 15 15 13 17 13 13 13 13 13 13 13 13 
>000876_0687_0663 length=252 uaccno=FG74DIE03BYL11
37 37 37 37 37 37 37 37 37 37 37 37 37 37 37 37 37 37 40 40 40 40 40 40 40 40 40 40 40 40 40 40 40 40 40 40 40 40 40 40 40 40 40 40 40 37 37 37 37 37 37 37 37 37 37 37 37 37 37 37 
37 37 37 37 37 37 37 37 37 37 37 37 37 37 37 37 37 37 37 37 37 37 37 37 37 37 37 37 37 37 37 37 37 37 37 37 37 37 37 37 37 37 37 37 37 37 37 37 37 37 37 37 37 37 37 37 37 37 37 37 
37 37 37 37 37 37 37 37 37 37 37 37 37 37 37 37 37 37 37 37 37 37 37 37 37 37 37 37 37 37 37 37 37 37 37 37 37 37 37 37 37 37 37 37 37 37 37 37 37 37 37 37 37 37 37 37 37 37 37 37 
37 37 37 37 37 37 37 37 37 37 37 37 37 37 37 37 37 37 37 37 37 37 37 37 37 37 37 37 37 37 37 37 37 37 37 37 40 40 38 38 38 38 38 38 38 38 38 29 29 29 29 29 38 38 38 38 38 38 38 40 
40 38 38 38 38 32 32 32 32 32 32 32 
>000881_0696_1387 length=55 uaccno=FG74DIE03BZE15
37 37 37 34 34 34 37 37 37 37 37 37 37 37 37 38 38 38 40 40 40 40 40 40 40 40 40 40 40 40 40 40 40 40 40 40 40 40 40 40 40 40 40 40 40 37 38 38 38 37 37 37 37 37 37 
>000882_0661_0976 length=257 uaccno=FG74DIE03BWB4I
37 37 37 37 37 37 37 37 37 37 37 37 37 37 37 37 37 37 40 40 40 40 40 40 40 40 40 40 40 40 40 40 40 40 40 40 40 40 40 40 40 40 40 40 40 37 37 37 37 37 37 37 37 37 37 37 37 37 37 37 
37 37 37 37 37 37 37 37 37 37 37 37 37 37 37 37 37 37 37 37 37 37 37 37 37 37 37 37 37 37 37 37 37 37 37 37 37 37 37 37 37 37 37 37 37 37 37 37 37 37 37 37 37 37 37 37 37 37 37 37 
37 37 37 37 37 37 37 37 37 37 37 37 37 37 37 37 37 37 37 37 37 37 37 37 37 37 37 37 37 37 33 24 24 24 34 24 24 24 34 38 34 34 34 26 26 26 38 37 37 37 37 37 37 37 37 37 37 37 37 37 
37 37 37 37 37 37 37 33 33 33 37 37 37 37 37 37 37 37 37 38 38 38 37 38 38 38 38 37 38 38 38 38 38 26 26 28 27 27 38 36 36 36 36 36 33 33 33 38 36 36 36 34 33 33 36 36 36 36 27 27 
27 28 28 26 26 30 30 31 31 31 31 31 22 19 19 20 20 
>000886_0627_1766 length=252 uaccno=FG74DIE03BTC90
37 37 37 37 37 37 37 37 37 37 37 37 37 37 37 37 37 37 40 40 40 40 40 40 40 40 40 40 40 40 40 40 40 40 40 40 40 40 40 40 40 40 40 40 40 37 37 37 37 37 37 37 37 37 37 37 37 37 37 37 
37 37 37 37 37 37 37 37 37 37 37 37 37 37 37 37 37 37 37 37 37 37 37 37 37 37 37 37 37 37 37 37 37 37 37 37 37 37 37 37 37 37 37 37 37 37 37 37 37 37 37 37 37 37 37 37 37 37 37 37 
37 37 37 37 37 37 37 37 37 37 37 37 37 37 37 37 37 37 37 37 37 37 37 37 37 37 37 37 37 37 37 37 37 37 37 38 38 38 37 37 37 37 37 37 37 37 37 37 37 37 37 37 37 37 37 37 37 37 37 37 
37 37 37 37 37 37 37 37 37 37 37 37 37 37 37 37 37 37 37 37 37 37 37 37 37 37 37 37 37 37 37 37 37 37 37 37 40 40 40 38 38 38 40 40 40 40 40 40 40 40 40 40 40 40 40 40 38 38 38 38 
40 38 38 38 40 32 32 32 32 32 32 32 
>000887_0692_0322 length=265 uaccno=FG74DIE03BY1LG
37 37 37 37 37 37 37 37 37 37 37 37 37 37 37 37 37 37 40 38 38 38 38 38 38 38 40 40 40 40 38 38 38 38 40 40 40 40 40 40 40 40 40 40 40 37 37 37 37 37 37 37 37 37 37 37 37 37 36 36 
36 37 37 37 37 37 37 37 37 37 37 37 37 37 37 37 37 37 35 32 28 28 28 35 35 37 37 37 37 37 37 37 37 37 37 37 37 37 37 37 37 37 37 37 37 37 35 35 32 32 32 32 37 37 37 36 36 36 37 37 
37 37 37 37 28 28 28 36 37 37 37 32 32 32 36 37 37 37 37 28 28 28 35 35 35 35 36 37 37 37 37 37 37 37 37 36 35 33 33 33 30 32 15 15 15 15 15 21 15 19 23 23 35 35 37 37 37 37 37 37 
37 37 37 37 37 37 37 37 37 37 33 33 33 37 37 37 37 37 37 35 22 22 22 22 22 19 19 20 20 27 31 37 31 31 27 27 24 29 15 15 15 15 15 15 16 12 18 24 29 35 30 30 30 30 24 24 16 19 19 19 
19 19 30 32 37 29 31 32 30 30 30 31 28 22 22 22 30 31 31 31 31 31 31 31 31 
>000888_0650_1937 length=55 uaccno=FG74DIE03BVD3N
35 35 35 35 35 35 35 35 35 35 35 35 35 35 35 35 35 35 27 27 27 36 36 36 35 35 37 35 35 35 35 26 26 26 31 35 35 35 35 35 35 35 35 33 33 33 33 33 35 35 35 35 35 23 23 
>000889_0698_0348 length=262 uaccno=FG74DIE03BZKKU
24 24 29 29 33 33 33 33 35 35 35 35 35 35 35 35 35 35 40 40 40 40 38 40 40 40 40 38 38 38 38 38 38 40 38 39 38 38 38 40 40 40 40 40 40 35 35 35 35 35 35 35 35 35 35 35 35 35 35 35 
35 35 35 35 35 35 35 35 35 35 35 35 35 35 35 35 35 35 35 35 35 35 35 35 35 35 35 35 35 35 33 33 33 35 35 35 35 35 35 35 33 33 33 35 20 20 14 14 14 14 14 25 15 24 33 33 33 35 35 35 
35 35 35 35 35 35 35 35 35 35 35 35 35 35 35 35 35 35 35 35 35 35 35 35 35 35 35 35 35 35 33 20 20 20 20 16 16 32 27 27 25 25 25 14 14 14 14 14 25 15 27 27 35 33 33 33 33 33 33 35 
35 35 33 33 33 35 35 35 35 35 35 35 35 35 35 35 35 35 35 35 35 35 28 28 28 33 33 33 33 33 35 35 35 35 35 35 34 34 34 31 35 35 31 31 29 23 19 34 34 34 34 34 32 32 24 24 18 18 18 18 
18 18 31 32 28 25 21 21 21 27 27 28 27 27 21 16 16 16 18 22 22 27 
>000890_0606_1041 length=252 uaccno=FG74DIE03BRICJ
36 36 36 36 36 36 36 36 36 36 36 36 36 36 36 36 36 36 40 40 40 40 40 40 40 40 40 40 40 40 40 40 40 40 40 40 40 40 40 40 40 40 40 40 40 36 36 36 36 36 36 36 36 36 36 36 36 36 36 36 
36 36 28 28 28 28 32 36 36 35 35 35 35 36 36 36 36 36 36 36 36 36 36 36 36 36 36 36 36 36 35 35 35 35 36 36 36 36 32 32 32 32 32 35 36 36 36 36 36 36 36 36 36 36 36 36 36 35 35 35 
36 36 36 35 35 35 36 36 36 36 36 36 36 36 36 36 36 36 36 36 36 35 35 35 36 36 36 36 36 36 36 36 36 36 36 36 37 22 22 21 21 19 19 19 21 21 32 37 30 30 30 36 36 36 36 36 36 36 36 36 
36 36 36 36 36 36 36 36 36 36 36 36 36 36 36 36 35 35 35 36 36 36 36 36 36 35 35 35 36 36 35 31 31 31 31 36 35 35 35 35 35 28 28 28 28 33 35 35 35 38 33 25 35 35 35 35 35 35 35 33 
33 33 35 35 35 31 31 31 30 18 18 18 
>000891_0602_1070 length=252 uaccno=FG74DIE03BQ5P8
37 37 37 37 37 37 37 37 37 37 37 37 37 37 37 37 37 37 40 40 40 40 40 40 40 40 40 40 40 40 40 40 40 40 40 40 40 40 40 40 40 40 40 40 40 37 37 37 37 37 37 37 37 37 37 37 37 37 37 37 
37 37 37 38 38 38 37 37 37 37 37 37 37 37 37 37 37 37 37 37 37 37 37 37 37 37 37 37 37 37 37 37 37 37 37 37 37 37 37 37 37 37 37 37 37 37 37 37 37 37 37 37 37 37 37 37 37 37 37 37 
37 37 37 37 37 37 37 37 37 37 37 37 37 37 37 37 37 37 37 37 37 37 37 37 37 37 37 37 37 37 37 37 37 37 37 37 37 37 37 37 37 37 37 37 37 37 37 37 37 37 37 37 37 37 37 37 37 37 37 37 
37 37 37 37 37 37 37 37 38 38 40 37 37 37 37 37 37 37 37 37 37 37 37 37 37 37 37 37 37 37 37 37 37 37 37 37 40 40 40 40 40 38 38 38 40 40 40 38 38 38 38 38 38 38 38 38 37 37 37 37 
38 38 38 36 36 31 31 31 31 31 31 31 
>000893_0606_1060 length=262 uaccno=FG74DIE03BRIC2
37 37 37 37 31 31 31 37 37 37 37 37 37 37 37 37 37 37 40 40 40 40 40 40 40 40 40 40 40 40 40 40 40 40 40 40 40 40 40 40 40 40 40 40 40 37 37 37 37 37 37 37 37 37 37 37 37 37 37 37 
37 37 37 37 37 37 37 37 37 37 37 37 37 37 37 37 37 37 37 37 37 37 37 37 37 37 37 37 37 37 37 37 37 37 37 37 37 37 37 37 37 37 37 37 37 37 38 32 32 32 32 37 37 37 37 37 37 37 37 37 
37 37 37 37 37 37 37 37 37 37 37 37 37 37 37 37 37 37 37 37 37 37 37 37 37 37 37 37 37 37 37 37 37 37 37 37 37 37 37 37 37 38 34 29 29 29 26 26 38 37 37 37 37 37 37 37 37 37 37 37 
37 37 37 37 37 37 37 37 37 37 37 37 37 37 37 37 37 37 37 37 37 37 37 37 37 37 37 37 37 37 37 37 37 37 37 37 36 36 36 25 25 25 25 25 31 36 36 36 36 36 36 36 38 38 38 40 38 40 40 38 
38 38 38 38 38 30 31 32 31 31 32 31 31 30 21 21 21 30 30 23 23 22 
>000900_0584_3738 length=264 uaccno=FG74DIE03BPMWC
33 33 23 23 22 22 28 28 34 35 37 36 32 32 32 33 31 31 14 14 14 14 21 20 21 19 19 28 26 29 29 31 31 29 21 20 20 20 29 34 34 36 34 34 34 34 34 34 34 34 34 34 34 34 34 34 34 34 34 34 
34 34 34 34 28 28 28 34 34 34 34 34 34 34 34 34 34 34 34 34 32 23 23 23 34 34 34 34 34 34 34 34 34 34 34 34 34 34 34 34 34 32 32 31 32 32 34 31 31 31 28 22 15 15 28 31 34 34 33 33 
33 34 34 34 34 34 34 34 34 34 34 34 34 34 34 27 21 21 21 27 34 34 34 34 34 34 34 34 34 34 34 34 34 34 34 27 27 24 31 31 31 31 31 31 14 14 14 14 14 23 15 16 16 16 31 31 33 33 34 34 
34 34 34 27 27 27 34 34 34 34 34 34 34 34 34 34 34 34 30 30 30 34 30 26 26 25 25 25 25 33 33 37 25 19 19 19 17 27 31 31 25 25 25 24 24 11 17 17 24 27 24 24 24 21 21 24 24 24 17 17 
17 31 24 24 24 25 27 27 27 27 27 27 27 27 27 27 27 27 21 21 25 21 21 21 
>000901_0674_0336 length=249 uaccno=FG74DIE03BXGPU
37 37 37 37 37 37 37 37 37 37 37 37 37 37 37 37 37 37 40 40 40 40 40 40 40 40 40 40 40 40 40 40 40 40 40 40 40 40 40 40 40 40 40 40 40 37 37 37 37 37 37 37 37 37 37 37 37 37 37 37 
37 37 37 37 37 37 37 37 37 37 37 37 37 37 37 37 37 37 37 37 37 37 37 37 37 37 37 37 37 37 37 37 37 37 37 37 37 26 24 24 24 24 23 31 31 24 20 20 20 24 34 38 38 38 38 37 37 37 37 37 
37 37 37 37 37 37 37 37 37 37 37 37 37 31 31 31 31 38 37 37 37 37 37 37 37 37 37 37 37 37 37 37 37 37 37 37 37 37 37 37 37 37 37 37 37 37 37 37 37 37 37 37 37 37 37 37 37 37 37 37 
37 37 37 37 37 37 37 37 37 37 37 37 37 37 37 37 37 37 37 37 37 37 37 37 37 37 37 37 37 37 37 37 37 37 37 37 38 38 38 38 36 36 33 33 33 33 33 33 36 36 36 36 36 36 36 24 24 24 24 24 
27 36 36 38 36 31 31 31 31 
>000902_0615_1489 length=280 uaccno=FG74DIE03BSA4Z
37 37 37 37 37 37 37 37 37 37 37 37 37 37 37 37 37 37 40 40 40 40 40 40 40 40 40 40 40 40 40 40 40 40 40 40 40 40 40 40 40 40 40 40 40 37 37 37 37 37 37 37 37 37 37 37 37 37 37 37 
37 37 37 37 37 37 37 37 37 37 37 37 37 37 37 37 37 37 37 37 37 37 37 37 37 37 37 37 37 37 37 37 37 37 37 37 37 37 37 37 37 37 37 37 37 37 37 37 37 37 37 37 37 37 37 37 37 37 37 37 
37 37 37 37 37 37 37 37 37 37 37 37 37 37 37 37 37 37 37 37 37 37 37 37 37 37 37 37 37 37 37 37 37 37 37 37 37 33 33 33 38 37 37 37 37 37 37 37 37 37 37 38 38 38 37 37 37 37 37 37 
37 37 37 37 37 37 37 37 37 37 37 37 37 37 37 37 37 37 37 37 37 37 37 37 37 37 37 37 37 37 37 37 37 37 37 37 40 40 40 40 38 38 38 38 38 40 40 40 40 40 38 38 38 38 38 38 38 38 36 36 
36 36 36 36 36 31 31 31 31 31 31 31 31 31 32 32 32 32 32 32 32 32 32 32 32 32 32 32 31 30 30 28 28 28 31 31 32 32 31 31 
>000905_0731_1041 length=265 uaccno=FG74DIE03B2HER
37 37 37 37 37 37 37 37 37 37 37 37 37 37 37 37 37 37 40 40 40 40 40 40 40 40 40 40 40 40 40 40 40 40 40 40 40 40 40 40 40 40 40 40 40 37 37 37 37 37 37 37 37 37 37 37 37 37 37 37 
37 37 37 37 37 37 37 37 37 37 37 37 37 37 37 37 37 37 37 37 37 37 37 37 37 37 37 37 37 37 37 37 37 37 37 37 37 37 37 37 37 37 37 37 37 37 37 37 37 37 37 37 37 37 37 37 37 37 37 37 
37 37 37 37 37 37 37 37 37 37 37 37 40 40 40 37 37 37 37 37 37 37 37 37 37 37 37 37 37 37 37 37 38 38 38 38 38 37 37 37 37 37 38 38 38 31 31 31 37 37 37 37 37 37 37 37 37 37 37 37 
37 37 37 37 37 37 37 37 37 37 37 37 37 37 37 37 37 37 37 37 37 37 37 37 37 37 37 37 37 37 37 37 37 37 37 37 36 36 36 36 36 36 36 36 36 26 26 26 22 22 22 21 33 32 36 36 36 36 36 36 
36 36 36 36 36 31 28 28 25 25 25 28 31 31 28 28 28 28 31 31 31 28 19 19 18 
>000907_0707_1580 length=252 uaccno=FG74DIE03B0DY2
37 37 37 37 37 37 37 37 37 37 37 37 37 37 37 37 37 37 40 40 40 40 40 40 40 40 40 40 40 40 40 40 40 40 40 40 40 40 40 40 40 40 40 40 40 37 37 37 37 37 37 37 37 37 37 37 37 37 37 37 
37 37 37 37 37 37 37 37 37 37 37 37 37 37 37 37 37 37 37 37 37 37 37 37 37 37 37 37 37 37 37 37 37 37 37 37 37 37 37 37 37 37 37 37 37 37 37 37 37 37 37 37 37 37 37 37 37 37 37 37 
37 37 37 37 37 37 37 37 37 37 37 37 37 37 37 37 37 37 37 37 37 37 37 37 37 37 37 37 37 37 37 37 37 37 37 37 37 37 37 37 37 37 37 37 37 37 37 37 37 37 37 37 37 37 37 37 37 37 37 37 
37 37 37 37 37 37 37 37 37 37 37 37 37 37 37 37 37 37 37 37 37 37 37 37 37 37 37 37 37 37 37 37 37 37 37 37 40 40 40 40 40 40 40 40 38 38 38 38 38 38 38 38 38 38 40 40 40 40 40 40 
40 38 38 38 38 32 32 32 32 32 31 31 
>000908_0613_2160 length=261 uaccno=FG74DIE03BR5B2
37 37 37 37 37 37 37 37 37 37 37 37 37 37 37 37 37 37 40 40 40 40 40 40 40 40 40 40 40 40 40 40 40 40 40 40 40 40 40 40 40 40 40 40 40 37 37 37 37 37 37 37 37 37 37 37 37 37 37 37 
37 37 37 37 37 37 37 37 37 37 37 37 37 37 37 37 37 37 37 37 37 37 37 37 37 37 37 37 37 37 37 37 37 37 37 37 37 37 37 37 37 37 37 37 37 37 38 38 38 38 37 37 37 37 37 37 37 37 37 37 
37 37 37 37 37 37 37 37 37 37 37 37 37 37 37 37 37 37 37 37 37 37 37 37 37 37 37 37 37 37 37 37 37 34 34 34 37 37 37 37 37 37 37 37 37 37 37 37 37 37 37 37 37 37 37 37 37 37 37 37 
37 37 37 37 37 37 37 37 37 37 37 37 37 37 37 37 37 37 37 37 37 37 37 37 37 37 37 37 37 37 37 37 37 37 37 37 40 40 40 40 40 38 38 33 27 27 37 37 37 37 36 36 36 36 36 33 33 33 37 36 
33 33 33 36 38 31 31 31 31 32 31 30 22 20 20 20 25 31 31 30 28 
>000910_0588_2887 length=53 uaccno=FG74DIE03BPYVT
24 24 24 24 35 35 29 29 29 35 35 35 35 35 35 35 35 35 36 36 36 40 40 38 38 37 37 40 36 40 36 36 36 36 35 35 34 33 33 35 35 33 30 30 21 23 21 21 30 35 33 22 22 
>000911_0605_2331 length=280 uaccno=FG74DIE03BRF6L
37 37 37 37 37 37 37 37 37 37 37 37 37 37 37 37 37 37 40 40 40 40 40 40 40 40 40 40 40 40 40 38 38 38 40 40 40 40 40 40 40 40 40 40 40 37 37 37 37 37 37 37 37 37 37 37 37 37 37 37 
37 37 37 37 37 37 37 37 37 37 37 37 37 37 37 37 37 37 37 37 37 37 37 37 37 37 37 37 37 37 37 37 37 37 37 37 37 38 38 38 40 40 37 37 37 37 37 37 37 37 37 37 37 37 37 37 37 37 37 37 
37 37 37 37 37 37 37 37 37 37 37 37 37 37 37 37 37 37 37 37 37 37 37 37 37 37 37 37 37 37 37 37 37 37 37 37 37 37 37 37 37 37 37 37 38 38 38 38 38 24 24 24 24 24 34 38 37 37 37 37 
37 37 37 37 37 37 37 37 37 37 37 37 37 37 37 37 37 37 37 37 37 37 37 37 37 37 37 37 37 37 37 37 37 37 37 37 38 38 38 38 38 38 40 40 40 38 38 38 38 38 38 38 36 36 36 36 34 34 34 34 
28 28 24 32 32 28 28 31 31 31 32 32 31 31 31 31 31 31 32 32 31 31 31 32 32 32 32 31 31 31 32 32 31 30 30 30 31 31 26 25 
>000913_0653_1684 length=261 uaccno=FG74DIE03BVNDY
37 37 37 37 37 37 37 37 37 37 37 37 37 37 37 37 37 37 40 40 40 40 40 40 40 40 40 40 40 40 40 40 40 40 40 40 40 40 40 40 40 40 40 40 40 37 37 37 37 37 37 37 37 37 37 37 37 37 37 37 
37 37 37 37 37 37 37 37 37 37 37 37 37 37 37 37 37 37 37 37 37 37 37 37 37 37 37 37 37 37 37 37 37 37 37 37 37 37 37 37 37 37 37 37 37 37 37 37 37 37 37 37 37 37 37 37 37 37 37 37 
37 37 37 37 37 37 37 37 37 37 37 37 37 37 37 37 37 37 37 37 37 37 37 37 37 37 37 37 37 37 37 37 37 38 38 38 37 37 37 37 37 37 37 37 37 37 37 37 37 37 37 37 37 37 37 37 37 37 37 37 
37 37 37 37 37 37 37 37 37 37 37 37 37 37 37 37 37 37 37 37 37 37 37 37 37 37 37 37 37 37 37 37 37 37 37 37 38 38 38 38 38 38 38 38 38 38 38 38 38 38 38 38 38 38 38 38 38 38 38 38 
38 38 38 38 36 31 31 32 31 31 31 31 31 30 30 30 32 32 31 30 30 
>000914_0724_0998 length=252 uaccno=FG74DIE03B1U84
31 31 37 37 37 37 37 37 37 37 37 37 37 37 37 37 37 37 38 38 38 40 40 40 40 40 40 40 40 40 40 40 40 40 40 40 40 40 40 40 40 40 40 40 40 37 37 37 37 37 37 37 37 37 37 37 37 37 37 37 
37 37 37 34 34 34 37 37 37 37 37 37 37 37 37 37 37 37 37 37 37 37 37 37 37 37 37 37 37 37 37 37 37 37 37 37 37 37 37 37 37 37 37 37 37 37 37 37 37 37 40 38 38 37 37 37 37 37 37 37 
37 37 37 37 37 37 37 37 37 37 37 37 37 37 37 37 37 37 37 37 37 37 37 37 37 37 37 37 37 37 37 37 37 37 37 37 37 37 37 38 38 31 31 31 31 38 38 37 37 37 37 37 37 37 37 37 37 37 37 37 
37 37 37 37 37 37 37 37 37 37 37 37 37 37 37 37 37 38 38 38 37 37 37 37 37 37 37 37 37 37 37 38 38 38 37 37 38 37 33 32 31 31 36 36 36 32 32 32 32 32 32 0  32 33 36 36 36 37 37 38 
38 33 33 38 38 31 31 31 31 25 21 21 
>000917_0569_3588 length=251 uaccno=FG74DIE03BOBDI
37 37 37 37 37 37 37 37 37 37 37 37 37 37 37 37 37 37 40 40 40 40 40 40 40 40 40 40 40 40 40 40 40 40 40 40 40 40 40 40 40 40 40 40 40 37 37 37 37 37 37 37 37 37 37 37 37 37 37 37 
37 37 37 37 37 37 37 37 37 37 37 37 37 37 37 37 37 37 37 37 37 37 37 37 37 37 37 37 37 37 37 37 37 37 37 37 37 37 37 37 40 40 38 38 37 37 37 37 37 37 37 37 37 37 37 37 37 37 37 37 
37 37 37 37 37 37 37 37 37 37 37 37 37 37 37 37 37 37 37 37 37 37 37 37 37 37 37 37 37 37 37 37 37 38 38 38 37 37 37 37 37 37 37 37 37 37 37 38 38 38 38 37 37 37 37 37 37 37 37 37 
37 37 37 37 37 37 37 37 37 37 37 37 37 37 37 37 37 37 37 37 37 37 37 37 37 37 37 37 37 37 37 37 37 37 37 37 38 38 38 40 40 40 38 38 38 38 36 37 37 36 36 36 36 33 33 33 33 33 31 31 
31 36 36 36 36 31 31 31 31 25 25 
>000918_0638_1093 length=273 uaccno=FG74DIE03BUBIV
37 37 37 37 37 37 37 37 37 37 37 37 37 37 37 37 37 37 40 40 40 40 40 40 40 40 40 40 40 40 40 40 40 40 40 40 40 40 40 40 40 40 40 40 40 37 37 37 37 37 37 37 37 37 37 37 37 37 37 37 
37 37 37 37 37 37 37 37 37 37 37 37 37 37 37 37 37 37 37 37 37 37 37 37 37 37 37 37 37 37 37 37 37 37 37 37 37 37 37 37 37 37 37 37 37 37 37 37 37 37 37 37 37 37 37 37 37 37 37 37 
37 37 37 37 37 37 37 37 37 37 37 37 37 37 37 37 37 37 37 37 37 37 37 37 37 37 37 37 37 37 37 37 37 34 34 34 34 38 38 37 37 37 37 37 37 37 37 37 37 37 37 37 37 37 37 37 37 37 37 37 
37 37 37 37 37 37 37 37 37 37 37 37 37 37 37 37 37 37 37 37 37 37 37 37 37 37 37 37 37 37 37 37 37 37 37 37 38 33 29 29 29 33 33 38 38 38 38 38 37 38 38 40 40 40 40 40 40 38 38 38 
40 40 40 40 40 32 31 30 30 30 31 31 32 32 31 31 31 32 32 32 31 23 23 22 22 30 31 31 31 31 31 22 22 
>000920_0718_1978 length=52 uaccno=FG74DIE03B1C1O
34 34 34 34 34 34 34 34 34 34 34 34 34 34 34 34 34 34 39 39 39 40 38 38 36 36 36 35 36 36 35 35 34 34 33 31 31 31 31 34 34 36 36 34 24 23 22 28 28 34 35 35 
>000921_0626_0660 length=261 uaccno=FG74DIE03BS89I
37 36 33 33 33 33 37 37 37 37 37 37 37 37 37 37 37 37 40 40 40 40 40 39 38 37 37 37 37 37 39 39 38 36 33 33 33 36 37 39 39 39 39 39 38 37 37 37 37 37 37 37 37 37 37 37 37 37 37 37 
37 37 37 37 37 37 37 37 37 37 37 37 37 37 37 37 37 37 37 37 33 33 33 37 37 37 37 37 37 37 37 37 37 37 37 37 37 37 37 37 38 38 38 37 37 37 37 37 37 37 37 37 37 37 37 37 37 37 37 37 
37 37 37 37 37 37 37 37 37 37 37 37 37 37 37 37 37 37 37 37 37 37 37 37 37 37 37 37 37 37 37 36 36 33 33 33 36 37 37 37 32 30 15 15 15 15 15 28 23 20 20 20 33 33 28 36 37 37 37 37 
37 37 37 37 37 37 37 37 37 37 37 37 37 37 37 37 37 37 37 37 37 37 37 36 36 36 36 37 37 37 37 36 36 36 37 37 36 26 19 19 19 19 19 26 18 26 32 36 36 36 36 36 36 36 37 36 36 36 36 36 
37 33 28 28 28 30 31 31 31 31 31 31 28 22 22 22 22 22 22 22 29 
>000922_0705_0427 length=252 uaccno=FG74DIE03BZ6RH
37 37 37 37 37 37 37 37 37 37 37 37 37 37 37 37 37 37 40 40 40 40 40 40 40 40 40 40 40 40 40 40 40 40 40 40 40 40 40 40 40 40 40 40 40 37 37 37 37 37 37 37 37 37 37 37 37 37 37 37 
37 37 37 37 37 37 37 37 37 37 37 37 37 37 37 37 37 37 37 37 37 37 37 37 37 37 37 37 37 37 37 37 37 37 37 37 37 37 37 37 37 37 37 37 37 37 37 37 37 37 37 37 37 37 37 37 37 37 37 37 
37 37 37 37 37 37 37 37 37 37 37 37 37 37 37 37 37 37 37 37 37 37 37 37 37 37 37 37 37 37 37 38 38 38 37 37 37 37 37 37 37 37 37 37 37 37 37 37 37 37 37 37 37 37 37 37 37 37 37 37 
37 37 37 37 37 37 37 37 37 37 37 37 37 37 37 37 37 37 37 37 37 37 37 37 37 37 37 37 37 37 37 37 37 37 37 37 38 38 38 38 38 40 40 40 40 40 40 40 40 40 38 38 38 40 40 40 40 40 40 40 
40 40 40 40 40 32 32 32 32 32 32 32 
>000926_0667_1979 length=69 uaccno=FG74DIE03BWVU1
32 32 32 32 32 32 32 32 32 32 32 32 32 32 32 32 32 32 40 40 40 40 40 40 40 40 40 40 40 40 40 33 33 33 40 40 40 40 40 40 40 40 40 40 40 32 29 29 29 32 32 32 32 32 32 32 32 32 32 32 
32 32 33 30 30 27 27 28 10 
>000927_0679_0371 length=248 uaccno=FG74DIE03BXWJP
37 37 37 37 37 37 37 37 37 37 37 37 37 37 37 37 37 37 40 40 40 40 40 40 40 40 40 40 40 40 40 40 40 40 40 40 40 40 40 40 40 40 40 40 40 37 37 37 37 37 37 37 37 37 37 37 37 37 37 37 
37 37 37 38 38 38 37 37 37 37 37 37 37 37 37 37 37 37 37 37 37 37 37 37 37 37 37 37 37 37 37 37 37 37 37 37 37 37 37 37 37 37 37 37 37 37 37 37 37 37 37 37 37 37 37 37 37 37 37 37 
37 37 37 37 37 37 37 38 38 38 37 38 33 33 34 37 37 37 37 37 37 37 37 37 37 37 37 37 37 37 38 30 30 30 31 33 38 37 37 37 37 37 37 37 37 37 37 37 37 37 37 37 37 37 37 37 37 37 37 37 
37 37 38 38 38 37 38 38 30 30 30 33 38 37 37 37 37 37 37 37 37 37 37 37 37 37 37 38 38 38 38 37 37 37 38 38 32 31 36 36 36 36 36 36 36 31 26 20 20 20 15 15 17 18 33 35 32 32 16 20 
22 22 31 31 33 31 31 31 
>000928_0602_1862 length=281 uaccno=FG74DIE03BQ6B8
37 37 37 37 37 37 37 37 37 37 37 37 37 37 37 37 37 37 40 40 40 40 40 40 40 40 40 40 40 40 40 40 40 40 40 40 40 40 40 40 40 40 40 40 40 37 37 37 37 37 37 37 37 37 37 37 37 37 37 37 
37 37 37 37 37 37 37 37 37 37 37 37 37 37 37 37 37 37 37 37 37 37 37 37 37 37 37 37 37 37 37 37 37 37 37 37 37 37 37 37 37 37 37 37 37 37 38 38 38 38 37 37 37 37 37 37 37 37 37 37 
37 37 37 37 37 37 37 37 37 37 37 37 37 37 37 37 37 37 37 37 37 37 37 37 37 37 37 37 37 37 37 37 37 37 37 37 36 28 28 28 36 37 37 37 37 37 37 37 37 33 33 28 26 26 36 36 36 36 33 33 
33 36 37 37 37 37 37 37 37 37 37 36 36 36 37 37 37 37 37 37 37 37 37 37 37 37 37 36 33 33 33 36 37 36 32 32 30 26 16 17 16 16 16 16 16 30 30 32 33 30 30 31 31 31 32 32 33 19 19 19 
19 19 26 18 26 22 22 22 27 30 28 22 22 16 16 18 19 28 28 31 31 30 30 30 30 31 31 31 31 28 22 22 22 22 22 22 25 25 25 22 22 
>000929_0648_3709 length=117 uaccno=FG74DIE03BU85B
32 32 32 32 32 32 32 32 32 32 32 32 32 32 32 32 32 32 20 20 20 31 27 25 23 23 22 22 24 24 28 24 24 24 24 25 23 25 23 27 30 30 28 32 32 31 31 31 31 25 25 25 30 30 30 30 30 30 24 24 
23 30 32 24 24 24 32 32 32 32 32 32 32 32 32 32 32 32 32 32 32 32 28 28 28 30 30 30 30 30 30 30 27 27 23 23 23 28 30 28 21 21 21 25 25 21 15 13 13 13 11 11 13 13 13 13 13 
>000934_0665_1742 length=261 uaccno=FG74DIE03BWPCW
37 37 37 37 37 37 37 37 37 37 37 37 37 37 37 37 37 37 40 40 40 40 40 40 40 40 40 40 40 40 40 40 40 40 40 40 40 40 40 40 40 40 40 40 40 37 37 37 37 37 37 37 37 37 37 37 37 37 37 37 
37 37 37 37 37 37 37 37 37 37 37 37 37 37 37 37 37 37 37 37 37 37 37 37 37 37 37 37 37 37 37 37 37 37 37 37 37 37 37 37 37 37 37 37 37 37 37 37 37 37 37 37 37 37 37 37 37 37 37 37 
37 37 37 37 37 37 37 37 37 37 37 37 37 37 37 37 37 37 37 37 37 37 37 37 37 37 37 37 37 37 37 37 37 37 37 37 37 37 37 37 37 37 37 37 37 37 37 37 37 34 34 34 37 37 37 37 37 37 37 37 
37 37 37 37 37 37 37 37 37 37 37 37 37 37 37 37 37 37 37 37 37 37 37 37 37 37 37 37 37 37 37 37 37 37 37 37 40 40 40 40 40 40 40 40 40 40 40 40 40 40 38 38 38 38 38 38 38 38 29 29 
29 38 38 38 38 32 32 32 32 32 32 32 32 32 32 32 32 32 32 32 32 
>000935_0605_2545 length=261 uaccno=FG74DIE03BRGCJ
37 37 37 37 37 37 37 37 37 37 37 37 37 37 37 37 37 37 40 40 40 40 40 40 40 40 40 40 40 40 40 40 40 40 40 40 40 40 40 40 40 40 40 40 40 37 37 37 37 37 37 37 37 37 37 37 37 37 37 37 
37 37 37 37 37 37 37 37 37 37 37 37 37 37 37 37 37 37 37 37 37 37 37 37 37 37 37 37 37 37 37 37 37 37 37 37 37 37 37 37 37 37 37 37 37 37 37 37 37 37 37 37 37 37 37 37 37 37 37 37 
37 37 37 37 37 37 37 37 37 37 37 37 37 37 37 37 37 37 37 37 37 37 37 37 37 37 37 37 37 37 37 37 37 37 37 37 37 37 37 37 37 37 33 33 33 33 33 37 37 37 37 37 37 37 37 37 37 37 37 37 
37 37 37 37 37 37 37 37 37 37 37 37 37 37 37 37 37 37 37 37 37 37 37 37 37 37 37 37 37 37 37 37 37 37 37 37 31 31 24 24 24 24 24 31 36 36 36 36 36 36 36 37 38 38 38 38 38 38 29 29 
29 38 38 38 38 31 31 31 31 32 31 31 32 31 31 31 32 31 23 23 22 
>000937_0705_0917 length=248 uaccno=FG74DIE03BZ643
37 37 37 37 37 37 37 37 37 37 37 37 37 37 37 37 37 37 40 40 40 40 40 40 40 40 40 40 40 40 40 40 40 40 40 40 40 40 40 40 40 40 40 40 40 37 37 37 37 37 37 37 37 37 37 37 37 37 37 37 
37 37 37 37 37 37 37 37 37 37 37 37 37 37 37 37 37 37 37 37 37 37 37 37 37 37 37 37 37 37 37 37 37 37 37 37 37 37 37 37 37 37 37 37 37 37 37 37 37 37 37 37 37 37 37 37 37 37 37 37 
37 37 37 37 37 37 37 37 37 37 37 37 37 37 37 37 37 37 37 37 37 37 37 37 37 37 37 37 37 37 37 37 37 37 37 38 38 38 37 37 37 37 37 37 37 37 37 37 37 37 37 37 37 37 37 37 37 37 37 37 
37 37 37 37 37 37 37 37 37 37 37 37 37 37 37 37 37 37 37 37 37 37 37 37 37 37 37 37 37 37 37 37 37 37 37 37 40 40 40 40 40 40 40 40 40 40 40 38 38 38 38 38 38 38 38 38 40 40 40 40 
40 38 38 38 38 31 31 31 
>000942_0675_0885 length=51 uaccno=FG74DIE03BXKAV
37 37 37 37 37 37 38 38 38 37 37 37 37 37 37 37 37 37 38 38 38 40 40 40 40 40 40 40 40 40 40 40 40 40 40 40 40 40 40 40 40 40 40 40 40 37 37 37 37 37 37 
>000943_0701_3469 length=84 uaccno=FG74DIE03BZWGV
21 21 30 30 21 21 21 21 37 37 37 34 34 34 31 31 27 27 26 26 28 31 32 31 31 34 30 32 32 31 34 34 31 31 31 31 31 32 34 32 28 28 28 27 27 32 32 34 34 32 32 31 27 27 27 31 34 34 31 20 
20 20 20 27 34 34 34 34 32 32 32 32 34 34 34 34 34 34 34 34 34 34 32 32 
>000944_0615_1271 length=260 uaccno=FG74DIE03BSAYX
37 37 37 37 37 37 37 37 37 37 37 37 37 37 37 37 37 37 40 40 40 40 40 40 40 40 40 40 40 40 40 40 40 40 40 40 40 40 40 40 40 40 40 40 40 37 37 37 37 37 37 37 37 37 37 37 37 37 37 37 
37 37 37 37 37 37 37 37 37 37 37 37 37 37 37 37 37 37 37 37 37 37 37 37 37 37 37 37 37 37 37 37 37 37 37 37 37 37 37 40 40 38 40 37 37 37 37 37 37 37 37 37 37 37 37 37 37 37 37 37 
37 37 37 37 37 37 37 37 37 37 37 37 37 37 37 37 37 37 37 37 37 37 37 37 37 37 37 37 37 37 37 37 34 34 34 37 37 37 37 37 37 37 37 37 37 37 37 37 37 37 37 37 37 37 37 37 37 37 37 37 
37 37 37 37 37 37 37 37 37 37 37 37 37 37 37 37 37 37 37 37 37 37 37 37 37 37 37 37 37 37 37 37 37 37 37 37 40 40 40 40 38 38 38 38 38 38 38 38 38 38 38 38 38 38 38 37 37 29 29 29 
37 37 36 36 36 31 31 31 32 31 31 32 25 25 25 28 31 26 26 25 
>000946_0607_0939 length=247 uaccno=FG74DIE03BRLFH
37 37 37 37 37 37 37 37 37 37 37 37 37 37 37 37 37 37 40 40 40 40 40 40 40 40 40 40 40 40 40 35 35 35 35 40 40 40 40 40 40 40 40 40 40 37 37 37 37 37 37 37 37 37 37 37 37 37 37 37 
37 37 37 37 37 37 37 37 37 37 37 37 37 37 37 37 37 37 37 37 37 37 37 37 37 37 37 37 37 37 37 37 37 37 37 37 37 37 37 37 37 37 37 37 37 37 37 37 37 37 37 37 37 37 37 37 37 37 37 37 
37 37 37 37 37 37 37 37 37 37 37 37 37 37 37 37 37 37 37 37 37 37 37 37 37 37 37 37 37 37 37 37 37 37 37 37 37 37 37 37 37 37 37 37 37 37 37 37 37 37 37 37 37 37 37 37 37 37 37 37 
37 37 37 37 37 37 37 38 38 38 37 37 37 37 37 37 37 37 37 37 37 37 37 37 37 37 37 37 37 37 37 37 37 37 37 37 40 40 40 40 40 40 40 40 40 40 29 29 29 29 29 38 38 38 40 38 38 38 40 40 
38 38 38 38 38 32 31 
>000947_0632_3647 length=245 uaccno=FG74DIE03BTUI5
37 40 40 38 38 37 37 37 37 37 37 37 37 37 37 37 37 37 40 40 40 40 40 40 40 40 40 40 40 40 40 40 40 40 40 40 40 40 40 40 40 40 40 40 40 37 37 37 37 37 37 37 37 37 37 37 37 37 37 37 
37 37 37 37 37 37 37 37 37 37 37 37 37 37 37 37 37 37 37 37 37 37 37 37 37 37 37 37 37 37 37 37 37 37 37 37 37 37 37 37 37 37 37 37 37 37 37 37 37 37 37 37 37 37 37 37 37 37 37 37 
37 37 37 37 37 37 37 37 37 37 37 37 37 37 37 37 37 37 37 37 37 37 37 37 37 37 37 37 37 37 37 37 37 37 37 37 37 37 37 37 37 37 38 38 38 38 37 37 37 37 37 37 37 37 37 37 37 37 37 37 
37 37 37 37 37 37 37 37 37 37 37 37 37 37 37 37 37 37 37 37 37 37 37 37 37 37 37 37 37 37 37 37 37 37 37 37 37 36 36 36 36 36 36 36 24 22 22 22 22 22 27 36 36 32 32 32 32 32 32 35 
16 16 16 16 17 
>000955_0612_1095 length=251 uaccno=FG74DIE03BR1CP
37 37 37 37 37 37 37 37 37 37 37 37 37 37 37 37 37 37 40 40 40 40 40 40 40 40 40 40 40 40 40 40 40 40 40 40 40 40 40 40 40 40 40 40 40 37 37 37 37 37 37 37 37 37 37 37 37 37 37 37 
37 37 37 37 37 37 37 37 37 37 37 37 37 37 37 37 37 37 37 37 37 37 37 37 37 37 37 37 37 37 37 37 37 37 37 37 37 37 37 37 37 37 37 37 37 37 37 37 37 37 37 37 37 37 37 37 37 37 37 37 
37 37 37 37 37 37 37 37 37 37 37 37 37 37 37 37 37 37 37 37 37 37 37 37 37 37 37 37 37 37 37 37 37 38 38 38 37 37 37 37 37 38 29 29 30 30 30 38 38 37 37 37 37 37 37 37 37 37 37 37 
37 37 37 37 37 37 37 37 37 37 37 37 37 37 37 37 37 37 37 37 37 37 37 37 37 37 37 37 37 37 37 40 38 38 37 37 40 40 40 40 40 40 38 38 38 38 40 40 40 40 40 40 40 40 40 40 40 40 38 38 
38 40 38 38 38 31 32 32 32 31 31 
>000956_0656_1299 length=53 uaccno=FG74DIE03BVWKL
23 23 23 23 26 26 26 26 26 36 36 36 36 36 36 36 36 36 40 40 40 40 40 40 40 38 38 38 38 38 38 38 36 36 36 36 36 36 36 38 36 38 38 38 38 36 36 36 36 36 36 36 36 
>000962_0724_0430 length=252 uaccno=FG74DIE03B1UTC
40 40 40 37 37 37 37 37 37 37 37 37 37 37 37 37 37 37 40 40 40 40 40 40 40 40 40 40 40 40 40 36 36 36 40 40 40 40 40 40 40 40 40 40 40 37 37 37 37 37 37 37 37 37 37 37 37 37 37 37 
37 37 37 37 37 37 37 37 37 37 37 37 37 37 37 37 37 37 37 37 37 37 37 37 37 37 37 37 37 37 38 38 38 38 37 37 37 37 38 38 38 38 38 37 37 37 37 37 37 37 37 37 37 37 37 37 37 37 37 37 
37 37 37 37 37 37 37 37 37 37 37 37 37 37 37 37 37 37 37 37 37 37 37 37 37 37 37 37 37 37 37 37 37 37 37 37 37 37 37 37 37 37 37 37 37 37 37 37 37 37 37 37 37 37 37 37 37 37 37 37 
37 37 37 37 37 37 37 37 37 37 37 37 37 37 37 37 37 37 37 37 37 37 37 37 37 37 37 37 37 37 37 37 37 37 37 37 38 36 32 31 31 31 36 36 36 28 28 28 28 28 28 36 36 36 36 36 36 36 36 36 
36 36 36 36 36 31 31 31 31 25 22 22 
>000963_0661_0293 length=261 uaccno=FG74DIE03BWBLJ
37 37 37 37 37 37 37 37 37 37 37 37 37 37 37 37 37 37 40 40 40 40 40 40 40 40 40 40 40 40 40 40 40 40 40 40 40 40 40 40 40 40 40 40 40 37 37 37 37 37 37 37 37 37 37 37 37 37 37 37 
37 37 37 37 37 37 37 37 37 37 37 37 37 37 37 37 37 37 37 37 37 37 37 37 37 37 37 37 37 37 37 37 37 37 37 37 37 37 37 37 37 37 37 37 37 37 37 37 37 37 37 37 37 37 37 37 37 37 37 37 
37 37 37 37 37 37 37 37 37 37 37 37 37 37 37 37 37 37 37 37 37 37 37 37 37 37 37 37 37 37 37 37 37 37 37 37 37 37 37 37 37 37 37 37 37 37 37 37 37 37 37 37 37 37 37 37 37 37 37 37 
37 37 37 37 37 37 37 37 37 37 37 37 37 37 37 37 37 37 37 37 37 37 37 37 37 37 37 37 37 37 37 37 37 37 37 37 40 40 40 40 40 38 38 38 38 38 40 40 38 38 38 38 38 38 38 40 38 38 29 29 
29 38 40 40 40 32 32 32 32 32 32 32 32 32 32 32 32 32 26 26 25 
>000964_0606_2245 length=252 uaccno=FG74DIE03BRI9Z
37 37 37 37 37 37 37 37 37 37 37 37 37 37 37 37 37 37 40 40 40 40 40 40 40 40 40 40 40 40 40 40 40 40 40 40 40 40 40 40 40 40 40 40 40 37 37 37 37 37 37 37 37 37 37 37 37 37 37 37 
37 37 37 37 37 37 37 37 37 37 37 37 37 37 37 37 37 37 37 37 37 37 37 37 37 37 37 37 37 37 37 37 37 37 37 37 37 37 37 37 37 37 37 37 37 37 37 37 37 37 37 37 37 37 37 37 37 37 37 37 
37 37 37 37 37 37 37 37 37 37 37 37 37 37 37 37 37 37 37 37 37 37 37 37 37 37 37 37 37 37 37 37 37 37 37 37 37 37 37 37 37 37 37 37 37 37 37 37 37 37 37 37 37 37 37 37 37 37 37 37 
37 37 37 37 37 37 37 37 37 37 37 37 37 37 37 37 37 37 37 37 37 37 37 37 37 37 37 37 37 37 37 37 37 37 37 37 37 37 36 36 36 36 36 36 36 36 33 24 24 24 24 24 31 33 36 36 36 36 36 36 
36 36 36 33 33 25 25 31 31 31 31 31 
>000967_0602_1333 length=248 uaccno=FG74DIE03BQ5XJ
37 37 37 37 37 37 37 37 37 37 37 37 37 37 37 37 37 37 40 40 40 40 40 40 40 40 40 40 40 40 40 40 40 40 40 40 40 40 40 40 40 40 40 40 40 37 37 37 37 37 37 37 37 37 37 37 37 37 37 37 
37 37 37 37 37 37 37 37 37 37 37 37 37 37 37 37 37 37 37 37 37 37 37 37 37 37 37 37 37 37 37 37 37 37 37 37 37 37 37 37 37 37 37 37 37 37 37 37 37 37 37 37 37 37 37 37 37 37 37 37 
37 37 37 37 37 37 37 37 37 37 37 37 37 37 37 37 37 37 37 37 37 37 37 37 37 37 37 37 37 37 37 37 37 37 40 34 34 34 37 37 37 37 37 37 37 37 37 37 37 37 37 37 37 37 37 37 37 37 37 37 
37 37 37 37 37 37 37 37 37 37 37 37 37 37 37 37 37 37 37 37 37 37 37 37 37 37 37 37 37 37 37 37 37 37 37 37 40 40 40 40 38 38 38 38 40 40 40 40 40 40 38 38 38 38 38 38 40 40 40 40 
40 38 38 38 38 32 32 32 
>000969_0664_1279 length=264 uaccno=FG74DIE03BWLT9
37 37 37 37 37 37 37 37 37 37 37 37 37 37 37 37 37 37 40 40 40 40 40 40 40 40 40 40 40 40 40 40 40 40 40 40 40 40 40 40 40 40 40 40 40 37 37 37 37 37 37 37 37 37 37 37 37 37 37 37 
37 37 37 37 37 37 37 37 37 37 37 37 37 37 37 37 37 37 37 37 37 37 37 37 37 37 37 37 37 37 37 37 37 37 37 37 37 37 37 37 37 37 37 37 37 37 38 38 38 38 37 37 37 37 37 37 37 37 37 37 
37 37 37 37 37 37 37 37 37 37 37 37 37 37 37 37 37 37 37 37 37 37 37 37 37 37 37 37 37 37 37 37 37 37 37 37 37 37 37 37 37 38 31 31 31 31 31 37 37 37 37 37 37 37 37 37 37 37 37 37 
37 37 37 37 37 37 37 37 37 37 37 37 37 37 37 37 37 37 37 37 37 37 37 37 37 37 37 37 37 37 37 37 37 37 37 37 38 38 40 40 40 40 40 40 40 40 40 40 40 38 38 37 37 38 36 33 33 33 29 29 
29 36 36 36 37 31 31 32 31 32 31 32 32 32 32 32 32 32 32 31 31 31 31 31 
>000970_0664_0981 length=248 uaccno=FG74DIE03BWLLZ
37 37 37 37 37 37 37 37 37 37 37 37 37 37 37 37 38 34 30 30 30 36 38 39 37 37 37 40 39 39 40 40 40 40 40 40 40 40 40 40 40 40 40 40 40 37 34 34 34 40 37 37 37 37 37 37 37 37 37 37 
37 37 37 37 37 37 37 37 37 37 37 37 37 37 37 37 37 37 37 37 37 37 37 37 37 37 37 37 37 37 37 37 37 37 37 37 37 37 37 37 37 37 37 37 37 37 37 37 37 37 37 37 37 37 37 37 37 37 37 37 
37 37 37 37 37 37 37 37 37 37 37 37 37 37 37 37 37 37 37 37 37 37 37 37 37 37 37 37 37 37 37 37 37 37 37 37 37 37 37 37 37 37 37 37 37 37 37 37 37 37 37 37 37 37 37 37 37 37 37 37 
37 37 37 37 37 37 37 37 37 37 37 37 37 37 37 37 37 37 37 37 37 37 37 37 37 37 37 37 37 37 37 37 37 37 37 37 38 38 38 38 38 38 38 38 40 40 40 40 40 40 40 38 38 38 40 38 38 38 38 38 
40 40 40 40 40 32 32 31 
>000971_0726_1146 length=248 uaccno=FG74DIE03B11OS
37 37 37 37 37 37 37 37 37 37 37 37 37 37 37 37 37 37 40 40 40 40 40 40 40 40 40 40 40 40 40 40 40 40 40 40 40 40 40 40 40 40 40 40 40 37 37 37 37 37 37 37 37 37 37 37 37 37 37 37 
37 37 37 37 37 37 37 37 37 37 37 37 37 37 37 37 37 37 37 37 37 37 37 37 37 37 37 37 37 37 37 37 37 37 37 37 37 37 40 38 40 40 37 37 37 37 37 37 37 37 37 37 37 37 37 37 37 37 37 37 
37 37 37 37 37 37 37 37 37 37 37 37 37 37 37 37 37 37 37 37 37 37 37 37 37 37 37 37 37 37 38 38 38 37 37 31 30 30 37 37 37 37 37 34 34 34 37 37 37 37 37 37 37 37 37 37 37 37 37 37 
37 37 37 37 37 37 37 34 34 34 37 37 37 37 37 37 37 37 37 38 38 40 37 37 37 37 37 37 37 37 37 37 37 37 38 38 38 38 38 38 38 38 38 38 38 38 38 38 40 40 38 38 38 38 38 38 38 38 38 38 
38 33 38 38 38 28 28 28 
>000972_0651_1859 length=252 uaccno=FG74DIE03BVG69
37 37 37 37 37 37 37 37 37 37 37 37 37 37 37 37 37 37 40 40 40 40 40 40 40 40 40 40 40 40 40 40 40 40 40 40 40 40 40 40 40 40 40 40 40 37 37 37 37 37 37 37 37 37 37 37 37 37 37 37 
37 37 37 37 37 37 37 37 37 37 37 37 37 37 37 37 37 37 37 37 37 37 37 37 37 37 37 37 37 37 37 37 37 37 37 37 37 37 37 37 40 40 38 37 37 37 37 37 37 37 37 37 37 37 37 37 37 37 37 37 
37 37 37 37 37 37 37 37 37 37 37 37 37 37 37 37 37 37 37 37 37 37 37 37 37 37 37 37 37 37 37 37 37 37 37 37 37 37 37 37 37 37 37 37 37 37 37 37 37 37 37 37 37 37 37 37 37 37 37 37 
37 37 37 37 37 37 37 37 37 37 37 37 37 37 37 37 37 37 37 37 37 37 37 37 37 37 37 37 37 37 37 37 37 37 37 37 38 38 38 38 38 36 36 36 36 36 36 36 34 33 33 27 33 32 36 36 36 36 36 36 
36 36 36 36 36 31 31 31 31 25 22 22 
>000973_0638_3388 length=60 uaccno=FG74DIE03BUDAM
27 27 27 27 34 34 26 26 26 34 34 34 34 34 34 34 34 34 40 40 38 37 36 36 35 34 31 30 28 27 20 20 20 20 27 31 32 28 28 27 28 34 34 34 34 27 27 27 30 34 34 34 34 34 32 32 32 32 27 27 
>000975_0625_2515 length=272 uaccno=FG74DIE03BS7I9
35 35 35 35 35 35 35 35 35 35 35 35 35 35 35 35 35 35 40 40 40 40 40 40 40 40 40 40 40 40 40 40 40 40 40 40 40 40 40 40 40 40 40 40 40 35 35 35 35 35 35 35 35 35 35 35 35 35 35 35 
35 35 35 35 35 35 35 35 35 35 35 35 35 35 35 35 35 35 35 35 35 35 35 35 35 35 35 35 35 35 35 35 35 35 35 35 35 35 35 35 35 35 35 35 35 35 35 35 35 35 35 35 35 35 35 35 35 35 35 35 
35 35 35 35 35 35 35 35 35 35 35 31 31 26 26 26 26 26 33 35 35 35 35 33 33 33 35 33 33 33 33 35 35 35 35 33 21 20 20 30 21 20 18 25 25 32 32 32 25 19 19 19 17 17 17 19 18 19 19 31 
31 33 35 35 35 35 35 35 35 35 35 35 35 35 29 29 29 35 29 29 29 29 29 33 33 29 29 29 35 35 35 35 33 29 29 29 30 30 32 32 31 25 23 23 23 23 23 23 23 15 15 14 14 23 23 28 28 23 15 15 
15 15 25 18 18 21 23 23 23 23 28 22 22 16 16 16 22 22 25 25 25 22 23 25 24 22 21 13 13 14 13 13 
>000978_0602_1816 length=248 uaccno=FG74DIE03BQ6AY
37 37 37 37 37 37 37 37 37 37 37 37 37 37 37 37 37 37 40 40 40 40 40 40 40 40 40 40 40 40 40 40 40 40 40 40 40 40 40 40 40 40 40 40 40 37 37 37 37 37 37 37 37 37 37 37 37 37 37 37 
37 37 37 37 37 37 37 37 37 37 37 37 37 37 37 37 37 37 37 37 37 37 37 37 37 37 37 37 37 37 37 37 37 37 37 37 37 37 37 37 37 37 37 37 37 37 37 37 37 37 37 37 37 37 37 37 37 37 37 37 
37 37 37 37 37 37 37 37 37 37 37 37 37 37 37 37 37 37 37 37 37 37 37 37 37 37 37 37 37 37 37 37 37 37 37 37 37 37 37 37 37 37 37 37 37 37 37 37 37 37 37 37 37 37 37 37 37 37 37 37 
37 37 37 37 37 37 37 37 37 37 37 37 37 37 37 37 37 37 37 37 37 37 37 37 37 37 37 37 37 37 37 37 37 37 37 37 40 40 40 40 40 40 40 40 40 40 40 40 40 40 38 38 38 38 40 38 38 38 38 38 
38 36 36 36 36 31 31 28 
>000979_0729_0969 length=51 uaccno=FG74DIE03B2A07
37 37 37 37 37 37 34 34 33 37 37 37 37 37 37 37 37 37 38 38 38 40 40 40 40 40 40 40 40 40 40 40 40 40 40 40 40 40 40 40 40 40 40 40 40 37 37 37 37 37 37 
>000981_0613_1783 length=257 uaccno=FG74DIE03BR41L
37 37 37 37 37 37 37 37 37 37 37 37 37 37 37 37 37 37 38 38 38 40 40 40 40 40 40 40 40 40 40 40 40 40 40 40 40 40 40 40 40 40 40 40 40 37 37 37 37 37 37 37 37 37 37 37 37 37 37 37 
37 37 37 37 37 37 37 37 37 37 37 37 37 37 37 37 37 37 37 37 37 37 37 37 37 37 37 37 37 37 37 37 37 37 37 37 37 37 37 38 38 38 38 38 37 37 37 37 37 37 37 37 37 37 37 37 37 37 37 37 
37 37 37 37 37 37 37 37 37 37 37 37 37 37 37 37 37 37 37 37 37 37 37 37 37 37 37 37 37 37 37 37 37 38 38 38 37 37 37 37 37 37 37 37 37 37 40 38 38 37 37 37 37 37 37 37 37 37 37 37 
37 37 37 37 37 37 37 37 37 37 37 37 37 37 37 37 37 37 37 37 37 37 37 37 37 37 37 37 37 37 37 38 38 38 37 37 36 36 28 28 28 28 28 33 36 36 38 38 38 38 37 38 38 38 38 40 40 40 40 40 
40 38 38 38 37 31 31 31 31 33 31 28 22 16 13 13 17 
>000983_0738_1122 length=252 uaccno=FG74DIE03B23LG
37 37 37 37 37 37 37 37 37 37 37 37 37 37 37 37 37 37 40 40 40 40 40 40 40 40 40 40 40 40 40 40 40 40 40 40 40 40 40 40 40 40 40 40 40 37 37 37 37 37 37 37 37 37 37 37 37 37 37 37 
37 37 37 37 37 37 37 37 37 37 37 37 37 37 37 37 37 37 37 37 37 37 37 37 37 37 37 37 37 37 37 37 37 37 37 37 37 37 37 37 37 37 37 37 37 37 37 37 37 37 37 37 37 37 37 37 37 37 37 37 
37 37 37 37 37 37 37 37 37 37 37 37 37 37 37 37 37 37 37 37 37 37 37 37 37 37 37 37 37 37 37 37 37 37 37 37 37 37 37 37 37 37 37 37 37 37 37 37 37 37 37 37 37 37 37 37 37 37 37 37 
37 37 37 37 37 37 37 37 37 37 37 37 37 37 37 37 37 37 37 37 37 37 37 37 37 37 37 37 37 37 37 37 37 37 37 37 40 40 40 40 40 40 40 40 38 38 38 33 33 33 33 33 38 38 38 38 38 38 38 40 
40 40 40 40 40 32 32 32 32 32 32 32 
>000984_0605_1384 length=53 uaccno=FG74DIE03BRFGA
35 35 35 35 35 35 35 35 35 35 35 35 35 35 35 35 35 35 40 40 40 40 40 40 37 37 37 37 40 35 36 27 27 26 26 35 35 35 35 35 35 35 35 35 35 35 35 35 35 33 33 33 35 
>000986_0602_1737 length=261 uaccno=FG74DIE03BQ58R
37 37 37 37 37 37 37 37 37 37 37 37 37 37 37 37 37 37 40 40 40 40 40 40 40 40 40 40 40 40 40 40 40 40 40 40 40 40 40 40 40 40 40 40 40 37 37 37 37 37 37 37 37 37 37 37 37 37 37 37 
37 37 37 37 37 37 37 37 37 37 37 37 37 37 37 37 37 37 37 37 37 37 37 37 37 37 37 37 37 37 37 37 37 37 37 37 37 37 37 37 37 37 37 37 38 34 32 32 32 30 38 37 37 37 37 37 37 37 37 37 
37 37 37 37 37 37 37 37 37 37 37 37 37 37 37 37 37 37 37 37 37 37 37 37 37 37 37 37 37 37 37 37 37 37 37 37 37 32 32 32 28 30 15 15 15 15 15 28 23 20 20 20 37 37 37 37 37 37 37 37 
37 37 37 37 37 37 37 37 37 37 37 37 37 37 37 37 37 37 37 37 37 37 37 37 37 37 37 37 37 37 37 38 38 38 37 37 36 36 33 33 33 33 33 33 36 36 37 37 37 37 38 40 40 40 40 40 40 40 40 40 
40 40 38 38 38 30 31 31 31 31 31 31 30 22 22 22 31 30 22 22 22 
>000987_0628_0494 length=248 uaccno=FG74DIE03BTFGG
37 37 37 37 37 37 37 37 37 37 37 37 37 37 37 37 37 37 38 38 38 40 40 40 40 40 40 40 40 40 40 40 40 40 40 40 40 40 40 40 40 40 40 40 40 37 37 37 37 37 37 37 37 37 37 37 37 37 37 37 
37 37 37 37 37 37 37 37 37 37 37 37 37 37 37 37 37 37 37 37 37 37 37 37 37 37 37 37 37 37 37 37 37 37 37 37 37 37 37 37 40 40 38 37 37 37 37 37 37 37 37 37 37 37 37 37 37 37 37 37 
37 37 37 37 37 37 37 37 37 37 37 37 37 37 37 37 37 37 37 37 37 37 37 37 37 37 37 37 37 37 37 37 37 37 37 37 37 37 37 37 37 37 37 37 37 37 37 37 37 37 37 37 37 37 37 37 37 37 37 37 
37 37 37 37 37 37 37 37 37 37 37 37 37 37 37 37 37 37 37 37 37 37 37 37 37 37 37 37 37 37 37 37 37 37 37 37 38 38 38 38 38 36 36 36 36 36 36 36 20 20 20 17 20 17 17 16 16 16 16 28 
32 28 28 16 16 17 17 17 
>000988_0588_2884 length=273 uaccno=FG74DIE03BPYVQ
37 37 37 37 37 37 37 37 37 37 37 37 37 37 37 37 37 37 40 40 40 40 40 40 40 40 40 40 40 40 40 40 40 40 40 40 40 40 40 40 40 40 40 40 40 37 37 37 37 37 37 37 37 37 37 37 37 37 37 37 
37 37 37 37 37 37 37 37 37 37 37 37 37 37 37 37 37 37 37 37 37 37 37 37 37 37 37 37 37 37 37 37 37 37 37 37 37 37 37 37 37 37 37 37 37 40 38 38 38 38 38 37 37 37 37 37 37 37 37 37 
37 37 37 37 37 37 37 37 37 37 37 37 37 37 37 37 37 37 37 37 37 37 37 37 37 37 37 37 37 37 37 37 37 29 26 26 26 38 38 37 37 34 24 24 24 24 38 37 37 33 34 34 37 37 37 37 37 37 37 37 
37 38 38 38 38 38 37 37 37 37 37 37 37 37 37 37 37 37 38 38 38 38 38 38 37 37 37 37 37 37 37 37 37 37 37 37 33 33 33 33 33 40 40 40 40 40 40 40 40 40 40 38 38 38 38 38 40 38 38 38 
36 36 36 36 36 31 31 31 31 31 31 31 31 31 31 31 31 31 31 31 25 18 18 18 16 16 22 32 32 30 24 24 24 
>000990_0679_1829 length=248 uaccno=FG74DIE03BXXN7
37 37 37 37 37 37 37 37 37 37 37 37 37 37 37 37 37 37 40 40 40 40 40 40 40 40 40 40 40 40 40 40 40 40 40 40 40 40 40 40 40 40 40 40 40 37 37 37 37 37 37 37 37 37 37 37 37 37 37 37 
37 37 37 37 37 37 37 37 37 37 37 37 37 37 37 37 37 37 37 37 37 37 37 37 37 37 37 37 37 37 37 37 37 37 37 37 37 37 37 37 37 37 37 37 37 37 37 37 37 37 37 37 37 37 37 37 37 37 37 37 
37 37 37 37 37 37 37 37 37 37 37 37 37 37 37 37 37 37 37 37 37 37 37 37 37 37 37 37 37 37 37 37 37 37 37 37 37 37 37 37 37 37 37 37 37 37 37 37 37 37 37 37 37 37 37 37 37 37 37 37 
37 37 37 37 37 37 37 37 37 37 37 37 37 37 37 37 37 37 37 37 37 37 37 37 37 37 37 37 37 37 37 37 37 37 37 37 40 40 40 40 38 38 38 38 38 38 38 29 29 29 29 29 38 36 36 38 38 38 37 38 
38 40 40 40 40 32 32 32 
>000994_0613_2528 length=232 uaccno=FG74DIE03BR5MA
34 34 34 34 34 34 34 34 34 34 34 34 34 34 34 34 34 34 40 40 40 40 40 40 40 40 40 40 40 40 40 40 40 40 40 40 40 40 40 40 40 40 40 40 40 34 34 34 34 34 34 34 34 34 34 34 34 34 34 34 
34 34 34 34 34 34 34 40 34 34 34 34 34 34 34 34 34 34 34 34 34 34 34 34 34 34 34 34 34 34 34 34 34 34 34 34 34 34 34 34 34 34 34 34 34 34 34 34 34 34 34 34 34 34 34 34 34 34 34 34 
34 34 34 34 34 34 34 34 34 34 34 34 34 34 34 34 34 34 34 34 34 34 34 34 34 34 34 34 34 34 34 34 34 34 34 34 34 34 34 34 34 34 34 34 34 34 34 34 34 34 34 34 34 34 34 34 34 34 34 34 
34 34 34 34 34 34 34 31 27 26 26 34 34 34 34 34 33 37 16 16 16 16 16 16 16 15 0  16 16 0  15 16 16 16 15 16 14 14 14 21 14 14 0  14 14 14 25 24 13 13 13 14 
>000996_0656_3675 length=186 uaccno=FG74DIE03BVYEL
32 32 32 32 32 32 32 32 32 32 32 32 32 32 32 32 32 32 40 40 40 40 40 40 40 40 40 40 40 40 40 40 40 40 40 40 40 40 40 40 40 40 40 40 40 32 32 32 32 32 32 32 32 32 32 32 32 32 32 32 
32 32 32 32 32 32 32 32 32 32 32 32 32 32 32 32 32 32 32 32 32 32 32 32 32 32 32 32 32 32 32 32 32 32 32 32 32 32 32 32 32 32 32 28 28 28 30 30 30 30 27 19 19 32 32 32 32 32 32 32 
32 32 32 32 32 32 32 32 32 32 32 32 32 32 32 32 32 32 32 32 32 32 32 32 32 32 32 32 32 32 32 32 32 32 32 32 30 31 31 30 30 26 17 17 17 17 17 26 13 26 25 25 27 27 26 30 30 29 27 27 
27 27 27 21 18 13 
>001000_0692_3681 length=248 uaccno=FG74DIE03BY36R
37 37 37 37 37 37 37 37 37 37 37 37 37 37 37 37 37 37 40 40 40 40 40 40 40 40 40 40 40 40 40 40 40 40 40 40 40 40 40 40 40 40 40 40 40 37 37 37 37 37 37 37 37 37 37 37 37 37 37 37 
37 37 37 37 37 37 37 37 37 37 37 37 37 37 37 37 37 37 37 37 37 37 37 37 37 37 37 37 37 37 37 37 37 37 37 37 37 37 37 37 37 37 37 37 37 37 37 37 37 37 37 37 37 37 37 37 37 37 37 37 
37 37 37 37 37 37 37 37 37 37 37 37 37 37 37 37 37 37 37 37 37 37 37 37 37 37 37 37 37 37 37 37 38 38 40 37 37 37 37 37 37 37 37 37 37 37 37 37 37 37 37 37 37 37 37 37 37 37 37 37 
37 37 37 37 37 37 37 37 37 37 37 37 37 37 37 37 37 37 37 37 37 37 37 37 37 37 37 37 37 37 37 37 37 37 37 37 38 38 36 36 36 38 36 36 36 32 26 20 20 20 20 20 20 18 36 36 36 36 31 31 
31 36 36 36 36 28 28 28 
>001507_0711_1686 length=276 uaccno=FG74DIE03B0QO4
37 37 37 37 37 37 37 37 37 37 37 37 37 37 37 37 37 37 38 38 38 40 40 40 40 40 40 40 40 40 40 40 40 40 40 40 40 40 40 40 40 40 40 40 40 37 37 37 37 37 37 37 37 37 37 37 37 37 37 37 
37 37 37 37 37 37 37 37 37 37 37 37 37 37 37 37 37 37 37 37 37 37 37 37 37 37 37 37 37 37 37 37 37 37 37 37 37 37 37 37 37 37 37 37 37 37 37 37 37 37 37 37 37 37 37 37 37 37 37 37 
37 37 37 37 37 37 37 37 37 37 37 37 37 37 37 37 37 37 37 37 37 37 37 37 37 37 37 37 37 37 37 37 37 37 34 34 34 34 37 37 37 37 37 37 37 37 37 37 37 37 37 37 37 37 37 37 37 37 37 37 
37 37 37 37 37 37 37 37 37 37 37 37 37 37 37 37 37 37 37 37 37 37 37 37 37 37 37 37 37 37 37 37 37 37 37 37 38 40 40 40 38 38 38 38 38 40 40 40 40 40 38 38 38 38 40 40 40 40 40 40 
40 40 40 40 40 32 32 32 32 32 32 32 32 32 32 30 30 30 32 31 30 26 26 25 30 31 31 31 32 31 31 31 25 25 21 20 
>001509_0607_0405 length=257 uaccno=FG74DIE03BRK0N
37 37 37 37 37 37 37 37 37 37 37 37 37 37 37 37 37 37 38 38 38 40 40 40 40 40 40 40 40 40 40 40 40 40 40 40 40 40 40 40 40 40 40 40 40 37 37 37 37 37 37 37 37 37 37 37 37 37 37 37 
37 37 37 37 37 37 37 37 37 37 37 37 37 37 37 37 37 37 37 37 37 37 37 37 37 37 37 37 37 37 37 37 37 37 37 37 37 37 37 37 37 37 37 37 37 40 34 34 34 34 37 37 37 37 37 37 37 37 37 37 
37 37 37 37 37 37 37 37 37 37 37 37 37 37 37 37 37 37 37 37 37 37 37 37 37 37 37 37 37 37 37 37 37 34 34 34 37 37 37 37 37 37 26 29 29 29 30 38 38 37 37 37 37 37 37 37 37 37 37 37 
37 37 37 37 37 37 37 37 37 37 37 37 37 37 37 37 37 37 37 37 37 38 38 40 38 38 38 37 37 37 37 37 37 37 37 37 36 36 29 29 29 29 29 33 36 36 38 38 37 38 38 40 38 38 38 38 40 40 40 40 
40 40 40 38 36 31 31 31 31 30 30 22 16 13 13 13 17 
>001511_0614_0908 length=62 uaccno=FG74DIE03BR7I2
34 34 37 37 37 37 37 37 37 37 37 37 37 37 37 37 37 37 38 38 38 40 40 40 40 40 40 40 40 40 40 40 40 40 40 40 40 40 40 40 40 40 40 40 40 37 37 37 37 37 37 37 37 37 37 37 37 37 37 37 
37 37 
>001514_0627_0455 length=82 uaccno=FG74DIE03BTB9L
23 17 17 17 16 17 17 17 25 29 33 33 33 33 31 32 32 32 25 25 25 36 32 37 32 32 32 32 37 37 37 32 32 32 40 40 40 40 40 40 40 40 40 40 40 32 32 32 32 32 32 32 32 32 32 32 32 32 32 32 
32 32 32 28 28 28 32 32 32 32 32 32 32 32 33 30 30 30 31 30 22 15 
>001515_0628_2085 length=264 uaccno=FG74DIE03BTGON
37 37 37 37 37 37 37 37 37 37 37 37 37 37 37 37 37 37 40 40 40 40 40 40 40 40 40 40 40 40 40 40 40 40 40 40 40 40 40 40 40 40 40 40 40 37 37 37 37 37 37 37 37 37 37 37 37 37 37 37 
37 37 37 37 37 37 37 37 37 37 37 37 37 37 37 37 37 37 37 37 37 37 37 37 37 37 37 37 37 37 37 37 37 37 37 37 37 37 37 37 37 37 37 37 37 37 37 37 37 37 37 37 37 37 37 37 37 37 37 37 
37 37 37 37 37 37 37 37 37 37 37 37 37 37 37 37 37 37 37 37 37 37 37 37 37 37 37 37 37 37 37 37 37 37 37 37 37 37 37 37 37 37 37 37 37 37 37 37 37 37 37 37 37 37 37 37 37 37 37 37 
37 37 37 37 37 37 37 37 37 37 37 37 37 37 37 37 37 37 37 37 37 37 37 37 37 37 37 37 37 37 37 37 37 37 37 37 36 36 33 33 33 33 33 36 36 36 38 38 38 38 36 36 36 36 36 33 33 33 29 29 
29 36 36 36 37 31 32 32 32 32 32 32 32 32 32 32 32 32 32 32 32 32 32 32 
>001517_0705_3187 length=59 uaccno=FG74DIE03BZ8V5
26 26 29 29 36 36 33 33 33 37 37 37 37 37 37 37 37 36 26 26 28 33 40 33 33 33 40 36 40 40 37 37 37 33 26 26 26 36 36 38 37 37 37 37 40 36 36 36 37 37 37 37 37 37 37 37 37 37 37 
>001518_0639_0515 length=257 uaccno=FG74DIE03BUD8L
37 37 37 37 37 37 37 37 37 37 37 37 37 37 37 37 37 37 40 40 40 40 40 40 40 40 40 40 40 40 40 40 40 40 40 40 40 40 40 40 40 40 40 40 40 37 37 37 37 37 37 37 37 37 37 37 37 37 37 37 
37 37 37 37 37 37 37 37 37 37 37 37 37 37 37 37 37 37 37 37 37 37 37 37 37 37 37 37 37 37 37 37 37 37 37 37 37 37 38 34 34 34 38 37 37 37 37 37 37 37 37 37 37 37 37 37 37 37 37 37 
37 37 37 37 37 37 37 37 37 37 37 37 37 37 37 37 37 37 37 37 37 37 37 37 37 37 37 37 37 37 37 37 31 31 31 38 37 37 37 37 37 37 37 37 37 37 37 38 38 38 37 37 37 37 37 37 37 37 37 37 
37 37 37 37 37 37 37 37 37 37 37 37 37 37 37 37 37 37 37 37 38 38 38 37 37 37 37 37 37 37 37 37 37 37 37 37 36 36 36 36 38 38 38 38 36 37 37 37 37 37 38 38 38 38 38 38 38 38 38 38 
38 38 36 36 36 33 33 31 33 27 17 17 13 13 13 13 17 
>001519_0716_1044 length=264 uaccno=FG74DIE03B05Z6
37 37 37 37 37 37 37 37 37 37 37 37 37 37 37 37 37 37 40 40 40 40 40 40 40 40 40 40 40 40 40 40 40 40 40 40 40 40 40 40 40 40 40 40 40 37 37 37 37 37 37 37 37 37 37 37 37 37 37 37 
37 37 37 37 37 37 37 37 37 37 37 37 37 37 37 37 37 37 37 37 37 37 37 37 37 37 37 37 37 37 37 37 37 37 37 37 37 37 37 37 38 40 38 37 37 37 37 37 37 37 37 37 37 37 37 37 37 37 37 37 
37 37 37 37 37 37 37 37 37 37 37 37 37 37 37 37 37 37 37 37 37 37 37 37 37 37 37 37 37 37 37 37 37 37 37 37 37 37 37 37 37 37 33 33 33 33 33 37 37 37 37 37 37 37 37 37 37 37 37 37 
37 37 37 37 37 37 37 37 37 37 37 37 37 37 37 37 37 37 37 37 37 37 37 37 37 37 37 37 37 37 37 37 37 37 37 37 40 40 40 40 40 38 38 38 38 38 38 38 40 40 40 40 40 40 40 40 40 40 38 38 
38 38 38 38 38 30 30 30 30 30 31 31 32 31 31 31 32 32 23 23 22 30 31 31 
>001523_0613_1435 length=80 uaccno=FG74DIE03BR4RX
32 32 32 32 32 32 32 32 32 32 32 32 32 32 32 32 32 32 40 40 40 40 40 37 32 32 32 32 37 34 32 21 21 21 25 25 32 32 30 30 32 30 30 30 21 21 21 21 21 31 32 32 32 32 32 32 32 32 32 32 
32 32 32 32 32 32 32 32 32 32 32 32 32 32 33 32 32 30 24 19 
>001524_0602_1256 length=56 uaccno=FG74DIE03BQ5VE
19 19 21 0  25 31 32 32 32 32 32 32 32 32 32 32 32 32 39 39 40 40 32 32 32 37 37 37 32 25 25 25 32 32 32 37 32 32 37 32 32 36 36 25 25 25 32 32 33 33 32 32 30 30 19 21 
>001525_0655_0665 length=270 uaccno=FG74DIE03BVSW7
37 40 40 38 38 37 37 37 37 37 37 37 37 37 37 37 37 37 40 40 40 40 40 40 40 40 40 40 40 40 40 38 38 38 40 40 40 40 40 40 40 40 40 40 40 37 37 37 37 37 37 37 37 37 37 37 37 37 37 37 
37 37 37 37 37 37 37 37 37 37 37 37 37 37 37 37 37 37 37 37 37 37 37 37 37 37 37 37 37 37 37 37 37 37 37 37 37 37 37 37 37 37 37 37 37 37 38 38 38 38 37 37 37 37 37 37 37 37 37 37 
37 37 37 37 37 37 37 37 37 37 37 37 37 38 40 40 38 38 37 37 37 37 37 37 37 37 37 37 37 37 37 37 37 40 40 40 37 37 37 37 37 37 37 37 37 37 40 40 40 37 37 37 37 37 37 37 37 37 37 37 
37 37 37 37 37 37 37 37 37 37 37 37 37 37 37 37 37 37 37 37 37 37 37 37 37 37 37 37 37 37 37 37 37 37 37 37 40 40 40 40 38 38 38 38 38 40 40 40 40 40 38 38 38 38 38 36 33 33 32 32 
31 33 33 36 36 28 28 25 25 25 31 32 28 28 28 28 31 32 32 32 32 32 31 31 31 31 31 31 25 23 
>001527_0667_3231 length=57 uaccno=FG74DIE03BWWTT
24 24 24 30 31 18 18 18 30 31 31 31 33 33 33 31 31 18 20 18 29 28 30 28 28 28 27 16 18 17 24 24 24 25 27 21 21 15 15 15 25 15 15 15 25 23 24 24 24 24 24 25 24 23 23 24 30 
>001529_0615_1325 length=257 uaccno=FG74DIE03BSA0F
37 37 37 37 37 37 37 37 37 37 37 37 37 37 37 37 37 37 40 40 40 40 40 40 40 40 40 40 40 40 40 40 40 40 40 40 40 40 40 40 40 40 40 40 40 37 37 37 37 37 37 37 37 37 37 37 37 37 37 37 
37 37 37 37 37 37 37 37 37 37 37 37 37 37 37 37 37 37 37 37 37 37 37 37 37 37 37 37 37 37 37 37 37 37 37 37 37 37 37 37 37 37 37 37 37 37 37 37 37 37 37 37 37 37 37 37 37 37 37 37 
37 37 37 37 37 37 37 37 37 37 37 37 37 37 37 37 37 37 37 37 37 37 37 37 37 37 37 37 37 37 37 37 37 37 37 37 37 37 37 38 38 34 34 34 34 38 38 37 37 37 37 37 37 37 37 37 37 37 37 37 
37 37 37 37 37 37 37 37 37 37 37 37 37 37 37 37 37 37 37 37 37 37 37 37 37 37 37 37 37 37 37 37 37 37 37 37 40 40 38 38 38 38 40 38 38 38 38 36 36 36 36 36 36 36 36 36 36 36 36 36 
36 28 28 28 28 25 28 31 31 31 31 31 31 28 28 22 22 
>001530_0736_1060 length=257 uaccno=FG74DIE03B2W76
37 37 37 37 38 38 38 38 37 37 37 37 37 37 37 37 37 37 40 40 40 40 40 40 40 40 40 40 40 40 40 40 40 40 40 40 40 40 40 40 40 40 40 40 40 37 37 37 37 37 37 37 37 37 37 37 37 37 37 37 
37 37 37 37 37 37 37 37 37 37 37 37 37 37 37 37 37 37 37 37 37 37 37 37 37 37 37 37 37 37 37 37 37 37 37 37 37 37 37 37 37 37 37 37 37 37 37 37 37 37 37 37 37 37 37 37 37 37 37 37 
37 37 37 37 37 37 37 37 37 37 37 37 37 37 37 37 37 37 37 37 37 37 37 37 37 37 37 37 37 37 37 37 37 37 37 31 31 31 38 37 37 37 37 37 37 37 37 37 37 37 37 37 37 37 37 37 37 37 37 37 
37 37 37 37 37 37 37 37 37 37 37 37 37 37 37 37 37 37 37 37 37 37 37 37 37 37 37 37 37 37 37 37 37 37 37 37 40 40 40 40 40 40 40 40 38 38 38 38 38 38 38 38 38 38 38 38 38 38 38 38 
40 38 38 38 38 32 32 31 31 31 31 31 31 32 31 23 23 
>001531_0710_1473 length=261 uaccno=FG74DIE03B0NDF
37 37 37 37 37 37 37 37 37 37 37 37 37 37 37 37 37 37 40 40 40 40 40 40 40 40 40 40 40 40 40 40 40 40 40 40 40 40 40 40 40 40 40 40 40 37 37 37 37 37 37 37 37 37 37 37 37 37 37 37 
37 37 37 37 37 37 37 37 37 37 37 37 37 37 37 37 37 37 37 37 37 37 37 37 37 37 37 37 37 37 37 37 37 37 37 37 37 37 37 37 37 37 37 37 37 37 37 37 37 37 37 37 37 37 37 37 37 37 37 37 
37 37 37 37 37 37 37 37 37 37 37 37 37 37 37 37 37 37 37 37 37 37 37 37 37 37 37 37 37 37 37 37 37 37 37 37 37 37 37 37 37 37 29 29 29 29 30 37 33 30 30 30 37 37 37 37 37 37 37 37 
37 37 37 37 37 37 37 37 37 37 37 37 37 37 37 37 37 37 37 37 37 37 37 37 37 37 37 37 37 37 37 37 37 37 37 37 40 40 40 40 40 38 38 38 40 40 40 40 40 40 38 38 38 40 40 40 40 40 38 38 
38 40 38 38 38 32 32 31 30 30 30 31 31 31 31 31 31 31 23 23 22 
>001532_0664_1524 length=254 uaccno=FG74DIE03BWL02
37 37 37 37 37 37 37 37 37 37 37 37 37 37 37 37 37 37 40 40 40 40 40 40 40 40 40 40 40 40 40 40 40 40 40 40 40 40 40 40 40 40 40 40 40 37 37 37 37 37 37 37 37 37 37 37 37 37 37 37 
37 37 37 37 37 37 37 37 37 37 37 37 37 37 37 37 37 37 37 37 37 37 37 37 37 37 37 37 37 37 37 37 37 37 37 37 37 37 37 37 38 38 38 38 38 38 33 33 33 33 37 37 37 37 37 37 37 37 37 37 
37 37 37 37 37 37 37 37 37 37 37 37 37 37 37 37 37 37 37 37 37 37 37 37 37 37 37 37 37 37 37 37 37 37 37 37 37 37 37 37 37 37 37 37 37 37 37 37 37 37 37 37 37 37 37 37 37 37 37 37 
37 37 37 37 37 37 37 37 37 37 37 37 37 37 37 37 37 37 37 37 37 37 37 37 37 37 37 37 37 37 40 34 34 34 38 38 38 38 38 38 38 38 38 38 38 38 40 38 38 38 40 38 38 37 37 37 38 36 36 36 
36 32 31 31 31 31 30 30 30 30 22 22 22 22 
>001533_0645_2292 length=252 uaccno=FG74DIE03BUYKM
37 37 37 37 37 37 37 37 37 37 37 37 37 37 37 37 37 37 40 40 40 40 40 40 40 40 40 40 40 40 40 40 40 40 40 40 40 40 40 40 40 40 40 40 40 37 37 37 37 37 37 37 37 37 37 37 37 37 37 37 
37 37 37 37 37 37 37 37 37 37 37 37 37 37 37 37 37 37 37 37 37 37 37 37 37 37 37 37 37 37 37 37 37 37 37 37 37 37 37 37 37 37 37 37 37 37 37 37 37 37 37 37 37 37 37 37 37 37 37 37 
37 37 37 37 37 37 37 37 37 37 37 37 37 37 37 37 37 37 37 37 37 37 37 37 37 37 37 37 37 37 37 37 37 37 37 37 37 37 37 37 37 37 37 37 37 37 37 37 37 37 37 37 37 37 37 37 37 37 37 37 
37 37 37 37 37 37 37 37 37 37 37 37 37 37 37 37 37 37 37 38 38 40 37 37 37 37 37 37 37 37 37 37 37 37 37 37 38 38 38 38 40 40 40 40 40 40 40 38 38 38 38 38 38 40 40 40 38 38 38 38 
40 40 40 40 40 32 32 32 32 32 32 32 
>001534_0658_1894 length=248 uaccno=FG74DIE03BV3CO
37 37 37 37 37 37 37 37 37 37 37 37 37 37 37 37 37 37 40 40 40 40 40 40 40 40 40 40 40 40 40 40 40 40 40 40 40 40 40 40 40 40 40 40 40 37 37 37 37 37 37 37 37 37 37 37 37 37 37 37 
37 37 37 37 37 37 37 37 37 37 37 37 37 37 37 37 37 37 37 37 37 37 37 37 37 37 37 37 37 37 37 37 37 37 37 37 37 37 37 37 37 37 37 37 37 37 37 37 37 37 37 37 37 37 37 37 37 37 37 37 
37 37 37 37 37 37 37 37 37 37 37 37 37 37 37 37 37 37 37 37 37 37 37 37 37 37 37 37 37 37 37 37 37 37 37 37 37 37 37 37 37 37 37 37 37 37 37 37 37 37 37 37 37 37 37 37 37 37 37 37 
37 37 37 37 37 37 37 37 37 37 37 37 37 37 37 37 37 37 37 37 37 37 37 37 37 37 37 37 37 37 37 37 37 37 37 37 40 40 40 40 40 40 40 40 40 40 40 40 40 40 40 40 40 40 40 40 40 40 40 40 
40 40 38 38 38 31 31 30 
>001535_0655_0365 length=248 uaccno=FG74DIE03BVSOV
37 37 37 37 37 37 37 37 37 37 37 37 37 37 37 37 37 37 40 40 40 40 40 40 40 40 40 40 40 40 40 40 40 40 40 40 40 40 40 40 40 40 40 40 40 37 37 37 37 37 37 37 37 37 37 37 37 37 37 37 
37 37 37 37 37 37 37 37 37 37 37 37 37 37 37 37 37 37 37 37 37 37 37 37 37 37 37 37 37 37 37 37 37 37 37 37 37 37 37 37 37 37 37 37 37 37 37 37 37 37 37 38 38 38 38 38 37 37 37 37 
37 37 37 37 37 37 40 38 38 40 37 37 37 37 37 37 37 37 37 37 37 37 37 37 37 37 37 37 37 37 37 37 37 33 34 31 31 31 38 37 37 37 37 37 37 37 37 37 37 37 37 37 37 37 37 37 37 37 37 37 
37 37 37 37 37 37 37 37 38 38 40 37 37 37 37 37 37 37 37 37 37 37 37 37 37 37 37 37 38 38 38 38 37 37 38 38 33 33 31 31 31 32 37 37 37 31 17 15 15 15 15 15 17 17 37 35 35 35 16 16 
20 26 26 26 26 28 28 31 
>001536_0637_1985 length=280 uaccno=FG74DIE03BT81V
37 37 37 37 37 37 37 37 37 37 37 37 37 37 37 37 37 37 40 40 40 40 40 40 40 40 40 40 40 40 40 40 40 40 40 40 40 40 40 40 40 40 40 40 40 37 37 37 37 37 37 37 37 37 37 37 37 37 37 37 
37 37 37 37 37 37 37 37 37 37 37 37 37 37 37 37 37 37 37 37 37 37 37 37 37 37 37 37 37 37 37 37 37 37 37 37 37 37 37 37 37 37 37 37 37 37 37 37 37 37 37 37 37 37 37 37 37 37 37 37 
37 37 37 37 37 37 37 37 37 37 37 37 37 31 31 31 31 31 38 37 37 37 37 37 37 37 37 37 37 37 37 37 37 40 40 40 37 37 37 37 37 37 37 37 38 38 38 38 38 38 37 38 38 38 37 37 37 37 37 37 
37 37 37 37 37 37 37 37 37 37 37 37 37 37 37 37 37 37 37 37 37 37 37 37 37 37 37 37 37 37 37 37 37 37 37 37 36 36 36 36 36 36 33 33 33 36 36 36 33 38 38 38 38 36 38 38 38 38 38 38 
33 33 27 33 33 31 31 25 25 25 31 31 30 30 30 30 30 30 31 31 32 32 32 32 32 32 32 32 31 31 31 31 31 31 31 31 32 32 30 30 
>001537_0718_0436 length=246 uaccno=FG74DIE03B1BUU
37 40 40 38 38 37 37 37 37 37 37 37 37 37 37 37 37 37 40 40 40 40 40 40 40 40 40 40 40 40 40 40 40 40 40 40 40 40 40 40 40 40 40 40 40 37 37 37 37 37 37 37 37 37 37 37 37 37 37 37 
37 37 37 37 37 37 37 37 37 37 37 37 37 37 37 37 37 37 37 37 37 37 37 37 37 37 37 37 37 37 37 37 37 37 37 37 37 37 37 37 37 37 37 37 37 37 37 37 37 37 37 37 37 37 37 37 37 37 37 37 
37 37 37 37 37 37 37 37 37 37 37 37 37 37 37 37 37 37 37 37 37 37 37 37 37 37 37 37 37 37 37 37 37 37 37 37 37 37 38 33 33 29 29 29 29 33 33 37 37 38 38 38 37 37 37 37 37 37 37 37 
37 37 37 37 37 37 37 37 37 37 37 37 37 37 37 37 37 37 37 37 37 37 37 37 37 37 37 37 37 37 37 37 37 37 37 37 40 40 38 38 38 40 40 40 40 38 38 38 38 38 38 38 37 38 36 36 36 36 36 36 
36 33 33 31 31 25 
>001538_0611_1568 length=269 uaccno=FG74DIE03BRYJ2
37 40 40 38 38 37 37 37 37 37 37 37 37 37 37 37 37 37 40 40 40 40 40 40 40 40 40 40 40 40 40 36 36 36 40 40 40 40 40 40 40 40 40 40 40 37 37 37 37 37 37 37 37 37 37 37 37 37 37 37 
37 37 37 37 37 37 37 37 37 37 37 37 37 37 37 37 37 37 37 37 37 37 37 37 37 37 37 37 37 37 37 37 37 37 37 37 37 37 37 37 37 37 37 37 37 37 37 37 37 37 37 37 37 37 37 37 37 37 37 37 
37 37 37 37 37 37 37 38 38 38 38 37 37 37 37 37 37 37 37 37 37 37 37 37 37 37 37 37 37 37 37 37 37 31 31 31 38 37 37 37 37 37 37 37 38 38 34 34 34 38 37 30 30 30 38 37 37 37 37 37 
37 37 37 37 37 37 37 37 37 37 37 37 37 37 37 37 37 37 37 37 37 37 37 37 37 37 37 38 38 38 38 37 37 37 37 37 36 36 33 26 24 24 24 24 24 36 36 36 37 30 30 32 32 32 31 28 15 15 15 15 
15 15 17 0  28 23 23 23 27 27 27 33 25 18 18 18 18 25 25 32 32 34 33 31 25 22 22 19 19 
>001542_0601_0586 length=261 uaccno=FG74DIE03BQ160
37 37 37 37 37 37 37 37 37 37 37 37 37 37 37 37 37 37 40 40 40 40 40 40 40 40 40 40 40 40 40 40 40 40 40 40 40 40 40 40 40 40 40 40 40 37 37 37 37 37 37 37 37 37 37 37 37 37 37 37 
37 37 37 37 37 37 37 37 37 37 37 37 37 37 37 37 37 37 37 37 37 37 37 37 37 37 37 37 37 37 37 37 37 37 37 37 37 37 37 37 37 37 37 37 37 37 37 37 37 37 37 37 37 37 37 37 37 37 37 37 
37 37 37 37 37 37 37 37 37 37 37 37 37 37 37 37 37 37 37 37 37 37 37 37 37 37 37 37 37 37 37 37 37 38 38 38 37 37 37 37 37 37 37 37 37 37 37 37 37 38 38 38 37 37 37 37 37 37 37 37 
37 37 37 37 37 37 37 37 37 37 37 37 37 37 37 37 37 37 37 37 37 37 37 37 37 37 37 37 37 37 37 37 37 37 37 37 40 40 40 40 40 40 40 40 40 40 40 38 38 38 38 38 38 40 38 38 38 38 38 38 
38 38 38 38 38 32 32 32 31 32 31 32 32 32 32 32 32 32 28 28 28 
>001543_0657_0272 length=252 uaccno=FG74DIE03BVYXU
37 37 37 37 38 38 38 38 37 37 37 37 37 37 37 37 37 37 40 40 40 40 40 40 40 40 40 40 40 40 40 40 40 40 40 40 40 40 40 40 40 40 40 40 40 37 37 37 37 37 37 37 37 37 37 37 37 37 37 37 
37 37 37 37 37 37 37 37 37 37 37 37 37 37 37 37 37 37 37 37 37 37 37 37 37 37 37 37 37 37 37 37 37 37 37 37 37 37 37 33 34 34 33 33 37 37 37 37 37 37 37 37 37 37 37 37 37 37 37 37 
37 37 37 37 37 37 37 37 37 37 37 37 37 37 37 37 37 37 37 37 37 37 37 37 37 37 37 37 37 37 37 37 37 37 37 34 34 34 37 37 37 37 37 37 37 37 37 37 37 37 37 37 37 37 37 37 37 37 37 37 
37 37 37 37 37 37 37 37 37 37 37 37 37 37 37 37 37 37 37 37 37 37 37 37 37 37 37 37 37 37 37 37 37 37 37 37 40 40 40 40 40 40 40 40 40 40 40 40 40 40 38 38 38 38 38 38 38 38 38 38 
38 38 38 38 36 31 31 31 31 31 31 31 
>001544_0619_1712 length=273 uaccno=FG74DIE03BSNYA
37 37 37 37 37 37 37 37 37 37 37 37 37 37 37 37 37 37 40 40 40 40 40 40 40 40 40 40 40 40 40 40 40 40 40 40 40 40 40 40 40 40 40 40 40 37 37 37 37 37 37 37 37 37 37 37 37 37 37 37 
37 37 37 37 37 37 37 37 37 37 37 37 37 37 37 37 37 37 37 37 37 37 37 37 37 37 37 37 37 37 37 37 37 37 37 37 37 37 37 37 37 37 37 37 37 37 37 37 37 37 37 37 37 37 37 37 37 37 37 37 
37 37 37 37 37 37 37 37 37 37 37 37 37 37 37 37 37 37 37 37 37 37 37 37 37 37 37 37 37 37 37 37 37 31 31 31 31 33 33 37 37 37 37 37 37 37 37 37 37 37 37 37 37 37 37 37 37 37 37 37 
37 33 33 34 34 37 37 37 37 37 37 37 37 37 37 37 37 37 37 37 37 37 37 37 37 37 37 37 37 37 37 37 37 37 37 37 40 38 38 38 38 38 38 40 40 40 40 38 38 38 40 40 38 38 38 40 38 38 38 38 
38 38 38 40 40 32 32 32 32 32 32 32 32 32 31 31 31 32 31 31 30 22 20 19 19 30 31 26 26 25 25 22 22 
>001547_0648_2458 length=252 uaccno=FG74DIE03BU76K
37 37 37 37 37 37 37 37 37 37 37 37 37 37 37 37 37 37 40 40 40 40 40 40 40 40 40 40 40 40 40 40 40 40 40 40 40 40 40 40 40 40 40 40 40 37 37 37 37 37 37 37 37 37 37 37 37 37 37 37 
37 37 37 37 37 37 37 37 37 37 37 37 37 37 37 37 37 37 37 37 37 37 37 37 37 37 37 37 37 37 37 37 37 37 37 37 37 37 37 37 37 37 37 37 37 37 37 37 37 37 37 37 37 37 37 37 37 37 37 37 
37 37 37 37 37 37 37 37 37 37 37 37 37 37 37 37 37 37 37 37 37 37 37 37 37 37 37 37 37 37 37 37 37 37 37 37 37 37 37 37 37 37 37 37 37 37 37 37 37 37 37 37 37 37 37 37 37 37 37 37 
37 37 37 37 37 37 37 38 38 38 38 37 37 37 37 37 37 37 38 38 38 37 37 37 37 37 37 37 37 37 37 37 37 37 37 37 38 38 38 38 38 38 38 38 38 38 38 33 33 33 33 33 36 36 36 38 37 36 29 29 
29 38 38 38 38 32 31 31 31 31 32 32 
>001548_0673_0420 length=88 uaccno=FG74DIE03BXDME
32 32 32 32 32 32 32 32 32 32 32 32 32 32 32 32 32 32 40 40 40 40 40 40 40 40 40 40 40 40 40 40 40 40 40 40 40 40 40 40 40 40 40 40 40 32 32 32 32 32 32 32 32 32 32 32 32 32 32 32 
32 32 32 32 32 32 32 32 32 32 32 32 32 32 32 32 32 32 32 32 19 18 18 30 28 28 22 17 
>001549_0623_0687 length=261 uaccno=FG74DIE03BSZSX
37 37 37 37 37 37 37 37 37 37 37 37 37 37 37 37 37 37 40 40 40 40 40 40 40 40 40 40 40 40 40 40 40 40 40 40 40 40 40 40 40 40 40 40 40 37 37 37 37 37 37 37 37 37 37 37 37 37 37 37 
37 37 37 37 37 37 37 37 37 37 37 37 37 37 37 37 37 37 37 37 37 37 37 37 37 37 37 37 37 37 37 37 37 37 37 37 37 37 37 37 37 37 37 37 37 37 37 37 37 37 37 37 37 37 37 37 37 37 37 37 
37 37 37 37 37 37 37 37 37 37 37 37 37 37 37 37 37 37 37 37 37 37 37 37 37 37 37 37 37 37 37 37 37 37 37 37 37 37 37 37 37 37 31 31 31 31 31 38 37 37 37 37 37 37 37 37 37 37 37 37 
37 37 37 37 37 37 37 37 37 37 37 37 37 37 37 37 37 37 37 37 37 37 37 37 37 37 37 37 37 37 37 37 37 37 37 37 38 38 33 33 33 33 33 38 38 38 38 38 38 38 38 38 38 38 38 38 38 38 33 33 
33 38 38 38 36 31 31 31 31 32 31 31 32 25 25 25 30 25 26 26 25 
>001553_0733_1112 length=261 uaccno=FG74DIE03B2NSA
37 37 37 37 37 37 37 37 37 37 37 37 37 37 37 37 37 37 40 40 40 40 40 40 40 40 40 40 40 40 40 40 40 40 40 40 40 40 40 40 40 40 40 40 40 37 37 37 37 37 37 37 37 37 37 37 37 37 37 37 
37 37 37 37 37 37 37 37 37 37 37 37 37 37 37 37 37 37 37 37 37 37 37 37 37 37 37 37 37 37 37 37 37 37 37 37 37 37 37 37 37 37 37 37 37 37 34 34 34 34 37 37 37 37 37 37 37 37 37 37 
37 37 37 37 37 37 37 37 37 37 37 37 37 37 37 37 37 37 37 37 37 37 37 37 37 37 37 37 37 37 37 37 37 37 37 37 37 37 37 37 37 37 40 40 40 40 40 37 37 38 38 38 37 37 37 37 37 37 37 37 
37 37 37 37 37 37 37 37 37 37 37 37 37 37 37 37 37 37 37 37 37 37 37 37 37 37 37 37 37 37 37 37 37 37 37 37 40 40 40 40 40 40 38 38 38 38 38 38 40 40 40 38 38 38 38 29 29 29 38 38 
38 38 38 38 38 32 32 32 32 32 32 32 32 32 32 32 32 32 32 31 31 
>001554_0712_0614 length=249 uaccno=FG74DIE03B0S04
37 37 37 37 37 37 37 37 37 37 37 37 37 37 37 37 37 37 40 40 40 40 40 40 40 40 40 40 40 40 40 40 40 40 40 40 40 40 40 40 40 40 40 40 40 37 37 37 37 37 37 37 37 37 37 37 37 37 37 37 
37 37 37 37 37 37 37 37 37 37 37 37 37 37 37 37 37 37 37 37 37 37 37 37 37 37 37 37 37 37 37 37 37 37 37 37 37 37 37 37 37 37 37 37 37 37 37 37 37 37 37 37 37 37 37 37 37 37 37 37 
37 37 37 37 37 37 37 37 37 37 37 37 37 37 37 37 37 37 37 37 37 37 37 37 37 37 37 37 37 37 37 37 37 37 37 37 37 37 37 37 37 37 37 37 37 37 37 37 37 37 37 37 37 37 37 37 37 37 37 37 
37 37 37 37 37 37 37 37 37 37 37 37 37 37 37 37 37 37 37 37 37 37 37 37 37 37 37 37 37 37 37 37 37 37 37 37 40 40 40 40 40 40 40 40 40 40 40 40 40 40 38 38 38 40 38 38 38 40 38 38 
38 38 38 36 37 31 31 23 21 
>001555_0727_1134 length=248 uaccno=FG74DIE03B14T8
34 34 34 37 37 37 37 37 37 37 37 37 37 37 37 37 40 40 36 36 36 36 40 39 39 39 39 40 39 39 40 40 40 40 40 40 40 40 40 40 40 40 40 40 40 37 37 37 37 37 37 37 37 37 37 37 37 37 37 37 
37 37 37 37 37 37 37 37 37 37 37 37 37 37 37 37 37 37 37 37 37 37 37 37 37 37 37 37 37 37 37 37 37 37 37 37 37 37 37 37 37 37 37 37 37 37 37 37 37 37 37 37 37 37 37 37 37 37 37 37 
37 37 37 37 37 37 37 37 37 37 37 34 34 34 37 37 37 37 37 37 37 37 37 37 37 37 37 37 37 37 37 37 37 37 37 31 31 31 38 37 37 37 37 37 37 37 37 37 37 37 37 37 37 37 37 37 37 37 37 37 
37 37 37 37 37 37 37 37 37 37 37 37 37 37 37 37 37 37 37 37 37 37 37 37 37 37 37 37 37 37 37 37 37 37 37 37 40 40 40 40 40 40 40 40 40 38 38 33 33 33 33 33 38 38 38 38 38 38 38 38 
38 38 38 38 38 28 28 28 
>001556_0639_0309 length=251 uaccno=FG74DIE03BUD2V
37 37 37 37 37 37 37 37 37 37 37 37 37 37 37 37 37 37 40 40 40 40 40 40 40 40 40 40 40 40 40 40 40 40 40 40 40 40 40 40 40 40 40 40 40 37 37 37 37 37 37 37 37 37 37 37 37 37 37 37 
37 37 37 37 37 37 37 37 37 37 37 37 37 37 37 37 37 37 37 37 37 37 37 37 37 37 37 37 37 37 37 37 37 37 37 37 37 37 37 37 37 37 37 37 38 33 31 31 31 31 37 37 37 37 37 37 37 37 37 37 
37 37 37 37 37 37 37 37 37 37 37 37 37 37 37 37 37 37 37 37 37 37 37 37 37 37 37 37 37 37 37 37 37 37 37 37 37 37 37 37 37 37 37 37 37 37 37 37 37 38 38 38 37 37 37 37 37 37 37 37 
37 37 37 37 37 37 37 37 37 37 37 37 37 37 37 37 37 37 37 37 37 37 37 37 37 37 37 37 37 37 37 37 37 37 37 37 40 40 40 40 40 40 38 38 38 38 38 40 40 40 40 40 40 40 40 40 38 38 29 29 
29 38 38 38 38 31 31 31 31 22 23 
>001562_0731_1175 length=53 uaccno=FG74DIE03B2HIH
37 37 37 37 37 37 37 37 37 37 37 37 37 37 37 37 37 37 40 40 40 40 40 40 40 40 40 40 40 40 40 40 40 40 40 40 40 40 40 40 40 40 40 40 40 37 37 37 37 37 37 37 37 
>001563_0640_0741 length=254 uaccno=FG74DIE03BUHKN
37 37 37 37 37 37 37 37 37 37 37 37 37 37 37 37 37 37 40 40 40 40 40 40 40 40 40 40 40 40 40 40 40 40 40 40 40 40 40 40 40 40 40 40 40 37 37 37 37 37 37 37 37 37 37 37 37 37 37 37 
37 37 37 37 37 37 37 37 37 37 37 37 37 37 37 37 37 37 37 37 37 37 37 37 37 37 37 37 37 37 37 37 37 37 37 37 37 37 37 37 37 37 37 37 37 37 37 37 37 37 37 37 37 37 37 37 37 37 37 37 
37 37 37 37 37 37 37 37 37 37 37 37 37 37 37 37 37 37 37 37 37 37 37 37 37 37 37 37 37 37 37 37 37 37 37 37 37 37 37 37 37 37 37 37 37 37 37 37 37 37 37 37 37 37 37 37 37 37 37 37 
37 37 37 37 37 37 37 37 37 37 37 37 37 37 37 37 37 37 37 37 37 37 37 37 37 37 37 37 37 37 37 37 37 37 37 37 40 38 38 38 38 38 36 36 36 33 33 33 33 33 33 36 36 36 36 36 36 36 36 36 
36 32 31 31 31 28 28 28 31 31 22 22 22 25 
>001564_0634_2257 length=257 uaccno=FG74DIE03BTZR3
37 37 37 37 37 37 37 37 37 37 37 37 37 37 37 37 37 37 40 40 40 40 40 40 40 40 40 40 40 40 40 40 40 40 40 40 40 40 40 40 40 40 40 40 40 37 37 37 37 37 37 37 37 37 37 37 37 37 37 37 
37 37 37 37 37 37 37 37 37 37 37 37 37 37 37 37 37 37 37 37 37 37 37 37 37 37 37 37 37 37 37 37 37 37 37 37 37 37 37 37 37 37 37 37 37 37 37 37 37 37 37 37 37 37 37 37 37 37 37 37 
37 37 37 37 37 37 37 37 37 37 37 37 37 37 37 37 37 37 37 37 37 37 37 37 37 37 37 37 37 37 37 37 37 34 34 34 37 37 37 37 38 38 30 30 30 31 31 37 37 37 37 37 37 37 37 37 37 37 37 37 
37 37 37 37 37 37 37 37 37 37 37 37 37 37 37 37 37 37 37 37 37 37 37 37 37 37 37 37 37 37 37 37 37 37 37 37 40 40 38 38 38 38 38 38 38 40 38 38 38 38 38 38 38 37 36 33 33 33 33 33 
33 38 36 36 36 31 31 31 31 31 31 25 22 16 16 16 16 
>001565_0672_1998 length=257 uaccno=FG74DIE03BXBOG
37 37 37 37 37 37 37 37 37 37 37 37 37 37 37 37 37 37 40 40 40 40 40 40 40 40 40 40 40 40 40 40 40 40 40 40 40 40 40 40 40 40 40 40 40 37 37 37 37 37 37 37 37 37 37 37 37 37 37 37 
37 37 37 37 37 37 37 37 37 37 37 37 37 37 37 37 37 37 37 37 37 37 37 37 37 37 37 37 37 37 37 37 37 37 37 37 37 37 37 37 37 37 37 37 37 37 37 37 37 37 37 37 37 37 37 37 37 37 37 37 
37 37 37 37 37 37 37 37 37 37 37 37 37 37 37 37 37 37 37 37 37 37 37 37 37 37 37 37 37 37 37 37 37 37 37 37 37 37 37 37 37 37 37 37 37 37 37 37 37 37 37 37 37 37 37 37 37 37 37 37 
37 37 37 37 37 37 37 37 37 37 37 37 37 37 37 37 37 37 37 37 37 37 37 37 37 37 37 37 37 37 37 37 37 37 37 37 38 38 38 38 37 36 36 36 36 33 32 32 28 28 28 27 36 38 36 36 36 31 31 31 
33 28 28 28 28 25 25 30 31 31 31 31 31 31 25 22 22 
>001566_0732_1169 length=251 uaccno=FG74DIE03B2KN3
37 37 37 37 37 37 37 37 37 37 37 37 37 37 37 37 37 37 30 30 30 36 37 38 37 37 39 40 39 39 39 38 38 38 33 33 33 37 38 39 39 39 39 39 40 37 37 37 37 37 37 37 37 37 37 37 37 37 37 37 
37 37 37 37 37 37 37 37 37 37 37 37 37 37 37 37 37 37 37 37 37 37 37 37 37 37 37 37 37 37 37 37 37 37 37 37 37 37 37 37 36 33 33 33 33 36 36 36 36 36 37 37 37 37 37 37 37 37 37 37 
37 37 37 37 37 37 37 37 37 37 37 37 37 37 37 37 37 37 37 37 37 37 37 37 37 37 37 37 37 37 37 37 37 37 37 36 33 33 33 37 37 37 37 37 37 37 37 37 37 37 37 37 37 37 37 37 37 37 37 37 
37 37 37 37 37 37 37 37 37 37 37 37 37 37 37 37 37 37 37 37 37 36 36 36 37 37 37 37 37 37 37 37 37 37 37 37 36 30 22 24 24 24 24 27 36 36 36 36 36 36 36 36 37 37 37 37 38 38 36 36 
33 37 33 33 33 30 30 31 31 28 28 
>001568_0605_1130 length=257 uaccno=FG74DIE03BRE88
37 37 37 37 37 37 37 37 37 37 37 37 37 37 37 37 37 37 40 40 40 40 40 40 40 40 40 40 40 40 40 40 40 40 40 40 40 40 40 40 40 40 40 40 40 37 37 37 37 37 37 37 37 37 37 37 37 37 37 37
[truncated: 10,164,876 more chars]
