# Supplementary material for: Intestinal dysbiosis in preterm infants preceding necrotizing enterocolitis: a systematic review and meta-analysis
Source: Microbiome. 2017 Mar 9;5:31. doi: 10.1186/s40168-017-0248-8 (PMC5343300; doi:10.1186/s40168-017-0248-8)
Supplement: Additional file 5: — Zip file containing sequence data shared by authors for Mshvildadze [30], Mai [31], Normann [34], and Torraza [56]. (ZIP 83304 kb) [file 40168_2017_248_MOESM5_ESM.zip › 20080918-EPI-5.fna]

>000030_0638_0370 length=81 uaccno=FG74DIE03BUAYS
CAACACCNCCATGCTGCCTCCCGTAGGAGTCTGGACCGTGTCTCAGTTCCAGTGTGGCCG
ATCACCCTCTCAGGTCGGCTA
>000033_0694_0308 length=52 uaccno=FG74DIE03BY7WM
TTCCAACCCATGCTGCCTCCCGTAGGAGTCCTGAGCCAGGATCAAACTCTGA
>000034_0722_0401 length=52 uaccno=FG74DIE03B1OGZ
TTCCAACCCATGCTGCCTCCCGTAGGAGTGCTGAGCCAGGATCAAACTCTGA
>000045_0674_0289 length=53 uaccno=FG74DIE03BXGOJ
TTCCAACCCATGCTGCCTCCCGTAGGAGTGCCTGAGCCAGGATCAAACTCTGA
>000061_0664_0468 length=53 uaccno=FG74DIE03BWK7Q
GGAATTGGCATGCTGCCTCCCGTAGGAGTGGCTGAGCCAGGATCAAACTCTGA
>000064_0698_0351 length=254 uaccno=FG74DIE03BZKKX
TTCCAACCCATGCTGCCTCCCGTAGGAGTCTGGGCCGTGTCTCAGTCCCAGTGTGGCCGA
TCACCCTCTCAGGTCGGCTATGCATCGTGGCCTTGGTGAGCCGTTACCTCACCAACTAGC
TAATGCACCCGCGGGTCCATCCATCAGCGACACCCGAAAGCGCCTTTCACTCTTATGCCA
TGCGGCATAAACTGTTATGCGGTATTAGCACCTGTTTCCAACGTGTTATCCCCCTCTGAT
GGGTAGGTTACCCA
>000066_0708_0432 length=52 uaccno=FG74DIE03B0F8Y
TTCCAACCCATGCTGCCTCCCGTAGGAGTCCTGAGCCAGGATCAAACTCTGA
>000067_0676_3799 length=80 uaccno=FG74DIE03BXPPL
CACACCNCCATGCTGCCTCCCGTAGGAGTCTGGACCGTGTCTCAGTTCCAGTGTGGCCGA
TCACCCTCTCAGGTCGGCTA
>000071_0610_1267 length=52 uaccno=FG74DIE03BRU5X
TCCAACCCATGCTGCCTCCCGTAGGAGTGCTGAGCCAGGATCAAACCTCTGA
>000072_0681_0334 length=58 uaccno=FG74DIE03BX2T8
GGAATTGGCATGCTGCCTCCCGTAGGAGTAGCCCGCCTGAGCCAGGATCAAACTCTGA
>000073_0663_0376 length=51 uaccno=FG74DIE03BWHZE
TTCCAACCCATGCTGCCTCCCGTAGGAGTCTGAGCCAGGATCAAACTCTGA
>000075_0625_0444 length=52 uaccno=FG74DIE03BS5XQ
TTCCAACCCATGCTGCCTCCCGTAGGAGTGCTGAGCCAGGATCAAACTCTGA
>000080_0606_0354 length=52 uaccno=FG74DIE03BRHTG
TTCCAACCCATGCTGCCTCCCGTAGGAGTGCTGAGCCAGGATCAAACTCTGA
>000081_0604_0786 length=52 uaccno=FG74DIE03BRBTW
TTCCAACCCATGCTGCCTCCCGTAGGAGTGCTGAGCCAGGATCAAACTCTGA
>000086_0648_0390 length=60 uaccno=FG74DIE03BU6K4
AACCAACCCATGCTGCCTCCCGTAGGAGTAGTTTGATCCTGAGCCAGGATCAAACTCTGA
>000088_0656_0454 length=54 uaccno=FG74DIE03BVVW4
GGAATTGGCATGCTGCCTCCCGTAGGAGTGTCCTGAGCCAGGATCAAACTCTGA
>000090_0636_0363 length=261 uaccno=FG74DIE03BT4M1
TATTGGCGCATGCTGCCTCCCGTAGGAGTCTGGACCGTGTCTCAGTTCCAGTGTGGCTGG
TCATCCTCTCAGACCAGCTAGGGATCGTCGCCTAGGTGAGCCGTTACCCCACCTACCAGC
TAATCCCATCTGGGCACATCCGATGGCAAGAGGCCCGAAGGTCCCCCTCTTTGGTCTTGC
GACATTATGCGGTATTAGCTACCGTTTCCAGTAGTTATCCCCCTCCATCAGGCAGTTTCC
CAGACATTACTCACCCGTCCG
>000092_0693_0336 length=60 uaccno=FG74DIE03BY4RM
AACCAACCCATGCTGCCTCCCGTAGGAGTAGTTTGATCCTGAGCCAGGATCAAACTCTGA
>000095_0644_0397 length=259 uaccno=FG74DIE03BUTX7
TTCCAACCCATGCTGCCTCCCGTAGGAGTCTGGGCCGTGTCTCAGTCCCAGTGTGGCCGA
TCACCCTCTCAGGTCGGCTATGCATCGTGGCCTTGGTGAGCCGTTACCTCACCAACTAGC
TAATGCACCGCGGGTCCATCCATCAGCGACACCCGAAAGCGCCTTTCACTCTTATGCCAT
GCGGCGTAAACTGTTATGCGGTATTAGCACCTGTTTCCAAGTGTTATCCCCCTCTGATGG
GTAGGTTACCCACGTGTTA
>000096_0720_0390 length=246 uaccno=FG74DIE03B1H44
CAACCATGCATGCTGCCTCCCGTAGGAGTCTGGGCCGTGTCTCAGTCCCAGTGTGGCCGA
TCACCCTCTCAGGTCGGCTATGTATCGTCGCCTTGGTGAGCCGTTACCCCACCAACTAGC
TAATACAACGCAGGTCCATCTGGTAGTGATGCAATTGCACCTTTTAAGCAAATGTCATGC
AACATCTACTCTTATGCGGTATTAGCTATCGTTTCCAATAGTTATCCCCCGCTACCAGGC
AGGTTA
>000102_0645_0416 length=252 uaccno=FG74DIE03BUW4I
TTCCAACCCATGCTGCCTCCCGTAGGAGTCTGGGCCGTGTCTCAGTCCCAGTGTGGCCGA
TCACCCTCTCAGGTCGGCTATGCATCGTGGCCTTGGTGAGCCGTTACCTCACCAACTAGC
TAATGCACCGCGGGTCCATCCATCAGCGACACCCGAAAGCGCCTTTCACTCTTATGCCAT
GCGGCATAAACTGTTATGCGGTATTAGCACCTGTTTCCAAGTGTTATCCCCCTCTGATGG
GTAGGTTACCCA
>000106_0657_2288 length=52 uaccno=FG74DIE03BV0HU
TCCAACCCATGCTGCCTCCCGTAGGAGTGCTGAGCCAGGATCAAACCTCTGA
>000107_0602_1859 length=53 uaccno=FG74DIE03BQ6B5
TTCCAACCCATGCTGCCTCCCGTAGGAGTGCTGAGCCAGGATCAAACCTCTGA
>000108_0707_0322 length=116 uaccno=FG74DIE03B0CZ4
GGAATTGGCATGCTGCCTCCCGTAGGAGTCTGGACCGTGTCTCAGTTCCAGTGTGGCTGG
TCATCCTCTCAGACCAGCTAGGGATCGTCGCCTAGGTGAGCCTACCTACCCACCTA
>000113_0712_0404 length=68 uaccno=FG74DIE03B0SVA
AACCGGAACATGCTGCCTCCCGTAGGAGTCTGGACCGTGTCTCAGTTCCAGTGTGGCNGT
CACTCCTC
>000118_0665_0384 length=259 uaccno=FG74DIE03BWOA6
AACCAACCCATGCTGCCTCCCGTAGGAGTCTGGGCCGTGTCTCAGTCCCAGTGTGGCCGA
TCACCCTCTCAGGTCGGCTATGCATCGTGGCCTTGGTGAGCCGTTACCTCACCAACTAGC
TAATGCACCGCGGGTCCATCCATCAGCGACACCCGAAAGCGCCTTTCACTCTTATGCCAT
GCGGTATAAACTGTTATGCGGTATTAGCACCTGTTTCCAAGTGTTATCCCCCTCTGATGG
GTAGGTTACCCACGTGTTA
>000124_0688_2244 length=53 uaccno=FG74DIE03BYQFQ
TTCCAACCCATGCTGCCTCCCGTAGGAGTGCTGAGCCAGGATCAAACCTCTGA
>000128_0570_3694 length=117 uaccno=FG74DIE03BOEL8
GACTGACTCATGCTGCTCCCGTAGGAGTCTGGACCGTGTCTCAGTTCCAGTGTGGCTGGT
CATCCTCTCAGACCAGCTAGGGATCGTCGCCTAGGTGAGCCGTTACCCNCCACTAGC
>000134_0677_0335 length=253 uaccno=FG74DIE03BXP65
CAACCATGCATGCTGCCTCCCGTAGGAGTCTGGGCCGTGTCTCAGTCCCAGTGTGGCCGA
TCACCCTCTCAGGTCGGCTATGTATCGTCGCCTAGGTGAGCCGTTACCTCACCTACTAGC
TAATACAACGCAGGTCCATCTTGTAGTGGAGCAATTGCCCCTTTCAAATAAATGACATGT
GTCACCCATTGTTATGCGGTATTAGCTATCGTTTCCAATAGTTATCCCCGCTACAAGGCA
GGTTACCTACGCG
>000139_0608_1507 length=52 uaccno=FG74DIE03BRO01
TTCCAACCCATGCTGCCTCCCGTAGGAGTCCTGAGCCAGGATCAAACTCTGA
>000144_0600_1982 length=52 uaccno=FG74DIE03BQZ30
TTCCAACCCATGCTGCCTCCCGTAGGAGTGCTGAGCCAGGATCAAACTCTGA
>000146_0684_0466 length=60 uaccno=FG74DIE03BYCE8
TTCCAACCCATGCTGCCTCCCGTAGGAGTGAGTTTGTCCTGAGCCAGGATCAAACTCTGA
>000148_0650_0375 length=250 uaccno=FG74DIE03BVCV9
TATTGGCGCATGCTGCCTCCCGTAGGAGTCTGGACCGTGTCTCAGTTCCAGTGTGGCTGG
TCATCCTCTCAGACCGGCTACTGATCATCGCCTTGGTGGGCCGTTACCCCTCCAACTAGC
TAATCAGACGCAATCCCCTCCTTCAGTGATAGCTTATAAATAGAGGCCACCTTTCATCCA
GTCTCGATGCCGAGATTGGATCGTATGCGGTATTAGCAGTCGTTTCCAACTGTTGTCCCC
CTCTGAAGGG
>000150_0571_3630 length=52 uaccno=FG74DIE03BOHP8
TTCCAACCCATGCTGCCTCCCGTAGGAGTCCTGAGCCAGGATCAAACTCTGA
>000156_0603_1324 length=279 uaccno=FG74DIE03BQ822
AACCAACCCATGCTGCCTCCCGTAGGAGTCTGGACCGTGTCTCAGTTCCAGTGTGGCCGA
TCACCCTCTCAGGTCGGTTACGCATCGTTGCCTTGGTAAGCCGTTACCTTACCAACTAGC
TAATGCGGCGCGGATCCATCTATAAGTGACAGCAAAACCGTCTTTCACTATTGAACCATG
CGGTTCAATATATTATCCGGTATTAGCTCCGGTTTCCCGAAGTTATCCCAGTCTTATAGG
TAGGTTATCCACGTGTTACTCACCCGTCCGCCGCTAACG
>000157_0733_1003 length=261 uaccno=FG74DIE03B2NO9
AACCGGAACATGCTGCCTCCCGTAGGAGTCTGGACCGTGTCTCAGTTCCAGTGTGGCTGG
TCATCCTCTCAGACCAGCTAGGGATCGTCGCCTAGGTGAGCCGTTACCCCACCTACTAGC
TAATCCCATCTGGGCACATCTGATGGCATGAGGCCCGAAGGTCCCCCACTTTGGTCTTGC
GACATTATGCGGTATTAGCTACCGTTTCCAGTAGTTATCCCCCTCCATCAGGCAGTTTCC
CAGACATTACTCACCCGTCCG
>000159_0633_2645 length=53 uaccno=FG74DIE03BTWW3
TTCCAACCCATGCTGCCTCCCGTAGGAGTCCTGAGCCAGGATCAAACCTCTGA
>000160_0716_0381 length=259 uaccno=FG74DIE03B05HR
TTCCGCATCATGCTGCCTCCCGTAGGAGTCTGGACCGTGTCTCAGTTCCAGTGTGGCTGG
TCATCCTCTCAGACCAGCTAGGGATCGTCGCCTAGGTGAGCCGTTACCCCACCTACTAGC
TAATCCCATCTGGGCACATCTGATGGCATGAGGCCCGAAGGTCCCCCACTTTGGTCTTGC
GACGTTATGCGGTATTAGCTACCGTTTCCAGTAGTTATCCCCCTCCATCAGGCAGTTTCC
CAGACATTACTCACCCCGG
>000169_0684_0339 length=260 uaccno=FG74DIE03BYCBP
AACCGGAACATGCTGCTCCCGTAGGAGTCTGGACCGTGTCTCAGTTCCAGTGTGGCTGGT
CATCCTCTCAGACCAGCTAGGGATCGTCGCCTAGGTGAGCCGTTACCCCACCTACTAGCT
AATCCCATCTGGGCACATCTGATGGCATGAGGCCCGAAGGTCCCCCACTTTGGTCTTGCG
ACATTATGCGGTATTAGCTACCGTTTCCAGTAGTTATCCCCCTCCATCAGGCAGTTTCCC
AGACATTACTCACCCGTCCG
>000172_0653_0329 length=52 uaccno=FG74DIE03BVMCB
TCCAACCCATGCTGCCTCCCGTAGGAGTGCCTGAGCCAGGATCAAACTCTGA
>000176_0704_0351 length=271 uaccno=FG74DIE03BZ3JL
AACCGGAACATGCTGCCTCCCGTAGGAGTCTGGACCGTGTCTCAGTTCCAGTGTGGCCGA
TCACCCTCTCAGGTCGGCTACGCATCGTTGCCTTGGTAAGCCGTTACCTTACCAACTAGC
TAATGCGGCGCGGATCCATCTATAAGTGACAGCAAAACCGTCTTTCACTATTGAACCATG
CGGTTCAATATATTATCCGGTATTAGCTCCGGTTTCCCGAAGTTATCCCAGTCTTATAGG
TAGGTTATCACGTGTTACTCNCCGTCCGCCG
>000179_0713_0376 length=249 uaccno=FG74DIE03B0V0A
TATTGGCGCATGCTGCCTCCCGTAGGAGTCTGGACCGTGTCTCAGTTCCAGTGTGGCTGG
TCATCCTCTCAGACCAGCTAGGGATCGTCGCCTAGGTGAGCCGTTACCCCACCTACTAGC
TAATCCCATCTGGGCACATCTGATGGCATGAGGCCTGAAGGTCCCCCACTTTGGTCTTGC
GACATTATGCGGTATTAGCTACCGTTTCCAGTAGTTATCCCCCTCCATCAGGCAGTTTCC
CAGACATTA
>000181_0681_2242 length=60 uaccno=FG74DIE03BX4A8
AACCAACCCATGCTGCCTCCCGTAGGAGTAGTTTGATCCTGAGCCAGGATCAAACTCTGA
>000187_0730_1025 length=261 uaccno=FG74DIE03B2D8J
CAACACCACATGCTGCCTCCCGTAGGAGTCTGGACCGTGTCTCAGTTCCAGTGTGGCTGG
TCATCCTCTCAGACCAGCTAGGGATCGTCGCCTAGGTGAGCCGTTACCCCACCTACTAGC
TAATCCCATCTGGGCACATCCGATGGCAAGAGGCCCGAAGGTCCCCCTCTTTGGTCTTGC
GACGTTATGCGGTATTAGCTACCGTTTCCAGTAGTTATCCCCCTCCATCAGGCAGTTTCC
CAGACATTACTCACCCGTCCG
>000191_0656_2401 length=52 uaccno=FG74DIE03BVXE7
TTCCAACCCATGCTGCCTCCCGTAGGAGTGCTGAGCCAGGATCAAACTCTGA
>000193_0660_2045 length=52 uaccno=FG74DIE03BV9SF
TTCCAACCCATGCTGCCTCCCGTAGGAGTGCTGAGCCAGGATCAAACTCTGA
>000194_0628_0911 length=60 uaccno=FG74DIE03BTFR1
AACCAACCCATGCTGCCTCCCGTAGGAGTAGTTTGATCCTGAGCCAGGATCAAACTCTGA
>000198_0594_2578 length=83 uaccno=FG74DIE03BQHLW
GGAATTGGCATGCTGCCTCCGTAGGAGTCTCGCGCCATCAGGGAATTGGCATGCTGCCTC
CCTGAGCCAGGATCAAACTCTGA
>000199_0710_0349 length=276 uaccno=FG74DIE03B0MH7
GACTGACTCATGCTGCCTCCCGTAGGAGTCTGGACCGTGTCTCAGTTCCAGTGTGGCTGG
TCATCCTCTCAGACCAGCTAGGGATCGTCGCCTAGGTGAGCCGTTACCCCACCTACTAGC
TAATCCCATCTGGGCACATCTGATGGCATGAGGCCCGAAGGTCCCCCACTTTGGTCTTGC
GACGTTATGCGGTATTAGCTACCGTTTCCAGTAGTATCCCTCCCCACTCAGGCGACGTTT
CCCCGTTACCGAACGAACTTAACTTCCTACCCCCGG
>000200_0674_3692 length=114 uaccno=FG74DIE03BXJA2
GGAATTGGCATGCTGCCTCCCGTAGGAGTCTGGGCCGTGTCTCAGTCCCAGTGTGGCCGA
TCACCCTCTCAGGTCGGCTATGTATCGTCGCCTTGGTGAGCCGTTACCCNCCAC
>000201_0620_0463 length=276 uaccno=FG74DIE03BSP5D
GGAATTGGCATGCTGCCTCCCGTAGGAGTTTGGGCCGTGTCTCAGTCCCAATGTGGCCGT
TCATCCTCTCAGACCGGCTACTGATCATTGCCTTGGTGGGCCGTTACCCCTCCAACTAGC
TAATCAGACGCAACCCCCTCCTTCAGCGATAGCTTATAAATAGAGGCCACCTTTCAATGA
GCTCCAATGCCGAAGTTCATTCGTACGCGGTATTAGCAACGGTTTCCCGTTGTTATCCCC
CTCTGAAGGGCAAGTTGGTTACGCGTTACTCACCCG
>000204_0637_0354 length=257 uaccno=FG74DIE03BT7SK
GGAATTGGCATGCTGCCTCCCGTAGGAGTTTGGGCCGTGTCTCAGTCCCAGTGTGGCCGA
TCACCCTCTCAGGTCGGCTATGTATCGTCGCCTTGGTGAGCCGTTACCCCACCAACTAGC
TAATACAACGCAGGTCCATCTGGTAGTGATGCAATTGCACCTTTTAAGCAAATGTCATGC
AACATCTACTCTTATGCGGTATTAGCTATCGTTTCCAATAGTTATCCCCCGCTACCAGGC
AGGTTACCTACGCGTTA
>000206_0671_0646 length=60 uaccno=FG74DIE03BW7G4
TTCCAACCCATGCTGCCTCCCGTAGGAGTGAGTTTGTCCTGAGCCAGGATCAAACTCTGA
>000208_0640_0331 length=60 uaccno=FG74DIE03BUG89
TTCCAACCCATGCTGCCTCCCGTAGGAGTGAGTTTGTCCTGAGCCAGGATCAAACTCTGA
>000210_0716_0378 length=247 uaccno=FG74DIE03B05HO
TCACACTCCATGCTGCCTCCGTAGGAGTCTGGGCCGTGTCTCAGTCCCAGTGTGGCCGAT
CACCCTCTCAGGTCGGCTATGCATCGTGGCCTTGGTGAGCCGTTACCTCACCAACTAGCT
AATGCACCGCGGGTCCATCCATCAGCGACACCCGAAAGCGCCTTTCACTCTTATGCCATG
CGGCATAAACTGTTATGCGGTATTAGCACCTGTTTCCAAGTGTTATCCCCCTCTGATGGG
TAGGTTA
>000212_0687_0285 length=252 uaccno=FG74DIE03BYLRJ
GACTGACTCATGCTGCCTCCCGTAGGAGTCTGGACCGTGTCTCAGTTCCAGTGTGGCTGG
TCATCCTCTCAGACCAGCTAGGGATCGTCGCCTAGGCGAGCCATTACCCCACCTACTAGC
TAATCCCATCTGGGCACATCTGATGGCATGAGGCCCGAAGGTCCCCCACTTTGGTCTTGC
GACGTTATGCGGTATTAGCTACCGTTTCCAGTAGTTATCCCCCTCCATCAGGCACGTTTC
CCAGACATTACT
>000215_0627_3065 length=60 uaccno=FG74DIE03BTD93
AACCAACCCATGCTGCCTCCCGTAGGAGTAGTTTGATCCTGAGCCAGGATCAAACTCTGA
>000219_0691_0356 length=52 uaccno=FG74DIE03BYYGM
TTCCAACCCATGCTGCCTCCCGTAGGAGTCCTGAGCCAGGATCAAACTCTGA
>000223_0671_2723 length=51 uaccno=FG74DIE03BW82T
TTCCACCCATGCTGCCTCCCGTAGGAGTCCTGAGCCAGGATCAAACTCTGA
>000226_0711_0321 length=254 uaccno=FG74DIE03B0PM7
TTCCGCATCATGCTGCCTCCCGTAGGAGTCTGGGCCGTGTCTCAGTCCCAGTGTGGCCGA
TCACCCTCTCAGGTCGGCTATGCATCGTGGCCTTGGTGAGCCGTTACCTCACCAACTAGC
TAATGCACCGCGGGTCCATCCGTCAGCGACACCCGAAAGCGCCTTTCACTCTTATGCCAT
GCGGCATAAACTGTTATGCGGTATTAGCACCTGTTTCCAAGTGTTATCCCCCTCTGATGG
GTAGGTTACCCACG
>000229_0664_0418 length=261 uaccno=FG74DIE03BWK6C
AACCGGAACATGCTGCCTCCCGTAGGAGTCTGGACCGTGTCTCAGTTCCAGTGTGGCTGG
TCATCCTCTCAGACCAGCTAGGGATCGTCGCCTAGGTGAGCCGTTACCCCACCTACTAGC
TAATCCCATCTGGGCACATCTGATGGCATGAGGCCCGAAGGTCCCCCACTTTGGTCTTGC
GACATTATGCGGTNTTAGCTACCGTTTCCAGTAGTTATCCCCCTCCATCAGGCAGTTTCC
CAGACATTACTCACCCGTCCG
>000231_0659_0475 length=53 uaccno=FG74DIE03BV5E1
TTCCAACCCATGCTGCCTCCCGTAGGAGTGCCTGAGCCAGGATCAAACTCTGA
>000238_0669_2112 length=51 uaccno=FG74DIE03BW2AA
TTCCACCCATGCTGCCTCCCGTAGGAGTCCTGAGCCAGGATCAAACTCTGA
>000239_0680_0340 length=254 uaccno=FG74DIE03BXZOM
TCACACTCCATGCTGCCTCCCGTAGGAGTCTGGGCCGTGTCTCAGTCCCAGTGTGGCCGA
TCACCCTCTCAGGTCGGCTATGTATCGTCGCCTAGGTGAGCCGTTACCTCACCTACTAGC
TAATGCACCGCGGGTCCATCCATCAGCGACACCCGAAAGCGCCTTTCACTCTTATGCCAT
GCGGCATAAACTGTTATGCGGTATTAGCACCTGTTTCCAAGTGTTATCCCCCTCTGATGG
GTAGGTTACCCACG
>000240_0625_0347 length=264 uaccno=FG74DIE03BS5U1
AACCGGAACATGCTGCCTCCCGTAGGAGTCTGGACCGTGTCTCAGTTCCAGTGTGGCTGG
TCATCCTCTCAGACCAGCTAGGGATCGTCGCCTAGGTGAGCCGTTACCCCACCTACTAGC
TAATCCCATCTGGGCACATCTGATGGCATGAGGCCCGAAGGTCCCCCACTTTGGTCTTGC
GACGTTATGCGGTATTAGCTACCGTTTCCAGTAGTTATCCCCCTCCATCAGGCAGTTTCC
CAGACATTACTCACCCGTCCGCCG
>000245_0569_3644 length=52 uaccno=FG74DIE03BOBE2
TTCCAACCCATGCTGCCTCCCGTAGGAGTCCTGAGCCAGGATCAAACTCTGA
>000249_0607_1850 length=258 uaccno=FG74DIE03BRL4S
TTCCGCATCATGCTGCCTCCCGTAGGAGTCTGGACCGTGTCTCAGTTCCAGTGTGGCTGG
TCATCCTCTCAGACCAGCTAGGGATCGTCGCCTAGGTGAGCCGTTACCCCACCTACTAGC
TAATCCCATCTGGGCACATCTGATGGCATGAGGCCCAAAGGTCCCCCACTTTGGTCTTGC
GACGTTATGCGGTATTAGCTACCGTTTCCAGTAGTTATCCCCCTCCATCAGGCAGTTTCC
CAGACATTACTCACCCCG
>000256_0737_1045 length=48 uaccno=FG74DIE03B20DJ
CAACACCACATGCTGCCTCCCGTAGGAGTTCTGGCCGTGTCTCACGTT
>000259_0678_0578 length=53 uaccno=FG74DIE03BXTJO
GGAATTGGCATGCTGCCTCCCGTAGGAGTGCCTGAGCCAGGATCAAACTCTGA
>000266_0635_0344 length=257 uaccno=FG74DIE03BT1GQ
GACTGACTCATGCTGCCTCCCGTAGGAGTCTGGACCGTGTCTCAGTTCCAGTGTGGCTGG
TCATCCTCTCAGACCAGCTAGGGATCGTCGCCTAGGTGAGCCATTACCCCACCTACTAGC
TAATCCCATCTGGGCACATCTGATGGCATGAGGCCCGAAGGTCCCCCACTTTGGTCCGTA
GACGTTATGCGGTATTAGCTACCGTTTCCAGTAGTTATCCCCCTCCATCAGGCAGTTTCC
CAGACATTACTCACCCG
>000268_0663_2417 length=53 uaccno=FG74DIE03BWJJ3
TTCCAACCCATGCTGCCTCCCGTAGGAGTCGCTGAGCCAGGATCAAACTCTGA
>000272_0600_1085 length=252 uaccno=FG74DIE03BQZE3
AACCAACCCATGCTGCCTCCCGTAGGAGTCTGGGCCGTGTCTCAGTCCCAGTGTGGCCGA
TCACCCTCTCAGGTCGGCTATGCATCGTGGCCTTGGTGAGCCGTTACCTCACCAACTAGC
TAATGCACCGCGGGTCCATCCATCAGCGACACCCGAAAGCGCCTTTCACTCTTATGCCAT
GCGGCATAAACTGTTATGCGGTATTAGCACCTGTTTCCAAGTGTTATCCCCCTCTGATGG
GTAGGTTACCCA
>000274_0633_0342 length=53 uaccno=FG74DIE03BTU44
TTCCAACCCATGCTGCCTCCCGTAGGAGTGCCTGAGCCAGGATCAAACTCTGA
>000276_0658_2264 length=54 uaccno=FG74DIE03BV3MY
GGAATTGGCATGCTGCCTCCCGTAGGAGTGTCCTGAGCCAGGATCAAACTCTGA
>000280_0654_1381 length=259 uaccno=FG74DIE03BVQBB
AACCAACCCATGCTGCCTCCCGTAGGAGTCTGGGCCGTGTCTCAGTCCCAGTGTGGCCGA
TCACCCTCTCAGGTCGGCTATGCATCGTGGCCTTGGTGAGCCGTTACCTCACCAACTAGC
TAATGCACCGCGGGTCCATCCATCAGCGACACCCGAAAGCGCCTTTCACTCTTATGCCAT
GCGGTATAAACTGTTATGCGGTATTAGCACCTGTTTCCAAGTGTTATCCCCCTCTGATGG
GTAGGTTACCCACGTGTTA
>000284_0690_1563 length=52 uaccno=FG74DIE03BYV8D
TTCCAACCCATGCTGCCTCCCGTAGGAGTCCTGAGCCAGGATCAAACTCTGA
>000293_0650_0406 length=262 uaccno=FG74DIE03BVCW4
AACCGGAACATGCTGCCTCCCGTAGGAGTCTGGACCGTGTCTCAGTTCCAGTGTGGCTGG
TCATCCTCTCAGACCAGCTAGGGATCGTCGCCTAGGTGAGCCGTTACCCCACCTACTAGC
TAATCCCATCTGGGCACATCTGATGGCATGAGGCCCGAAGGTCCCCCACTTTGGTCTTGC
GACATTATTGCGGTATTAGCTACCGTTTCCAGTAGTTATCCCCCTCCATCAGGCAGTTTC
CCAGACATTACTCACCCGTCCG
>000297_0718_1185 length=60 uaccno=FG74DIE03B1CFN
AACCAACCCATGCTGCCTCCCGTAGGAGTAGTTTGATCCTGAGCCAGGATCAAACTCTGA
>000301_0636_2040 length=52 uaccno=FG74DIE03BT5XM
TTCCAACCCATGCTGCCTCCCGTAGGAGTGCTGAGCCAGGATCAAACTCTGA
>000305_0650_0630 length=53 uaccno=FG74DIE03BVC3C
TTCCAACCCATGCTGCCTCCCGTAGGAGTTCCTGAGCCAGGATCAAACTCTGA
>000307_0681_1311 length=60 uaccno=FG74DIE03BX3LD
TTCCAACCCATGCTGCCTCCCGTAGGAGTGAGTTTGTCCTGAGCCAGGATCAAACTCTGA
>000312_0607_1434 length=252 uaccno=FG74DIE03BRLS8
AACCAACCCATGCTGCCTCCCGTAGGAGTCTGGGCCGTGTCTCAGTCCCAGTGTGGCCGA
TCACCCTCTCAGGTCGGCTATGCATCGTGGCCTTGGTGAGTCGTTACCTCACCAACTAGC
TAATGCACCGCGGGTCCATCCATCAGCGACACCCGAAAGCGCCTTTCACTCTTATGCCAT
GCGGCATAAACTGTTATGCGGTATTAGCACCTGTTTCCAAGTGTTATCCCCCTCTGATGG
GTAGGTTACCCA
>000313_0610_0404 length=53 uaccno=FG74DIE03BRUHY
TTCCAACCCATGCTGCCTCCCGTAGGAGTCGCTGAGCCAGGATCAAACTCTGA
>000316_0662_0379 length=255 uaccno=FG74DIE03BWETP
TATTGGCGCATGCTGCCTCCCGTAGGAGTCTGGGCCGTGTCTCAGTCCCAGTGTGGCCGA
TCACCCTCTCAGGTCGGCTATGTATCGTCGCCTTGGTGAGCCGTTACCCCACCAACTAGC
TAATACAACGCAGGTCCATCTGGTAGTGGTGCAATTGCACCTTTTAAGCAAATGTCATGC
AACATCTACTCTTATGCGGTATTAGCTATCGTTTCCAATAGTTATCCCCCCGCTACCAGG
CAGGTTACCTACGCG
>000320_0681_3783 length=253 uaccno=FG74DIE03BX5H1
GGAATTGGCATGCTGCCTCCCGTAGGAGTCTGGGCCGTGTCTCAGTCCCAGTGTGGCCGA
TCACCCTCTCAGGTCGGCTATGTATCGTCGCCTTGGTGAGCCGTTACCCCACCAACTAGC
TAATACAACGCAGGTCCATCTGGTAGTGATGCAATTGCACCTTTTAAGCAAATGTCATGC
AACATCTACTCTTATGCGGTATTAGCTATCGTTTCCAATAGTTATCCCCGCTACCAGGCA
GGTTACCTACGCG
>000322_0683_3765 length=252 uaccno=FG74DIE03BYBS3
TTCCAACCCATGCTGCCTCCCGTAGGAGTCTGGGCCGTGTCTCAGTCCCAGTGTGGCCGA
TCACCCTCTCAGGTCGGCTATGCATCGTGGCCTTGGTGAGCCGTTACCTCACCAACTAGC
TAATGCACCGCGGGTCCATCCATCAGCGACACCCGAAAGCGCCTTTCACTCTTATGCCAT
GCGGCATAAACTGTTATGCGGTATTAGCACCTGTTTCCAAGTGTTATCCCCCTCTGATGG
GTAGGTTACCCA
>000324_0701_0325 length=54 uaccno=FG74DIE03BZT1J
TTCCAACCCATGCTGCCTCCCGTAGGAGTGATCCTGGCCAGGATCAAACTCTGA
>000327_0693_1463 length=52 uaccno=FG74DIE03BY5MX
TTCCAACCCATGCTGCCTCCCGTAGGAGTGCTGAGCCAGGATCAAACTCTGA
>000328_0605_1750 length=55 uaccno=FG74DIE03BRFQG
TTCCAACCCATGCTGCCTCCCGTAGGAGTGATCCTGAGCCAGGATCAAACTCTGA
>000329_0654_0349 length=252 uaccno=FG74DIE03BVPIN
TATTGGCGCATGCTGCCTCCCGTAGGAGTCTGGGCCGTGTCTCAGTCCCAATGTGGCCGT
TCATCCTCTCAGACCGGCTACTGATCATCGCCTTGGTGGGCCCGTTACCCCTCCAACTAG
CTAATCAGACGCAATCCCCTCCTTCAGTGATAGCTTATAAATAGAGGCCACCTTTCATCC
AGTCTCGATGCCGAGATTGGATCCGTATGCGGTATTAGCAGTCGTTTCCAACTGTTGTCC
CCCTCTGAAGGG
>000335_0596_2425 length=52 uaccno=FG74DIE03BQNS7
TTCCAACCCATGCTGCCTCCCGTAGGAGTGCTGAGCCAGGATCAAACTCTGA
>000337_0650_0426 length=252 uaccno=FG74DIE03BVCXO
TTCCAACCCATGCTGCCTCCCGTAGGAGTCTGGGCCGTGTCTCAGTCCCAGTGTGGCCGA
TCACCCTCTCAGGTCGGCTATGCATCGTGGCCTTGGTGAGCCGTTACCTCACCAACTAGC
TAATGCACCGCGGGTCCATCCATCAGCGACACCCGAAAGCGCCTTTCACTCTTATGCCAT
GCGGCATAAACTGTTATGCGGTATTAGCACCTGTTTCCAAGTGTTATCCCCCTCTGATGG
GTAGGTTACCCA
>000339_0659_0381 length=252 uaccno=FG74DIE03BV5CF
TTCCAACCCATGCTGCCTCCCGTAGGAGTCTGGGCCGTGTCTCAGTCCCAGTGTGGCCGA
TCACCCTCTCAGGTCGGCTATGCATCGTGGCCTTGGTGAGCCGTTACCTCACCAACTAGC
TAATGCACCGCGGGTCCATCCATCAGCGACACCCGAAAGCGCCTTTCACTCTTATGCCAT
GCGGCATAAACTGTTATGCGGTATTAGCACCTGTTTCCAAGTGTTATCCCCCTCTGATGG
GTAGGTTACCCA
>000341_0670_3802 length=261 uaccno=FG74DIE03BW6Q0
GAGAGAGACATGCTGCCTCCCGTAGGAGTCTGGACCGTGTCTCAGTTCCAGTGTGGCTGG
TCATCCTCTCAGACCAGCTAGGGATCGTCGCCTAGGTGAGCCGTTACCCCACCTACTAGC
TAATCCCATCTGGGCACATCTGATGGCAAGAGGCCCGAAGGTCCCCCTNTTTGGTCTTGC
GACGTTATGCGGTATTAGCTACCGTTTCCAGTAGTTATCCCCCTCCATCAGGCAGTTTCC
CAGACATTACTCACCCGTCCG
>000344_0602_1259 length=251 uaccno=FG74DIE03BQ5VH
GACTGACTCATGCTGCCTCCCGTAGGAGTCTGGACCGTGTCTCAGTTCCAGTGTGGCTGG
TCATCCTCTCAGACCAGCTAGGGATCGTCGCCTAGGTGAGCCATTACCCCACCTACTAGC
TAATCCCATCTGGGCACATCTGATGGCATGAGGCCCGAAGGTCCCCCACTTTGGTCTTGC
GACGTTATGCGGTATTAGCTACCGTTTCCAGTAGTTATCCCCCTCCATCAGGCAGTTTCC
CAGACATTACT
>000345_0711_0407 length=257 uaccno=FG74DIE03B0PPL
GACTGACTCATGCTGCCTCCCGTAGGAGTCTGGACCGTGTCTCAGTTCCAGTGTGGCTGG
TCATCCTCTCAGACCAGCTAGGGATCGTCGCCTAGGTGAGCCATTACCCCACCTACTAGC
TAATCCCATCTGGGCACATCTGATGGCATGAGGCCCGAAGGTCCCCCACTTTGGTCCGTA
GACGTTATGCGGTATTAGCTACCGTTTCCAGTAGTTATCCCCCTCCATCAGGCAGTTTCC
CAGACATTACTCACCCG
>000351_0673_0395 length=258 uaccno=FG74DIE03BXDLP
GGAAGGTTCATGCTGCCTCCCGTAGGAGTCTGGGCCGTGTCTCAGTCCCAGTGTGGCCGA
TCACCCTCTCAGGTCGGCTATGCATCGTGGCCTTGGTGAGCCGTTACCTCACCAACTAGC
TAATGCACCGCGGGTCCATCCATCAGTGACACCCGAAAGCGCCTTTCACTCTTATGCCAT
GCGGCATAAACTGTTATGCGGTATTAGCACCTGTTTCCAAGTGTTACTCCCCCTCTGATG
GGTAGGTTACCCACGTTG
>000352_0717_0347 length=249 uaccno=FG74DIE03B08ML
GACTGACTCATGCTGCCTCCCGTAGGAGTCTGGACCGTGTCTCAGTTCCAGTGTGGCTGG
TCATCCTCTCAGACCAGCTAGGGATCGTCGCCTAGGTGAGCCGTTACCCCACCTACTAGC
TAATCCCATCTGGGCACATCTGATGGCATGAGGCTCGAAGGTCCCCCACTTTGGTCTTGC
GACGTTATGCGGTATTAGCTACCGTTTCCAGTAGTTATCCCCCTCCATCAGGCAGATTCC
CAGACATTA
>000354_0663_1861 length=276 uaccno=FG74DIE03BWI4N
GGAATTGGCATGCTGCCTCCCGTAGGAGTTTGGGCCGTGTCTCAGTCCCAATGTGGCCGT
TCATCCTCTCAGACCGGCTACTGATCATTGCCTTGGTGGGCCGTTACCCCTCCAACTAGC
TAATCAGACGCAACCCCCTCCTTCAGCGATAGCTTGTAAATAGAGGCCACCTTTCAATGA
GCTCCGATGCCGAAGTTCATTCGTACGCGGTATTAGCAACGGTTTCCCGTTGTTATCCCC
CTCTGAAGGGCAAGTTGGTTACGCGTTACTCACCCG
>000355_0645_0413 length=297 uaccno=FG74DIE03BUW4F
TTCCGCATCATGCTGCCTCCCGTAGGAGTCTGGGCCGTGTCTCAGTCCCAGTGTGGCCGA
TCACCCTCTCAGGTCGGCTATGCATCGTGGCCTGGTGAGCCGTTACCTCACCAACTAGCT
AATGCACCGCGGGTCCATCCATCAGCGACACCCGAAAGCGCCTTTCACTCTTATGCCATG
CGACNTAAACTTAAGTTTAGTTTAGTCGGGTACGGTTTAAGTTACGACCCTACCGTTTTC
CGTTTAACCGTAGGTTTATTCCCCTCCCCTTGTAGTAGGGTTAGGGGTTTAACCCGG
>000361_0647_0325 length=53 uaccno=FG74DIE03BU3DJ
GGAATTGGCATGCTGCCTCCCGTAGGAGTGCCTGAGCCAGGATCAAACTCTGA
>000368_0699_0358 length=264 uaccno=FG74DIE03BZNQW
AACCGGAACATGCTGCCTCCCGTAGGAGTCTGGACCGTGTCTCAGTTCCAGTGTGGCTGG
TCATCCTCTCAGACCAGCTAGGGATCGTCGCCTAGGTGAGCCGTTACCCCACCTACTAGC
TAATCCCATCTGGGCACATCTGATGGCATGAGGCCCGAAGGTCCCCCACTTTGGTATTGC
GACGTTATGCGGTATTAGCTACCGTTTCCAGTAGTTATCCCCCTCCATCAGGCAGTTTCC
CAGACATTACTCACCCGTCCGCCG
>000370_0691_3688 length=251 uaccno=FG74DIE03BY006
GACTGACTCATGCTGCCTCCCGTAGGAGTCTGGACCGTGTCTCAGTTCCAGTGTGGCTGG
TCATCCTCTCAGACCAGCTAGGGATCGTCGCCTAGGTGAGCCATTACCCCACCTACTAGC
TAATCCCATCTGGGCACATCTGATGGCATGAGGCCCGAAGGTCCCCCACTTTGGTCTTGC
GACGTTATGCGGTATTAGCTACCGTTTCCAGTAGTTATCCCCCTCCATCAGGCAGTTTCC
CAGACATTACT
>000371_0608_1597 length=279 uaccno=FG74DIE03BRO3J
AACCAACCCATGCTGCCTCCCGTAGGAGTCTGGACCGTGTCTCAGTTCCAGTGTGGCCGA
TCACCCTCTCAGGTCGGTTACGCATCGTTGCCTTGGTAAGCCGTTACCTTACCAACTAGC
TAATGCGGCGCGGATCCATCTATAAGTGACAGCAAAACCGTCTTTCACTATTGAACCATG
CGGTTCAATATATTATCCGGTATTAGCTCCGGTTTCCCGAAGTTATCCCAGTCTTATAGG
TAGGTTATCCACGTGTTACTCACCCGTCCGCCGCTAACG
>000374_0663_0354 length=252 uaccno=FG74DIE03BWHYS
GTACGTACCATGCTGCCTCCCGTAGGAGTCTGGGCCGTGTCTCAGTCCCAGTGTGGCCGA
TCACCCTCTCAGGTCGGCTATGCATCGTGGCCTTGGTGAGCCGTTACCTCACCAACTAGC
TAATGCACCGCGGGTCCATCCATCAGCGACACCCGAAAGCGCCTTTCACTCTTATGCCAT
GCGGCATAAACTGTTATGCGGTATTAGCACCTGTTTCCAAGTGTTATCCCCCTCTGAGTG
GTAGGTTCCGTA
>000378_0628_2295 length=52 uaccno=FG74DIE03BTGUH
TCCAACCCATGCTGCCTCCCGTAGGAGTGCTGAGCCAGGATCAAACCTCTGA
>000381_0598_2495 length=52 uaccno=FG74DIE03BQT6P
TTCCAACCCATGCTGCCTCCCGTAGGAGTGCTGAGCCAGGATCAAACTCTGA
>000382_0593_2924 length=52 uaccno=FG74DIE03BQEPQ
GGAATTGGCATGCTGCCTCCCGTAGGAGTCCTGAGCCAGGATCAAACTCTGA
>000384_0668_0402 length=248 uaccno=FG74DIE03BWXS0
TATTGGCGCATGCTGCCTCCCGTAGGAGTCTGGGCCGTGTCTCAGTCCCAATGTGGCCGT
TCATCCTCTCAGACCGGCTACTGATCATCGCCTTGGTGGGCCGTTACCCCTCCAACTAGC
TAATCAGACGCAATCCCCTCCTTCAGTGATAGCTTATAAATAGAGGCCACCTTTCATCCA
GTCTCGATGCCGAGATTGGATCGTATGCGGTATTAGCAGTCGTTTCCAACTGTTGTCCCC
CTCTAGGA
>000386_0603_2255 length=261 uaccno=FG74DIE03BQ9SX
AACCGGAACATGCTGCCTCCCGTAGGAGTCTGGACCGTGTCTCAGTTCCAGTGTGGCTGG
TCATCCTCTCAGACCAGCTAGGGATCGTCGCCTAGGTGAGCCGTTACCCCACCTACTAGC
TAATCCCATCTGGGCACATCTGATGGCATGAGGCCCGAAGGTCCCCCACTTTGGTCTTGC
GACATTATGCGGTATTAGCTACCGTTTCCAGTAGTTATCCCCCTCCATCAGGCAGTTTCC
CAGACATTACTCACCCGTCCG
>000390_0616_0439 length=257 uaccno=FG74DIE03BSDHL
TTCCGCATCATGCTGCCTCCCGTAGGAGTCTGGACCGTGTCTCAGTTCCAGTGTGGCTGG
TCATCCTCTCAGACCAGCTAGGGATCGTCGCCTAGGTGAGCCGTTACCCCACCTACTAGC
TAATCCCATCTGGGCACATCTGATGGCATGAGGCCCGAAGGTCCCCCACTTTGGTCTTGC
GACGTTATGCGGTATTAGCTACCGTTTCCAGTAGTTATCCCCCTCCATCAGGCAGTTTCC
CAGACATTACTCACCCG
>000392_0673_1067 length=60 uaccno=FG74DIE03BXD4D
TTCCAACCCATGCTGCCTCCCGTAGGAGTGAGTTTGTCCTGAGCCAGGATCAAACTCTGA
>000393_0634_3485 length=60 uaccno=FG74DIE03BT0P7
TTCCAACCCATGCTGCCTCCCGTAGGAGTGAGTTTGTCCTGAGCCAGGATCAAACTCTGA
>000395_0714_0420 length=252 uaccno=FG74DIE03B0Y7A
TTCCAACCCATGCTGCCTCCCGTAGGAGTCTGGGCCGTGTCTCAGTCCCAGTGTGGCCGA
TCACCCTCTCAGGTCGGCTATGCATCGTGGCCTTGGTGAGCCGTTACCTCACCAACTAGC
TAATGCACCGCGGGTCCATCCATCAGCGACACCCGAAAGCGCCTTTCACTCTTATGCCAT
GCGGCATAAACTGTTATGCGGTATTAGCACCTGTTTCCAAGTGTTATCCCCCTCTGATGG
GTAGGTTACCCA
>000396_0619_2130 length=264 uaccno=FG74DIE03BSN9W
AACCGGAACATGCTGCCTCCCGTAGGAGTCTGGACCGTGTCTCAGTTCCAGTGTGGCTGG
TCATCCTCTCAGACCAGCTAGGGATCGTCGCCTAGGTGAGCCGTTACCCCACCTACTAGC
TAATCCCATCTGGGCACATCCGATGGCAAGAGGCCCGAAGGTCCCCCTCTTTGGTCTTGC
GACGTTATGCGGTATTAGCTACCGTTTCCAGTAGTTATCCCCCTCCATCAGGCAGTTTCC
CAGACATTACTCACCCGTCCGCCA
>000397_0718_0363 length=94 uaccno=FG74DIE03B1BST
TTCCGCATCATGCTGCCTCCCGTAGGAGTCTGGGCCGTGTCTCAGTCCCAGTGTGGCCGA
TCACCCTCTCAGGTCGGCTATGNNTCGCGTCGTG
>000399_0609_1776 length=252 uaccno=FG74DIE03BRSEA
GGAAGGTTCATGCTGCCTCCCGTAGGAGTCTGGGCCGTGTCTCAGTCCCAGTGTGGCCGA
TCACCCTCTCAGGTCGGCTATGCATCGTGGCCTTGGTGAGCCGTTACCTCACCAACTAGC
TAATGCACCGCGGGTCCATCCATCAGCGACACCCGAAAGCGCCTTTCACTCTTATGCCAT
GCGGCATAAACTGTTATGCGGTATTAGCACCTGTTTCCAAGTGTTATCCCCCTCTGATGG
GTAGGTTACCCA
>000401_0701_0417 length=256 uaccno=FG74DIE03BZT33
TTCCAACCCATGCTGCCTCCCGTAGGAGTCTGGGCCGTGTCTCAGTCCCAGTGTGGCCGA
TCACCCTCTCAGGTCGGCTATGCATCGTGGCCTTGGTGAGTCGTTACCTCACCAACTAGC
TAATGCACCGCGGGTCCATCCATCAGCGACACCCGAAAGCGCCTTTCACTCTTATGCCAT
GCGGCATAAACTGTTATGCGGTATTAGCACCTGTTTCCAAGTGTTATCCCCCTCTGATGG
GTAGGTTACCCACGTG
>000406_0713_1748 length=53 uaccno=FG74DIE03B0W2E
TTCCAACCCATGCTGCCTCCCGTAGGAGTGCTGAGCCAGGATCAAACCTCTGA
>000407_0658_2000 length=252 uaccno=FG74DIE03BV3FM
TTCCAACCCATGCTGCCTCCCGTAGGAGTCTGGGCCGTGTCTCAGTCCCAGTGTGGCCGA
TCACCCTCTCAGGTCGGCTATGCATCGTGGCCTTGGTGAGCCGTTACCTCACCAACTAGC
TAATGCACCGCGGGTCCATCCATCAGCGACACCCGAAAGCGCCTTTCACTCTTATGCCAT
GCGGCATAAACTGTTATGCGGTATTAGCACCTGTTTCCAAGTGTTATCCCCCTCTGATGG
GTAGGTTACCCA
>000409_0652_2007 length=248 uaccno=FG74DIE03BVKG5
GAGAGAGACATGCTGCCTCCCGTAGGAGTCTGGGCCGTGTCTCAGTCCCAGTGTGGCCGA
TCACCCTCTCAGGTCGGCTATGCATCGTGGCCTTGGTGAGCCGTTACCTCACCAACTAGC
TAATGCACCGCGGGTCCATCCATCAGCGACACCCGAAAGCGCCTTTCACTCTTATGCCAT
GCGGCATAAACTGTTATGCGGTATTAGCACCTGTTTCCAAGTGTTATCCCCCTCTGATGG
GTAGGTTA
>000413_0676_1890 length=248 uaccno=FG74DIE03BXN8K
GAGAGAGACATGCTGCCTCCCGTAGGAGTCTGGGCCGTGTCTCAGTCCCAGTGTGGCCGA
TCACCCTCTCAGGTCGGCTATGCATCGTGGCCTTGGTGAGCCGTTACCTCACCAACTAGC
TAATGCACCGCGGGTCCATCCATCAGCGACACCCGAAAGCGCCTTTCACTCTTATGCCAT
GCGGCATAAACTGTTATGCGGTATTAGCACCTGTTTCCAAGTGTTATCCCCCTCTGATGG
GTAGGTTA
>000417_0642_0361 length=264 uaccno=FG74DIE03BUNLN
AACCGGAACATGCTGCCTCCCGTAGGAGTCTGGACCGTGTCTCAGTTCCAGTGTGGCTGG
TCATCCTCTCAGACCAGTTAGGGATCGTCGCCTAGGTGAGCCGTTACCCCACCTACTAGC
TAATCCCATCTGGGCACATCTGATGGCATGAGGCCCGAAGGTCCCCCACTTTGGTCTTGC
GACATTATGCGGTATTAGCTACCGTTTCCAGTAGTTATCCCCCTCCATCAGGCAGTTTCC
CAGACATTACTCACCCGTCCGCCG
>000421_0717_0319 length=273 uaccno=FG74DIE03B08LT
AACCAACCCATGCTGCCTCCCGTAGGAGTCTGGACCGTGTCTCAGTTCCAGTGTGGCCGA
TCACCCTCTCAGGTCGGCTACGCATCGTCGCCTTGGTAAGCCGTTACCTTACCAACTAGC
TAATGCGGCGCGGATCCATCTATAAGTGACAGCAAAACCGTCTTTCACTATTGAACCATG
CGGTTCAATATATTATCCGGTATTAGCTCCGGTTTCCCGAAGTTATCCCAGTCTTATAGG
TAGGTTATCCACGTGTTACTCACCCGTCCGCCG
>000423_0578_3386 length=60 uaccno=FG74DIE03BO3NW
AACCAACCCATGCTGCCTCCCGTAGGAGTAGTTTGATCCTGAGCCAGGATCAAACTCTGA
>000424_0611_1866 length=264 uaccno=FG74DIE03BRYSC
GGAAGGTTCATGCTGCCTCCCGTAGGAGTCTGGACCGTGTCTCAGTTCCAGTGTGGCTGG
TCATCCTCTCAGACCAGCTAGGGATCGTCGCCTAGGTGAGCCGTTACCCTACCTACTAGC
TAATCCCATCTGGGCACATCTGATGGCATGAGGCCCGAAGGTCCCCCACTTTGGTCTTGC
GACGTTATGCGGTATTAGCTACCGTTTCCAGTAGTTATCCCCCTCCATCAGGCAGTTTCC
CAGACATTACTCACCCGTCCGCCG
>000429_0601_1162 length=257 uaccno=FG74DIE03BQ2M0
TTCCAACCCATGCTGCCTCCCGTAGGAGTCTGGGCCGTGTCTCAGTCCCAGTGTGGCCGA
TCACCCTCTCAGGTCGGCTATGCATCGTGGCCTTGGTGAGCCGTTACCTCACCAACTAGC
TAATGCACCGCGGGTCCATCCATCAGCGACACCCGAAAGCGCCTTTCACTCTTATGCCAT
GCGGCATAAACTGTTATGCGGTATTAGCACCTGTTTCCAAGTGTTATCCCCCTCTGATGG
GTAGGTTACCCACGTTG
>000437_0659_0384 length=254 uaccno=FG74DIE03BV5CI
TATTGGCGCATGCTGCCTCCCGTAGGAGTCTGGACCGTGTCTCAGTTCCAGTGTGGCTGG
TCATCCTCTCAGACCAGCTAGGGATCGTCGCCTAGGTGAGCCTTACCCCACCTACCAGCT
AATCCCATCTGGGCACATCCGATGGCAAGAGGCCCAAGGTCCCCCTCTTTGGTCTTGCGA
CGTTATGCGGTATTAGCTACCGTTTCCAGTAGTTATCCCCCTCCATCAGGCAGTTTCCCC
AGACATTACCNCCG
>000438_0683_0364 length=247 uaccno=FG74DIE03BX86M
TTCCGCATCATGCTGCCTCCCGTAGGAGTCTGGGCCGTGTCTCAGTCCCAGTGTGGCCGA
TCACCCTCTCAGGTCGGCTATGCATCGTGGCCTTGGTGAGCCGTTACCTCACCAACTAGC
TAATGCACCGCGGGTCCATCCATCAGCGACACCCGAAAGCGCCTTTCACTCTTATGCCAT
GCGGCATAAACTGTTATGCGGTATTAGCACCTGTTTCCAAGTGTTATCCCCTCTGATGGG
TAGGTTA
>000439_0687_2192 length=54 uaccno=FG74DIE03BYM8I
GGAATTGGCATGCTGCCTCCCGTAGGAGTGTCCTGAGCCAGGATCAAACTCTGA
>000440_0723_1472 length=60 uaccno=FG74DIE03B1SGI
TTCCAACCCATGCTGCCTCCCGTAGGAGTGAGTTTGTCCTGAGCCAGGATCAAACTCTGA
>000441_0668_0661 length=60 uaccno=FG74DIE03BWXZ7
TTCCAACCCATGCTGCCTCCCGTAGGAGTGAGTTTGTCCTGAGCCAGGATCAAACTCTGA
>000445_0732_1061 length=257 uaccno=FG74DIE03B2KK3
TATTGGCGCATGCTGCCTCCCGTAGGAGTCTGGACCGTGTCTCAGTTCCAGTGTGGCTGG
TCATCCTCTCAGACCAGCTAGGGATCGTCGCCTAGGTGAGCCGTTACCCCACCTACTAGC
TAATCCCATCTGGGCACATCTGATGGCATGAGGCCCGAAGGTCCCCCACTTTGGTCTTGC
GACGTTATGCGGTATTAGCTACCGTTTCCAGTAGTTATCCCCCTCCATCAGGCAGTTTCC
CAGACATTACTCACCCG
>000448_0673_2742 length=52 uaccno=FG74DIE03BXFEW
TTCCAACCCATGCTGCCTCCCGTAGGAGTGCTGAGCCAGGATCAAACTCTGA
>000451_0670_1527 length=248 uaccno=FG74DIE03BW4ZT
GACTGACTCATGCTGCCTCCCGTAGGAGTCTGGGCCGTGTCTCAGTCCCAGTGTGGCCGA
TCACCCTCTCAGGTCGGCTATGCATCGTGGCCTTGGTGAGCCGTTACCTCACCAACTAGC
TAATGCACCGCGGGTCCATCCATCAGCGACACCCGAAAGCGCCTTTCACTCTTATGCCAT
GCGGCATAAACTGTTATGCGGTATTAGCACCTGTTTCCAAGTGTTATCCCCCTCTGATGG
GTAGGTTA
>000453_0588_2827 length=51 uaccno=FG74DIE03BPYT5
TTCCAACCCATGCTGCCTCCCGTAGGAGTGCTGAGCCAGGATCAAATCTGA
>000455_0653_0352 length=257 uaccno=FG74DIE03BVMCY
GACTGACTCATGCTGCCTCCCGTAGGAGTCTGGACCGTGTCTCAGTTCCAGTGTGGCTGG
TCATCCTCTCAGACCAGCTAGGGATCGTCGCCTAGGTGAGCCGTTACCCCACCTACTAGC
TAATCCCATCTGGGCACATCTGATGGCATGAGGCCCGAAGGTCCCCCACTTTGGTCTTGC
GACGTTATGCGGTATTAGCTACCGTTTCCAGTAGTTATCCCCCTCCATCAGGCAGTTTCC
CAGACATTACTCACCCG
>000458_0738_1471 length=52 uaccno=FG74DIE03B23U5
TTCCAACCCATGCTGCCTCCCGTAGGAGTCCTGAGCCAGGATCAAACTCTGA
>000461_0657_0370 length=263 uaccno=FG74DIE03BVY0K
AACCGGAACATGCTGCCTCCCGTAGGAGTCTGGACCGTGTCTCAGTTCCAGTGTGGCTGG
TCATCCTCTCAGACCAGCTAGGGATCGTCGCCTAGGTGAGCCGTTACCCCACCTACTAGC
CAATCCCATCTGGGCACATCTGATGGCATGAGGCCCGAAGGTCCCCCACTTGGTCTTGCG
ACGTTATGCGGTATTAGCTACCGTTTCCAGTAGTTATCCCCCTCCATCAGGCAGTTTCCC
AGACATTACTCACCCGTCCGCCG
>000469_0604_1628 length=53 uaccno=FG74DIE03BRCHA
TTCCAACCCATGCTGCCTCCCGTAGGAGTGCCTGAGCCAGGATCAAACTCTGA
>000473_0684_3718 length=255 uaccno=FG74DIE03BYEXK
TCACACTCCATGGCTGCCTCCCGTAGGAGTCTGGGCCGTGTCTCAGTCCCAGTGTGGCCG
ATCACCCTCTCAGGTCGGCTATGCATCGTGGCCTTGGTGAGCCGTTACCTCACCAACTAG
CTAATGCACCGCGGGTCCATCCATCAGCGACACCCGAAAGCGCCTTTCACTCTTATGCCA
TGCGGCATAAACTGTTATGCGGTATTAGCACCTGTTTCCAACGTGTTATCCCCGTCTGAT
GGGTAGGTTAACCCG
>000475_0647_1028 length=53 uaccno=FG74DIE03BU3W2
TTCCAACCCATGCTGCCTCCCGTAGGAGTGCTGAGCCAGGATCAAACCTCTGA
>000477_0606_1063 length=52 uaccno=FG74DIE03BRIC5
TTCCAACCCATGCTGCCTCCCGTAGGAGTCCTGAGCCAGGATCAAACTCTGA
>000478_0637_2594 length=83 uaccno=FG74DIE03BT9IS
GGAATTGGCATGCTGCCTCCGTAGGAGTCTCGCGCCATCAGGGAATTGGCATGCTGCCTC
CCTGAGCCAGGATCAAACTCTGA
>000479_0716_0333 length=254 uaccno=FG74DIE03B05GF
AACCAACCCATGCTGCCTCCCGTAGGAGTCTGGGCCGTGTCTCAGTCCCAGTGTGGCCGA
TCACCCTCTCAGGTCGGCTATGCATCGTGGCCTTGGTGAGCCGTTACCTCACCAACTAGC
TAATGCACCGCGGGTCCATCCATCAGCGACACCCGAAAGCGCCTTTCACTCTTATGCCAT
GCGGCATAAACTGCTATGCGGTATTAGCACCTGTTTCCAAGTGTTATCCCCCTCTGATGG
GTAGGTTACCCACG
>000487_0669_0349 length=260 uaccno=FG74DIE03BW0XB
CAACACCACATGCTGCCTCCCGTAGGAGTCTGGACCGTGTCTCAGTTCCAGTGTGGCTGG
TCATCCTCTCAGACCAGCTAGGGATCGTCGCCTAGGTGAGCCGTTACCCCACCTACTAGC
TAATCCCATCTGGGCACATCCGATGGCAAGAGGCCCGAAGGTCCCCCTCTTGGTCTTGCG
ACGTTATGCGGTATTAGCTACCGTTTCCAGTAGTTATCCCCCTCCATCAGGCAGTTTCCC
AGACATTACTCACCCGTCCG
>000488_0631_0531 length=276 uaccno=FG74DIE03BTOYT
GGAATTGGCATGCTGCCTCCCGTAGGAGTTTGGGCCGTGTCTCAGTCCCAATGTGGCCGT
TCATCCTCTCAGACCGGCTACTGATCATTGCCTTGGTGGGCCGTTACCCCTCCAACTAGC
TAATCAGACGCAACCCCCTCCTTCAGCGATAGCTTATAAATAGAGGCCACCTTTCAATGA
GCTCCGATGCCGAAGTTCATTCGTACGCGGTATTAGCAACGGTTTCCCGTTGTTATCCCC
CTNTGAAGGGCAGGTTGGTTACGCGTTACTCACCCG
>000490_0642_0389 length=270 uaccno=FG74DIE03BUNMF
CAACACCACATGCTGCCTCCCGTAGGAGTTTGGGCCGTGTCTCAGTCCCAATGTGGCCGT
TCATCCTCTCAGACCGGCTACTGATCATTGCCTTGGTGGGCCGTTACCCCTCCAACTAGC
TAATCAGACGCAACCCCCTCCTTCAGCGACAGCTTATAAATAGAGGCCACCTTTCAATGA
GCTTCGATGCCGAAGTTCATTCGTACGCGGTATTAGCAACGGTTTCCCGTTGTTATCCCC
CTCTGAAGGGCAGGTTGGTTACGCGTTACT
>000494_0643_1720 length=246 uaccno=FG74DIE03BURS6
CAACCATGCATGCTGCCTCCCGTAGGAGTCTGGGCCGTGTCTCAGTCCCAGTGTGGCCGA
TCACCCTCTCAGGTCGGCTATGTATCGTCGCCTTGGTGAGCCGTTACCCCACCAACTAGC
TAATACAACGCAGGTCCATCTGGTAGTGATGCAATTGCACCTTTTAAGCAAATGTCATGC
AACATCTACTCTTATGCGGTATTAGCTATCGTTTCCAATAGTTATCCCCCGCTACCAGGC
AGGTTA
>000496_0660_0811 length=261 uaccno=FG74DIE03BV8T5
GGAATTGGCATGCTGCCTCCCGTAGGAGTCTGGACCGTGTCTCAGTTCCAGTGTGGCTGG
TCATCCTCTCAGACCAGCTAGGGATCGTCGCCTAGGTGAGCCATTACCCCNCCTACTAGC
TAATCCCATCTGGGCACATCTGATGGCATGAGGCCCGAAGGTCCCCCACTTTGGTCCGTA
GACGTTATGCGGTATTAGCTACCGTTTCCAGTAGTTATCCCCCTCCATCAGGCAGTTTCC
CAGACATTACTCACCCGTCCG
>000498_0607_1695 length=262 uaccno=FG74DIE03BRL0H
TATTGGCGCATGCTGCCTCCCGTAGGAGTCTGGACCGTGTCTCAGTTCCAGTGTGGCTGG
TCATCCTCTCAGACCAGCTAGGGATCGTCGCCTAGGTGAGCCGTTACCCCACCTACCAGC
TAATCCCATCTGGGCACATCCGATGGCAAGAGGCCCTAAGGTCCCCCTCTTTGGTCTTGC
GACGTTATGCGGTATTAGCTACCGTTTCCAGTAGTTATCCCCCTCCATCAGGCAGTTTCC
CAGACCATTACTCACCCGTCCG
>000499_0714_0351 length=248 uaccno=FG74DIE03B0Y5D
GAGAGAGACATGCTGCCTCCCGTAGGAGTCTGGGCCGTGTCTCAGTCCCAGTGTGGCCGA
TCACCCTCTCAGGTCGGCTATGCATCGTGGCCTTGGTGAGCCGTTACCTCACCAACTAGC
TAATGCACCGCGGGTCCATCCATCAGCGACACCCGAAAGCGCCTTTCACTCTTATGCCAT
GCGGCATAAACTGTTATGCGGTATTAGCACCTGTTTCCAAGTGTTATCCCCCTCTGATGG
GTAGGTTA
>000500_0719_0351 length=262 uaccno=FG74DIE03B1EX9
AACCGGAACATGCTGCCTCCCGTAGGAGTCTGGACCGTGTCTCAGTTCCAGTGTGGCTGG
TCATCCTCTCAGACCAGCTAGGGATCGTCGCCTAGGTGAGCCGTTACCCCACCTACTAGC
TAATCCCATCTGGGCACATCTGATGGCATGAGGCCCGAAGGTCCCCCACTTTGGTCTTGC
GACATTATGCGGTATTAGCTACCGTTTCCAGTAGTTATCCCCCTCCATCAGGCAGTTTCC
CAGACATTACTCACCCGTCCCG
>001003_0691_0478 length=248 uaccno=FG74DIE03BYYJ0
TCACACTCCATGCTGCCTCCCGTAGGAGTCTGGGCCGTGTCTCAGTCCCAGTGTGGCCGA
TCACCCTCTCAGGTCGGCTATGCATCGTGGCCTTGGTGAGCCGTTACCTCACCAACTAGC
TAATGCACCGCGGGTCCATCCATCAGCGACACCCGAAAGCGCCTTTCACTCTTATGCCAT
GCGGCATAAACTGTTATGCGGTATTAGCACCTGTTTCCAAGTGTTATCCCCCTCTGATGG
GTAGGTTA
>001004_0625_1670 length=261 uaccno=FG74DIE03BS6VS
GGAAGGTTCATGCTGCCTCCCGTAGGAGTCTGGACCGTGTCTCAGTTCCAGTGTGGCTGG
TCATCCTCTCAGACCAGCTAGGGATCGTCGCCTAGGTGAGCCGTTACCCCACCTACAAGC
TAATCCCATCTGGGCACATCTGATGGCATGAGGCCCGAAGGTCCCCCACTTTGGTCTTGC
GACATTATGCGGTATTAGCCACCGTTTCCAGTGGTTATCCCCCTCCATCAGGCAGTTTCC
CAGACATTACTCACCCGTCCG
>001006_0610_0472 length=54 uaccno=FG74DIE03BRUJU
TTCCAACCCATGCTGCCTCCCGTAGGAGTATCCTGAGCCAGGATCAAACTCTGA
>001008_0700_0380 length=252 uaccno=FG74DIE03BZQXA
CAACACCACATGCTGCCTCCCGTAGGAGTCTGGGCCGTGTCTCAGTCCCAGTGTGGCCGA
TCACCCTCTCAGGTCGGCTATGTATCGTCGCCTTGGTGAGCCGTTACCCCACCAACTAGC
TAATACAACGCAGGTCCATCTGGTAGTGATGCAATTGCACCTTTTAAGCAAATGTCATGC
AACATCTACTCTTATGCGGTATTAGCTATCGTTTCCAACAGTTATCCCCCGCTACCAGGC
AGGTTACCTACG
>001012_0684_3667 length=59 uaccno=FG74DIE03BYEV5
TTCCAACCCATGCTGCCCTCCCGTAGGAGTGCTTTGGCTGAGCCAGGATCAAACTCTGA
>001013_0620_2403 length=60 uaccno=FG74DIE03BSRM9
TTCCAACCCATGCTGCCTCCCGTAGGAGTGAGTTTGTCCTGAGCCAGGATCAAACTCTGA
>001014_0637_0430 length=257 uaccno=FG74DIE03BT7UO
AACCAACCCATGCTGCCTCCCGTAGGAGTCTGGGCCGTGTCTCAGTCCCAGTGTGGCCGA
TCACCCTCTCAGGTCGGCTATGCATCGTGGCCTTGGTGAGCCGTTACCTCACCAACTAGC
TAATGCACCGCGGGTCCATCCATCAGCGACACCCGAAAGCGCCTTTCACTCTTATGCCAT
GCGGCATAAACTGTTATGCGGTATTAGCACCTGTTTCCAAGTGTTATCCCCCTCTGATGG
GTAGGTTACCCACGTTG
>001017_0708_0339 length=257 uaccno=FG74DIE03B0F6D
GGAAGGTTCATGCTGCCTCCCGTAGGAGTCTGGGCCGTGTCTCAGTCCCAGTGTGGCCGA
TCACCCTCTCAGGTCGGCTATGTATCGTCGCCTTGGTGAGCCGTTACCCCACCAACTAGC
TAATACAACGCAGGTCCATCTGGTAGTGATGCAATTGCACCTTTTAAGCAAATGTCATGC
AACATCTACTCTTATGCGGTATTAGCTATCGTTTCCAATAGTTATCCCCCGCTACCAGGC
AGGTTACCTACGCGTTA
>001018_0693_0339 length=80 uaccno=FG74DIE03BY4RP
TTCCGCATCATGCTGCCTCCCGTAGGAGTCTGGACCGTGTCTCAGTTCCAGTGTGGCCGA
TCACCCTCTCAGGTCGGCTA
>001019_0715_0358 length=248 uaccno=FG74DIE03B02BC
CAACCATGCATGCTGCCTCCCGTAGGAGTCTGGGCCGTGTCTCAGTCCCAGTGTGGCCGA
TCACCCTCTCAGGTCGGCTATGTATCGTCGCCTTGGTGAGCCGTTACCCCACCAACTAGC
TAATACAACGCAGGTCCATCTGGTAGTGATGCAATTGCACCTTTTAAGCAAATGTCATGC
AACATCTACTCTTATGCGGTATTAGCTATCGTTTCCAATAGTTATCCCCCGGCTACCAGG
CAGGTTTA
>001022_0692_3732 length=262 uaccno=FG74DIE03BY376
GGAAGGTTCATGCTGCCTCCCGTAGGAGTCTGGACCGTGTCTCAGTTCCAGTGTGGCTGG
TCGTCCTCTCAGACCAGCTGGGGATCGTCGCCTAGGTGAGCCGTTACCCCACCTACTAGC
TAATCCCATCTGGGCACATCTGATGGCATGAGGCCCGAAGGTCCCCCATTTGGTCTTGCG
ACATTATGCGGTATTAGCTACCGTTTCCAGTAATTATCCCCCGTCCATCAGGCAGTTTCC
CAGACATTACTCACCCGGTCCG
>001025_0698_0473 length=264 uaccno=FG74DIE03BZKOB
TTCCAACCCATGCTGCCTCCCGTAGGAGTCTGGACCGTGTCTCAGTTCCAGTGTGGCTGG
TCATCCTCTCAGACCAGCTAGGGATCGTCGCCTAGGTGAGCCATTACCCCACCTACTAGC
TAATCCCATCTGGGCACATCTGATGGCATGAGGCCCGAAGGTCCCCCACTTTGGTCCGTA
GACGTTATGCGGTATTAGCTACCGTTTCCAGTAGTTATCCCCCTCCATCAGGCAGTTTCC
CAGACATTACTCACCCGTCCGCCG
>001026_0630_2068 length=69 uaccno=FG74DIE03BTMZQ
AACCGGAACATGCTGCCTCCCGTAGGAGTCTGGACCGTGTCTCAGTTCCAGTGTGGCNGT
CACTCCTCT
>001027_0604_3210 length=55 uaccno=FG74DIE03BRDO8
TTCCGCATCATGCTGCCTCCCGTAGGAGTGATCCTGAGCCAGGATCAAACTCTGA
>001028_0623_1580 length=68 uaccno=FG74DIE03BS0HQ
TTCCAACCCATGCTGCCTCCCGTAGGAGTCTGGGCCGTNTCTCAGTCCCAATGTGGCCGC
NCCNCCTC
>001029_0612_0630 length=60 uaccno=FG74DIE03BR0ZS
TTCCAACCCATGCTGCCTCCCGTAGGAGTGAGTTTGTCCTGAGCCAGGATCAAACTCTGA
>001030_0609_0424 length=254 uaccno=FG74DIE03BRRCQ
TTCCAACCCATGCTGCCTCCCGTAGGAGTCTGGGCCGTGTCTCAGTCCCAGTGTGGCCGA
TCACCCTCTCAGATCGGCTATGCATCGTGACCTTGGTGAGCCGTTACCTCACCAACTAGC
TAATGCACCGCGGGTCCATCCATCAGCGACACCCGAAAGCGCCTTTCACTCTTATGCCAT
GCGGCATAAACTGTTATGCGGTATTAGCACCTGTTTCCAAGTGTTATCCCCCTCTGATGG
GTAGGTTACCCACG
>001035_0695_1448 length=248 uaccno=FG74DIE03BZBX2
TTCCGCATCATGCTGCCTCCCGTAGGAGTCTGGGCCGTGTCTCAGTCCCAGTGTGGCCGA
TCACCCTCTCAGGTCGGCTATGCATCGTGGCCTTGGTGAGCCGTTACCTCACCAACTAGC
TAATGCACCGCGGGTCCATCCATCAGCGACACCCGAAAGCGCCTTTCACTCTTATGCCAT
GCGGCATAAACTGTTATGCGGTATTAGCACCTGTTTCCAAGTGTTATCCCCCTCTGATGG
GTAGGTTA
>001038_0677_1347 length=261 uaccno=FG74DIE03BXQY9
AACCGGAACATGCCTCCCGTAGGAGTCTGGACCGTGTCTCAGTTCCAGTGTGGCTGGTCA
TCCTCTCAGACCAGCTAGGGATCGTCGCCTAGGTGAGCCGTTACCCCACCTACTAGCTAA
TCCCATCTGGGCACATCTGATGGCATGAGGCCCGAAGGTCCCCCACTTTGGTCTTGCGAC
GTTATGCGGTATTAGCTACCGTTTCCAGTAGTTATCCCCCTCCATCAGGCAGTTTCCCAG
ACATTACTCACCCGTCCGCCG
>001039_0677_1937 length=261 uaccno=FG74DIE03BXRFN
AACCGGAACATGCTGCCTCCCGTAGGAGTCTGGACCGTGTCTCAGTTCCAGTGTGGCTGG
TCATCCTCTCAGACCAGCTAGGGATCGTCGCCTAGGNGAGCCGTTACCCCACCTACTAGC
TAATCCCATCTGGGCACATCTGATGGCATGAGGCCCGAAGGTCCCCCACTTTGGTCTTGC
GACATTATGCGGTATTAGCTACCGTTTCCAGTAGTTATCCCCCTCCATCAGGCAGTTTCC
CAGACATTACTCACCCGTCCG
>001043_0620_3688 length=265 uaccno=FG74DIE03BSSMY
GAGAGAGACATGCTGCCTCCCGTAGGAGTCTGGACCGTGTCTCAGTTCCAGTGTGGCTGG
TCATCCTCTCAGACCAGCTAGGGATCGTCGCCTAAGTGAGCCGTTACCCCACCTACTAGC
TAATCCCATCTGGGCACATCTGATGGCAAGAGGCCCGAAGGTCCCCTCTTTGGTCTTGCG
ACGTTATGCGGTATTAGCTACCGTTTCCAGTAGTTATCCCCCTCCCATCAGGCACGTTTC
CCAGACATTACTCCACCCGTCCCGG
>001045_0619_2964 length=254 uaccno=FG74DIE03BSOW2
GGAATTGGCATGCTGCCTCCCGTAGGAGTCTGGGCCGTGTCTCAGTCCCAGTGTGGCCGA
TCACCCTCTCAGGTCGGCTATGTATCGTCGCCTTGGTGAGCCGTTACCCCACCAACTAGC
TAATACAACGCAGGTCCATCTGGTAGTGATGCAATTGCACCTTTTAAGCAAATGTCATGC
AACATCTACTCTTATGCGGTATTAGCTATCGTTTCCAATAGTTATCCCCCGCTACCAGGC
AGGTTACCTACGCG
>001047_0677_0848 length=241 uaccno=FG74DIE03BXQLE
TTCCGCATCATGCTGCCTCGTAGGAGTCTGGGCCGTGTCTCAGTCCCAGTGTGGCCGATC
ACCCTCTCAGGTCGGCTATGCATCGTGGCCTTGGTGAGCCGTTACCTCACCAACTAGCTA
ATACAACGCAGGTCCATCTGGTAGTGATGCAATTGCACCTTTTAAGCAAATGTCATGCAA
CATCTACTATTATGCGGTATTAGCTATCGTTTCCAATAGTTATCCCCCGCTACCAGGCAG
G
>001052_0707_0375 length=255 uaccno=FG74DIE03B0C1L
TATTGGCGCATGCTGCCCCCCGTAGGAGTCTGGGCCGTGTCTCAGTCCCAATGTGGCCGT
TCATCCTCTCAGACCGGCTACTGATCATCGCCTTGGTGGGCCGTTACCCCTCCAACTAGC
TAATCAGACGCAATTCCCTCCTTCAGTGATAGCTTATAAATAGAGGCCACCTTTCATCCA
GTCTCGATGCCGAGATTGGATCGTATGCGGTATTAGCAGTCGTTTCCAACTGTTTCCCCT
CTGAAGGGCAGGTTG
>001054_0672_1483 length=252 uaccno=FG74DIE03BXA95
TTCCAACCCATGCTGCCTCCCGTAGGAGTCTGGGCCGTGTCTCAGTCCCAGTGTGGCCGA
TCACCCTCTCAGGTCGGCTATGCATCGTGGCCTTGGTGAGCCGTTACCTCACCAACTAGC
TAATGCACCGCGGGTCCATCCATCAGCGACACCCGAAAGCGCCTTTCACTCTTATGCCAT
GCGGCATAAACTGTTATGCGGTATTAGCACCTGTTTCCAAGTGTTATCCCCCTCTGATGG
GTAGGTTACCCA
>001062_0596_2191 length=60 uaccno=FG74DIE03BQNMP
AACCAACCCATGCTGCCTCCCGTAGGAGTAGTTTGATCCTGAGCCAGGATCAAACTCTGA
>001065_0696_1936 length=250 uaccno=FG74DIE03BZFHE
TTCCGCATCGCTGCCTCCCGTAGGAGTCTGGGCCGTGTCTCAGTCCCAGTGTGGCCGATC
ACCCTCTCAGGTCGGCTATGCATCGTGGCCTTGGTGAGCCGTTACCTCACCAACTAGCTA
ATGCACCGCGGGTCCATCCATCAGCGACACCCGAAAGCGCCTTTCACTCTTATGCCATGC
GGCATAAACTGTTATGCGGTATTAGCACCTGTTTCCAAGTGTTATCCCCCTCTGATGGGT
AGGTTACCCA
>001066_0663_0307 length=247 uaccno=FG74DIE03BWHXH
TCACACTCATGCTGCCTCCCGTAGGAGTCTGGGCCGTGTCTCAGTCCCAGTGTGGCCGAT
CACCCTCTCAGGTCGGCTATGCATCGTGGCCTTGGTGAGCCGTTACCTCACCAACTAGCT
AATGCACCGCGGGTCCATCCATCAGCGACACCCGAAAGCGCCTTTCACTCTTATGCCATG
CGGCATAAACTGTTATGCGGTATTAGCACCTGTTTCCAAGTGTTATCCCCCTCTGATGGG
TAGGTTA
>001069_0631_1885 length=246 uaccno=FG74DIE03BTP0F
CAACCATGCATGCTGCCTCCCGTAGGAGTCTGGGCCGTGTCTCAGTCCCAGTGTGGCCGA
TCACCCTCTCAGGTCGGCTATGTATCGTCGCCTTGGTGAGCCGTTACCCCACCAACTAGC
TAATACAACGCAGGTCCATCTGGTAGTGATGCAATTGCACCTTTTAAGCAAATGTCATGC
AACATCTACTCTTATGCGGTATTAGCTATCGTTTCCAATAGTTATCCCCCGCTACCAGGC
AGGTTA
>001070_0662_0691 length=261 uaccno=FG74DIE03BWE2D
GGAAGGTTCATGCTGCCTCCCGTAGGAGTCTGGACCGTGTCTCAGTTCCAGTGTGGCTGG
TCATCCTCTCAGACCAGCTAGGGATCGTCGCCTAGGTGAGCCGTTACCCCACCTACTAGC
TAATCCCATCTGGGCACATCTGATGGCATGAGGCCCGAAGGTCCCCCACTTTGGTCTTGC
GACATTATGCGGTATTAGCTACCGTTTCCAGTAGTTATCCCCCTCCATCAGGCAGTTTCC
CAGACATTACTCACCCGTCCG
>001071_0613_2113 length=256 uaccno=FG74DIE03BR5AR
AACCAACCCATGCTGCCTCCCGTAGGAGTCTGGGCCGTGTCTCAGTCCCAGTGTGGCCGA
TCACCCTCTCAGGTCGGCTATGCATCGTGGCCTTGGTGAGCCGTTACCTCACCAACTAGC
TAATGCACCGCGGGTCCATCCATCAGCGACACCCGAAAGCGCCTTTCACTCTTATGCCAT
GCGGCATAAACTGTTATGCGGTATTAGCACCTGTTTCCAAGTGTTATCCCCCTCTGATGG
GTAGGTTACCCACGTG
>001072_0686_3684 length=77 uaccno=FG74DIE03BYK76
TATTGGCGCATGCTGCCTCCCGTAGGAGTCTGGACCGTGTCTCAGTTCCAGTGTGGCTGG
TCATCCCTCTCACGACC
>001073_0695_0346 length=248 uaccno=FG74DIE03BZA3G
TCACACTCCATGCTGCCTCCCGTAGGAGTCTGGGCCGTGTCTCAGTCCCAGTGTGGCCGA
TCACCCTCTCAGGTCGGCTATGCATCGTGGCCTTGGTGAGCCGTTACCTCACCAACTAGC
TAATGCACCGCGGGTCCATCCATCAGCGACACCCGAAAGCGCCTTTCACTCTTATGCCAT
GCGGCATAAACTGTTATGCGGTATTAGCACCTGTTTCCAAGTGTTATCCCCCTCTGATGG
GTAGGTTA
>001079_0713_2349 length=261 uaccno=FG74DIE03B0XI3
GAGAGAGACATGCTGCCTCCCGTAGGAGTCTGGACCGTGTCTCAGTTCCAGTGTGGCTGG
TCATCCTCTCAGACCAGCTAGGGATCGTCGCCTAGGTGAGCCGTTACCCCACCTACTAGC
TAATCCCATCTGGGCACATCTGATGGCAAGAGGCCCGAAGGTCCCCCTCTTTGGTCTTGC
GACGTTATGCGGTATTAGCTACCGTTTCCAGTAGTTATCCCCCTCCATCAGGCAGTTTCC
CAGACATTACTCACCCGTCCG
>001080_0717_0725 length=51 uaccno=FG74DIE03B08W3
TTCCAACCCATGCTGCCTCCCGAGGAGTCCTGAGCCAGGATCAAACTCTGA
>001082_0605_1309 length=264 uaccno=FG74DIE03BRFD7
GAGAGAGACATGCTGCCTCCCGTAGGAGTCTGGACCGTGTCTCAGTTCCAGTGTGGCTGG
TCATCCTCTCAGACCAGCTAGGGATCGTCGCCTAGGTGAGCCGTTACCCCACCTACTAGC
TAATCCCATCTGGGCACATCCGATAGCAAGAGGCCCGAAGGTCCCCCTCTTTGGTCTTGC
GACGTTATGCGGTATTAGCTACCGTTTCCAGTAGTTATCCCCCTCCATCGGGCAGTTTCC
CAGACATTACTCACCCGTCCGCCA
>001088_0673_3335 length=60 uaccno=FG74DIE03BXFVD
AACCAACCCATGCTGCCTCCCGTAGGAGTAGTTTGATCCTGAGCCAGGATCAAACTCTGA
>001089_0638_0374 length=277 uaccno=FG74DIE03BUAYW
GGAATTGGCATGCTGCCTCCCGTAGGAGTTTGGGCCGTGTCTCAGTCCCAATGTGGCCGT
TCATCCTCTCAGACCGGCTACTGATCATTGCCTTGGTGGGCCGTTACCCCTCCAACTAGC
TAATCAGACGCAACCCCCTCTTCAGCGATAGCTTATAAATAGAGGCCACCTTTCAATGAG
CTCCGATGCCGAAGTTCATTCGTACGCGGTATTAGCAACGGTTTCCCGTTGTTATCCCCC
GTCTGAAGGGCAAGTTGGTTACGCGTTACTCACCCGG
>001090_0721_2155 length=264 uaccno=FG74DIE03B1MNX
AACCGGAACATGCTGCCTCCCGTAGGAGTCTGGACCGTGTCTCAGTTCCAGTGTGGCTGG
TCATCCTCTCAGACCAGCTAGGGATCGTCGCCTAGGTGAGCCGTTACCCCACCTACTAGC
TAATCCCATCTGGGCACATCTGATGGCATGAGGCCCGAAGGTCCCCCACTTTGGTCTTGC
GACGTTATGCGGTATTAGCGACCGTTTCCAGTAGTTATCCCCCTCCATCAGGCAGTTTCC
CAGACATTACTCACCCGTCCGCCG
>001097_0627_3699 length=263 uaccno=FG74DIE03BTERP
AACCGGAACATGCTGCCTCCCGTAGGAGTCTGGACCGTGTCTCAGTTCCAGTGTGGCTGG
TCATCCTCTCAGACCAGCTAGGGATCGTCGCCTAGGTGAGCCGTTACCCCACCTACTAGC
TAATCCCATCTGGGCACATCTGATGGCATGAGGCCCGAAGGTCCCCACTTGGTTCTTGCG
ACGTTATGCGGTATTAGCTACCGTTTCCAGTAGTTATCCCCCTCCATCAGGCAGTTTCCC
AGACATTACTCACCCGTCCGCCG
>001098_0597_0493 length=261 uaccno=FG74DIE03BQPHB
AACCGGAACATGCTGCCTCCCGTAGGAGTCTGGACCGTGTCTCAGTTCCAGTGTGGCTGG
TCATCCTCTCAGACCAGCTAGGGATCGTCGCCTAGGTGAGCCGTTACCCCACCTACTAGC
TAATCCCATCTGGGCACATCTGATGGCATGAGGCCCGAAGGTCCCCCACTTTGGTCTTGC
GACATTATGCGGTATTAGCTACCGTTTCCAGTAGTTATCCCCCTCCATCAGGCAGTTTCC
CAGACACTACTCACCCGTCCG
>001099_0619_1511 length=261 uaccno=FG74DIE03BSNSP
AACCGGAACATGCTGCCTCCCGTAGGAGTCTGGACCGTGTCTCAGTTCCAGTGTGGCTGG
TCATCCTCTCAGACCAGCTAGGGATCGTCGCCTAGGTGAGCCGTTACCCCACCTACTAGC
TAATCCCATCTGGGCACATCTGATGGCATGAGGCCCGAAGGTCCCCCACTTTGGTCTTGC
GACGTTATGCGGTATTAGCTGCCGTTTCCAGTAGTTATCCCCCTCCATCAGGCAGTTTCC
CAGACATTACTCACCCGTCCG
>001100_0648_2548 length=60 uaccno=FG74DIE03BU782
GGAAGGTTCATGCTGCCTCCCGTAGGAGTAGTTTGATCCTGAGCCAGGATCAAACTCTGA
>001105_0633_1615 length=276 uaccno=FG74DIE03BTV4H
GGAATTGGCATGCTGCCTCCCGTAGGAGTTTGGGCCGTGTCTCAGTCCCAATGTGGCCGT
TCATCCTCTCAGACCGGCTACTGATCATTGCCTTGGTGGGCCGTTACCCCTCCAACTAGC
TAATCAGACGCAACCCCCTCCTTCAGCGATAGCTTATAAATAGAGGCCACCTTTCAATGA
GCTCCGATGCCGAAGTTCATTCGTACGCGGTATTAGCAACGGTTTCCCGTTGTTATCCCC
CTCTGAAGGGCAGGTTGGTTACGCGTTACTCACCCG
>001111_0614_1286 length=261 uaccno=FG74DIE03BR7TK
CAACACCACATGCTGCCTCCCGTAGGAGTCTGGACCGTGTCTCAGTTCCAGTGTGGCTGG
TCATCCTCTCAGACCAGCTAGGGATCGTCGCCTAGGTGAGCCGTTACCCCACCTACTAGC
TAATCCCATCTGGGCACATCCGATGGCAAGAGGCCCGAAGGTCCCCCTCTTTGGTCTTGC
GACGTTATGCGGTATTAGCTACCGTTTCCAGTAGTTATCCCCCTCCATCAGGCAGTTTCC
CAGACATTACTCACCCGTCCG
>001112_0599_0609 length=251 uaccno=FG74DIE03BQVV3
GAGAGAGACATGCTGCCTCCCGTAGGAGTCTGGACCGTGTCTCAGTTCCAGTGTGGCTGG
TCATCCTCTCAGACCAGCTAGAGATCGTCGCCTAGGTGAGCCATTACCCCACCTACTAGC
TAATCCCATCTGGGCACATCTGATGGCAAGAGGCCCGAAGGTCCCCCTCTTTGGTCTTGC
GACGTTATGCGGTATTAGCTACCGTTTCCAGTAGTTATCCCCCTCCATCAGGCAGTTTCC
CAGACATTACT
>001113_0679_0301 length=250 uaccno=FG74DIE03BXWHR
TATTGGCGCATGCTGCCTCCCGTAGGAGTCTGGGCCGTGTCTCAGTCCCAATGTGGCCGT
TCATCCTCTCAGACCGGCTACTGATCATCGCCTTGGTGGGCCGTTACCCCTCCAACTAGC
TAATCAGACGCAATCCCCTCCTTCAGTGATAGCTTATAAATAGAGGCCACCTTTCATCCA
GTCTCGATGCCGAGATTGAATCGTATGCGGTATTAGCAGTCGTTTCCAACTGTTGTCCCC
CTCTGAAGGG
>001114_0639_2562 length=252 uaccno=FG74DIE03BUFTG
CAACACCACATGCTGCCTCCCGTAGGAGTCTGGACCGTGTCTCAGTCCCAGTGTGGCCGA
TCACCCTCTCAGGTCGGCTATGTATCGTCGCCTTGGTGAGCCGTTACCCCACCAACTAGC
TAATACAACGCAGGTCCATCTGGTAGTGATGCAATTGCACCTTTTAAGCAAATGTCATGC
AACATCTACTCTTATGCGGTATTAGCTATCGTTTCCAATAGTTATCCCCCGCTACCAGGC
AGGTTACCTACG
>001116_0603_1983 length=264 uaccno=FG74DIE03BQ9LD
GAGAGAGACATGCTGCCTCCCGTAGGAGTCTGGACCGTGTCTCAGTTCCAGTGTGGCTGG
TCATCCTCTCAGACCAGCTAGGGATCGTCGCCTAGGTGAGCCGTTACCCCACCTACTAGC
TAATCCCATCTGGGCACATCTGATGGCAAGAGGCCCGAAGGTCCCCCTCTTTGGTCTTTC
GACGTTATGCGGTATTAGCTACCGTTTCCAGTAGTTATCCCCCTCCATCAGGCAGTTTCC
CAGACATTACTCACCCGTCCGCCG
>001118_0603_1064 length=257 uaccno=FG74DIE03BQ8VU
GACTGACTCATGCTGCCTCCCGTAGGAGTCTGGACCGTGTCTCAGTTCCAGTGTGGCTGG
TCATCCTCTCAGACCAGCTAGGGATCGTCGCCTAGGTGAGCCGTTACCCCACCTACTAGC
TAGTCCCATCTGGGCACATCTGATGGCATGAGGCCCGAAGGTCCCCCACTTTGGTCTTGC
GACGTTATGCGGTATTAGCTACCGTTTCCAGTAGTTATCCCCCTCCATCAGGCAGTTTCC
CAGACATTACTCACCCG
>001119_0672_1779 length=252 uaccno=FG74DIE03BXBID
TTCCAACCCATGCTGCCTCCCGTAGGAGTCTGGGCCGTGTCTCAGTCCCAGTGTGGCCGA
TCACCCTCTCAGGTCGGCTATGCATCGTGGCCTTGGTGAGCCGTTACCTCACCAACTAGC
TAATGCACCGCGGGTCCATCCATCAGCGACACCCGAAAGCGCCTTTCACTCTTATGCCAT
GCGGCATAAACTGTTATGCGGTATTAGCACCTGTTTCCAAGTGTTATCCCCCTCTGATGG
GTAGGTTACCCA
>001122_0648_0827 length=252 uaccno=FG74DIE03BU6W9
TTCCAACCCATGCTGCCTCCCGTAGGAGTCTGGGCCGTGTCTCAGTCCCAGTGTGGCCGA
TCACCCTCTCAGGTCGGCTATGCATCGTGGCCTTGGTGAGCCGTTACCTCACCAACTAGC
TAATGCACCGCGGGTCCATCCATCAGCGACACCCGAAAGCGCCTTTCACTCTTATGCCAT
GCGGCATAAACTGTTATGCGGTATTAGCACCTGTTTCCAAGTGTTATCCCCCTCTGATGG
GTAGGTTACCCA
>001123_0605_1732 length=270 uaccno=FG74DIE03BRFPY
CAACCATGCATGCTGCCTCCCGTAGGAGTTTGGGCCGTGTCTCAGTCCCAATGTGGCCGT
TCATCCTCTCAGACCGGCTACTGATCATTGCCTTGGTGGGCCGTTACCCCTCCAACTAGC
TAATCAGACGCAACCCCCTCCTTCAGCGATAGCTTATAAATAGAGGCCACCTTTCAATGA
GCCCCGATGCCGAAGTTCATTCGTACGCGGTATTAGCAACGGTTTCCCGTTGTTATCCCC
CTCTGAAGGGCAGGTTGGTTACGCGTTACT
>001124_0604_2382 length=55 uaccno=FG74DIE03BRC18
TTCCAACCCATGCTGCCTCCCGTAGGAGTGATCCTGAGCCAGGATCAAACTCTGA
>001126_0616_1194 length=261 uaccno=FG74DIE03BSD2K
TATTGGCGCATGCTGCCTCCCGTAGGAGTCTGGACCGTGTCTCAGTTCCAGTGTGGCTGG
TCATCCTCTCAGACCAGCTAGGGATCGTCGCCTAGGTGAGCCGTTACCCCACCTACCAGC
TAATCCCATCTGGGCACATCCGATGGCAAGAGGCCCTAAGGTCCCCCTCTTTGGTCTTGC
GACGTTATGCGGTATTAGCTACCGTTTCCAGTAGTTATCCCCCTCCATCAGGCAGTTTCC
CAGACATTACTCACCCGTCCG
>001127_0723_0987 length=53 uaccno=FG74DIE03B1R21
TTCCAACCCATGCTGCCTCCCGTAGGAGTGCCTGAGCCAGGATCAAACTCTGA
>001132_0640_1311 length=254 uaccno=FG74DIE03BUH0H
TCACACTCCATGCTGCCTCCCGTAGGAGTCTGGGCCGTGTCTCAGTCCCAGTGTGGCCGA
TCACCCTCTCAGGTCGGCTATGTATCGTCGCCTAGGTGAGCCGTTACCTCACCTACTAGC
TAATACAACGCAGGTCCATCTTGTAGTGGAGCAATTGCCCCTTTCAAATAAATGACATGT
GTCATCCATTGTTATGCGGTATTAGCTATCGTTTCCAATAGTTATCCCCCGCTACAAGGC
AGGTTACCTACGCG
>001136_0618_1327 length=261 uaccno=FG74DIE03BSKHT
AACCGGAACATGCTGCCTCCCGTAGGAGTCTGGACCGTGTCTCAGTTCCAGTGTGGCTGG
TCATCCTCTCAGACCAGCTAGGGATCGTCGCCTAGGTGAGCCGTTACCCCACCTACTAGC
TAATCCCATCTGGGCACATCTGATGGCATGAGGCCCGAAGGTCCCCCACTTTGGTCTTGC
GACATTATGCGGTNTTAGCTACCGTTTCCAGTAGTTATCCCCCTCCATCAGGCAGTTTCC
CAGACATTACTCACCCGTCCG
>001137_0694_0304 length=247 uaccno=FG74DIE03BY7WI
GAGAGAGACATGCTGCCTCCGTAGGAGTCTGGGCCGTGTCTCAGTCCCAGTGTGGCCGAT
CACCCTCTCAGGTCGGCTATGCATCGTGGCCTTGGTGAGCCGTTACCTCACCAACTAGCT
AATGCACCGCGGGTCCATCCATCAGCGACACCCGAAAGCGCCTTTCACTCTTATGCCATG
CGGCATAAACTGTTATGCGGTATTAGCACCTGTTTCCAAGTGTTATCCCCCTCTGATGGG
TAGGTTA
>001140_0684_1412 length=264 uaccno=FG74DIE03BYC5I
AACCGGAACATGCTGCCTCCCGTAGGAGTCTGGACCGTGTCTCAGTTCCAGTGTGGCTGG
TCATCCTCTCAGACCAGCTAGGGATCGTCGCCTAGGTGAGCCGTTACCCCACCTACTAGC
TAATCCCATCTGGGCACATCTGATGGCATGAGGCCCGAAGGTCCCCCACTTTGGTCTTGC
GACGTTATGCGGTATTAGCTACCGTTTCCAGTAGTTATCCCCCTCCATCAGGCAGTTTCC
CAGACATTACTCACCCGTCCGCCG
>001142_0673_0320 length=60 uaccno=FG74DIE03BXDJM
TTCCAACCCATGCTGCCTCCCGTAGGAGTAGTTTGGTCCTGAGCCAGGATCAAACTCTGA
>001143_0598_0584 length=52 uaccno=FG74DIE03BQSPM
TTCCAACCCATGCTGCCTCCCGTAGGAGTCCTGAGCCAGGATCAAACTCTGA
>001144_0649_0361 length=276 uaccno=FG74DIE03BU9P3
GGAATTGGCATGCTGCCTCCCGTAGGAGTTTGGGCCGTGTCTCAGTCCCAATGTGGCCGT
TCATCCTCTCAGACCGGCTACTGATCATTGCCTTGGTGGGCCGTTACCCCTCCAACTAGC
TAATCAGACGCAACCCCCTCCTTCAGCGATAGCTTATAAATAGAGGCCACCTTTCAATGA
GCTCCGATGCCGAAGTTCATTCGTACGCGGTATTAGCAACGGTTTCCCGTTGTTATCCCC
CTCTGAAGGGCAAGTTGGTTACGCGTTACTCACCCG
>001145_0685_0324 length=114 uaccno=FG74DIE03BYFG2
GGAATTGGCATGCTGCCTCCCGTAGGAGTCTGGGCCGTGTCTCAGTCCCAGTGTGGCCGA
TCACCCTCTCAGGTCGGCTATGTATCGTCGCCTGGTGAGCCGTTACCCNCACTA
>001146_0648_2814 length=53 uaccno=FG74DIE03BU8GG
TTCCAACCCATGCTGCCTCCCGTAGGAGTCGCTGAGCCAGGATCAAACTCTGA
>001149_0602_1877 length=52 uaccno=FG74DIE03BQ6CN
TTCCAACCCATGCTGCCTCCCGTAGGAGTGCTGAGCCAGGATCAAACTCTGA
>001150_0725_1624 length=249 uaccno=FG74DIE03B1YWA
CAACCATGCATGCTGCCTCCCGTAGGAGTCTGGACCGTGTCTCAGTTCCAGTGTGGCTGG
TCATCCTCTCAGACCAGCTAGGGATCGTCGCCTAGGTGAGCCGTTACCCCACCTACTAGC
TAATCCCATCTGGGCACATCTGATGGCATGAGGCCCGAAGGTCCCCCACTTTGGTCTTGC
GACATTATGCGGTATTAGCTACCGTTTCCAGTAGTTATCCCCCTCCATCAGGCAGTTTCC
CAGACATTA
>001153_0691_3770 length=260 uaccno=FG74DIE03BY03G
TATGGCGCATGCTGCCTCCCGTAGGAGTCTGGACCGTGTCTCAGTTCCAGTGTGGCTGGT
CATCCTCTCAGACCAGCTAGGGATCGTCGCCTAGGTGAGCCGTTACCCCACCTACTAGCT
AATCCCATCTGGGCACATCCGATGGCAAGAGGCCCTAAGGTCCCCCTCTTTGGTCTTGCG
ACGTTATGCGGTATTAGCTACCGTTTCCAGTAGTTATCCCCCTCCATCAGGCAGTTTCCC
AGACATTACTCACCCGTCCG
>001162_0636_0290 length=67 uaccno=FG74DIE03BT4K0
GTACGTACCATGCTGCCTCCCGTAGGAGTCTGGCCGTGTCTCAGTTCCAGTGTGGCNGTC
ACTCCTC
>001165_0612_3073 length=264 uaccno=FG74DIE03BR2VN
AACCGGAACATGCTGCCTCCCGTAGGAGTCTGGACCGTGTCTCAGTTCCAGTGTGGCTGG
TCATCCTCTCAGACCAGCTAGGGATCGTCGCCTAGGTGAGCCGTTACCCCACCTACTAGC
TAATCCCATCTGGGCACATCTGATGGCATGAGGCCCGAAGGTCCCCCACTTTGGTCTTGC
GACGTTATGCGGTATTAGCTACCGTTTCCAGTAGTTATCCCCCTCCATCAGGCAGTTTCC
CAGACATTACTCACCCGTCCGCCG
>001166_0604_0559 length=254 uaccno=FG74DIE03BRBNL
GGAATTGGCATGCTGCCTCCCGTAGGAGTCTGGGCCGTGTCTCAGTCCCAGTGTGGCCGA
TCACCCTCTCAGGTCGGCTATGTATCGTCGCCTTGGTGAGCCGTTACCCCACCAACTAGC
TAATACAACGCAGGTCCATCTGGTAGTGATGCAATTGCACCTTTTAAGCAAATGTCATGC
AACATCTACTCTTATGCGGTATTAGCTATCGTTTCCAATAGTTATCCCCCGCTACCAGGC
AGGTTACCTACGCG
>001168_0636_3578 length=252 uaccno=FG74DIE03BT64C
TTCCAACCCATGCTGCCTCCCGTAGGAGTCTGGGCCGTGTCTCAGTCCCAGTGTGGCCGA
TCACCCTCTCAGGTCGGCTATGCATCGTGGCCTTGGTGAGCCGTTACCTCACCAACTAGC
TAATGCACCGCGGGTCCATCCATCAGCGACACCCGAAAGCGCCTTTCACTCTTATGCCAT
GCGGCATAAACTGTTATGCGGTATTAGCACCTGTTTCCAAGTGTTATCCCCCTCTGATGG
GTAGGTTACCCA
>001172_0622_2508 length=257 uaccno=FG74DIE03BSX1Q
GACTGACTCATGCTGCCTCCCTAGGAGTCTGGACCGTGTCTCAGTTCCAGTGTGGCTGGT
CATCCTCTCAGACCAGCTAGGGATCGTCGCCTAGGTGAGCCGTTACCCCACCTACTAGCT
AATCCCATCTGGGCACATCTGATGGCATGAGGCCCGAAGGTCCCCCACTTTGGTCTTGCG
ACGTTATGCGGTATTAGCTACCGTTTCCAGTAGTTATCCCCCTCCATCAGGCAGTTTCCC
AGACATTATTCACCCCG
>001173_0668_0433 length=268 uaccno=FG74DIE03BWXTV
CAACCATGCATGCTGCCTCCCGTAGGAGTTTGGGCCGTGTCTCAGTCCCAATGTGGCCGT
TCATCCTCTCAGACCGGCTACTGATCATTGCCTTGGTGGGCCGTTACCCCTCCAACTAGC
TAATCAGACGCAACCCCCTCCTTCAGCGATAGCTTATAAATAGAGGCCACCTTTCAATGA
GCTCCGATGCCGAAGTTCATTCGTACGCGGTATTAGCAACGGTTTCCCGTTGTTATCCCC
CTCTGAAGGGCAGGTTGGTTACGCGTTA
>001176_0654_3703 length=254 uaccno=FG74DIE03BVR3T
AACCAACCCATGCTGCCTCCCGTAGGAGTCTGGGCCGTGTCTCAGTCCCAGTGTGGCCGA
TCACCCTCTCAGGTCGGCTATGCATCGTGGCCTTGGTGAGCCGTTACCTCACCAACTAGC
TAATGCACCGCGGGTCCATCCATCAGCGACACCCGAAAGCGCCTTTCACTCTTATGCCAT
GCGGCATAAACTGTTATGCAGTATTAGCACCTGTTTCCAAGTGTTATCCCCCTCTGATGG
GTAGGTTACCCACG
>001180_0661_2336 length=252 uaccno=FG74DIE03BWC6A
TTCCAACCCATGCTGCCTCCCGTAGGAGTCTGGGCCGTGTCTCAGTCCCAGTGTGGCCGA
TCACCCTCTCAGGTCGGCTATGCATCGTGGCCTTGGTGAGCCGTTACCTCACCAACTAGC
TAATGCACCGCGGGTCCATCCATCAGCGACACCCGAAAGCGCCTTTCACTCTAATGCCAT
GCGGCATAAACTGTTATGCGGTATTAGCACCTGTTTCCAAGTGTTATCCCCCTCTGATGG
GTAGGTTACCCA
>001183_0698_0857 length=250 uaccno=FG74DIE03BZKYZ
TATTGGCGCATGCTGCCTCCCGTAGGAGTCTGGACCGTGTCTCAGTTCCAGTGTGGCTGG
TCATCCTCTCAGACCGGCTACTGATCATCGCCTTGGTGGGCCGTTACCCCTCCAACTAGC
TAATCAGACGCAATCCCCTCCTTCAGTGATAGCTTATAAATAGAGGCCACCTTTCATCCA
GTCTCGATGCCGAGATTGGATCGTATGCGGTATTAGCAGTCGTTTCCAACTGTTGTCCCC
CTCTGAAGGG
>001185_0653_2081 length=53 uaccno=FG74DIE03BVNOZ
TTCCAACCCATGCTGCCTCCCGTAGGAGTGCCTGAGCCAGGATCAAACTCTGA
>001186_0672_0949 length=280 uaccno=FG74DIE03BXAVB
GGAAGGTTCATGCTGCCTCCCGTAGGAGTTTGGACCGTTTCTCAGTTCCAATGTGGCCGT
TCACCCTCTCAGGCCGGCTACCCATCGTCGCCTTGGTAGGCTTTTACTCTACCAACTAGC
TAATGGGACGCGAGTCCATCTTAGACCACCGGAGTTTTGATCGTTATGACATGTGTCATT
ATGATTTTATTTGGTATTAATCCCGGCTTCCCGAGGCTATCCCAATGTCTAAGGCAGGTT
ACTCACGTGTTACTCACCCGTCCGCCGCTAATCCACTTTA
>001187_0607_0589 length=248 uaccno=FG74DIE03BRK5R
GAGAGAGACATGCTGCCTCCCGTAGGAGTCTGGGCCGTGTCTCAGTCCCAGTGTGGCCGA
TCACCCTCTCAGGTCGGCTATGCATCGTGGCCTTGGTGAGCCGTTACCTCACCAACTAGC
TAATGCACCGCGGGTCCATCCATCAGCGACACCCGAAAGCGCCTTTCACTCTTATGCCAT
GCGGCATAAACTGTTATGCGGTATTAGCACCTGTTTCCAAGTGTTATCCCCCTCTGATGG
GTAGGTTA
>001191_0684_0336 length=265 uaccno=FG74DIE03BYCBM
GGAAGGTTCATGCTGCCTCCCGTAGGAGTCTGGACCGTGTCTCAGTTCCAGTGTGGCTGG
TCATCCTCTCAGACCAGCTAGGGATCGTCGCCTAGGTGAGCCGTTACCCCACCTACTAGC
TAATCCCATCTGGGCACATCCGATGGCAAGAGGCCCGAAGGTCCCCCTCTTTGGTCTTGC
GACATTATGCGGTATTAGCTACCGTTTCCAGTAGTTATCCCCCCTCCATCAGGCAGTTTC
CCAGACATTACTCACCCGTCCGCCA
>001195_0737_1022 length=52 uaccno=FG74DIE03B20CW
TTCCAACCCATGCTGCCTCCCGTAGGAGTGCTGAGCCAGGATCAAACTCTGA
>001196_0731_1021 length=261 uaccno=FG74DIE03B2HD7
AACCGGAACATGCTGCCTCCCGTAGGAGTCTGGACCGTGTCTCAGTTCCAGTGTGGCTGG
TCATCCTCTCAGACCAGCTAGGGATCGTCGCCTAGGTGAGCCGTTACCCCACCTACTGGC
TAATCCCATCTGGGCACATCTGATGGCATGAGGCCCGAAGGTCCCCCACTTTGGTCTTGC
GACATTATGCGGTATTAGCTACCGTTTCCAGTAGTTATCCCCCTCCATCAGGCAGTTTCC
CAGACATTACTCACCCGTCCG
>001197_0657_1864 length=257 uaccno=FG74DIE03BVZ52
GACTGACTCATGCTGCCTCCCGTAGGAGTCTGGACCGTGTCTCAGTTCCAGTGTGGCTGG
TCATCCTCTCAGACCAGCTAGGGATCGTCGCCTAGGTGAGCCGTTACCCCACCTACTAGC
TAATCCCATCTGGGCACATCTGATGGCATGAGGCCCGAAGGTCCCCCACTTTGGTCTTGC
GACGTTATGCGGTATTAGCTACCGTTTCCAGTAGTTATCCCCCTCCATCAGGCAGTTTCC
CAGACATTACTCACCCG
>001198_0600_2233 length=261 uaccno=FG74DIE03BQ0AZ
CAACACCACATGCTGCCTCCCGTAGGAGTCTGGACCGTGTCTCAGTTCCAGTGTGGCTGG
TCATCCTCTCAGACCAGCTAGGGATCGTCGCCTAGGTGAGCCATTACCCCACCTACTAGC
TAATCCCATCTGGGCACATCTGATGGCAAGAGGCCCGAAGGTCCCCCTCTTTGGTCTTGC
GACGTTATGCGGTATTAGCTACCGTTTCCAGTAGTTACCCCCCTCCATCAGGCAGTTTCC
CAGACATTACTCGCCCGTCCG
>001200_0683_1367 length=252 uaccno=FG74DIE03BX9YH
TTCCAACCCATGCTGCCTCCCGTAGGAGTCTGGGCCGTGTCTCAGTCCCAGTGTGGCCGA
TCACCCTCTCAGGTCGGCTATGCATCGTGGCCTTGGTGAGCCGTTACCTCACCAACTAGC
TAATGCACCGCGGGTCCATCCATCAGCGACACCCGAAAGCGCCTTTCACTCTTATGCCAT
GCGGCATAAACTGTTATGCGGTATTAGCACCTGTTTCCAAGTGTTATCCCCCTCTGATGG
GTAGGTTACCCA
>001202_0613_1539 length=261 uaccno=FG74DIE03BR4UT
TATTGGCGCATGCTGCCTCCCGTAGGAGTCTGGACCGTGTCTCAGTTCCAGTGTGGCTGG
TCATCCTCTCAGACCAGCTAGGGATCGTCGCCTAGGTGAGCCGTTACCCCACCTACTAGC
TAATCCCATCTGGGCACATCCGATGGCAAGAGGCCCGAAGGTCCCCCTCTTTGGTCTTGC
GACGTTATGCGGTATTAGCTACCGTTTCCAGTAGTTATCCCCCTCCATCAGGCAGTTTCC
CAGACATTACTCACCCGTCCG
>001205_0644_2199 length=254 uaccno=FG74DIE03BUVB9
TTCCAACCCATGCTGCCTCCCGTAGGAGTCTGGGCCGTGTCTCAGTCCCAGTGTGGCCGA
TCACCCTCTCAGGTCGGCTATGCATCGTGGCCTTGGTGAGCCGTTGCCTCACCAACTAGC
TAATGCACCGCGGGTCCATCCATCAGCGACACCCGAAAGCGCCTTTCACTCTTATGCCAT
GCGGCATAAACTGTTATGCGGTATTAGCACCTGTTTCCAAGTGTTATCCCCCTCTGATGG
GTAGGTTACCCACG
>001206_0667_2064 length=261 uaccno=FG74DIE03BWVXE
GGAATTGGCATGCTGCCTCCCGTAGGAGTCTGGACCGTGTCTCAGTTCCAGTGTGGCTGG
TCATCCTCTCAGACCAGCTAGGGATCGTCGCCTAGGTGAGCCATTACCCCACCTACTAGC
TAATCCCATCTGGGCACATCTGATGGCATGAGGCCCGAAGGTCCCCCACTTTGGTCCGTA
GACGTTATGCGGTATTAGCTACCGTTTCCAGTAGTTATCCCCCTCCATCAGGCAGTTTCC
CAGACATTACTCACCCGTCCG
>001207_0671_1036 length=54 uaccno=FG74DIE03BW7RY
GACTGACTCATGCTGCCTCCCGTAGGAGTATCCTGAGCCAGGATCAAACTCTGA
>001208_0695_0324 length=252 uaccno=FG74DIE03BZA2U
TTCCAACCCATGCTGCCTCCCGTAGGAGTCTGGGCCGTGTCTCAGTCCCAGTGTGGCCGA
TCACCCTCTCAGGTCGGCTATGCATCGTGGCCTTGGTGAGCCGTTACCTCACCAACTAGC
TAATGCACCGCGGGTCCATCCATCAGCGACACCCGAAAGCGCCTTTCACTCTTATGCCAT
GCGGCATAAACTGTTATGCGGTATTAGCACCTGTTTCCAAGTGTTATCCCCCTCTGATGG
GTAGGTTACCCA
>001215_0605_1252 length=277 uaccno=FG74DIE03BRFCM
CAACACCACATGCTGCCTCCCGTAGGAGTTTGGGCCGTGTCTCAGTCCCAATGTGGCCGT
TCATCCTCTCAGACCGGCTACTGATCATTGCCTTGGTGGGCCGTTACCCCTCCAACTAGC
TAATCAGACGCAACCCCCTCCTTCAGCGATAGCTTATAAATAGAGGCCACCTTTCAATGA
GCTCCGATACCGAAGTTCATTCGTACGCGGTATTAGCAACGGTTTCCCGTTGTTATCCCC
CCTCTGAAGGGCAGGTTGGTTACGCGTTACTCACCCG
>001216_0671_1033 length=53 uaccno=FG74DIE03BW7RV
TTCCAACCCATGCTGCCTCCCGTAGGAGTCGCTGAGCCAGGATCAAACTCTGA
>001217_0681_0356 length=251 uaccno=FG74DIE03BX2UU
GACTGACTCATGCTGCCTCCCGTAGGAGTCTGGACCGTGTCTCAGTTCCAGTGTGGCTGG
TCATCCTCTCAGACCAGCTAGGGATCGTCGCCTAGGTGAGCCATTACCCCACCTACTAGC
TAATCCCATCTGGGCACATCTGATGGCATGAGGCCCGAAGGTCCCCCACTTTGGTCTTGC
GACGTTATGCGGTATTAGCTACCGTTTCCAGTAGTTATCCCCCTCCATCAGGCAGTTTCC
CAGACATTACT
>001218_0645_0315 length=257 uaccno=FG74DIE03BUW1P
GGAAGGTTCATGCTGCCTCCCGTAGGAGTCTGGGCCGTGTCTCAGTCCCAGTGTGGCCGA
TCACCCTCTCAGGTCGGCTATGTATCGTCGCCTTGGTGAGCCGTTACCCCACCAACTAGC
TAATACAACGCAGGTCCATCTGGTAGTGATGCAATTGCACCTTTTAAGCAAATGTCATGC
AACATCTACTCTTATGCGGTATTAGCTATCGTTTCCAATAGTTATCCCCCGCTACCAGGC
AGGTTACCTACGCGTTA
>001219_0668_1418 length=246 uaccno=FG74DIE03BWYK8
CAACCATGCATGCTGCCTCCCGTAGGAGTCTGGGCCGTGTCTCAGTCCCAGTGTGGCCGA
TCACCCTCTCAGGTCGGCTATGTATCGTCGCCTTGGTGAGCCGTTACCCCACCAACTAGC
TAATACAACGCAGGTCCATCTGGTAGTGATGCAATTGCACCTTTTAAGCAAATGTCATGC
AACATCTACTCTTATGCGGTATTAGCTATCGTTTCCAATAGTTATCCCCCGCTACCAGGC
AGGTTA
>001220_0658_1146 length=252 uaccno=FG74DIE03BV2RW
CAACCATGCATGCTGCCTCCCGTAGGAGTTTGGGCCGTGTCTCAGTCCCAGTGTGGCCGA
TCACCCTCTCAGGTCGGCTATGTATCGTCGCCTTGGTGAGCCGTTACCCCACCAACTAGC
TAATACAACGCAGGTCCATCTGGTAGTGATGCAATTGCACCTTTTAAGCAAATGTCATGC
AACATCTACTCTTATGCGGTATTAGCTATCGTTTCCAATAGTTATCCCCCGCTACCAGGC
AGGTTACCTACG
>001225_0644_0562 length=261 uaccno=FG74DIE03BUT2S
TATTGGCGCATGCTGCCTCCCGTAGGAGTCTGGACCGTGTCTCAGTTCCAGTGTGGCTGG
TCATCCTCTCAGACCAGCTAGGGATCGTCGCCTAGGTGAGCCGTTACCCCACCTACTAGC
TAATCCCATCTGGGCACATCCGATGGCAAGAGGCCCGAAGGTCCCCCTCTTTGGTCTTGC
GACATTATGCGGTATTAGCTACCGTTTCCAGTAGTTATCCCCCTCCATCAGGCAGTTTCC
CAGACATTACTCACCCGTCCG
>001228_0664_2337 length=268 uaccno=FG74DIE03BWMNN
CAACCATGCATGCTGCCTCCCGTAGGAGTTTGGGCCGTGTCTCAGTCCCAATGTGGCCGT
TCATCCTCTCAGACCGGCTACTGATCATTGCCTTGGTGGGCCGTTACCCCTCCAACTAGC
TAATCAGACGCAACCCCCTCCTTCAGCGATAGCTTATAAATAGAGGCCACCTTTCAATGA
GCTCCGATGCCGAAGTTCATTCGTACGCGGTATTAGCAACGGTTTCCCGTTGTTATCCCC
CTCTGAAGGGCAGGTTGGTTACGCGTTA
>001231_0733_1000 length=257 uaccno=FG74DIE03B2NO6
GACTGACTCATGCTGCCTCCCGTAGGAGTCTGGACCGTGTCTCAGTTCCAGTGTGGCTGG
TCATCCTCTCAGACCAGCTAGGGATCGTCGCCTAGGTGAGCCGTTACCCCACCTACTAGC
TAATCCCATCTGGGCACATCTGATGGCATGAGGCCCGAAGGTCCCCCACTTTGGTCTTGC
GACGTTATGCGGTATTAGCTACCGTTTCCAGTAGTTATCCCCCTCCATCAGGCAGTTTCC
CAGACATTACTCACCCG
>001233_0678_0374 length=261 uaccno=FG74DIE03BXTD0
AACCGGAACATGCTGCCTCCCGTAGGAGTCTGGACCGTGTCTCAGTTCCAGTGTGGCTGG
TCATCCTCTCAGACCAGCTAGGGATCGTCGCCTAGGTGAGCCGTTACCCCACCTACTAGC
TAATCCCATCTGGGCACATCTGATGGCATGAGGCCCGAAGGTCCCCCACTTTGGTCTTGC
GACATTATGCGGTATTAGCTACCGTTTCCAGTAGTTATCCCCCTCCATCAGGCAGTTTCC
CAGACATTACTCACCCGTCCG
>001234_0669_0691 length=261 uaccno=FG74DIE03BW06T
GGAATTGGCATGCTGCCTCCCGTAGGAGTCTGGACCGTGTCTCAGTTCCAGTGTGGCTGG
TCATCCTCTCAGACCAGCTAGGGATCGTCGCCTAGGTGAGCCATTACCCCACCTACTAGC
TAATCCCATCTGGGCACATCTGATGGCATGAGGCCCGAAGGTCCCCCACTTTGGTCCGTA
GACGTTATGCGGTATTAGCTACCGTTTCCAGTAGTTATCCCCCTCCATCAGGCAGTTTCC
CAGACATTACTCACCCGTCCG
>001235_0678_2282 length=264 uaccno=FG74DIE03BXUU0
CAACACCACATGCTGCCTCCCGTAGGAGTCTGGACCGTGTCTCAGTTCCAGTGTGGCTGG
TCATCCTCTCAGACCAGCTAGGGATCGTCGCCTAGGTGAGCCGTTACCCCACCTACTAGC
TAATCCCATCTGGGCACATCCGATGGCAAGAGGCCCGAAGGTCCCCCTCTTTGGTCTTGC
GACGTTATGCGGTATTAGCTACCGTTTCCAGTAGTTATCCCCCTCCATCAGGCAGTTTCC
CAGACATTACTCACCCGTCCGCCG
>001237_0685_0321 length=48 uaccno=FG74DIE03BYFGZ
GAGAGAGACATGCTGCCTCCCGTAGGAGTCTGGACCGTGTCTCACGTT
>001247_0696_3435 length=52 uaccno=FG74DIE03BZGM1
TTCCAACCCATGCTGCCTCCCGTAGGAGTGCTGAGCCAGGATCAAACTCTGA
>001252_0598_2507 length=251 uaccno=FG74DIE03BQT61
GACTGACTCATGCTGCCTCCCGTAGGAGTCTGGACCGTGTCTCAGTTCCAGTGTGGCTGG
TCATCCTCTCAGACCAGCTAGGGATCGTCGCCTAGGTGAGCCATTACCCCACCTACTAGC
TAATCCCATCTGGGCACATCTGATGGCATGAGGCCCGAAGGTCCCCCACTTTGGTCTTGC
GACGTTATGCGGTATTAGCTACCGTTTCCAGTAGTTATCCCCCTCCATCAGGCAGTTTCC
CAGACATTACT
>001253_0615_2219 length=63 uaccno=FG74DIE03BSBO9
GACTGACTCATGCTGCCTCCCGTAGGAGTGCCTTCCAGCCGCTGAGCCAGGATCAAACTC
TGA
>001258_0727_1464 length=52 uaccno=FG74DIE03B143E
TTCCAACCCATGCTGCCTCCCGTAGGAGTGCTGAGCCAGGATCAAACTCTGA
>001260_0642_2470 length=276 uaccno=FG74DIE03BUO78
GGAATTGGCATGCTGCCTCCCGTAGGAGTTTGGGCCGTGTCTCAGTCCCAATGTGGCCGT
TCATCCTCTCAGACCGGCTACTGATCATTGCCTTGGTGGGCCGTTACCCCTCCAACTAGC
TAATCAGACGCAACCCCCTCCTTCAGCGATAGCTTATAAATAGAGGCCACCTTTCAATGA
GCTCCGATGCCGAAGTTCATTCGTACGCGGTATTAGCAACGGTTTCCCGTTGTTATCCCC
CTCTGAAGGGCAAGTTGGTTACGCGTTACTCACCCG
>001261_0629_1568 length=273 uaccno=FG74DIE03BTJF2
AACCAACCCATGCTGCCTCCCGTAGGAGTCTGGACCGTGTCTCAGTTCCAGTGTGGCCGA
TCACCCTCTCAGGTCGGCTACGCATCGTTGCCTTGGTAAGCCGTTACCTTACCAACTAGC
TAATGCGGCGCGGATCCATCTATAAGTGACAGCAAAACCGTCTTTCACTATTGAACCATG
CGGTTCAATATATTATCCGGTATTAGCTCCGGTTTCCCGAAGTTATCCCAGTCTTATAGG
TAGGTTATCCACGTGTTACTCACCCGTCCGCCG
>001262_0635_0321 length=257 uaccno=FG74DIE03BT1F3
GGAATTGGCATGCTGCCTCCCGTAGGAGTTTGGGCCGTGTCTCAGTCCCGATGTGGCCGA
TCAGTCTCTCAACTCGGCTATGCATCATCGTCTTGGTAAGCCTTTACCCCACCAACTAAC
TAATGCACCGCGGATCCATCTCTAGGTGACGCCGTAGCGCCTTTTAACTTGATATCATGC
GATACTAAGTTTTATTCGGTATTAGCATCTGTTTCCAAATGTTATCCCCAGCCTTGAGGC
AGGTTATCCACGTGTTA
>001263_0622_1414 length=141 uaccno=FG74DIE03BSW7C
TATTGGCGCATGCTGCCTCCCGTAGGAGTCTGGACCGTGTCTCAGTTCCAGTGTGGCTGG
TCATCCTCTCAGACCAGCTAGGGATCGTCGCCTAGGTGAGCCGTTACCCCACCTACCAGC
TAATCCCATCTGGGCACATCC
>001268_0677_3268 length=60 uaccno=FG74DIE03BXSGM
AACCAACCCATGCTGCCTCCCGTAGGAGTAGTTTGATCCTGAGCCAGGATCAAACTCTGA
>001273_0661_1202 length=248 uaccno=FG74DIE03BWCAS
GAGAGAGACATGCTGCCTCCCGTAGGAGTCTGGGCCGTGTCTCAGTCCCAGTGTGGCCGA
TCACCCTCTCAGGTCGGCTATGCATCGTGGCCTTGGTGAGCCGTTACCTCACCAACTAGC
TAATGCACCGCGGGTCCATCCATCAGCGACACCCGAAAGCGCCTTTCACTCTTATGCCAT
GCGGCATAAACTGTTATGCGGTATTAGCACCTGTTTCCAAGTGTTATCCCCCTCTGATGG
GTAGGTTA
>001276_0621_0357 length=262 uaccno=FG74DIE03BSS77
GGAATTGGCATGCTGCCTCCCGTAGGAGTCTGGACCGTGTCTCAGTTCCAGTGTGGCTGG
TCATCCTCTCAGACCAGCTAGGGATCGTCGCCTAGGTGAGCCATTACCCCACCTACTAGC
TAATCCCATCTGGGCACATCTGATGGCATGAGGCCCGAAGGTCCCCCACTTTGGTCCGTA
GACGTTATGCGGTATTAGCTACCGTTTCCAGTAGTTATCCCCCCTCCATCAGGCAGTTTC
CCAGACATTACTCACCCGTCCG
>001282_0598_2510 length=264 uaccno=FG74DIE03BQT64
GGAATTGGCATGCTGCCTCCCGTAGGAGTCTGGGCCGTGTCTCAGTCCCAGTGTGGCGGA
TCATCCTCTCAGACCCGCTACAGATCGTCGCCTTGGTAGGCCTTTACCCCACCAACTAGC
TAATCCGACTTAGGCTCATCTATTAGCGCAAGGTCCGAAGATCCCCTGCTTTCTCCCGTA
GGACGTATGCGGTAATAGCATTCCTTTCGAAATGTTGTCCCCCACTAATAGGCAGATTCC
TAAGCATTACTCACCCGTCCGCCG
>001285_0594_0469 length=280 uaccno=FG74DIE03BQFZB
GGAAGGTTCATGCTGCCTCCCGTAGGAGTTTGGGCCGTGTCTCAGTCCCAATGTGGCCGT
TCATCCTCTCAGACCGGCTACTGATCATTGCCTTGGTGGGCCGTTACCCTCCAACTAGCT
AATCAGACGCAACCCCCTCCTTCAGCGATAGCTTATAAATAGAGGCCACCTTTCAATGAG
CTTCGATGCCGAAGTTCATTCGTACGCGGTATTAGCAACGGTTTCCCGTTGTTATCCCCC
TCTGAAGGGCCAGGTTGGTTACGCGTTACTCACCCGTTCG
>001286_0719_0304 length=263 uaccno=FG74DIE03B1EWY
AACCGGAACATGCTGCCTCCGTAGGAGTCTGGACCGTGTCTCAGTTCCAGTGTGGCTGGT
CATCCTCTCAGACCAGCTAGGGATCGTCGCCTAGGTGAGCCGTTACCCCACCTACTAGCT
AATCCCATCTGGGCACATCTGATGGCATGAGGCCCGAAGGTCCCCCACTTTGGTCTTGCG
ACATTATGCGGTATTAGCTACCGTTTCCAGTAGTTACTCCCCCCTCCATCAGGCAGTTTC
CCAGACATTACTCACCCGTCCCG
>001290_0677_2092 length=248 uaccno=FG74DIE03BXRJY
TCACACTCCATGCTGCCTCCCGTAGGAGTCTGGGCCGTGTCTCAGTCCCAGTGTGGCCGA
TCACCCTCTCAGGTCGGCTATGCATCGTGGCCTTGGTGAGCCGTTACCTCACCAACTAGC
TAATGCACCGCGGGTCCATCCATCAGCGACACCCGAAAGCGCCTTTCACTCTTATGCCAT
GCGGCATAAACTGTTATGCGGTATTAGCACCTGTTTCCAAGTGTTATCCCCCTCTGATGG
GTAGGTTA
>001297_0577_3712 length=267 uaccno=FG74DIE03BO0Q6
GGAAGGTTCATGCTGCCTCCCGTAGGAGTCTGGACCGTGTCTCAGTTCCAGTGTGGCTGG
TCATCCTCTCAGACCAGCTAGGGATCGTCGCCTAGGTGAGCCGTTACCCCACCTACTAGC
TAATCCCATCTGGGCACATCCGATGGCAAGAGGCCCGAAGGTCCCCCTCTTTGGTCTTGC
GACGTTATGCGGTATTAGCTACCGTTTCCAGTAGTTATCCCCCTCCCATCAGGCAGTTTC
CCGTACGACATTACTCACCGTCCGCCG
>001301_0629_0343 length=249 uaccno=FG74DIE03BTIH1
TCACACTCCATGCTGCCTCCCGTAGGAGTCTGGGCCGTGTCTCAGTCCCAGTGTGGCCGA
TCACCCTCTCAGGTCGGCTATGCATCGTGGCCTTGGTGAGCCGTTACCTCACCAACTAGC
TAATGCACCGCGGGTCCATCCATCAGCGACACCCGAAAGCGCCTTTCACTCTTATGCCAT
GCGGCATAAACCTGTTATGCGGTATTAGCACCTGTTTCCAAGTGTTATCCCCCTCTGATG
GGTAGGTTA
>001304_0618_0364 length=259 uaccno=FG74DIE03BSJQ2
TCCGCATCATGCTGCCTCCCGTAGGAGTCTGGACCGTGTCTCAGTTCCAGTGTGGCTGGT
CATCCTCTCAGACCAGCTAGGGATCGTCGCCTAGGTGAGCCGTTACCCCACCTACTAGCT
AATCCCATCTGGGCACATCTGATGGCATGAGGCCCGAAGGTCCCCCACTTTGGTCTTGCG
ACGTTATGCGGTATTAGCTACCGTTTCCAGTAGTTACTCCCCCTCCATCAGGCAGTTTCC
CAGACATTACTCACCCCGG
>001305_0667_0369 length=59 uaccno=FG74DIE03BWUMB
TATTGGCGCATGCTGCCTCCCGTAGGAGTCTGGGCCGTGTCTCAGTTCCCAATGTGGCC
>001306_0698_0392 length=248 uaccno=FG74DIE03BZKL2
GAGAGAGACATGCTGCCTCCCGTAGGAGTCTGGGCCGTGTCTCAGTCCCAGTGTGGCCGA
TCACCCTCTCAGGTCGGCTATGCATCGTGGCCTTGGTGAGCCGTTACCTCACCAACTAGC
TAATGCACCGCGGGTCCATCCATCAGCGACACCCGAAAGCGCCTTTCACTCTTATGCCAT
GCGGCATAAACTGTTATGCGGTATTAGCACCTGTTTCCAAGTGTTATCCCCCTCTGATGG
GTAGGTTA
>001307_0673_0367 length=250 uaccno=FG74DIE03BXDKX
TATTGGCGCATGCTGCCTCCCGTAGGAGTCTGGGCCGTGTCTCAGTCCCAATGTGGCCGT
TCATCCTCTCAGACCGGCTACTGATCATCGCCTTGGTGGGCCGTTACCCCTCCAACTAGC
TAATCAGACGCAATCCCCTCCTTCAGTGATAGCTTATAAATAGAGGCCACCTTTCATCCA
GTCTCGATGCCGAGATTGAATCGTATGCGGTATTAGCAGTCGTTTCCAACTGTTGTCCCC
CTNTGAAGGG
>001308_0689_3730 length=247 uaccno=FG74DIE03BYUQS
GAGAGAGACATGCTGCCTCCCGTAGGAGTCTGGGCCGTGTCTCAGTCCCAGTGTGGCCGA
TCACCCTCTCAGGTCGGCTATGCATCGTGGCCTTGGTGAGCCGTTACCTCACCAACTAGC
TAATGCACCGCGGGTCCATCCATCAGCGACACCCGAAAGCGCCTTTCACTCTTATGCCAT
GCGGCATAAACTGTTATGCGGTATTAGCACCTGTTTCCAAGTGTTATCCCCTCTGATGGG
TAGGTTA
>001309_0615_1005 length=51 uaccno=FG74DIE03BSARJ
TTCCAACCCATGCTGCCTCCCGTAGGAGTCTGAGCCAGGATCAAACTCTGA
>001313_0603_0627 length=273 uaccno=FG74DIE03BQ8JP
AACCAACCCATGCTGCCTCCCGTAGGAGTCTGGACCGTGTCTCAGTTCCAGTGTGGCCGA
TCACCCTCTCAGGTCGGCTACGCATCGTCGCCTTGGTAAGCCGTTACCTTACCAACTAGC
TAATGCGGCGCGGATCCATCTATAAGTGACAGCAAAACCGTCTTTCACTATTGAACCATG
CGGTTCAATATATTATCCGGTATTAGCTCCGGTTTCCCGAAGTTATCCCAGTCTTATAGG
TAGGTTATCCACGTGTTACTCACCCGTCCGCCG
>001314_0636_1968 length=52 uaccno=FG74DIE03BT5VM
GGAATTGGCATGCTGCCTCCCGTAGGAGTGCCTGAGCCAGGATCAAATCTGA
>001318_0645_0588 length=251 uaccno=FG74DIE03BUW9A
GGATTGGCATGCTGCCTCCCGTAGGAGTCTGGGCCGTGTCTCAGTCCCAGTGTGGCCGAT
CACCCTCTCAGGTCGGCTATGTATCGTCGCCTTGGTGAGCCGTTACCCCACCAACTAGCT
AATACAACGCAGGTCCATCTGGTAGTGATGCAATTGCACCCTTTAAGCAGATGTCATGCA
ACATCTACTCTTATGCGGTATTAGCTATCGTTTCCAATAGTTATCCCCCGCTACCAGGCA
GGTTACCTACG
>001321_0618_1817 length=248 uaccno=FG74DIE03BSKVF
GAGAGAGACATGCTGCCTCCCGTAGGAGTCTGGGCCGTGTCTCAGTCCCAGTGTGGCCGA
TCACCCTCTCAGGTCGGCTATGCATCGTGGCCTTGGTGAGCCGTTACCTCACCAACTAGC
TAATGCACCGCGGGTCCATCCATCAGCGACACCCGAAAGCGCCTTTCACTCTTATGCCAT
GCGGCATAAACTGTTATGCGGTATTAGCACCTGTTTCCAAGTGTTATCCCCCTCTGATGG
GTAGGTTA
>001322_0682_0273 length=52 uaccno=FG74DIE03BX5YB
TTCCAACCCATGCTGCCTCCCGTAGGAGTCCTGAGCCAGGATCAAACTCTGA
>001324_0644_3643 length=275 uaccno=FG74DIE03BUWGD
GGAAGGTTCATGCTGCCTCCCGTAGGAGTTTGGGCCGTGTCTCAGTCCCAATGTGGCCGT
TCATCCTCTCAGACCGGCTACTGATCATTGCCTTGGTGGGCCGTTACCCTCCAACTAGCT
AATCAGACGCAACCCCCTCCTTCAGCGATAGCTTATAAATAGAGGCCACCTTTCAATGAG
CTCCGATGCCGAAGTTCATTCGTACGCGGTATTAGCAACGGTTTCCCGTTGTTATCCCCC
TCTGAAGGGCAGGTTGGTTACGCGCTACTCACCCG
>001325_0602_0658 length=264 uaccno=FG74DIE03BQ5ES
AACCGGAACATGCTGCCTCCCGTAGGAGTCTGGACCGTGTCTCAGTTCCAGTGTGGCTGG
TCATCCTCTCAGACCAGCTAGGGATCGTCGCCTAGGTGAGCCGTTACCCCACCTACTAGC
TAATCCCATCTGGGCACATCTGATGGCATGAGGCCCGAAGGTCCCCCACTTTGGTCTTGC
GACGTTATGCGGTATTAGCTACCGTTTCCAGTAGTTATCCCCCTCCATCAGGCAGTTTCC
CAGACATTACTCACCCGTCCGCCG
>001326_0666_0445 length=261 uaccno=FG74DIE03BWRIN
GAGAGAGACATGCTGCCTCCCGTAGGAGTCTGGACCGTGTCTCAGTTCCAGTGTGGCTGG
TCATCCTCTCAGACCAGCTAGGGATCGTCGCCTAGGTGAGCCGTTACCCCACCTACTAGC
TAATCCCATCTGGGCACATCTGATGGCAAGAGGCCCGAAGGTCCCCCTCTTTGGTCTTGC
GACGTTATGCGGTATTAGCTACCGTTTCCAGTAGTTATCCCCCTCCATCAGGCAGTTTCC
CAGACATTACTCACCCGTCCG
>001327_0628_0380 length=257 uaccno=FG74DIE03BTFDA
GGAATTGGCATGCTGCCTCCCGTAGGAGTTTGGGCCGTGTCTCAGTCCCAATGTGGCCGA
TCAGTCTCTCAACTCGGCTATGCATCATCGTCTTGGTAAGCCTTTACCCCACCAACTAAC
TAATGCACCGCGGATCCATCTCTAGGTGACGCCGTAGCGCCTTTTAACTTGATATCATGC
GATACTAAGTTTTATTCGGTATTAGCATCTGTTTCCAAATGTTATCCCCAGCCTTGAGGC
AGGTTATCCACGTGTTA
>001334_0605_1864 length=248 uaccno=FG74DIE03BRFTM
TCACACTCCATGCTGCCTCCCGTAGGAGTCTGGGCCGTGTCTCAGTCCCAGTGTGGCCGA
TCACCCTCTCAGGTCGGCTATGCATCGTGGCCTTGGTGAGCCGTTACCTCACCAACTAGC
TAATGCACCGCGGGTCCATCCATCAGCGACACCCGAAAGCGCCTTTCACTCTTATGCCAT
GCGGCATAAACTGTTATGCGGTATTAGCACCTGTTTCCAAGTGTTATCCCCCTCTGATGG
GTAGGTTA
>001335_0595_2367 length=248 uaccno=FG74DIE03BQKLT
TTCCGCATCATGCTGCCTCCCGTAGGAGTCTGGGCCGTGTCTCAGTCCCAGTGTGGCCGA
TCACCCTCTCAGGTCGGCTATGCATCGTGGCCTTGGTGAGCCGTTACCTCACCAACTAGC
TAATGCACCGCGGGTCCATCCATCAGCGACACCCGAAAGCGCCTTTCACTCTTATGCCAT
GCGGCATAAACTGTTATGCGGTATTAGCACCTGTTTCCAAGTGTTATCCCCCTCTGATGG
GTAGGTTA
>001336_0716_0355 length=252 uaccno=FG74DIE03B05G1
AACCAACCCATGCTGCCTCCCGTAGGAGTCTGGGCCGTGTCTCAGTCCCAGTGTGGCCGA
TCACCCTCTCAGGTCGGCTATGCATCGTGGCCTTGGTGAGCCGTTACCTCACCAACTAGC
TGATGCACCGCGGGTCCATCCATCAGCGACACCCGAAAGCGCCTTTCACTCTTATGCCAT
GCGGCATAAACTGTTATGCGGTATTAGCACCTGTTTCCAAGTGTTATCCCCTNTGATGGG
TAGGTTACCACG
>001338_0664_0311 length=248 uaccno=FG74DIE03BWK3D
TTCCGCATCATGCTGCCTCCCGTAGGAGTCTGGGCCGTGTCTCAGTCCCAGTGTGGCCGA
TCACCCTCTCAGGTCGGCTATGCATCGTGGCCTTGGTGAGCCGTTACCTCACCAACTAGC
TAATGCACCGCGGGTCCATCCATCAGCGACACCCGAAAGCGCCTTTCACTCTTATGCCAT
GCGGCATAAACTGTTATGCGGTATTAGCACCTGTTTCCAAGTGTTATCCCCCTCTGATGG
GTAGGTTA
>001340_0605_1952 length=257 uaccno=FG74DIE03BRFV2
GACTGACTCATGCTGCCTCCCGTAGGAGTCTGGACCGTGTCTCAGTTCCAGTGTGGCTGG
TCATCCTCTCAGACCAGCTAGGGATCGTCGCCTAGGTGAGCCGTTACCCCACCTACTAGC
TAATCCCATCTGGGCACATCTGATGGCATGAGGCCCGAAGGTCCCCCACTTTGGTCTTGC
GACGTTATGCGGTATTAGCTACCGTTTCCAGTAGTTATCCCCCTCCATCAGGCAGTTTCC
CAGACATTACTCACCCG
>001343_0693_0424 length=257 uaccno=FG74DIE03BY4T2
TTCCAACCCATGCTGCCTCCCGTAGGAGTCTGGGCCGTGTCTCAGTCCCAGTGTGGCCGA
TCACCCTCTCAGGTCGGCTATGCATCGTGGCCTTGGTGAGCCGTTACCTCACCAACTAGC
TAATGCACCGCGGGTCCATCCATCAGCGACACCCGAAAGCGCCTTTCACTCTTATGCCAT
GCGGCATAAACTGTTATGCGGTATTAGCACCTGTTTCCAAGTGTTATCCCCCTCTGATGG
GTAGGTTACCCACGTTG
>001346_0715_0435 length=261 uaccno=FG74DIE03B02DH
CAACACCACATGCTGCCTCCCGTAGGAGTCTGGACCGTGTCTCAGTTCCAGTGTGGCTGG
TCATCCTCTCAGACCAGCTAGGGATCGTCGCCTAGGTGAGCCGTTACCCCACCTACTAGC
TAATCCCATCTGGGCACATCCGATGGCAAGAGGCCCGAAGGTCCCCCTCTTTGGTCTTGC
GACGTTATGCGGTATTAGCTACCGTCTCCAGTAGTTATCCCCCTCCATCAGGCAGTTTCC
CAGACATTACTCACCCGTCCG
>001353_0640_0432 length=252 uaccno=FG74DIE03BUHB2
TTCCAACCCATGCTGCCTCCCGTAGGAGTCTGGGCCGTGTCTCAGTCCCAGTGTGGCCGA
TCACCCTCTCAGGTCGGCTATGCATCGTGGCCTTGGTGAGCCGTTACCTCACCAACTAGC
TAATGCACCGCGGGTCCATCCATCAGCGACACCCGAAAGCGCCTTTCACTCTTATGCCAT
GCGGCATAAACTGTTATGCGGTATTAGCACCTGTTTCCAAGTGTTATCCCCCTCTGATGG
GTAGGTTACCCA
>001356_0716_1907 length=51 uaccno=FG74DIE03B06N5
TTCCAACCCATGCTGCCTCCCGAGGAGTCCTGAGCCAGGATCAAACTCTGA
>001357_0664_3743 length=252 uaccno=FG74DIE03BWNQP
AACCAACCCATGCTGCCTCCCGTAGGAGTCTGGGCCGTGTCTCAGTCCCAGTGTGGCCGA
TCACCCTCTCAGGTCGGCTATGCATCGTGGCCTTGGTGAGCCGTTACCTCACCAACTAGC
TAATGCACCGCGGGTCCATCCATCAGCGACACCCGAAAGCGCCTTTCACTCTTATGCCAT
GCGGCATAAACTGTTATGCGGTATTAGCACCTGTTTCCAAGTGTTATCCCCCTCTGATGG
GTAGGTTACCCA
>001358_0609_1043 length=252 uaccno=FG74DIE03BRRTX
TTCCAACCCATGCTGCCTCCCGTAGGAGTCTGGGCCGTGTCTCAGTCCCAGTGTGGCCGA
TCACCCTCTCAGGTCGGCTATGCATCGTGGCCTTGGTGAGCCGTTACCTCACCAACTAGC
TAATGCACCGCGGGTCCATCCATCAGCGACACCCGAAAGCGCCTTTCACTCTTATGCCAT
GCGGCATAAACTGTTATGCGGTATTAGCACCTGTTTCCAAGTGTTATCCCCCTCTGATGG
GTAGGTTACCCA
>001361_0653_0756 length=248 uaccno=FG74DIE03BVMN6
TATTGGCGCATGCTGCCTCCCGTAGGAGTCTGGGCCGTGTCTCAGTCCCAGTGTGGCCGA
TCACCCTCTCAGGTCGGCTATGCATCGTGGCCTTGGTGAGCCGTTACCTCACCAACTAGC
TAATGCACCGCGGGTCCATCCATCAGCGACACCCGAAAGCGCCTTTCACTCTTATGCCAT
GCGGCATAAACTGTTATGCGGTATTAGCACCTGTTTCCAAGTGTTATCCCCCTCTGATGG
GTAGGTTA
>001367_0624_0924 length=270 uaccno=FG74DIE03BS25A
CAACACCACATGCTGCCTCCCGTAGGAGTTTGGGCCGTGTCTCAGTCCCAATGTGGCCGT
TCATCCTCTCAGACCGGCTACTGATCATTGCCTTGGTGGGCCGTTACCCCTCCAACTAGC
TAATCAGACGCAACCCCCTCCTTCAGCGACAGCTTATAAATAGAGGCCACCTTTCAATGA
GCTCCGATGCCGAAGTTCATTCGTACGCGGTATTAGCAACGGTTTCCCGTTGTTATCCCC
CTCTGAAGGGCAGGTTGGTTACGCGTTACT
>001369_0712_1629 length=276 uaccno=FG74DIE03B0TTB
GGAATTGGCATGCTGCCTCCCGTAGGAGTTTGGGCCGTGTCTCAGTCCCAATGTGGCCGT
TCATCCTCTCAGACCGGCTACTGATCATTGCCTTGGTGGGCCGTTACCCCTCCAACTAGC
TAATCAGACGCAACCCCCTCCTTCAGCGATAGCTTATAAATAGAGGCCACCTTTCAATGA
GCTCCGATGCCGAAGTTCATTCGTACGCGGTATTAGCAACGGTTTCCCGTTGTTATCCCC
CTCTGAAGGGCAGGTTGGTTACGCGTTACTCACCCG
>001370_0651_0504 length=259 uaccno=FG74DIE03BVF5M
AACCAACCCATGCTGCCTCCCGTAGGAGTTTGGGCCGTGTCTCAGTCCCAATGTGGCCGA
TCAGTCTCTCAACTCGGCTATGCATCATCGTCTTGGTAAGCCTTTACCCCACCAACTAAC
TAATGCACCGCGGATCCATCTCTAGGTGACGCCGTAGCGCCTTTTAACTTGATATCATGC
GATACTAAGTTTTATTCGGTATTAGCATCTGTTTCCAAATGTTATCCCCAGCCTTGAGGC
AGGTTATCCACGTGTTACT
>001372_0635_0572 length=248 uaccno=FG74DIE03BT1M2
GAGAGAGACATGCTGCCTCCCGTAGGAGTCTGGGCCGTGTCTCAGTCCCAGTGTGGCCGA
TCACCCTCTCAGGTCGGCTATGCATCGTGGCCTTGGTGAGCCGTTACCTCACCAACTAGC
TAATGCACCGCGGGTCCATCCATCAGCGACACCCGAAAGCGCCTTTCACTCTTATGCCAT
GCGGCATAAACTGTTATGCGGTATTAGCACCTGTTTCCAAGTGTTATCCCCCTCTGATGG
GTAGGTTA
>001373_0628_2301 length=246 uaccno=FG74DIE03BTGUN
CAACCATGCATGCTGCCTCCCGTAGGAGTCTGGGCCGTGTCTCAGTCCCAGTGTGGCCGA
TCACCCTCTCAGGTCGGCTATGTATCGTCGCCTTGGTGAGCCGTTACCCCACCAACTAGC
TAATACAACGCAGGTCCATCTGGTAGTGATGCAATTGCACCTTTTAAGCAAATGTCATGC
AACATCTACTCTTATGCGGTATTAGCTATCGTTTCCAATAGTTATCCCCCGCTACCAGGC
AGGTTA
>001374_0620_0434 length=273 uaccno=FG74DIE03BSP4K
AACCAACCCATGCTGCCTCCCGTAGGAGTCTGGACCGTGTCTCAGTTCCAGTGTGGCCGA
TCACCCTCTCAGGTCGGCTACGCATCGTTGCCTTGGTAAGCCGTTACCTTACCAACTAGC
TAATGCGGCGCGGATCCATCTATAAGTGACAGCAAAACCGTCTTTCACTATTGAACCATG
CGGTTCAATATATTATCCGGTATTAGCTCCGGTTTCCCGAAGTTATCCCAGTCTTATAGG
TAGGTTATCCACGTGTTACTCACCCGTCCGCCG
>001375_0689_0368 length=243 uaccno=FG74DIE03BYR5E
GACTGACTCATGCTGCCTCCCGTAGGAGTCTGGGCCGTGTCTCAGTCCCAGTGTGGCCGA
TCACCCTCTCAGGTCGGCTATGCATCGTGGCCTTGGTGAGCCGTTACCTCACCAACTAGC
TAATGCACCGCGGGTCCATCCATCAGCGACACCCGAAAGCGCCTTTCACTCTTATGCCAT
GCGGCATAAACTGTTATGCAGTATTAGCACCTGTTTCCAAGTGTTATCCCCCTCTGATGG
GTA
>001379_0623_1910 length=135 uaccno=FG74DIE03BS0QW
AACCGGAACATGCTGCCTCCCGTAGGAGTCTGGACCGTGTCTCAGTTCCAGTGTGGCTGG
TCATCCTCTCAGACCAGCTAGGGATCGTCGCCTAGGTGAGCCGTTACCCCACCTACTAGC
TAATCCCATCTGGGC
>001380_0630_1965 length=261 uaccno=FG74DIE03BTMWV
GAGAGAGACATGCTGCCTCCCGTAGGAGTCTGGGCCGTGTCTCAGTCCCAGTGTGGCCGA
TCACCCTCTCAGGTCGGCTATGCATCGTGGCCTTGGTGAGCCGTTACCCCACCTACTAGC
TAATCCCATCTGGGCACATCTGATGGCAAGAGGCCCGAAGGTCCCCCTCTTTGGTCTTGC
GACGTTATGCGGTATTAGCTACCGTTTCCAGTAGTTATCCCCCTCCATCAGGCAGTTTCC
CAGACATTACTCACCCGTCCG
>001381_0707_1251 length=252 uaccno=FG74DIE03B0DPX
TTCCAACCCATGCTGCCTCCCGTAGGAGTCTGGGCCGTGTCTCAGTCCCAGTGTGGCCGA
TCACCCTCTCAGGTCGGCTATGCATCGTGGCCTTGGTGAGCCGTTACCTCACCAACTAGC
TAATGCACCGCGGGTCCATCCATCAGCGACACCCGAAAGCGCCTTTCACTCTTATGCCAT
GCGGCATAAACTGTTATGCGGTATTAGCACCTGTTTCCAAGTGTTATCCCCCTCTGATGG
GTAGGTTACCCA
>001386_0666_1869 length=255 uaccno=FG74DIE03BWSL7
TTCCGCATCATGCTGCCTCCCGTAGGAGTCTGGACCGTGTCTCAGTTCCAGTGTGGCTGG
TCATCCTCTCAGACCAGCTAGGGATCGTCGCCTAGGTGACGCCGTTACCCCACCTACTAG
CTAATCCCATCTGGGCACATCTGATGGCATGAGGCCCCGAAGGTCCCCCACTTTGGTCTT
GCGACATTATGCGGTATTAGCTACCGTTTCCAGTACGTTATCCCCCTCCATCAGGCAGTT
TCCCAGACATTACCT
>001388_0666_0378 length=273 uaccno=FG74DIE03BWRGS
AACCGGAACATGCTGCCTCCCGTAGGAGTCTGGACCGTGTCTCAGTTCCAGTGTGGCCGA
TCACCCTCTCAGGTCGGCTACGCATCGTTGCCTTGGTAAGCCGTTACCTTACCAACTAGC
TAATGCGGCGCGGATCCATCTATAAGTGACAGCAAAACCGTCTTTCACTATTGAACCATG
CGGTTCAATATATTATCCGGTATTAGCTCCGGTTTCCCGAAGTTATCCCAGTCTTATAGG
TAGGTTATCCACGTGTTACTCACCCGTCCGCCG
>001389_0693_1866 length=263 uaccno=FG74DIE03BY5X4
AACGGAACATGCTGCCTCCCGTAGGAGTCTGGACCGTGTCTCAGTTCCAGTGTGGCTGGT
CATCCTCTCAGACCAGCTAGGGATCGCCGCCTAGGTGAGCCGTTACCCCACCTACTAGCT
AATCCCATCTGGGCACATCTGATGGCATGAGGCCCGAAGGTCCCCCACTTTGGTCTTGCG
ACGTTATGCGGTATTAGCTACCGTTTCCAGTAGTTATCCCCCTCCATCAGGCAGTTTCCC
AGACATTACTCACCCGTCCGCCG
>001390_0625_1113 length=252 uaccno=FG74DIE03BS6GB
AACCAACCCATGCTGCCTCCCGTAGGAGTCTGGGCCGTGTCTCAGTCCCAGTGTGGCCGA
TCACCCTCTCAGGTCGGCTATGCATCGTGGCCTTGGTGAGTCGTTACCTCACCAACTAGC
TAATGCACCGCGGGTCCATCCATCAGCGACACCCGAAAGCGCCTTTCACTCTTATGCCAT
GCGGCATAAACTGTTATGCGGTATTAGCACCTGTTTCCAAGTGTTATCCCCCTCTGATGG
GTAGGTTACCCA
>001393_0667_1199 length=53 uaccno=FG74DIE03BWU9D
TTCCAACCCATGCTGCCTCCCGTAGGAGTGCCTGAGCCAGGATCAAACTCTGA
>001395_0608_1183 length=117 uaccno=FG74DIE03BROR1
GACTGACTCATGCTGCCTCCCGTAGGAGTCTGGACCGTGTCTCAGTTCCAGTGTGGCTGG
TCATCCTCTCAGACCAGCTAGGGATCGTCGCCTAGGTGAGCCGTACCTACCCACCTA
>001396_0721_1798 length=280 uaccno=FG74DIE03B1MD0
GGAAGGTTCATGCTGCCTCCCGTAGGAGTTTGGGCCGTGTCTCAGTCCCAATGTGGCCGT
TCATCCTCTCAGACCGGCTACTGATCATTGCCTTGGTGGGCCGTTACCCCTCCAACTAGC
TAATCAGACGCAACCCCCTCCTTCAGCGATAGCTTATAAATAGAGGCCACCTTTCAATGA
GCTCCGATGCCGAAGTTCATTCGTACGCGGTATTAGCAACGGTTTCCCGTTGTTATCCCC
CTNTGAAGGGCAGGTTGGTTACGCGTTACTCACCCGTTCG
>001400_0663_0580 length=256 uaccno=FG74DIE03BWH42
TTCCAACCCATGCTGCCTCCCGAGGAGTCTGGGCCGTGTCTCAGTCCCAGTGTGGCCGAT
CACCCTCTCAGGTCGGCTATGCATCGTGGCCTTGGTGAGCCGTTACCTCACCAACTAGCT
AATGCACCGCGGGTCCATCCATCAGCGACACCCGAAAGCGCCTTTCACTCTTATGCCATG
CGGCATAAACTGTTATGCGGTATTAGCACCTGTTTCCAAGTGTTATCCCCCTCTGATGGG
TAGGTTACCCACGTTG
>001402_0623_0288 length=257 uaccno=FG74DIE03BSZHU
GACTGACTCATGCTGCCTCCCGTAGGAGTCTGGACCGTGTCTCAGTTCCAGTGTGGCTGG
TCATCCTCTCAGACCAGCTAGGGATCGTCGCCTAGGTGAGCCGTTACCCCACCTACTAGC
TAATCCCATCTGGGCACATCTGATGGCATGAGGCCCGAAGGTCCCCCACTTTGGTCTTGC
GACGTTATGCGGTATTAGCTACCGTTTCCAGTAGTTATCCCCCTCCATCAGGCAGTTTCC
CAGACATTACTCACCCG
>001403_0621_1175 length=248 uaccno=FG74DIE03BSTUX
TCACACTCCATGCTGCCTCCCGTAGGAGTCTGGGCCGTGTCTCAGTCCCAGTGTGGCCGA
TCACCCTCTCAGGTCGGCTATGCATCGTGGCCTTGGTGAGCCGTTACCTCACCAACTAGC
TAATGCACCGCGGGTCCATCCATCAGCGACACCCGAAAGCGCCTTTCACTCTTATGCCAT
GCGGCATAAACTGTTATGCGGTATTAGCACCTGTTTCCAAGTGTTATCCCCCTCTGATGG
GTAGGTTA
>001404_0582_3433 length=261 uaccno=FG74DIE03BPGCB
GAGAGAGACATGCTGCCTCCCGTAGGAGTCTGGACCGTGTCTCAGTTCCAGTGTGGCTGG
TCATCCTCTCAGACCAGCTAGGGATCGTCGCCTAGGTGAGCCGTTACCCCACCTACTAGC
TAATCCCATCTGGGCACATCTGATGGCAAGAGGCCCGAAGGTCCCCCTCCTTGGTCTTGC
GACGTTATGCGGTATTAGCTACCGTTTCCAGTAGTTATCCCCCTCCATCAGGCAGTTTCC
CAGACATTACTCACCCGTCCG
>001406_0649_1743 length=279 uaccno=FG74DIE03BVASH
AACCAACCCATGCTGCCTCCCGTAGGAGTTTGGACCGTGTCTCAGTTCCAGTGTGGCCGA
TCACCCTCTCAGGTCGGCTACGCATCGTTGCCTTGGTAAGCCGTTACCTTACCAACTAGC
TAATGCGGCGCGGATCCATCTATAAGTGACAGCAAAACCGTCTTTCACTATTGAACCATG
CGGTTCAATATATTATCCGGTATTAGCTCCGGTTTCCCGAAGTTATCCCAGTCTTATAGG
TAGGTTATCCACGTGTTACTCACCCGTCCGCCGCTAACG
>001407_0605_1808 length=259 uaccno=FG74DIE03BRFR2
TTCCAACCCATGCTGCCTCCCGTAGGAGTCTGGGCCGTGTCTCAGTCCCAGTGTGGCCGA
TCACCCCCTCAGGTCGGCTATGCATCGTGGCCTTGGTGAGCCGTTACCTCACCAACTAGC
TAATGCACCGCGGGTCCATCCATCAGCGACACCCGAAAGCGCCTTTCACTCTTATGCCAT
GCGGCATAAACTGTTATGCGGTATTAGCACCTGTTTCCAAGTGTTATCCCCCTCTGATGG
GTAGGTTACCCACGTGTTA
>001413_0636_1616 length=259 uaccno=FG74DIE03BT5LU
GGAATTGGCATGCTGCCTCCCGTAGGAGTTTGGGCCGTGTCTCAGTCCCAATGTGGCCGA
TCAGTCTCTCAACTCGGTTATGCATCATCGTCTTGGTAAGCCTTTACCCCACCAACTAAC
TAATGCACCGCGGATCCATCTCTAGGTGACGCCGTAGCGCCTTTTAACTTGATATCATGC
GATACTAAGTTTTATTCGGTATTAGCATCTGTTTCCAAATGTTATCCCCAGCCTTGAGGC
AGGTTATCCACGTGTTACT
>001417_0657_1841 length=249 uaccno=FG74DIE03BVZ5F
TTCCAACCCATGCTGCCTCCCGTAGGAGTCTGGGCCGTGTCTCAGTCCCAGTGTGGCCGA
TCACCCTCTCAGGTCGGCTATGCATCGTGGCCTTGGTGAGCCGTTACCTCACCAACTAGC
TAATGCACCGCGGGTCCATCCATCAGCGACACCCGAAAGCGCCTTTCACTCTTATGCCAT
GCGGCATAAACTGTTATGCGGTATTAGCACCTNTTTCCAAGTGTTATCCCCCTCTGATGG
GNGTACGTA
>001418_0647_0398 length=258 uaccno=FG74DIE03BU3FK
GGAAGGTTCATGCTGCCTCCCGTAGGAGTCTGGGCCGTGTCTCAGTCCCAGTGTGGCCGA
TCACCCTCTCAGGTCGGCTATGTATCGTCGCCTTGGTGAGCCGTTACCCCACCAACTAGC
TAATACAACGCAGGTCCATCTGGTAGTGATGCAATTGCACCTTTTAAGCAAATGTCATGC
AACATCTACTCTTATGCGGTATTAGCTATCGTTTCCAATAGTTATCCCCCGGCTACCAGG
CAGGTTACCTACGCGTTA
>001419_0675_0422 length=254 uaccno=FG74DIE03BXJX0
GTCACACTCCATCTGCCTCCCGTAGGAGTCTGGGCCGTGTCTCAGTCCCAGTGTGGCCGA
TCACCCTCTCAGGTCGGCTATGCATCGTGGCCTTGGTGAGCCGTTACCTCACCAACTAGC
TAATGCACCGCGGGTCCATCCATCAGCGACACCCGAAAGCGCCTTTCACTCTTATGCCAT
GCGGCATAAACTGTTATGCGGTATTAGCACCTGTTTCCAAGTGTTATCCCCCTCTGATGG
GTAGGTTACCCACG
>001421_0696_1295 length=257 uaccno=FG74DIE03BZEZL
GACTGACTCATGCTGCCTCCCGTAGGAGTCTGGACCGTGTCTCAGTTCCAGTGTGGCTGG
TCATCCTCTCAGACCAGCTAGGGATCGTCGCCTAGGTGAGCCATTACCCCACCTACTAGC
TAATCCCATCTGGGCACATCTGATGGCATGAGGCCCGAAGGTCCCCCACTTTGGTCCGTA
GACGTTATGCGGTATTAGCTACCGTTTCCAGTAGTTATCCCCCTCCATCAGGCAGTTTCC
CAGACATTACTCACCCG
>001423_0608_0430 length=264 uaccno=FG74DIE03BRN64
AACCGGAACATGCTGCCTCCCGTAGGAGTCTGGACCGTGCCTCAGTTCCAGTGTGGCTGG
TCATCCTCTCAGACCAGCTAGGGATCGTCGCCTAGGTGAGCCGTTACCCCACCTACTAGC
TAATCCCATCTGGGCACATCTGATGGCATGAGGCCCGAAGGTCCCCCACTTTGGGCTTGC
GACGTTATGCGGTATTAGCTACCGTTTCCAGTAGTTATCCCCCTCCATCAGGCAGTTTCC
CAGACATTACTCACCCGTCCGCCG
>001427_0606_1303 length=52 uaccno=FG74DIE03BRIJT
TTCCAACCCATGCTGCCTCCCGTAGGAGTGCTGAGCCAGGATCAAACTCTGA
>001429_0613_2300 length=54 uaccno=FG74DIE03BR5FY
TTCCAACCCATGCTGCCTCCCGTAGGAGTCCGCTGAGCCAGGATCAAACTCTGA
>001430_0684_0311 length=254 uaccno=FG74DIE03BYCAX
TTCCGCATCATGCTGCCTCCCGTAGGAGTCTGGGCCGTGTCTCAGTCCCAGTGTGGCCGA
TCACCCTCTCAGGTCGGCTATGCATCGTGGCCTTGGTGAGCCGTTACCTCACCAACTAGC
TAATGCACCGCGGGTCCATCCGTCAGCGACACCCGAAAGCGCCTTTCACTCTTATGCCAT
GCGGCATAAACTGTTATGCGGTATTAGCACCTGTTTCCAAGTGTTATCCCCCTCTGATGG
GTAGGTTACCCACG
>001431_0586_2613 length=51 uaccno=FG74DIE03BPSCN
TTCCACCCATGCTGCCTCCCGTAGGAGTCCTGAGCCAGGATCAAACTCTGA
>001433_0726_1637 length=249 uaccno=FG74DIE03B112F
CAACCATGCATGCTGCCTCCCGTAGGAGTCTGGACCGTGTCTCAGTTCCAGTGTGGCTGG
TCATCCTCTCAGACCAGCTAGGGATCGTCGCCTAGGTGAGCCGTTACCCCACCTACTAGC
TAATCCCATCTGGGCACATCTGATGGCATGAGGCCCGAAGGTCCCCCACTTTGGTCTTGC
GACATTATGCGGTATTAGCTACCGTTTCCAGTAGTTATCCCCCTCCATCAGGCAGTTTCC
CAGACATTA
>001437_0625_0675 length=264 uaccno=FG74DIE03BS535
TATTGGCGCATGCTGCCTCCCGTAGGAGTCTGGACCGTGTCTCAGTTCCAGTGTGGCTGG
TCATCCTCTCAGACCAGCTAGGGATCGTCGCCTAGGTGAGCCGTTACCCCACCTACTAGC
TAATCCCACCTGGGCACATCTGATGGCATGAGGCCCGAAGGTCCCCCACTTTGGTCTTGC
GACGTTATGCGGTATTAGCTACCGTTTCCAGTAGTTATCCCCCTCCGTCAGGCAGTTTCC
CAGACATTACTCACCCGTCCGCCG
>001439_0602_1330 length=265 uaccno=FG74DIE03BQ5XG
GGAATTGGCATGCTGCCTCCCGTAGGAGTCTGGACCGTGTCTCAGTTCCAGTGTGGCTGG
TCATCCTCTCAGACCAGCTAGGGGTCGTCGCCTAGGTGAGCCGTTACCCCACCTACTAGC
TAATCCCATCTGGGCACATCTGATGGCATGAGGCCCGAAGGTCCCCCACTTTGGTCTTGC
GACGTTATGCGGTATTAGCTACCGTTTCCAGTAGTTACTCCCCCTCCATCAGGCAGTTTC
CCAGACATTACTCACCCGTCCGCCG
>001440_0712_0456 length=257 uaccno=FG74DIE03B0SWQ
TTCCAACCCATGCTGCCTCCCGTAGGAGTCTGGGCCGTGTCTCAGTCCCAGTGTGGCCGA
TCACCCTCTCAGGTCGGCTATGCATCGTGGCCTTGGTGAGCCGTTACCTCACCAACTAGC
TAATGCACCGCGGGTCCATCCATCAGCGACACCCGAAAGCGCCTTTCACTCTTATGCCAT
GCGGCATAAACTGTTATGCGGTATTAGCACCTGTTTCCAAGTGTTATCCCCCTCTGATGG
GTAGGTTACCCACGTTG
>001441_0648_2545 length=252 uaccno=FG74DIE03BU78Z
AACCAACCCATGCTGCCTCCCGTAGGAGTCTGGGCCGTGTCTCAGTCCCAGTGTGGCCGA
TCACCCTCTCAGGTCGGCTATGCATCGTGGCCTTGGTGAGCCGTTACCTCACCAACTAGC
TAATGCACCGCGGGTCCATCCATCAGCGACACCCGAAAGCGCCTTTCACTCTTATGCCAT
GCGGCATAAACTGTTATGCGGTATTAGCACCTGTTTCCAAGTGTTATCCCCCTCTGATGG
GTAGGTTACCCA
>001443_0651_3409 length=251 uaccno=FG74DIE03BVIEB
CAACCATGCATCTGCCTCCCGTAGGAGTCTGGGCCGTGTCTCAGTCCCAGTGTGGCCGAT
CACCCTCTCAGGTCGGCTATGTATCGTCGCCTTGGTGAGCCGTTACCCCACCAACTAGCT
AATACAACGCAGGTCCATCTGGTAGTGATGCAATTGCACCTTTTAAGCAAATGTCATGCA
ACATCTACTCTTATGCGGTATTAGCTATCGTTTCCAATAGTTATCCCCCGCTACCAGGCA
GGTTACCTACG
>001445_0617_1583 length=268 uaccno=FG74DIE03BSHI5
CAACCATGCATGCTGCCTCCCGTAGGAGTTTGGGCCGTGTCTCAGTCCCAATGTGGCCGT
TCATCCTCTCAGACCGGCTACTGATCATTGCCTTGGTGGGCCGTTACCCCTCCAACTAGC
TAATCAGACGCAACCCCCTCCTTCAGCGACAGCTTATAAATAGAGGCCACCTTTCAATGA
GCTTCGATGCCGAAGTTCATTCGTACGCGGTATTAGCAACGGTTTCCCGTTGTTATCCCC
CTCTGAAGGGCAGGTTGGTTACGCGTTA
>001449_0613_1660 length=268 uaccno=FG74DIE03BR4X6
CAACCATGCATGCTGCCTCCCGTAGGAGTTTGGGCCGTGTCTCAGTCCCAATGTGGCCGT
TCATCCTCTCAGACCGGCTACTGATCATTGCCTTGGTGGGCCGTTACCCCTCCAACTAGC
TAATCAGACGCAACCCCCTCCTTCAGCGACAGCTTATAAATAGAGGCCACCTTTCAATGA
GCTTCGATGCCGAAGTTCATTCGTACGCGGTATTAGCAACGGTTTCCCGTTGTTATCCCC
CTNTGAAGGGCAGGTTGGTTACGCGTTA
>001451_0703_1611 length=115 uaccno=FG74DIE03BZ1CT
GAGAGAGACATGCTGCCTCCCGTAGGAGTCTGGACCGTGTCTCAGTTCCAGTGTGGCTGG
TCATCCTCTCAGACCAGCTAGGGATCGTCGCCTAGGTGAGCCTACCTACCCACTA
>001452_0605_1940 length=248 uaccno=FG74DIE03BRFVQ
TCACACTCCATGCTGCCTCCCGTAGGAGTCTGGGCCGTGTCTCAGTCCCAGTGTGGCCGA
TCACCCTCTCAGGTCGGCTATGCATCGTGGCCTTGGTGAGCCGTTACCTCACCAACTAGC
TAATGCACCGCGGGTCCATCCATCAGCGACACCCGAAAGCGCCTTTCACTCTTATGCCAT
GCGGCATAAACTGTTATGCGGTATTAGCACCTGTTTCCAAGTGTTATCCCCCTCTGATGG
GTAGGTTA
>001453_0605_1563 length=67 uaccno=FG74DIE03BRFK9
GAACGTACCATGCTGCCTCCCGTAGGAGTCTGGCCGTGTCTCAGTTCCAGTGTGGCNGTC
ACTCCTC
>001455_0615_1328 length=254 uaccno=FG74DIE03BSA0I
TTCCGCATCATGCTGCCTCCCGTAGGAGTCTGGGCCGTGTCTCAGTCCCAGTGTGGCCGA
TCACCCTCTCAGGTCGGCTATGCATCGTGGCCTTGGTGAGCCGTTACCTCACCAACTAGC
TAATGCACCGCGGGTCCATCCATCAGCGACACCCGAAAGCGCCTTTTACTCTTATGCCAT
GCGGCATAAACTGTTATGCGGTATTAGCACCTGTTTCCAAGTGTTATCCCCCTCTGATGG
GTAGGTTACCCACG
>001457_0694_1976 length=264 uaccno=FG74DIE03BY86Y
TATTGGCGCATGCTGCCTCCCGTAGGAGTCTGGGCCGTGTCTCAGTCCCAATGTGGCCGT
TCATCCTCTCAGACCGGCTACTGATCGTCGCCTAGGTGAGCCGTTACCCCACCTACTAGC
TAATCCCATCTGGGCACATCCGATGGCAAGAGGCCCTAAGGTCCCCCTCTTTGGTCTTGC
GACGTTATGCGGTATTAGCTACCGTTTCCAGTAGTTATCCCCCTCCATCAGGCAGTTTCC
CAGACATTACTCACCCGTCCGCCA
>001459_0687_1366 length=264 uaccno=FG74DIE03BYMLK
AACCGGAACATGCTGCCTCCCGTAGGAGTCCGGACCGTGTCTCAGTTCCAGTGTGGCTGG
TCATCCTCTCAGACCAGCTAGGGATCGTCGCCTAGGTGAGCCGTTACCCCACCTACTAGC
TAATCCCATCTGGGCACATCTGATGGCATGAGGCCCGAAGGTCCCCCACTTTGGTCTTGC
GACGTTATGCGGTATTAGCTACCGTTTCCAGTAGTTATCCCCCTCCATCAGGCAGTTTCC
CAGACATTACTCACCCGTCCGCCG
>001460_0608_3618 length=259 uaccno=FG74DIE03BRQNO
GGAATTGGCATGCTGCCTCCCGTAGGAGTCTGGGCCGTGTCTCAGTCCCAGTGTGGCCGA
TCACCCTCTCAGGTCGGCTATGTATCGTCGCCTAGGTGAGCCGTTACCTCACCTACTAGC
TAATACAACGCAGGTCCATCTTGTAGTGGAGCAATTGCCCCTTTCAAATAAATGACATGT
GTCACCCACTGTTATGCGGTATTAGCTATCGTTTCCAATAGTTATCCCCCGCTACAAGGC
AGGTTACCTACGCGTTACT
>001461_0736_1873 length=52 uaccno=FG74DIE03B2XUR
TTCCAACCCATGCTGCCTCCCGTAGGAGTCCTGAGCCAGGATCAAACTCTGA
>001462_0623_1708 length=261 uaccno=FG74DIE03BS0LA
CAACACCACATGCTGCCTCCCGTAGGAGTCTGGACCGTGTCTCAGTTCCAGTGTGGCTGG
TCATCCTCTCAGACCAGCTAGGGATCGTCGCCTAGGTGAGCCGTTACCCCACCTACTAGC
TAATCCCATCTGGGCACATCCGATGGCAAGAGGCCCGAAGGTCCCCCTCTTTGGTCTTGC
GACGTTATGCGGTATTAGCTACCGTTTCCAGTAGTTATCCCCCTCCATCAGGCAGTTTCC
CAGACATTACTCACCCGTCCG
>001463_0718_2320 length=56 uaccno=FG74DIE03B1DA6
TTCCAACCCATGCTGCCTCCCGTAGGAGTCCTCCCTGAGCCAGGATCAAACTCTGA
>001465_0711_2285 length=257 uaccno=FG74DIE03B0Q5R
GACTGACTCATGCTGCCTCCCGTAGGAGTCTGGACCGTGTCTCAGTTCCAGTGTGGCTGG
TCATCCTCTCAGACCAGCTAGGGATCGTCGCCTAGGTGAGCCGTTACCCCACCTACTAGC
TAATCCCATCTGGGCACATCTGATGGCATGAGGCCCGAAGGTCCCCCACTTTGGTCTTGC
GACGTTATGCGGTATTAGCTACCGTTTCCAGTAGTTATCCCCCTCCATCAGGCAGTTTCC
CAGACATTACTCACCCG
>001471_0605_2693 length=249 uaccno=FG74DIE03BRGGN
CAACCATGCATGCTGCCTCCCGTAGGAGTCTGGACCGTGTCTCAGTTCCAGTGTGGCTGG
TCATCCTCTCAGACCAGCTAGGGATCGTCGCCTAGGTGAGCCGTTACCCCACCTACTAGC
TAATCCCATCTGGGCACATCTGATGGCATGAGGCCCGAAGGTCCCCCACTTTGGTCTTGC
GACATTATGCGGTATTAGCTACCGTTTCCAGTAGTTATCCCCCTCCATCAGGCAGTTTCC
CAGACATTA
>001475_0737_1822 length=254 uaccno=FG74DIE03B20Y4
GGAATTGGCATGCTGCCTCCCGTAGGAGTCTGGGCCGTGTCTCAGTCCCAGTGTGGCCGA
TCACCCTCTCAGGTCGGCTATGTATCGTCGCCTTGGTGAGCCGTTACCCCACCAACTAGC
TAATACAACGCAGGTCCATCTGGTAGTGATGCAATTGCACCTTTTAAGCAAATGCCATGC
AACATCTACTCTTATGCGGTATTAGCTATCGTTTCCAATAGTTATCCCCCGCTACCAGGC
AGGTTACCTACGCG
>001478_0606_2711 length=268 uaccno=FG74DIE03BRJMX
CAACCATGCATGCTGCCTCCCGTAGGAGTTTGGGCCGTGTCTCAGTCCCAATGTGGCCGT
TCATCCTCTCAGACCGGCTACTGATCATTGCCTTGGTGGGCCGTTACCCCTCCAACTAGC
TAATCAGACGCAACCCCCTCCTTCAGCGATAGCTTATAAATAGAGGCCACCTTTCAATGA
GCTCCGATGCCGAAGTTCATTCGTACGCGGTATTAGCAACGGTTTCCCGTTGTTATCCCC
CTCTGAAGGGCAAGTTGGTTACGCGTTA
>001479_0669_0671 length=53 uaccno=FG74DIE03BW059
TTCCAACCCATGCTGCCTCCCGTAGGAGTGCCTGAGCCAGGATCAAACTCTGA
>001480_0636_0312 length=80 uaccno=FG74DIE03BT4LM
TCNCATCATGCTGCCTCCCGTAGGAGTCTGGGCCGTGTCTCAGTCCCAGTGTGGCCGATC
ACCCTCTCAGGTCGGCTATG
>001483_0679_2136 length=254 uaccno=FG74DIE03BXXWQ
TTCCGCATCATGCTGCCTCCCGTAGGAGTCTGGGCCGTGTCTCAGTCCCAGTGTGGCCGA
TCACCCTCTCAGGTCGGCTATGCATCGTGGCCTTGGTGAGCCGTTACCTCACCAACTAGC
TAATGCACCGCGGGTCCATCCGTCAGCGACACCCGAAAGCGCCTTTCACTCTTATGCCAT
GCGGCATAAACTGTTATGCGGTATTAGCACCTGTTTCCAAGTGTTATCCCCCTCTGATGG
GTAGGTTACCCACG
>001485_0613_1036 length=280 uaccno=FG74DIE03BR4GU
GGAATTGGCATGCTGCCTCCCGTAGGAGTTTGGGCCGTGTCTCAGTCCCAATGTGGCCGT
TCATCCTCTCAGACCGGCTACTGATCGTTGCCTTGGTGGGCCGTTACCCCTCCAACTAGC
TAATCAGACGCAACCCCCTCCTTCAGCGATAGCTTATAAATAGAGGCCACCTTTCAATGA
GCTCCGATGCCGAAGTTCATTCGTACGCGGTATTAGCAACGGTTTCCCGTTGTTATCCCC
CTCTGAAGGGCAGGTTGGTTACGCGTTACTCACCCGTTCG
>001487_0702_1462 length=77 uaccno=FG74DIE03BZX2W
CAACACACATGCTGCCTCCCGTAGGAGTCTGGACCGTGTCTCAGTTCCAGTGTGGCTGGT
CATCCTCTCAGACCAGT
>001490_0697_0331 length=248 uaccno=FG74DIE03BZHEL
TATTGGCGCATGCTGCCTCCCGTAGGAGTCTGGGCCGTGTCTCAGTCCCAGTGTGGCCGA
TCACCCTCTCAGGTCGGCTATGCATCGTGGCCTTGGTGAGCCGTTACCTCACCAACTAGC
TAATGCACCGCGGGTCCATCCATCAGCGACACCCGAAAGCGCCTTTCACTCTTATGCCAT
GCGGCATAAACTGTTATGCGGTATTAGCACCTGTTTCCAAGTGTTATCCCCCTCTGATGG
GTAGGTTA
>001491_0626_0586 length=264 uaccno=FG74DIE03BS87G
AACCGGAACATGCTGCCTCCCGTAGGAGTCTGGACCGTGTCTCAGTTCCAGTGTGGCTGG
TCATCCTCTCAGACCAGCTAGGGATCGTCGCCTAGGTGAGCCGTTACCCCACCTACTAGC
TAATCCCATCTGGGCACATCTGATGGCATGAGGCCCGAAGGTCCCCCACTTTGGTCTTGT
GACGTTATGCGGTATTAGCTACCGTTTCCAGTAGTTATCCCCCTCCATCAGGCAGTTTCC
CAGACATTACTCACCCGTCCGCCG
>001492_0671_0521 length=261 uaccno=FG74DIE03BW7DN
AACCGGAACATGCTGCCTCCCGTAGGAGTCTGGACCGTGTCTCAGTTCCAGTGTGGCTGG
TCATCCTCTCAGACCAGCTAGGGATCGTCGCCTAGGTGAGCCGTTACCCCACCTACTAGC
TAATCCCATCTGGGCACATCTGATGGCATGAGGCCCGAAGGTCCCCCACTTTGGTCTTGC
GACATTATGCGGTATTAGCTACCGTTTCCAGTAGTTATCCCCCTCCATCAGGCAGTTTCC
CAGACATTACTCACCCGTCCG
>001493_0610_1714 length=268 uaccno=FG74DIE03BRVIC
CAACCATGCATGCTGCCTCCCGTAGGAATTTGGGCCGTGTCTCAGTCCCAATGTGGCCGT
TCATCCTCTCAGACCGGCTACTGATCATTGCCTTGGTGGGCCGTTACCCCTCCAACTAGC
TAATCAGACGCAACCCCCTCCTTCAGCGATAGCTTATAAATAGAGGCCACCTTTCAATGA
GCTCCGATGCCGAAGTTCATTCGTACGCGGTATTAGCAACGGTTTCCCGTTGTTATCCCC
CTNTGAAGGGCAGGTTGGTTACGCGTTA
>001495_0614_1733 length=250 uaccno=FG74DIE03BR75Z
TTCCGCATCATGCTGCCTCCCTAGGAGTCTGGGCCGTGTCTCAGTTCCAGTGTGGCTGGT
CATCCTCTCAGACCAGCTAGGGATCGTCGCCTAGGTGAGCCGTTACCCCACCTACTAGCT
AATCCCATCTGGGCACATCTGATGGCATGAGGCCCGAAGGTCCCCCACTTTGGTCTTGCG
ACATTATGCGGTATTAGCTACCGTTTCCAGTAGTTATCCCCCTCCATCAGGCAGTTTCCC
AGACATTACT
>001496_0664_0712 length=251 uaccno=FG74DIE03BWLEI
CAACCATGCATGCTGCCTCCCGTAGGAGTCTGGACCGTGTCTCAGTTCCAGTGTGGCTGG
TCATCCTCTCAGACCAGCTAGGGATCGTCGCCTAGGTGAGCCGTTACCCCACCTACTAGC
TAATCCCATCTGGGCACATCTGATGGCATGAGGCCCGAAGGTCCCCCACTTTGGTCTTGC
GACATTACGCGGTATTAGCTACCGTTTCCAGTAGTTATCCCCCTCCATCAGGCAGTTTCC
CAGACATTACT
>001498_0604_1441 length=273 uaccno=FG74DIE03BRCB3
AACCAACCCATGCTGCCTCCCGTAGGAGTCTGGACCGTGTCTCAGTTCCAGTGTGGCCGA
TCACCCTCTCAGGTCGGCTACGCATCGTTGCCTTGGTAAGCCGTTACCTTACCAACTAGC
TAATGCGGCGCGGATCCATCTATAAGTGACAGCAAAACCGTCTTTCACTATTGAACCATG
CGGTTCAATATATTATCCGGTATTAGCTCCGGTTCCCCGAAGTTATCCCAGTCTTATAGG
TAGGTTATCCACGTGTTACTCACCCGTCCGCCG
>001500_0687_3704 length=263 uaccno=FG74DIE03BYOEI
GGAATTGGCATGCTGCCTCCCGTAGGAGTCTGGACCGTGTCTCAGTTCCAGTGTGGCTGG
TCATCCTCTCAGACCAGCTAGGGATCGTCGCCTAGGTGAGCCATTACCCCACCTACTAGC
TAATCCCATCTGGGCACATCTGATGGCAAGAGGCCCGAAGGTCCCCCTCTTTGGTCTTGC
GACGTTATGCGGTATTAGCTACCGTTTCCAGTAGTTATCCCCCGTCCATCAGGCAGTTTC
CCAGACATTACTCACCCGGTTCG
>000507_0715_2120 length=53 uaccno=FG74DIE03B03OA
TTCCAACCCATGCTGCCTCCCGTAGGAGTGCTGAGCCAGGATCAAACCTCTGA
>000509_0629_0368 length=261 uaccno=FG74DIE03BTIIQ
GAGAGAGACATGCTGCCTCCCGTAGGAGTCTGGACCGTGTCTCAGTTCCAGTGTGGCTGG
TCATCCTCTCAGACCAGCTAGGGATCGTCGCCTAGGTGAGCCGTTACCCCACCTACTAGC
TAATCCCATCTGGGCACATCTGATGGCAAGAGGCCCGAAGGTCCCCCTCTTTGGTCTTGC
GACGTTATGCGGTATTAGCTACCGTTTCCAGTAGTTATCCCCCTCCATCAGGCAGTTTCC
CAGACATTACTCACCCGTCCG
>000513_0660_0985 length=264 uaccno=FG74DIE03BV8YZ
AACCGGAACATGCTGCCTCCCGTAGGAGTCTGGACCGTGTCTCAGTTCCAGTGTGGCTGG
TCATCCTCTCAGACCAGCTAGGGATCGTCGCCTAGGCGAGCCGTTACCCCACCTACTAGC
TAATCCCATCTGGGCACATCTGATGGCATGAGGCCCGAAGGTCCCCCACTTTGGTCTTGC
GACGTTATGCGGTATTAGCTACCGTTTCCAGTAGTTATCCCCCTCCATCAGGCAGTTTCC
CAGACATTACTCACCCGTCCGCCG
>000514_0588_2890 length=62 uaccno=FG74DIE03BPYVW
GGAATTGGCATGCTGCCTCCCGTAGGAGTGCCCGCTGATCCTGAGCCAGGATCAAACTCT
GA
>000518_0699_0342 length=77 uaccno=FG74DIE03BZNQG
TTCCAACCCATGCTGCCTCCCGTAGGAGTCTGGGCCGTGTCTCAGTCCCAGTGTGGCCGA
TCACCCTCTCGGTGGCG
>000521_0670_0340 length=263 uaccno=FG74DIE03BW32U
CAACACCACATGCTGCCTCCCGTAGGAGTCTGGACCGTGTCTCAGTTCCAGTGTGGCTGG
TCATCCTCTCAGACCAGCTAGGGATCGTCGCCTAGGTGAGCCGTTACCCCACCTACTAGC
TAATCCCATCTGGGCACATCCGATGGCAAGAGGCCCGAAGGTCCCCCTCCTTTGGTCTTG
CGACGTTATGCGGTATTAGCTACCGTTTCCAGTAGTTATCCCCCTCCCATCAGGCAGTTT
CCCAGACATTACTCACCCGTCCG
>000523_0710_1476 length=261 uaccno=FG74DIE03B0NDI
GAGAGAGACATGCTGCCTCCCGTAGGAGTCTGGACCGTGTCTCAGTTCCAGTGTGGCTGG
TCATCCTCTCAGACCAGCTAGGGATCGTCGCCTAGGTGAGCCGTTACCCCACCTACTAGC
TAATCCCATCTGGGCACATCTGATGGCAAGAGGCCCGAAGGTCCCCCTCTTTGGTCTTGC
GACGTTATGCGGTATTAGCTACCGTTTCCAGTAGTTATCCCCCTCCATCAGGCAGTTTCC
CAGACATTACTCACCCGTCCG
>000524_0628_2398 length=142 uaccno=FG74DIE03BTGXC
GGAATTGGCATGCTGCCTCCCGTAGGAGTTTGGGCCGTGTCTCAGTCCCAATGTGGCCGT
TCATCCTCTCAGACCGGCTACTGATCATTGCCTTGGTGGGCCGTTACCCCTCCAACTAGC
TAATCAGACGCAACCCCTCCTC
>000525_0671_1091 length=251 uaccno=FG74DIE03BW7TH
TTCCGCATCATGCTGCCTCCCGTAGGAGTCTGGACCGTGTCTCAGTTCCAGTGTGGCTGG
TCATCCTCTCAGACCAGCTAGGGATCGTCGCCTAGGTGAGCCGTTACCCCACCTACTAGC
TAATCCCATCTGGGCACATCTGATGGCATGAGGCCCGAAGGTCCCCCACTTTGGTCTTGC
GACGTTATGCGGTATTAGCTACCGCTTCCAGTAGTTATCCCCCTCCATCAGGCAGTTTCC
CAGACATTACT
>000526_0601_0971 length=52 uaccno=FG74DIE03BQ2HP
TTCCAACCCATGCTGCCTCCCGTAGGAGTCCTGAGCCAGGATCAAACTCTGA
>000528_0605_0771 length=261 uaccno=FG74DIE03BREY9
GGAATTGGCATGCTGCCTCCCGTAGGAGTCTGGACCGTGTCTCAGTTCCAGTGTGGCTGG
TCATCCTCTCAGACCAGCTAGGGATCGTCGCCTAGGTGAGCCATTACCCCACCTACTAGC
TAATCCCATCTGGGCACATCTGATGGCATGAGGCCCGAAGGTCCCCCACTTTGGTCCGTA
GACGTTATGCGGTATTAGCTACCGTTTCCAGTAGTTATCCCCCTCCATCAGGCAGTTTCC
CAGACATTACTCACCCGTCCG
>000530_0679_0964 length=250 uaccno=FG74DIE03BXWZ6
TTCCGCATCATGCTGCCTCCCGTAGGAGTCTGGCCGTGTCTCAGTTCCAGTGTGGCTGGT
CATCCTCTCAGACCAGCTAGGGATCGTCGCCTAGGTGAGCCGTTACCCCACCTACTAGCT
AATCCCATCTGGGCACATCTGATGGCATGAGGCCCGAAGGTCCCCCACTTTGGTCTTGCG
ACATTATGCGGTATTAGCTACCGTTTCCAGTAGTTATCCCCCTCCATCAGGCAGTTTCCC
AGACATTACT
>000531_0663_2938 length=53 uaccno=FG74DIE03BWJYK
TTCCAACCCATGCTGCCTCCCGTAGGAGTGCTGAGCCAGGATCAAACCTCTGA
>000532_0601_0638 length=283 uaccno=FG74DIE03BQ18G
GGAAGGGCTGCCTCCCGTAGGAGTTTGGGCCGTGTCTCAGTCCCAATGTGGCCGTTCATC
CTCTCAGACCGGCTACTGATCATTGCCTTGGTGGGCCGTTACCCCTCCAACTAGCTAATC
AGACGCAACCCCCTCCTTCAGCGATAGCTTATAAATAGAGGCCACCTTTCAATGAGCTCC
GATGCCGAAGTTCATTCGTACGCGGTATTAGCAACGGTTTCCCGTTGTTATCCCCCTCTG
AAGGGCAAGTTGGTTACGCGTTACTCACCCGTTCGCCACTAAG
>000537_0635_0347 length=252 uaccno=FG74DIE03BT1GT
TTCCAACCCATGCTGCCTCCCGTAGGAGTCTGGGCCGTGTCTCAGTCCCAGTGTGGCCGA
TCACCCTCTCAGGTCGGCTATGCATCGTGGCCTTGGTGAGCCGTTACCTCACCAACTAGC
TAATGCACCGCGGGTCCATCCATCAGCGACACCCGAAAGCGCCTTTCACTCTTATGCCAT
GCGGCATAAACTGTTATGCGGTATTAGCACCTGTTTCCAAGTGTTATCCCCCTCTGATGG
GTAGGTTACCCA
>000548_0714_0367 length=253 uaccno=FG74DIE03B0Y5T
CAACACCACATGCTGCCTCCCGTAGGAGTCTGGGCCGTGTCTCAGTCCCAGTGTGGCCGA
TCACCCTCTCAGGTCGGCTATGTATCGTCGCCTTGGTGAGCCGTTACCCCACCAACTAGC
TAATACAACGCAGGTCCATCTGGTAGTGATGCAATTGCACCTTTTAAGCAAATGTCATGC
AACATCTACTCTTATGCGGTATTAGCTATCGTTTCCAATAGTTATCCCCCGGCTACCAGG
CAGGTTACCTACG
>000552_0714_0345 length=248 uaccno=FG74DIE03B0Y47
CAACCATGCATGCTGCCTCCCGTAGGAGTCTGGGCCGTGTCTCAGTCCCAGTGTGGCCGA
TCACCCTCTCAGGTCGGCTATGTATCGTCGCCTTGGTGAGCCGTTACCCCACCAACTAGC
TAATACAACGCAGGTCCATCTGGTAGTGATGCAATTGCACCTTTTAAGCAAATGTCATGC
AACATCTACTCTTATGCGGTATTAGCTATCGTTTCCAATAGTTATCCCCCGGCTACCAGG
CAGGTTTA
>000553_0658_1625 length=248 uaccno=FG74DIE03BV247
TCACACTCCATGCTGCCTCCCGTAGGAGTCTGGGCCGTGTCTCAGTCCCAGTGTGGCCGA
TCACCCTCTCAGGTCGGCTATGCATCGTGGCCTTGGTGAGCCGTTACCTCACCAACTAGC
TAATGCACCGCGGGTCCATCCATCAGCGACACCCGAAAGCGCCTTTCACTCTTATGCCAT
GCGGCATAAACTGTTATGCGGTATTAGCACCTGTTTCCAAGTGTTATCCCCCTCTGATGG
GTAGGTTA
>000556_0580_3654 length=261 uaccno=FG74DIE03BO96W
GGAATTGGCATGCTGCCTCCCGTAGGAGTCTGGACCGTGTCTCAGTTCCAGTGTGGCTGG
TCATCCTCTCAGACCAGCTAGGGATCGTCGCCTAGGTGAGCCATTACCCCACCTACTAGC
TAATCCCATCTGGGCACATCTGATGGCATGAGGCCCGAAGGTCCCCACTTTGGTCCGTAG
ACGTTATGCGGTATTAGCTACCGTTTCCAGTAGTTATCCCCCTCCATCAGGCAGTTTCCC
AGACATTACTCACCCGTCCCG
>000559_0604_3656 length=255 uaccno=FG74DIE03BRD1M
GGAATTGGCATGCTGCCTCCCGTAGGAGTCTGGGCCGTGTCTCAGTCCCAGTGTGGCCGA
TCACCCTCTCAGGTCGGCTATGTATCGTCGCCTTGGTGAGCCGTTACCCCACCAACTAGC
TAATACAACGCAGGTCCATCTGGTAGTGATGCAATTGCACCTTTTAAGCAAATGCCATGC
AACATCTACTCTTATGCGGTATTAGCTATCGTTTCCAATAGTTATCCCCCGCCTACCAGG
CAGGTTACCTACGCG
>000561_0664_0978 length=231 uaccno=FG74DIE03BWLLW
AACAACCCATGCTGCCTCCCGTAGGAGTCTGGGCCGTGTCTCAGTCCCAGTGTGGCCGAT
CACCCTCTCAGGTCGGCTATGCATCGTGGCCTTGGTGAGCCGTTACCTCACCAACTAGCT
AATGCACCGCGGGTCCATCCATCAGCGACACCCGAAAGCGCCTTTCACTCTTATGCCATG
CGGCATAAACTGTTATGCGGNTAGTNACCNCTTCTACAGTTNTCCCTCCCT
>000562_0647_0373 length=280 uaccno=FG74DIE03BU3EV
GGAAGGTTCATGCTGCCTCCCGTAGGAGTTTGGGCCGTGTCTCAGTCCCAATGTGGCCGT
TCATCCTCTCAGACCGGCTACTGATCATTGCCTTGGTGGGCCGTTACCCCTCCAACTAGC
TAATCAGACGCAACCCCCTCCTTCAGCGATAGCTTATAAATAGAGGCCACCTTTCAATGA
GCTCCGATGCCGAAGTTCATTCGTACGCGGTATTAGCAACGGTTTCCCGTTGTTATCCCC
CTNTGAAGGGCAAGTTGGTTACGCGTTACTCACCCGTTCG
>000564_0599_2025 length=266 uaccno=FG74DIE03BQWZF
GAACCGGAACATGCTGCCTCCCGTAGGAGTCTGGACCGTGTCTCAGTTCCAGTGTGGCTG
GTCATCCTCTCAGACCAGCTAGGGATCGTCGCCTAGGTGAGCCGTTACCCCACCTACTAG
CTAATCCCATCTGGGCCACATCTGATGGCATGAGGCCCGAAGGTCCCCCACTTTGGTCTT
GCGACGTTATGCGGTATTAGCTACCGTTTCCAGTAGTTATCCCCCTCCATCAGGCAGTTT
CCCAGACATTACTCACCCGTCCGCCG
>000566_0593_2636 length=53 uaccno=FG74DIE03BQEHQ
TTCCAACCCATGCTGCCTCCCCGTAGGAGTGCCGTCCCTCGACCNGNCANNGG
>000568_0654_1784 length=248 uaccno=FG74DIE03BVQMI
TATTGGCGCATGCTGCCTCCCGTAGTAGTCTGGGCCGTGTCTCAGTCCCAGTGTGGCCGA
TCACCCTCTCAGGTCGGCTATGCATCGTGGCCTTGGTGAGCCGTTACCTCACCAACTAGC
TAATGCACCGCGGGTCCATCCATCAGCGACACCCGAAAGCGCCTTTCACTCTTATGCCAT
GCGGCATAAACTGTTATGCGGTATTAGCACCTGTTTCCAAGTGTTATCCCCCTCTGATGG
GTAGGTTA
>000569_0622_1550 length=260 uaccno=FG74DIE03BSXA4
CAACACCACATGCTGCCTCCCGTAGGAGTCTGGACCGTGTCTCAGTTCCAGTGTGGCTGG
TCATCCTCTCAGACCAGCTAGGGATCGTCGCCTAGGTGAGCCACTTACCCCACCTACTAG
CTAACTCCCATCGTGGGCACATCTGATGGCAAGAGGCCCGAAGGTCCCCCTCTTTGGTCT
TGCGACGTTATGCGGTATTAGCTACCGTTTCCAGTAGTTATCCCCCTCCATCAGGCAGTT
TCCCAGACATTACTCACCCG
>000570_0597_2229 length=261 uaccno=FG74DIE03BQQTJ
GACTGACTCATGCTGCCTCCCGTAGGAGTCTGGACCGTGTCTCAGTTCCAGTGTGGCTGG
TCATCCTCTCAGACCAGCTGGGGATCGTCGCCTAGGTGAGCCGTTACCCCACCTACTAGC
TAATCCCATCTGGGCACATCTGATGGCATGAGGCCCGAAGGTCCCCCACTTTGGTCTTGC
GACGTTATGCGGTATTAGCTACCGTTTCCAGTAGTTATCCCCCTCCATCAGGCAGTTTCC
CGGACATTACTCACCCGTCCG
>000574_0690_3715 length=260 uaccno=FG74DIE03BYXV5
GACTGACTCATGCTGCCTCCCGTAGGAGTCTGGACCGTGTCTCAGTTCCAGTGTGGCTGG
TCATCCTCTCAGACCAGCTAGGGATCGTCGCCTAGGTGAGCCGTTACCCCACCTACTAGC
TAATCCCATCTGGGCACATCTGATGGCATGAGGCCCGAAGGTCCCCCACTTTGGTCTTGC
GACGTTATGCGGTATTAGCTACCGTTTCCAGTAGTTATCCCCCGTCCATCAGGCAGTTTC
CCAGACATTACTCACCCCGG
>000576_0661_0363 length=257 uaccno=FG74DIE03BWBNH
GGAATTGGCATGCTGCCTCCCGTAGGAGTTTGGGCCGTGTCTCAGTCCCAGTGTGGCCGA
TCACCCTCTCAGGTCGGCTATGTATCGTCGCCTTGGTGAGCCGTTACCCCACCAACTAGC
TAATACAACGCAGGTCCATCTGGTAGTGATGCAATTGCACCTTTTAGGCAAATGTCATGC
AACATCTACTCTTATGCGGTATTAGCTATCGTTTCCAATAGTTATCCCCCGCTACCAGGC
AGGTTACCTACGCGTTA
>000579_0607_1231 length=270 uaccno=FG74DIE03BRLNL
CAACACCACATGCTGCCTCCCGTAGGAGTTTGGGCCGTGTCTCAGTCCCAATGTGGCCGT
TCATCCTCTCAGACCGGCTACTGATCATTGCCTTGGTGGGCCGTTACCCCTCCAACTAGC
TAATCAGACGCAACCCCCTCCTTCAGCGACAGCTTATAAATAGAGGCCACCTTTCAATGA
GCTTCGATGCCGAAGTTCATTCGTACGCGGTATTAGCAACGGTTTCCCGTTGTTATCCCC
CTCTGAAGGGCAGGTTGGTTACGCGTTACT
>000581_0637_1394 length=58 uaccno=FG74DIE03BT8LG
TCCAACCCATGCTGCCTCCCGTAGGACGTGCCTGAGGCCCAGGGATCAAAACTCCTGA
>000582_0692_0391 length=263 uaccno=FG74DIE03BY1ND
GGAATTGGCATGCTGCCCCCGTAGGAGTCTGGACCGTGTCTCAGTTCCAGTGTGGCTGGT
CATCCTCTCAGACCAGCTAGGGATCGTCGCCTAGGTGAGCCATTACCCCACCTACTAGCT
AATCCCATCTGGGCACATCTGATGGCATGAGGCCCGAAGGTCCCCCACTTTGGTCCGTAG
ACGTTATGCGGTATTAGCTACCGTTTCCAGTAGTTATCCCCCTCCATCAGGCAGTTTCCC
AGACATTACTCACCCGTCCGCCG
>000584_0710_1038 length=252 uaccno=FG74DIE03B0M1C
TTCCAACCCATGCTGCCTCCCGTAGGAGTCTGGGCCGTGTCTCAGTCCCAGTGTGGCCGA
TCACCCTCTCAGGTCGGCTATGCATCGTGGCCTTGGTGAGCCGTTACCTCACCAACTAGC
TAATGCACCGCGGGTCCATCCATCAGCGACACCCGAAAGCGCCTTTCACTCTTATGCCAT
GCGGCATAAACTGTTATGCGGTATTAGCACCTGTTTCCAAGTGTTATCCCCCTCTGATGG
GTAGGTTACCCA
>000585_0605_1929 length=252 uaccno=FG74DIE03BRFVF
TTCCAACCCATGCTGCCTCCCGTAGGAGTCTGGGCCGTGTCTCAGTCCCAGTGTGGCCGA
TCACCCTCTCAGGTCGGCTATGCATCGTGGCCTTGGTGAGCCGTTACCTCACCAACTAGC
TAATGCACCGCGGGTCCATCCATCAGCGACACCCGAAAGCGCCTTTCACTCTTATGCCAT
GCGGCATAAACTGTTATGCGGTATTAGCACCTGTTTCCAAGTGTTATCCCCCTCTGATGG
GTAGGTTACCCA
>000589_0576_3642 length=252 uaccno=FG74DIE03BOXJG
TTCCAACCTATGCTGCCTCCCGTAGGAGTCTGGGCCGTGTCTCAGTCCCAGTGTGGCCGA
TCACCCTCTCAGGTCGGCTATGCATCGTGGCCTTGGTGAGCCGTTACCTCACCAACTAGC
TAATGCACCGCGGGTCCATCCATCAGCGACACCCGAAAGCGCCTTTCACTCTTATGCCAT
GCGGCATAAACTGTTATGCGGTATTAGCACCTGTTTCCAAGTGTTATCCCCCTCTGATGG
GTAGGTTACCCA
>000590_0610_1518 length=248 uaccno=FG74DIE03BRVCW
CAACCATGCATGCTGCCTCCCGTAGGAGTCTGGGCCGTGTCTCAGTCCCAGTGTGGCCGA
TCACCCTCTCAGGTCGGCTATGTATCGTCGCCTTGGTGAGCCGTTACCCCACCAACTAGC
TAATACAACGCAGGTCCATCTGGTAGTGATGCAATTGCACCTTTTAAAGCAAATGTCATG
CAACATCTACTCTTATGCGGTATTAGCTATCGTTTCCAATACGTTATCCCCCGNTACCAG
GCAGGTTA
>000593_0652_0363 length=272 uaccno=FG74DIE03BVI7H
GCAACCATGCATGCTGCCTCCCGTAGGAGTTTGGGCCGTGTCTCAGTCCCAATGTGGCCG
TTCATCCTCTCAGACCGGCTACTGATCATTGCCTTGGTGGGCCGTTACCCCTCCAACTAG
CTAATCAGACGCAACCCCCTCCTTCAGCGACAGCTTATAAATAGAGGCCACCTTTCAATG
AGCTTCGATGCCGAAGTTCATTCGTACGCGGTATTAGCAACGGTTTCCCGTTGTTATCCC
CCTCCTGAAGGGTAGGTTGGTTACGCGTTACT
>000596_0570_3663 length=254 uaccno=FG74DIE03BOELD
TTCCAACCCATGCTGCCTCCCGTAGGAGTCTGGGCCGTGTCTCAGTCCCAGTGTGGCCGA
TCACCCTCTCAGGTCGGCTATGCATCGTGGCCTTGGTGAGCCGTTACCTCACCAACTAGC
TAATGCACCGCGGGTCCATCCATCAGCGACACCCGAAAGCGCCTTTCACTCTTATGCCAT
GCGGCATAAACTGTTATGCGGTATTAGCACCTGTTTCCAAGTGTTATCCCCTCTGATGGG
TAGGTTACCCACGT
>000597_0682_0325 length=265 uaccno=FG74DIE03BX5ZR
GAGAGAGACATGCTGCCTCCCGTAGGAGTCTGGACCGTGTCTCAGTTCCAGTGTGGCTGG
TCATCCTCTCAGACCAGCTAGGGATCGTCGCCTAGGTGAGCCGTTACCCCACCTACTAGC
TAATCCCATCTGGGCACATCTGATGGCAAGAGGCCCGAAGGTCCCCCTCTTTGGTCTTTC
GACGTTATGCGGTATTAGCTACCGTTTCCAGTAGTTATCCCCCTCCATCCAGGCAGTTTC
CCAGACATTACTCACCCGTCCGCCG
>000604_0665_3688 length=118 uaccno=FG74DIE03BWQUY
GACTGACTCATGCTGCCTCCCGTAGGAGTCTGGACCGTGTCTCAGTTCCAGTGTGGCTGG
TCATCCTCTCAGACCAGCTAGGGATCGTCGCCTAGGTGAGCCGTTACCCACCTACTAG
>000605_0646_0284 length=57 uaccno=FG74DIE03BUZ6M
TTCCAACCCATGCTGCCTCCCGTAGGACGTGCCTGAGGCCCAGGATCAAACTCCTGA
>000606_0667_0915 length=84 uaccno=FG74DIE03BWU1H
GTACGTACCATGCTGCCTCCCGTAGGAGTCTGGGCCGTGTCTCACGTCCCAGTGTGGCCG
ATCCACCCTCTCAGGTCGGCTATG
>000607_0698_0345 length=248 uaccno=FG74DIE03BZKKR
TCACACTCCATGCTGCCTCCCGTAGGAGTCTGGGCCGTGTCTCAGTCCCAGTGTGGCCGA
TCACCCTCTCAGGTCGGCTATGCATCGTGGCCTTGGTGAGCCGTTACCTCACCAACTAGC
TAATGCACCGCGGGTCCATCCATCAGCGACACCCGAAAGCGCCTTTCACTCTTATGCCAT
GCGGCATAAACTGTTATGCGGTATTAGCACCTGTTTCCAAGTGTTATCCCCCTCTGATGG
GTAGGTTA
>000609_0693_3699 length=256 uaccno=FG74DIE03BY7C1
TACCAACCCATGCTGCCTCCCGTAGGAGTCTGGGCCGTGTCTCAGTCCCAGTGTGGCCGA
TCACCCTCTCAGGTCGGCTATGCATCGTGGCCTTGGTGAGCCGTTACCTCACCAACTAGC
TAATGCACCGCGGGTCCATCCATCAGCGACACCCGAAAGCGCCTTTCACTCTTATGCCAT
GCGGCATAAACTGTTATGCGGTATTAGCACCTGTTTCCAAGTGTTATCCCCCTCTGATGG
GTAGGTTACCCACGTG
>000611_0670_1606 length=256 uaccno=FG74DIE03BW410
GACTGACTCATGCTGCTCCCGTAGGAGTCTGGACCGTGTCTCAGTTCCAGTGTGGCTGGT
CATCCTCTCAGACCAGCTAGGGATCGTCGCCTAGGTGAGCCGTTACCCCACCTACTAGCT
AATCCCATCTGGGCACATCTGATGGCATGAGGCCCGAAGGTCCCCCACTTTGGTCTTGCG
ACGTTATGCGGTATTAGCTACCGTTTCCAGTAGTTATCCCCCTCCATCAGGCAGTTTCCC
AGACATTACTCACCCG
>000613_0632_3688 length=254 uaccno=FG74DIE03BTUKA
TTCCAACCCATGCTGCCTCCCGTAGGAGTCTGGGCCGTGTCTCAGTCCCAGTGTGGCCGA
TCACCCTCTCAGGTCGGCTATGCATCGTGGCCTTGGTGAGCCGTTACCTCACCAACTAGC
TAATGCACCGCGGGTCCATCCATCAGCGACACCCGAAAGCGCCTTTCACTCTTATGCCAT
GCGGCATAAACTGTTATGCGGTATTAGCACCTGTTTCCAAGTGTTATCCCCTCTGATGGG
TAGGTTACCCACGT
>000614_0611_1187 length=53 uaccno=FG74DIE03BRX9H
TTCCAACCCATGCTGCCTCCCGTAGGAGTGCCTGAGCCAGGATCAAACTCTGA
>000615_0719_0377 length=247 uaccno=FG74DIE03B1EYZ
GAGAGAGACATGCTGCCTCCCGTAGGAGTCTGGGCCGTGTCTCAGTCCCAGTGTGGCCGA
TCACCCTCTCAGGTCGGCTATGCATCGTGGCCTTGGTGAGCCGTTACCTCACCAACTAGC
TAATGCACCGCGGGTCCATCCATCAGCGACACCCGAAAGCGCCTTTCACTCTTATGCCAT
GCGGCATAAACTGTTATGCGGTATTAGCACCTGTTTCCAAGTGTTATCCCCCTCCATCGG
GCAGTTT
>000617_0694_2243 length=251 uaccno=FG74DIE03BY9ED
CAACCATGCATGCTGCCTCCCGTAGGAGTCTGGACCGTGTCTCAGTTCCAGTGTGGCTGG
TCATCCTCTCAGACCAGCTAGGGATCGTCGCCTAGGTGAGCCGTTACCCCACCTACTAGC
TAATCCCATCTGGGCACATCTGATGGCATGAGGCCCGAAGGTCCCCCACTTTGGTCTTGC
GACGTTATGCGGTATTAGCTACCGTTTCCAGTAGTTATCCCCCTCCATCAGGCAGTTTCC
CAGACATTACT
>000618_0702_2001 length=261 uaccno=FG74DIE03BZYHV
GAGAGAGACATGCTGCCTCCCGTAGGAGTCTGGACCGTGTCTCAGTTCCAGTGTGGCTGG
TCATCCTCTCAGACCAGCTAGGGATCGTCGCCTAGGTGAGCCGTTACCCCACCTACTAGC
TAATCCCATCTGGGCACATCTGATGGCAAGAGGCCCGAAGGTCCCCCTCTTTGGTCTTGC
GACGTTATGCGGTATTAGCTACCGTTTCCAGTAGTTATCCCCCTCCATCAGGCAGTTTCC
CAGACATTACTCACCCGTCCG
>000621_0627_0338 length=246 uaccno=FG74DIE03BTB6C
CAACCATGCATGCTGCCTCCCGTAGGAGTCTGGGCCGTGTCTCAGTCCCAGTGTGGCCGA
TCACCCTCTCAGGTTGGCTATGTATCGTCGCCTTGGTGAGCCGTTACCCCACCAACTAGC
TAATACAACGCAGGTCCATCTGGTAGTGATGCAATTGCACCTTTAAGCAAATGTCATGCA
ACATCTACTCTTATGCGGTATTAGCTATCGTTTCCAATAGTTATCCCCCGGCTACCAGGC
AGGTTA
>000622_0597_2232 length=68 uaccno=FG74DIE03BQQTM
CAACCATGCATGCTGCCTCCCGTAGGAGTCTGGGCCGTGTCTCAGTCCCAGTGTGGCCNT
CACCTCTC
>000624_0636_2873 length=80 uaccno=FG74DIE03BT6KR
CAACACCNCATGCTGCCTCCCGTAGGAGTCTGGACCGTGTCTCAGTTCCAGTGTGGCCGA
TCACCCTCTCAGGTCGGCTA
>000630_0609_1965 length=246 uaccno=FG74DIE03BRSJJ
CAACCATGCATGCTGCCTCCCGTAGGAGTCTGGGCCGTGTCTCAGTCCCAGTGTGGCCGA
TCACCCTCTCAGGTCGGCTATGTATCGTCGCCTTGGTGAGCCGTTACCCCACCAACTAGC
TAATACAACGCAGGTCCATCTGGTAGTGATGCAATTGCACCTTTTAAGCAAATGTCATGC
AACATCTACTCTTATGCGGTATTAGCTATCGTTTCCAATAGTTATCCCCCGCTACCAGGC
AGGTTA
>000631_0641_3476 length=53 uaccno=FG74DIE03BUMUE
TTCCAACCCATGCTGCCTCCCGTAGGAGTGCTGAGCCAGGATCAAACCTCTGA
>000632_0605_1072 length=54 uaccno=FG74DIE03BRE7M
TTCCAACCCATGCTGCCTCCCGTAGGAGTGCCTGAGCCAGGATCCAAACTCTGA
>000634_0613_2250 length=52 uaccno=FG74DIE03BR5EK
AACCAACCCTGCTGCCTCCCGTAGGAGTGCCTGAGCCAGGATCAAACTCTGA
>000635_0669_0346 length=277 uaccno=FG74DIE03BW0W8
GGAAGGTTCATGCTGCCTCCCGTAGGAGTTTGGGCCGTGTCTCAGTCCCAATGTGGCCGT
TCATCCTCTCAGACCGGCTACTGATCATTGCCTTGGTGGGCCGTTACCCTCCAACTAGCT
AATCAGACGCAACCCCCTCCTTCACGCGATAGCTTATAAATAGAGGCCACCTTTCAATGA
GCTCCGATGCCGAAGTTCATTCGTACGCGGTATTAGCAACGGTTTCCCGTTGTTATCCCC
CTCTGAACGGGCAGGCTGGTTACGCGTTACTCACCCG
>000638_0569_3706 length=255 uaccno=FG74DIE03BOBGS
TTCCAACCCATGCTGCCTCCCGTAGGAGTCTGGGCCGTGTCTCAGTCCCAGTGTGGCCGA
TCACCCTCTCAGGTCGGCTATGCATCGTGGCCTTGGTGAGCCGTTACCTCACCAACTAGC
TAATGCACCGCGGGTCCATCCATCAGCGACACCCGAAAGCGCCTTTCACTCTTATGCCAT
GCGGCATAAACTGTTATGCGGTATTAGCACCTGTTTCCAAGTGTTATCCCCTCTGATGGG
TAGGTTACCCACGTT
>000648_0700_0330 length=260 uaccno=FG74DIE03BZQVW
TATTGGCGCATGCTGCCTCCGTAGGAGTCTGGACCGTGTCTCAGTTCCAGTGTGGCTGGT
CATCCTCTCAGACCAGCTAGGGATCGTCGCCTAGGTGAGCCGTTACCCCACCTACCAGCT
AATCCCATCTGGGCACATCCGATGGCAAGAGGCCCGAAGGTCCCCCTCTTTGGTCTTGCG
ACATTATGCGGTATTAGCTACCGTTTCCAGTAGTTATCCCCCTCCATCAGGCAGTTTCCC
AGACATTACTCACCCGTCCG
>000649_0602_0401 length=82 uaccno=FG74DIE03BQ47N
GAACGTACCATGCTGCCTCCCGTAGGAGTCTGGGCCGTGTCTCAGTCCCAGTGTGGCCGA
TCACCCTCTCAGGTCGGCTATG
>000654_0720_0396 length=252 uaccno=FG74DIE03B1H5A
CAACACCACATGCTGCCTCCCGTAGGAGTCTGGGCCGTGTCTCAGTCCCAGTGTGGCCGA
TCACCCTCTCAGGTCGGCTATGTATCGTCGCCTTGGTGAGCCGTTACCCCACCAACTAGC
TAATACAACGCAGGTCCATCTGGTAGTGATGCAATTGCACCTTTTAAGCAAATGTCATGC
AACATCTACTCTTATGCGGTATTAGCTATCGTTTCCAATAGTTATCCCCCGCTACCAGGC
AGGTTACCTACG
>000655_0715_1819 length=53 uaccno=FG74DIE03B03FX
TTCCAACCCATGCTGCCTCCCGTAGGAGTCCTGAGCCAGGATCAAACCTCTGA
>000656_0630_3701 length=53 uaccno=FG74DIE03BTN83
TTCCAACCCATGCTGCCTCCCGTAGGAGTCCTGAGCCAGGATCAAACCTCTGA
>000658_0609_0767 length=249 uaccno=FG74DIE03BRRL9
TTCCGCATCATGCTGCCTCCCGTAGGAGTCTGGACCGTGTCTCAGTTCCAGTGTGGCTGG
TCATCCTCTCAGACCAGCTAGGGATCGTCGCCTAGGTGAGCCATTACCCCACCTACTAGC
TAATCCCATCTGGGCACATCTGATGGCATGAGGCCCGAAGGTCCCCCACTTTGGTCTTGC
GACATTATGCGGTATTAGCTACCGTTTCCAGTAGTTATCCCCCTCCATCAGGCAGTTTCC
CAGACATTA
>000660_0602_1957 length=252 uaccno=FG74DIE03BQ6EV
CAACACCACATGCTGCCTCCCGTAGGAGTCTGGGCCGTGTCTCAGTCCCAGTGTGGCCGA
TCACCCTCTCAGGTCGGCTATGTATCGTCGCCTTGGTGAGCCGTTACCCCACCAACTAGC
TAATACAACGCAGGTCCATCTGGTAGTGATGCAATTGCACCTTTTAAGCAAATGTCATGC
AACATCTACTCTTATGCGGTATTAGCTATCGTTTCCAATAGTTATCCCCCGCTACCAGGC
AGGTTACCTACG
>000666_0671_0363 length=262 uaccno=FG74DIE03BW689
GGAATTGGCATGCTGCCTCCCGTAGGAGTCTGGACCGTGTCTCAGTTCCAGTGTGGCTGG
TCATCCTCTCAGACCAGCTAGGGATCGTCGCCTAGGTGAGCCATTACCCCACCTACTAGC
TAATCCCATCTGGGCACATCTGATGGCATGAGGCCCGAAGGTCCCCCACTTTGGTCCGTA
GACGTTATGCGGTATTAGCTACCGTTTCCAGTAGTTATCCCCCTCCCATCAGGCAGTTTC
CCAGACATTACTCACCCGTCCG
>000669_0651_1494 length=252 uaccno=FG74DIE03BVGW4
AACCAACCCATGCTGCCTCCCGTAGGAGTCTGGGCCGTGTCTCAGTCCCAGTGTGGCCGA
TCACCCTCTCAGGTCGGCTATGCATCGTGGCCTTGGTGAGCCGTTACCTCACCAACTAGC
TAATGCACCGCGGGTCCATCCATCAGCGACACCCGAAAGCGCCTTTCACTCTTATGCCAT
GCGGCATAAACTGTTATGCGGTATTAGCACCTGTTTCCAAGTGTTATCCCCCTCTGATGG
GTAGGTTACCCA
>000671_0683_1325 length=270 uaccno=FG74DIE03BX9XB
CAACACCACATGCTGCCTCCCGTAGGAGTTTGGGCCGTGTCTCAGTCCCAATGTGGCCGT
TCATCCTCTCAGACCGGCTACTGATCATTGCCTTGGTGGGCCGTTACCCCTCCAACTAGC
TAATCAGACGCAACCCCCTCCTTCAGCGACAGCTTATAAATAGAGGCCACCTTTCAATGA
GCTCCGATGCCGAAGTTCATTCGTACGCGGTATTAGCAACGGTTTCCCGTTGTTATCCCC
CTCTGAAGGGCAGGTTGGTTACGCGTTACT
>000680_0671_1239 length=251 uaccno=FG74DIE03BW7XL
CAACACCACATGCTGCTCCCGTAGGAGTCTGGGCCGTGTCTCAGTCCCAGTGTGGCCGAT
CACCCTCTCAGGTCGGCTATGTATCGTCGCCTTGGTGAGCCGTTACCCCACCAACTAGCT
AATACAACGCAGGTCCATCTGGTAGTGATGCAATTGCACCTTTTAAGCAAATGTCATGCA
ACATCTACTCTTATGCGGTATTAGCTATCGTTTCCAATAGTTATCCCCCGCTACCAGGCA
GGTTACCTACG
>000683_0614_1689 length=264 uaccno=FG74DIE03BR74R
GGAAGGTTCATGCTGCCTCCCGTAGGAGTCTGGACCGTGTCTCAGTTCCAGTGTGGCTGG
TCATCCTCTCAGACCAGCTAGGGATCGTCGCCTAGGTGAGCCGTTACCCCACCTACTAGC
TAATCCCATCTGGGCACATCCGATGGCAAGAGGCCCGAAGGTCCCCCTCTTTGGTCTTGC
GACGTTATGCGGTATTAGCTACCGTTTCCAGTAGTTATCCCCCTCCATCAGGCAGTTTCC
CAGACATTACTCACCCGTCCGCCA
>000684_0721_0432 length=68 uaccno=FG74DIE03B1LB2
AACCGGAACATGCTGCCTCCCGTAGGAGTCTGGACCGTGTCTCAGTTCCAGTGTGGCNGT
CACTCCTC
>000690_0723_0392 length=265 uaccno=FG74DIE03B1RMI
TTCCGCATCATGCTGCCTCCCGTAGGAGTCTGGACCGTGTCTCAGTTCCAGTGTGGCCGA
TCACCCTCTCAGGTCGGCTACGCATCGTCGCCTTGGCAAGCCGTTACCTTACCAACTAGC
TAATGCGGCGCGGATCCATCTATAAGTGACAGCAAAACCGTCTTCACTATTGAACCATGC
GGTTCAATATATTATCCGGTATTAGCTCCGGTTTCCCGAAGTTATCCCAGTCTTATAGGT
AGGTTATCCACGTGTTACTCACCCG
>000692_0692_1446 length=250 uaccno=FG74DIE03BY2GO
GACTGACTCATGCTGCCTCCCGAGGAGTCTGGACCGTGTCTCAGTTCCAGTGTGGCTGGT
CATCCTCTCAGACCAGCTAGGGATCGTCGCCTAGGTGAGCCATTACCCCACCTACTAGCT
AATCCCATCTGGGCACATCTGATGGCATGAGGCCCGAAGGTCCCCCACTTTGGTCTTGCG
ACGTTATGCGGTATTAGCTACCGTTTCCAGTAGTTATCCCCCTCCATCAGGCAGTTTCCC
AGACATTACT
>000693_0582_3029 length=60 uaccno=FG74DIE03BPF03
TTCCAACCCATGCTGCCTCCCGTAGGAGTGAGTTTGTCCTGAGCCAGGATCAAACTCTGA
>000694_0630_0362 length=247 uaccno=FG74DIE03BTLOC
CAACCATGCATGCTGCCTCCCGTAGGAGTCTGGGCCGTGTCTCAGTCCCAGTGTGGCCGA
TCACCCTCTCAGGTCGGCTATGTATCGTCGCCTTGGTGAGCCGTTACCCCACCAACTAGC
TAATACAACGCAGGTCCATCTGGTAGTGATGCAATTGCACCTTTTAAGCAAATGTCATGC
AACATCTACTCTTATGCGGTATTAGCTATCGTTTCCAATAGTTATCCCCCGGCTACCAGG
CAGGTTA
>000695_0715_0384 length=261 uaccno=FG74DIE03B02B2
TATTGGCGCATGCTGCCTCCCGTAGGAGTCTGGACCGTGTCTCAGTTCCAGTGTGGCTGG
TCATCCTCTCAGACCAGCTAGGGATCGTCGCCTAGGTGAGCCGTTACCCCACCTACCAGC
TAATCCCATCTGGGCACATCCGATGGCAAGAGGCCCTAAGGTCCCCCTCTTTGGTCTTGC
GACGTTATGCGGTATTAGCTACCGTTTCCAGTAGTTATCCCCCTCCATCAGGCAGTTTCC
CAGACATTACTCACCCGTCCG
>000700_0646_2344 length=261 uaccno=FG74DIE03BU1RU
AACCGGAACATGCTGCCTCCCGTAGGAGTCTGGACCGTGTCTCAGTTCCAGTGTGGCTGG
TCATCCTCTCAGACCAGCTAGGGATCGTCGCCTAGGTGAGCCGTTACCCCACCTACTAGC
TAATCCCATCTGGGCACATCTGATGGCATGAGGCCCGAAGGTCCCCCACTTTGGTCTTGC
GACATTATGCGGTATTAGCTACCGTTTCCAGTAGTTATCCCCCTCCATCAGGCAGTTTCC
CAGACATTACTCACCCGTCCG
>000703_0698_0467 length=268 uaccno=FG74DIE03BZKN5
CAACCATGCATGCTGCCTCCCGTAGGAGTTTGGGCCGTGTCTCAGTCCCAATGTGGCCGT
TCATCCTCTCAGACCGGCTACTGATCATTGCCTTGGTGGGCCGTTACCCCTCCAACTAGC
TAATCAGACGCAACCCCCTCCTTCAGCGATAGCTTATAAATAGAGGCCACCTTTCAATGA
GCTCCGATGCCGAAGTTCATTCGTACGCGGTATTAGCAACGGTTTCCCGTTGTTATCCCC
CTCTGAAGGGCAAGTTGGTTACGCGTTA
>000705_0593_3724 length=60 uaccno=FG74DIE03BQFBY
TTCCAACCCATGCTGCCTCCCGTAGGAGTGAGTTTGTCCTGAGCCAGGATCAAACTCTGA
>000707_0603_1494 length=52 uaccno=FG74DIE03BQ87S
TTCCAACCCATGCTGCCTCCCGTAGGAGTCCTGAGCCAGGATCAAACTCTGA
>000708_0636_0316 length=248 uaccno=FG74DIE03BT4LQ
TCACACTCCATGCTGCCTCCCGTAGGAGTCTGGGCCGTGTCTCAGTCCCAGTGTGGCCGA
TCACCCTCTCAGGTCGGCTATGCATCGTGGCCTTGGTGAGCCGTTACCTCACCAACTAGC
TAATGCACCGCGGGTCCATCCATCAGCGACACCCGAAAGCGCCTTTCACTCTTATGCCAT
GCGGCATAAACTGTTATGCGGTATTAGCACCTGTTTCCAAGTGTTATCCCCCTCTGATGG
GTAGGTTA
>000711_0624_0365 length=269 uaccno=FG74DIE03BS2PR
CAACCATGCATGCTGCCTCCCGTAGGAGTTTGGGCCGTGTCTCAGTCCCAATGTGGCCGT
TCATCCTCTCAGACCGGCTACTGATCATTGCCTTGGTGGGCCGTTACCCCTCCAACTAGC
TAATCAGACGCAACCCCCTCCTTCAGCGATAGCTTATAAATAGAGGCCACCTTTCAATGA
GCTCCGATGCCGAAGTTCATTCGTACGCGGTATTAGCAACGGTTTCCCGGTTGTTATCCC
CCTCTGAAGGGCAGGTTGGTTACGCGTTA
>000712_0622_0468 length=252 uaccno=FG74DIE03BSWG2
AACCAACCCATGCTGCCTCCCGTAGGAGTCTGGGCCGTGTCTCAGTCCCAGTGTGGCCGA
TCACCCTCTCAGGTCGGCTATGCATCGTGGCCTTGGTGAGTCGTTACCTCACCAACTAGC
TAATGCACCGCGGGTCCATCCATCAGCGACACCCGAAAGCGCCTTTCACTCTTATGCCAT
GCGGCATAAACTGTTATGCGGTATTAGCACCTGTTTCCAAGTGTTATCCCCCTCTGATGG
GTAGGTTACCCA
>000715_0628_0304 length=252 uaccno=FG74DIE03BTFA6
AACCAACCCATGCTGCCTCCCGTAGGAGTCTGGGCCGTGTCTCAGTCCCAGTGTGGCCGA
TCACCCTCTCAGGTCGGCTATGCATCGTGGCCTTGGTGAGCCGTTACCTCACCAACTAGC
TAATGCACCGCGGGTCCATCCATCAGCGACACCCGAAAGCGCCTTTCACTCTTATGCCAT
GCGGCATAAACTGTTATGCGGTATTAGCACCTGTTTCCAAGTGTTATCCCCCTCTGATGG
GTAGGTTACCCA
>000716_0654_1352 length=270 uaccno=FG74DIE03BVQAI
CAACACCACATGCTGCCTCCCGTAGGAGTTTGGGCCGTGTCTCAGTCCCAATGTGGCCGT
TCATCCTCTCAGACCGGCTACTGATCATTGCCTTGGTGGGCCGTTACCCCTCCAACTAGC
TAATCAGACGCAACCCCCTCCTTCAGCGATAGCTTATAAATAGAGGCCACCTTTCAATGA
GCTCCGATGCCGAAGTTCATTCGTACGCGGTATTAGCAACGGTTTCCCGTTGTTATCCCC
CTCTGAAGGGCAAGTTGGTTACGCGTTACT
>000717_0617_1869 length=270 uaccno=FG74DIE03BSHQ3
CAACACCACATGCTGCCTCCCGTAGGAGTTTGGGCCGTGTCTCAGTCCCAATGTGGCCGT
TCATCCTCTCAGACCGGCTACTGATCATTGCCTTGGTGGGCCGTTACCCCTCCAACTAGC
TAATCAGACGCAACCCCCTCCTTCAGCGATAGCTTATAAATAGAGGCCACCTTTCAATGA
GCTCCGATGCCGAAGTTCATTCGTACGCGGTATTAGCAACGGTTTCCCGTTGTTATCCCC
CTCTGAAGGGCAAGTTGGTTACGCGTTACT
>000720_0713_1248 length=279 uaccno=FG74DIE03B0WOI
GAAGGTTCATGCTGCCTCCCGTAGGAGTTTGGGCCGTGTCTCAGTCCCAATGTGGCCGTT
CATCCTCTCAGACCGGCTACTGATCATTGCCTTGGTGGGCCGTTACCCCTCCAACTAGCT
AATCAGACGCAACCCCCTCCTTCAGCGATAGCTTATAAATAGAGGCCACCTTTCAATGAG
CTCCGATGCCGAAGTTCATTCGTACGCGGTATTAGCAACGGTTTCCCGTTGTTATCCCCC
TCTGAAGGGCAAGTTGGTTACGCGTTACTCACCCGTTCG
>000722_0602_1185 length=53 uaccno=FG74DIE03BQ5TF
TTCCAACCCATGCTGCCTCCCGTAGGAGTGCCTGAGCCAGGATCAAACTCTGA
>000726_0653_3532 length=60 uaccno=FG74DIE03BVOTA
AACCAACCCATGCTGCCTCCCGTAGGAGTAGTTTGATCCTGAGCCAGGATCAAACTCTGA
>000727_0651_3729 length=250 uaccno=FG74DIE03BVIM7
GAGAGAGACATGCTGCCTCCCGTAGGAGTCTGGGCCGTGTCTCAGTCCCAGTGTGGCCGA
TCACCCTCTCAGGTCGGCTATGCATCGTGGCCTTGGTGAGCCGTTACCTCACCAACTAGC
TAATGCACCGCGGGTCCATCCATCAGCGACACCCGAAAGCGCCTTTCACTCTTATGCCAT
GCGGCATAAACTGTTATGCGGTATTAGCACCTGTTTCCTAAGTGTTATCCCCCTCCTGAT
GGGTAGGTTA
>000730_0624_0336 length=261 uaccno=FG74DIE03BS2OY
GACTGACTCATGCTGCCTCCCGTAGGAGTCTGGACCGTGTCTCAGTTCCAGTGTGGCTGG
TCATCCTCTCAGACCAGCTAGGGATCGTCGCCTAGGTGAGCCGTTACCCCACCTACTAGC
TAATCCCATCTGGGCACATCTGATGGCATGAGGCCCGAACGGTCCCCACTTTGGTCTTGC
GACGTTATGCGGTATTAGCTACCGTTTCCAGTAGTTACTCCCCCTCCATCAGGCAGTTTC
CCAGACATTACTCCACCCCGG
>000733_0669_1500 length=272 uaccno=FG74DIE03BW1TA
GGAAGGTCATGCTGCCTCCCGTAGGAGTCTGGACCGTGTCTCAGTTCCAGTGTGGCCGAT
CACCCTCTCAAGTCGGCTATGCATCGTTGCCTTGGTAGGCCGTTACCTTACCAACTAGCT
AATGCAGCGCGGATCCATCTATAAGTGACAGCAAGACCGTCTTTCACTTTTGAACCATGC
GGTTCAAAATATTATCCGGTATTAGCTCCGGTTTCCCGAAGTTATCCCAGTCTTATAGGT
AGGTTATCCACGTGTTACTCACCCGTCCGCCG
>000734_0723_0353 length=261 uaccno=FG74DIE03B1RLF
CAACACCACATGCTGCCTCCCGTAGGAGTCTGGACCGTGTCTCAGTTCCAGTGTGGCTGG
TCATCCTCTCAGACCAGCTAGGGATCGTCGCCTAGGTGAGCCGTTACCCCACCTACTAGC
TAATCCCATCTGGGCACATCCGATGGCAAGAGGCCCGAAGGTCCCCCTCTTTGGTCTTGC
GACATTATGCGGTATTAGCTACCGTTTCCAGTAGTTATCCCCCTCCATCAGGCAGTTTCC
CAGACATTACTCACCCGTCCG
>000735_0611_1310 length=53 uaccno=FG74DIE03BRYCW
GGAATTGGCATGCTGCCTCCCGTAGGAGTGCCTGAGCCAGGATCAAACTCTGA
>000736_0698_0389 length=251 uaccno=FG74DIE03BZKLZ
CACACCACATGCTGCCTCCCGTAGGAGTCTGGGCCGTGTCTCAGTCCCAGTGTGGCCGAT
CACCCTCTCAGGTCGGCTATGTATCGTCGCCTTGGTGAGCCGTTACCCCACCAACTAGCT
AATACAACGCAGGTCCATCTGGTAGTGATGCAATTGCACCTTTTAAGCAAATGTCATGCA
ACATCTACTCTTATGCGGTATTAGCTATCGTTTCCAATAGTTATCCCCCGCTACCAGGCA
GGTTACCTACG
>000739_0707_0328 length=248 uaccno=FG74DIE03B0C0A
TATTGGCGCATGCTGCCTCCCGTAGGAGTCTGGGCCGTGTCTCAGTCCCAGTGTGGCCGA
TCACCCTCTCAGGTCGGCTATGCATCGTGGCCTTGGTGAGCCGTTACCTCACCAACTAGC
TAATGCACCGCGGGTCCATCCATCAGCGACACCCGAAAGCGCCTTTCACTCTTATGCCAT
GCGGCATAAACTGTTATGCGGTATTAGCACCTGTTTCCAAGTGTTATCCCCCTCTGATGG
GTAGGTTA
>000743_0679_0668 length=253 uaccno=FG74DIE03BXWRY
TCACACTCCATGCTGCCTCCGTAGGAGTCTGGGCCGTGTCTCAGTCCCAATGTGGCCGTT
CATCCTCTCAGACCGGCTACTGATCATCGCCTTGGTGGGCCGTTACCCCTCCAACTAGCT
AATCAGACGCAATCCCCTCCTTCAGCGATAGCTTATAAATAGAGGCCACCTTTCATCCAG
TCCCGATGCCGAGATTGGATCGTATGCGGTATTAGCAGTCGTTTCCAACTGTTGTCCCCC
TCTGAAGGGCAGG
>000748_0699_2893 length=52 uaccno=FG74DIE03BZPPB
TTCCAACCCATGCTGCCTCCCGTAGGAGTGCTGAGCCAGGATCAAACTCTGA
>000751_0603_1224 length=264 uaccno=FG74DIE03BQ80A
AACCGGAACATGCTGCCTCCCGTAGGAGTCTGGACCGTGTCTCAGTTCCAGTGTGGCTGG
TCATCCTCTCAGACCAGCTAGGGATCGTCGCCTAGGTGAGCCGTTACCCCACCTACTAGC
TAATCCCATCTGGGCACATCTGATGGCATGAGGCCCGAAGGTCCCCCACTTTGGTCTTGC
GGCGTTATGCGGTATTAGCTACCGTTTCCAGTAGTTATCCCCCTCCATCAGGCAGTTTCC
CAGACATTACTCACCCGTCCGCCG
>000761_0688_3740 length=253 uaccno=FG74DIE03BYRLA
TTCCGCATCATGCTGCCTCCCGTAGGAGTCTGGGCCGTGTCTCAGTCCCAGTGTGGCCGA
TCACCCTCTCAGGTCGGCTATGCATCGTGGCCTTGGTGAGCCGTTACCTCACCAACTAGC
TAATGCACCGCGGGTCCATCCGTCAGCGACACCCGAAAGCGCCTTTCACTCTTATGCCAT
GCGGCATAAACTGTTATGCGGTATTAGCACCTGTTTCCAAGTGTTATCCCCTCTGATGGG
TAGGTTACCCACG
>000763_0710_2644 length=53 uaccno=FG74DIE03B0N9Y
TTCCAACCCATGCTGCCTCCCGTAGGAGTCCCTGAGCCAGGATCAAACTCTGA
>000771_0717_0497 length=257 uaccno=FG74DIE03B08QR
TTCCGCATCATGCTGCCTCCCGTAGGAGTCTGGACCGTGTCTCAGTTCCAGTGTGGCTGG
TCATCCTCTCAGACCAGCTAGGGATCGTCGCCTAGGTGAGCCGTTACCCCACCTACTAGC
TAATCCCATCTGGGCACATCTGATGGCATGAGGCCCAAAGGTCCCCCACTTTGGTCTTGC
GACGTTATGCGGTATTAGCTACCGTTTCCAGTAGTTATCCCCCTCCATCAGGCAGTTTCC
CAGACATTACTCACCCG
>000774_0613_1516 length=53 uaccno=FG74DIE03BR4T6
TTCCAACCCATGCTGCCTCCCGTAGGAGTGCCTGAGCCAGGATCAAACTCTGA
>000775_0571_3483 length=51 uaccno=FG74DIE03BOHL5
TTCCACCCATGCTGCCTCCCGTAGGAGTCCTGAGCCAGGATCAAACTCTGA
>000777_0705_0409 length=272 uaccno=FG74DIE03BZ6QZ
AACCAACCATGCTGCCTCCCGTAGGAGTCTGGGCCGTGTCTCAGTCCCAGTGTGGCCGGT
CGCCCTCTCAGGCCGGCTACCCGTCATCGCCTTGGTGAGCCACTACCTCACCAACAAACT
GATAGGCCGCGAGCCCATCCCCCACCGAAAAACTTTCCACCACAACCCATGCGGGCCAAG
GTCATATCCAGTATTAGCCCCGATTTCTCGGAGTTATCCCAAAGTGGAGGGCAGGTTACT
CACGTGTTACTCACCCGTTCGCCACTAATCCA
>000780_0723_1010 length=257 uaccno=FG74DIE03B1R3O
AACCGGAACATGCTGCCTCCCGTAGGAGTCTGGACCGTGTCTCAGTTCCAGTGTGGCTGG
TCATCCTCTCAGACCAGCTAGAGATCGTCGCCTAGGTGAGCCGTTACCCCACCTACTAGC
TAATCCCATCTGGGCACATCTGATGGCATGAGGCCCGAAGGTCCCCCACTTTGGTCTTGC
GACATTATGCGGTATTAGCTACCGTTTCCAGTAGTTATCCCCCTCCATCAGGCAGTTTCC
CAGACATTACTCACCCG
>000784_0633_1704 length=251 uaccno=FG74DIE03BTV6Y
CAACCATGCATGCTGCCTCCCGTAGGAGTCTGGACCGTGTCTCAGTTCCAGTGTGGCTGG
TCATCCTCTCAGACCAGCTAGGGATCGTCGCCTAGGTGAGCCGTTACCCCACCTACTAGC
TAATCCCATCTGGGCACATCTGATGGCATGAGGCCCGAAGGTCCCCCACTTTGGTCTTGC
GACGTTATGCGGTATTAGCTACCGTTTCCAGTAGTTATCCCCCTCCATCAGGCAGTTTCC
CAGACATTACT
>000785_0671_0847 length=269 uaccno=FG74DIE03BW7MP
AACCGAACATGCTGCCTCCCGTAGGAGTCTGGACCGTGTCTCAGTTCCAGTGTGGCTGGT
CATCCTCTCAGACCAGTTAGGGATCGTCGCCTAGGTGAGCCGTTACCCCACCTACTAGCT
AATCCCATCTGGGCACATCCGATGGCAAGAGGCCCGAAGGTCCCCCTCTTTGGTCTTGCG
ACGTTATGCGGTATTAGCTACCGTTTCCAGTAGTTATCCCCCTCCATCCAGGCAGTTTCC
CAGACATTACTCACCCGTCCGCCACTCGT
>000789_0646_1176 length=53 uaccno=FG74DIE03BU0VE
TTCCAACCCATGCTGCCTCCCGTAGGAGTGCTGAGCCAGGATCAAACCTCTGA
>000790_0684_1057 length=60 uaccno=FG74DIE03BYCVN
TTCCAACCCATGCTGCCTCCCGTAGGAGTGAGTTTGTCCTGAGCCAGGATCAAACTCTGA
>000791_0674_0384 length=259 uaccno=FG74DIE03BXGQ6
GACTGACTCATGCTGCCTCCCGTAGGAGTCTGGACCGTGTCTCAGTTCCAGTGTGGCTGG
TCATCCTCTCAGACCAGCTAGGGATCGTCGCCTAGGTGAGCCGTTACCCCACCTACTAGC
TAATCCCATCTGGGCACATCTGATGGCATGAGGCCCGAAGGTCCCCCACTTTGGTCTTGC
GACGTTATGCGGTATTAGCTACCGTTTCCAGTAGTTATCCCCCTCCATCAGGCAGTTTCC
CAGACATTACTCACCCCGG
>000792_0618_1969 length=252 uaccno=FG74DIE03BSKZN
TTCCAACCCATGCTGCCTCCCGTAGGAGTCTGGGCCGTGTCTCAGTCCCAGTGTGGCCGA
TCACCCTCTCAGGTCGGCTATGCATCGTGGCCTTGGTGAGCCGTTACCTCACCAACTAGC
TAATGCACCGCGGGTCCATCCATCAGCGACACCCGAAAGCGCCTTTCACTCTTATGCCAT
GCGGCATAAACTGTTATGCGGTATTAGCACCTGTTTCCAAGTGTTATCCCCCTCTGATGG
GTAGGTTACCCA
>000796_0675_2224 length=264 uaccno=FG74DIE03BXLB2
AACCGGAACATGCTGCCTCCCGTAGGAGTCTGGACCGTGTCTCAGTTCCAGTGTGGCTGG
TCATCCTCTCAGACCAGCTAGGGATCGTCGCCTAGGTGAGCCGTTACCCCACCTACCAGC
TAATCCCATCTGGGCACATCTGATGGCATGAGGCCCGAAGGTCCCCCACTTTGGTCTTGC
GACGTTATGCGGTATTAGCTACCGTTTCCAGTAGTTATCCCCCTCCATCAGGCAGTTTCC
CAGACATTACTCACCCGTCCGCCG
>000798_0692_3729 length=251 uaccno=FG74DIE03BY373
GACTGACTCATGCTGCCTCCCGTAGGAGTCTGGACCGTGTCTCAGTTCCAGTGTGGCTGG
TCATCCTCTCAGACCAGCTAGGGATCGTCGCCTAGGTGAGCCATTACCCCACCTACTAGC
TAATCCCATCTGGGCACATCTGATGGCATGAGGCCCGAAGGTCCCCCACTTTGGTCTTGC
GACGTTATGCGGTATTAGCTACCGTTTCCAGTAGTTATCCCCCTCCATCAGGCAGTTTCC
CAGACATTACT
>000801_0693_3498 length=57 uaccno=FG74DIE03BY67G
TCCAACCCATGCTGCCTCCCGTAGGACGTGCCTGAGGCCCAGGGATCAAAACTCTGA
>000802_0614_0387 length=261 uaccno=FG74DIE03BR64L
CAACACCACATGCTGCCTCCCGTAGGAGTCTGGACCGTGTCTCAGTTCCAGTGTGGCTGG
TCATCCTCTCAGACCAGCTAGGGATCGTCGCCTAGGTGAGCCGTTACCCCACCTACTAGC
TAATCCCATCTGGGCACATCCGATGGCAAGAGGCCCGAAGGTCCCCCTCTTTGGTCTTGC
GACGTTATGCGGTATTAGCTACCGTTTCCAGTAGTTATCCCCCTCCATCAGGCAGTTTCC
CAGACATTACTCACCCGTCCG
>000804_0601_1789 length=71 uaccno=FG74DIE03BQ24F
GGAATGGCATGCTGCCTCCCCGTAGGAGTCTGGGCCGTGTCTCAGTCCCAGTGTGGCCGN
GTCACCTCCTC
>000806_0663_1960 length=252 uaccno=FG74DIE03BWI7E
GACTGACTCATGCTGCCTCCCGTAGGAGTCTGGGCCGTGTCTCAGTCCCAGTGTGGCCGA
TCACCCTCTCAGGTCGGCTATGCATCGTGGCCTTGGTGAGCCGTTACCTCACCAACTAGC
TAATGCACCGCGGGTCCATCCATCAGCGACACCCGAAAGCGCCTTTCACTCTTATGCCAT
GCGGCATAAACTGTTATGCGGTATTAGCACCTGTTTCCAAGTGTTATCCCCCTCTGATGG
GTAGGTTACCCG
>000808_0647_0842 length=257 uaccno=FG74DIE03BU3RW
TTCCGCATCATGCTGCCTCCCGTAGGAGTCTGGACCGTGTCTCAGTTCCAGTGTGGCTGG
TCATCCTCTCAGACCAGCTAGGGATCGTCGCCTAGGTGAGCCGTTACCCCACCTACTAGC
TAATCCCATCTGGGCACATCTGATGGCATGAGGCCCAAAGGTCCCCCACTTTGGTCTTGC
GACGTTATGCGGTATTAGCTACCGTTTCCAGTAGTTATCCCCCTCCATCAGGCAGTTTCC
CAGACATTACTCACCCG
>000810_0639_2058 length=122 uaccno=FG74DIE03BUFFG
AACCGGAACATGCTGCCTCCCGTAGGAGTCTGGACCGTGTCTCAGTTCCAGTGTGGCTGG
TCATCCTCTCAGACCAGCTAGGGATCGTCGCCTAGGTGAGCCGTTACCCCACCTACTAGC
TA
>000815_0627_1677 length=264 uaccno=FG74DIE03BTC7J
AACCGGAACATGCTGCCTCCCGTAGGAGTCTGGACCGTGTCTCAGTTCCAGTGTGGCTGG
TCATCCTCTCAGACCAGCTAGGGATCGTCGCCTAGGTGAGCCGTTACCCCACCTACTAGC
TAATCCCATCTGGGCACATCTGATGGCATGAGGCCCGAAGGTCCCCCACTTTGGTCTTGC
GACGTTATGCGGTATTAGCTACCGTTTCCAGTAGTTATCCCCCTCATCAGGCAGTTTCCC
AGACCATTACTCACCCGTCCGCCG
>000816_0608_1734 length=263 uaccno=FG74DIE03BRO7C
GAGAGAGACATGCTGCCTCCCGTAGGAGTCTGGACCGTGTCTCAGTTCCAGTGTGGCTGG
TCATCCTCTCAGACCAGCTAGGGATCGTCGCCTAGGTGAGCCGTTACCCCACCTACTAGC
TAATCCCATCTGGGCACATCCGATGGCAAGAGGCCCGAAGGTCCCCCTCTTTGGTCTTGC
GACGTTATGCGGTATTAGCTACCGTTTCCAGTAGTTATCCCCCTCCATCGGGCATTTCCC
AGACATTACTCACCCGTCCGCCA
>000819_0608_3649 length=51 uaccno=FG74DIE03BRQOJ
TTCCAACCCATGCTGCCTCCCGTAGGAGTCTGAGCCAGGATCAAACTCTGA
>000823_0641_3358 length=61 uaccno=FG74DIE03BUMQ4
TTCCAACCCTGCTGCCTCCCGTAGGAGTCAGAGTTTGATCTGGCCAGGATCAAACTCTGG
A
>000824_0604_0374 length=246 uaccno=FG74DIE03BRBIG
CAACCATGCATGCTGCCTCCCGTAGGAGTCTGGGCCGTGTCTCAGTCCCAGTGTGGCCGA
TCACCCTCTCAGGTCGGCTATGTATCGTCGCCTTGGTGAGCCGTTACCCCACCAACTAGC
TAATACAACGCAGGTCCATCTGGTAGTGATGCAATTGCACCTTTTAAGCAAATGTCATGC
AACATCTACTCTTATGCGGTATTAGCTATCGTTTCCAATAGTTATCCCCCGCTACCAGGC
AGGTTA
>000825_0722_0378 length=257 uaccno=FG74DIE03B1OGC
AACCAACCCATGCTGCCTCCCGTAGGAGTCTGGGCCGTGTCTCAGTCCCAGTGTGGCCGA
TCACCCTCTCAGGTCGGCTATGCATCGTGGCCTTGGTGAGCCGTTACCTCACCAACTAGC
TAATGCACCGCGGGTCCATCCATCAGCGACACCCGAAAGCGCCTTTCACTCTTATGCCAT
GCGGCATAAACTGTTATGCGGTATTAGCACCTGTTTCCAAGTGTTATCCCCCTCTGATGG
GTAGGTTACCCACGTTG
>000827_0663_0990 length=252 uaccno=FG74DIE03BWIGG
CAACACCACATGCTGCCTCCCGTAGGAGTCTGGGCCGTGTCTCAGTCCCAGTGTGGCCGA
TCACCCTCTCAGGTCGGCTATGTATCGTCGCCTTGGTGAGCCGTTACCCCACCAACTAGC
TAATACAACGCAGGTCCATCTGGTAGTGATGCAATTGCACCTTTTAAGCAAATGTCATGC
AACATCTACTCTTATGCGGTATTAGCTATCGTTTCCAATAGTTATCCCCCGNTACCAGGC
AGGTTACCTACG
>000829_0694_0399 length=261 uaccno=FG74DIE03BY7Y5
TATTGGCGCATGCTGCCTCCCGTAGGAGTCTGGACCGTGTCTCAGTTCCAGTGTGGCTGG
TCATCCTCTCAGACCAGCTAGGGATCGTCGCCTAGGTGAGCCTTTACCCCACCTACCAGC
TAATCCCATCTGGGCACATCCGATGGCAAGAGGCCCGAAGGTCCCCCTCTTTGGTCTTGC
GACATTATGCGGTATTAGCTACCGTTTCCAGTAGTTATCCCCCTCCATCAGGCAGTTTCC
CAGACATTACTCACCCGTCCG
>000832_0716_1250 length=251 uaccno=FG74DIE03B055W
GACTGACTCATGCTGCCTCCCGTAGGAGTCTGGACCGTGTCTCAGTTCCAGTGTGGCTGG
TCATCCTCTCAGACCAGCTAGGGATCGTCGCCTAGGTGAGCCATTACCCCACCTACTAGC
TAATCCCATCTGGGCACATCTGATGGCATGAGGCCCGAAGGTCCCCCACTTTGGTCTTGC
GACGTTATGCGGTATTAGCTACCGTTTCCAGTAGTTATCCCCCTCCATCAGGCAGTTTCC
CAGACATTACT
>000833_0647_0354 length=264 uaccno=FG74DIE03BU3EC
AACCGGACATGCTGCCTCCCGTAGGAGTCTGGACCGTGTCTCAGTTCCAGTGTGGCTGGT
CATCCTCTCAGACCAGCTAGGGATCGTCGCCTAGGTGAGCCGTTACCCCACCTACTAGCT
AATCCCATCTGGGCACATCTGATGGCATGAGGCCCGAAGGTCCCCCACTTTGGTCTTGCG
ACGTTATGCGGTATTAGCTACCGTTTCCAGTAGTTATCCCCCTCCCATCAGGCAGTTTCC
CAGACATTACTCACCCGTCCGCCG
>000835_0618_2226 length=268 uaccno=FG74DIE03BSK6S
CAACCATGCATGCTGCCTCCCGTAGGAGTTTGGGCCGTGTCTCAGTCCCAATGTGGCCGT
TCATCCTCTCAGACCGGCTACTGATCATTGCCTTGGTGGGCCGTTACCCCTCCAACTAGC
TAATCAGACGCAACCCCCTCCTTCAGCGATAGCTTATAAATAGAGGCCACCTTTCAATGA
GCTCCGATGCCGAAGTTCATTCGTACGCGGTATTAGCAACGGTTTCCCGTTGTTATCCCC
CTCTGAAGGGCAAGTTGGTTACGCGTTA
>000837_0701_1093 length=60 uaccno=FG74DIE03BZUMV
AACCAACCCATGCTGCCTCCCGTAGGAGTAGTTTGATCCTGAGCCAGGATCAAACTCTGA
>000839_0686_0315 length=247 uaccno=FG74DIE03BYIML
CAACCATGCATGCTGCCTCCCGTAGGAGTCTGGGCCGTGTCTCAGTCCCAGTGTGGCCGA
TCACCCTCTCAGGTCGGCTATGTATCGTCGCCTTGGTGAGCCGTTACCCCACCAACTAGC
TAATACAACGCAGGTCCATCTGGTAGTGATGCAATTGCACCTTTTAAAGCAAATGTCATG
CAACATCTACTCTTATGCGGTATTAGCTATCGTTTCCAATAGTTATCCCCCGCTACCAGG
CAGGTTA
>000842_0623_1942 length=261 uaccno=FG74DIE03BS0RS
GAGAGAGACATGCTGCCTCCCGTAGGAGTCTGGGCCGTGTCTCAGTTCCAGTGTGGCTGG
TCATCCTCTCAGACCAGCTAGGGATCGTCGCCTAGGTGAGCCGTTACCCCACCTACTAGC
TAATCCCATCTGGGCACATCTGATGGCAAGAGGCCCGAAGGTCCCCCTCTTTGGTCTTGC
GACGTTATGCGGTATTAGCTACCGTTTCCAGTAGTTATCCCCCTCCATCGGGCAGTTTCC
CAGACATTACTCACCCGTCCG
>000844_0624_3695 length=260 uaccno=FG74DIE03BS499
GGAAGGTTCATGCTGCCTCCCGTAGGAGTCTGGGCCGTGTCTCAGTCCCAGTGTGGCCGA
TCACCCTCTCAGGTCGGCTATGTATCGTCGCCTTGGTGAGCCGTTACCCCACCAACTAGC
TAATACAACGCAGGTCCATCTGGTAGTGATGCAATTGCACCTTTTAAAGCAAATGTCATG
CAACATCTACTCTTATGCGGTATTAGCTATCGTTTCCAATAGTTATCCCCCGGCCTACCA
GGCAGGTTACCTACGCGTTA
>000847_0632_0424 length=265 uaccno=FG74DIE03BTR1M
CAACCATGCATGCTGCCTCCCGTAGGAGTCTGGGCCGTGTCTCAGTCCCAATGTGGCCGT
TCATCCTCTCAGACCGGCTACTGATCATTGCCTTGGTGGGCCGTTACCCCTCCAACTAGC
TAATCAGACGCAACCCCCTCCTTCAGCGACAGCTTATAAATAGAGGCCACCTTTCAATGA
GCTTCGATGCCGAAGTTCATTCGTACGCGGTATTAGCAACGGTTTCCCGTTGTTATCCCC
CTCTGAAGGGCAGGTTGGTTACGCG
>000850_0710_0352 length=264 uaccno=FG74DIE03B0MIA
GAGAGAGACATGCTGCCTCCCGTAGGAGTCTGGACCGTGTCTCAGTTCCAGTGTGGCTGG
TCATCCTCTCAGACCAGCTAGGGATCGTCGCCTAGGTGAGCCGTTACCCCACCTACTAGC
TAATCCCATCTGGGCACATCCGATGGCAAGAGGCCCGAAGGTCCCCCTCTTTGGTCTTGC
GACGTTATGCGGTATTAGCTACCGTTTCCAGTAGTTATCCCCCTCCATCGGGCAGTTTCC
CAGACATTACTCACCCGTCCGCCA
>000851_0610_1553 length=260 uaccno=FG74DIE03BRVDV
TATTGCGCATGCTGCCTCCCGTAGGAGTCTGGACCGTGTCTCAGTTCCAGTGTGGCTGGT
CATCCTCTCAGACCAGCTAGGGATCGTCGCCTAGGTGAGCCGTTACCCCACCTACTAGCT
AATCCCATCTGGGCACATCCGATGGCAAGAGGCCCTAAGGTCCCCCTCTTTGGTCTTGCG
ACGTTATGCGGTATTAGCTACCGTTTCCAGTAGTTATCCCCCTCCATCAGGCAGTTTCCC
AGACATTACTCACCCGTCCG
>000853_0709_1653 length=248 uaccno=FG74DIE03B0KCN
GAGAGAGACATGCTGCCTCCCGTAGGAGTCTGGGCCGTGTCTCAGTCCCAGTGTGGCCGA
TCACCCTCTCAGGTCGGCTATGCATCGTGGCCTTGGTGAGCCGTTACCTCACCAACTAGC
TAATGCACCGCGGGTCCATCCATCAGCGACACCCGAAAGCGCCTTTCACTCTTATGCCAT
GCGGCATAAACTGTTATGCGGTATTAGCACCTGTTTCCAAGTGTTATCCCCCTCTGATGG
GTAGGTTA
>000855_0656_1302 length=52 uaccno=FG74DIE03BVWKO
TTCCAACCCATGCTGCCTCCCGTAGGAGTGCTGAGCCAGGATCAAACTCTGA
>000856_0663_1638 length=261 uaccno=FG74DIE03BWIYG
GGAAGGTTCATGCTGCCTCCCGTAGGAGTCTGGACCGTGTCTCAGTTCCAGTGTGGCTGG
TCATCCTCTCAGACCAGCTAGGGATCGTCGCCTAGGTGAGCCGTTACCCCACCTACTAGC
TAATCCCATCTGGGCACATCTGATGGCATGAGGCCCGAAGGTCCCCCACTTTGGTCTTGC
GACATTATGCGGTATTAGCTACCGTTTCCAGTAGTTATCCCCCTCCATCAGGCAGTTTCC
CAGACATTACTCACCCGTCCG
>000857_0691_3742 length=260 uaccno=FG74DIE03BY02O
GAGAGAGACATGCTGCCTCCCGTAGGAGTCTGGACCGTGTCTCAGTTCCAGTGTGGCTGG
TCATCCTCTCAGACCAGCTAGGGATCGTCGCCTAGGTGAGCCGTTACCCCACCTACTAGC
TAATCCCATCTGGGCACATCTGATGGCAAGAGGCCCGAAGGTCCCCTNTTGGTCTTGCGA
CGTTATGCGGTATTAGCTACCGTTTCCAGTAGTTATCCCCCGTCCATCAGGCAGTTTCCC
AGACATTACTCACCCGTCCG
>000865_0613_0573 length=261 uaccno=FG74DIE03BR33Z
TATTGGCGCATGCTGCCTCCCGTAGGAGTCTGGACCGTGTCTCAGTTCCAGTGTGGCTGG
TCATCCTCTCAGACCAGCTAGGGATCGTCGCCTAGGTGAGCCGTTACCCCACCTACCAGC
TAATCCCATCTGGGCACATCCGATGGCAAGAGGCCCTAAGGTCCCCCTCTTTGGTCTTGC
GACGTTATGCGGTATTAGCTACCGTTTCCAGTAGTTATCCCCCTCCATCAGGCAGTTTCC
CAGACATTACTCACCCGTCCG
>000867_0728_0337 length=251 uaccno=FG74DIE03B17DV
ACCAACCCATGCTGCCTCCCGTAGGAGTCTGGGCCGTGTCTCAGTCCCAGTGTGGCCGAT
CACCCTCTCAGGTCGGCTATGCATCGTGGCCTTGGTGAGCCGTTACCTCACCAACTAGCT
AATGCACCGCGGGTCCATCCATCAGCGACACCCGAAAGCGCCTTTCACTCTTATGCCATG
CGGCATAAACTGTTATGCGGTATTAGCACCTGTTTCCAAGTGTTATCCCCCTCTGATGGG
TAGGTTACCCA
>000873_0639_0438 length=254 uaccno=FG74DIE03BUD6G
TCACACTCCATGCTGCCTCCCGTAGGAGTCTGGGCCGTGTCTCAGTCCCAGTGTGGCCGA
TCACCCTCTCAGGTCGGCTATGTATCGTCGCCTAGGTGAGCCGTTACCTCACCTACTAGC
TAATACAACGCAGGTCCATCTTGTAGTGGAGCAATTGCCCCTTTCAAATAAATGACATGT
GTCATCCATTGTTATGCGGTATTAGCTATCGTTTCCAATAGTTATCCCCCGCTACAAGGC
AGGTTACCTACGCG
>000874_0680_3789 length=255 uaccno=FG74DIE03BX2CF
TCACACTCCATGCTGCCTCCCGTAGGAGTCTGGCCGTGTCTCAGTTCCCAGTGTGGCCGA
TCACCCTCTCAGGTCGGCTATGCATCGTGGCCTTGGTGAGCCGTTACCTCACCAACTAGC
TAATGCACCGCGGGTCCATCCATCAGCGACACCCGAAAGCGCCTTTCACTCTTATGCCAT
GCGGCATAAACCTGTTATGCGGTATTAGCACCTGTTTCCAAGTGTTATCCCCCGTCTGAT
GGGTAGGTTAACCCG
>000876_0687_0663 length=252 uaccno=FG74DIE03BYL11
AACCAACCCATGCTGCCTCCCGTAGGAGTCTGGGCCGTGTCTCAGTCCCAGTGTGGCCGA
TCACCCTCTCAGGTCGGCTATGCATCGTGGCCTTGGTGAGCCGTTACCTCACCAACTAGC
TAATGCACCGCGGGTCCATCCATCAGCGACACCCGAAAGCGCCTTTCACTCTTATGCCAT
GCGGCATAAACTGTTATGCGGTATTAGCACCTGTTTCCAAGTGTTATCCCCCTCTGATGG
GTAGGTTACCCA
>000881_0696_1387 length=55 uaccno=FG74DIE03BZE15
TTACCCATGCTGCCTCCCGTAGGAGTGCCTGGCCTGAGCCAGGATCAAACTCTGA
>000882_0661_0976 length=257 uaccno=FG74DIE03BWB4I
TTCCAACCCATGCTGCCTCCCGTAGGAGTCTGGGCCGTGTCTCAGTCCCAGTGTGGCCGA
TCACCCTCTCAGGTCGGCTATGCATCGTGGCCTTGGTGAGCCGTTACCTCACCAACTAGC
TAATGCACCGCGGGTCCATCCATCAGCGACACCCGAAAGCGCCTTTCACTCTTATGCCAT
GCGGCATAAACTGTTATGCGGTATTAGCACCTGTTTCCAAGTGTTATCCCCCTCTGATGG
GTAGGTTACCCACGTTG
>000886_0627_1766 length=252 uaccno=FG74DIE03BTC90
TTCCAACCCATGCTGCCTCCCGTAGGAGTCTGGGCCGTGTCTCAGTCCCAGTGTGGCCGA
TCACCCTCTCAGGTCGGCTATGCATCGTGGCCTTGGTGAGCCGTTACCTCACCAACTAGC
TAATGCACCGCGGGTCCATCCATCAGCGACACCCGAAAGCGCCTTTCACTCTTATGCCAT
GCGGCATAAACTGTTATGCGGTATTAGCACCTGTTTCCAAGTGTTATCCCCCTCTGATGG
GTAGGTTACCCA
>000887_0692_0322 length=265 uaccno=FG74DIE03BY1LG
TATTGGCGCATGCTGCCTCCCGTAGGAGTCTGGACCGTGTCTCAGTTCCAGTGTGGCTGG
TCATCCTCTCAGACCAGCTAGGGATCGTCGCCTAGGTGAGCCGTTACCCCACCTACCAGC
TAATCCCATCTGGGCACATCCGATGGCAAGAGGCCCTAAGGTCCCCCTCTTTGGTCTTGC
GACGTTATGCGGTATTAGCTACCGTTTCCAGTAGTTATCCCCCCTCCATCAGGCAGTTTC
CCAGACATTACTCACCCGTCCGCCG
>000888_0650_1937 length=55 uaccno=FG74DIE03BVD3N
TTCCAACCCATGCTGCCTCCCGTAGGAGTATCCTGAGCCAGGATCCAAACTCTGA
>000889_0698_0348 length=262 uaccno=FG74DIE03BZKKU
GGAATTGGCATGCTGCCTCCCGTAGGAGTCTGGACCGTGTCTCAGTTCCAGTGTGGCTGG
TCATCCTCTCAGACCAGCTAGGGATCGTCGCCTAGGTGAGCCATTACCCCCACCTACTAG
CTAATCCCATCTGGGCACATCTGATGGCATGAGGCCCGAAGGTCCCCCACTTTGGTCCGT
AGACGTTATGCGGTATTAGCTACCGTTTCCAGTAGTTATCCCCCTCCATCAGGCAGTTTC
CCAGACATTACTCACCCGTCCG
>000890_0606_1041 length=252 uaccno=FG74DIE03BRICJ
CAACACCACATGCTGCCTCCCGTAGGAGTCTGGGCCGTGTCTCAGTCCCAGTGTGGCCGA
TCACCCTCTCAGGTCGGCTATGTATCGTCGCCTTGGTGAGCCGTTACCCCACCAACTAGC
TAATACAACGCAGGTCCATCTGGTAGTGATGCAATTGCACCTTTAAGCAAATGTCATGCA
ACATCTACTCTTATGCGGTATTAGCTATCGTTTCCAATAGTTACTCCCCCGCTACCAGGC
AGGTTACCTACG
>000891_0602_1070 length=252 uaccno=FG74DIE03BQ5P8
TTCCAACCCATGCTGCCTCCCGTAGGAGTCTGGGCCGTGTCTCAGTCCCAGTGTGGCCGA
TCACCCTCTCAGGTCGGCTATGCATCGTGGCCTTGGTGAGCCGTTACCTCACCAACTAGC
TAATGCACCGCGGGTCCATCCATCAGCGACACCCGAAAGCGCCTTTCACTCTTATGCCAT
GCGGCATAAACTGTTATGCGGTATTAGCGCCTGTTTCCAAGTGTTATCCCCCTCTGATGG
GTAGGTTACCCA
>000893_0606_1060 length=262 uaccno=FG74DIE03BRIC2
AACCGGGAACATGCTGCCTCCCGTAGGAGTCTGGACCGTGTCTCAGTTCCAGTGTGGCTG
GTCATCCTCTCAGACCAGCTAGGGATCGTCGCCTAGGTGAGCCGTTACCCCACCTACTAG
CTAATCCCATCTGGGCACATCTGATGGCATGAGGCCCGAAGGTCCCCCACTTTGGTCTTG
CGACATTATGCGGTATTAGCTACCGTTTCCAGTAGTTATCCCCCTCCATCAGGCAGTTTC
CCAGACATTACTCACCCGTCCG
>000900_0584_3738 length=264 uaccno=FG74DIE03BPMWC
AACCGGAACATGCTGCCTCCCCGTAGGAGTCTGGACCGTGTCTCAGTTCCAGTGTGGCTG
GTCATCCTCTCAGACCAGCTAGGGATCGTCGCCTAGGTGAGCCGTTACCCCACCTACTAG
CTAATCCCATCTGGGCACCATCTGATGGCATGAGGCCCGAAGGTCCCCCACTTTGGTCTT
GCGACGTTATGCGGTATTAGCTACCGTTTCCAGTAGTTATCCCCTCATCAGGCAGTTTCC
CAGACATTACTCACCCGTCCGCCG
>000901_0674_0336 length=249 uaccno=FG74DIE03BXGPU
TATTGGCGCATGCTGCCTCCCGTAGGAGTCTGGGCCGTGTCTCAGTCCCAATGTGGCCGT
TCATCCTCTCAGACCGGCTACTGATCATCGCCTTGGTGGGCCGTTACCCTCCAACTAGCT
AATCAGACGCAATCCCCTCCTTCAGTGATAGCTTATAAATAGAGGCCACCTTTCATCCAG
TCTCGATGCCGAGATTGGATCGTATGCGGTATTAGCAGTCGTTTCCAACTGTTGTCCCCC
TCTGAAGGG
>000902_0615_1489 length=280 uaccno=FG74DIE03BSA4Z
GGAAGGTTCATGCTGCCTCCCGTAGGAGTTTGGGCCGTGTCTCAGTCCCAATGTGGCCGT
TCATCCTCTCAGACCGGCTACTGATCATTGCCTTGGTGGGCCGTTACCCCTCCAACTAGC
TAATCAGACGCAACCCCCTCCTTCAGCGATAGCTTATAAATAGAGGCCACCTTTCAATGA
GCTCCGATGCCGAAGTTCATTCGTACGCGGTATTAGCAACGGTTTCCCGTTGTTATCCCC
CTCTGAAGGGCAGGTTGGTTACGCGTTACTCACCCGTTCG
>000905_0731_1041 length=265 uaccno=FG74DIE03B2HER
GGAAGGTTCATGCTGCCTCCCGTAGGAGTCTGGGCCGTGCCTCAGTCCCAGTGTGGCCGA
TCACCCTCTCAGGTCGGCTATGTATCGTCGCCTAGGTGAGCCGTTACCTCGCCTACTAGC
TAATACAACGCAGGTCCGTCTTGTAGTGGAGCAATTGCCCCTTTCAAATAAATGACATGT
GTCATCCATTGTTATGCGGTATTAGCTATCGTTTCCAATAGTTATCCCCCGCTACAAGGC
AGGTTACCTACGCGTTACTCACCCG
>000907_0707_1580 length=252 uaccno=FG74DIE03B0DY2
TTCCAACCCATGCTGCCTCCCGTAGGAGTCTGGGCCGTGTCTCAGTCCCAGTGTGGCCGA
TCACCCTCTCAGGTCGGCTATGCATCGTGGCCTTGGTGAGCCGTTACCTCACCAACTAGC
TAATGCACCGCGGGTCCATCCATCAGCGACACCCGAAAGCGCCTTTCACTCTTATGCCAT
GCGGCATAAACTGTTATGCGGTATTAGCACCTGTTTCCAAGTGTTATCCCCCTCTGATGG
GTAGGTTACCCA
>000908_0613_2160 length=261 uaccno=FG74DIE03BR5B2
GAGAGAGACATGCTGCCTCCCGTAGGAGTCTGGACCGTGTCTCAGTTCCAGTGTGGCTGG
TCATCCTCTCAGACCAGCTAGGGATCGTCGCCTAGGTGAGCCGTTACCCCACCTACTAGC
TAATCCCACCTGGGCACATCTGATGGCAAGAGGCCCGAAGGTCCCCCTCTTTGGTCTTGC
GACGTTATGCGGTATTAGCTACCGTTTCCAGTAGTTATCCCCCTCCATCAGGCAGTTTCC
CAGACATTACTCACCCGTCCG
>000910_0588_2887 length=53 uaccno=FG74DIE03BPYVT
TTCCAACCCATGCTGCCTCCGTAGGAGTCCGCTGAGCCAGGATCAAACTCTGA
>000911_0605_2331 length=280 uaccno=FG74DIE03BRF6L
GGAAGGTTCATGCTGCCTCCCGTAGGAGTTTGGGCCGTGTCTCAGTCCCAATGTGGCCGT
TCATCCTCTCAGACCGGCTACTGATCATTGCCTTGGTGGGCCGTTACCCCTCCAACTAGC
TAATCAGACGCAACCCCCTCCTTCAGCGATAGCTTATAAATAGAGGCCACCTTTCAATGA
GCTCCGATGCCGAAGTTCATTCGTACGCGGTATTAGCAACGGTTTCCCGTTGTTATCCCC
CTCTGAAGGGCAGGTTGGTTACGCGTTACTCACCCGTTCG
>000913_0653_1684 length=261 uaccno=FG74DIE03BVNDY
TATTGGCGCATGCTGCCTCCCGTAGGAGTCTGGACCGTGTCTCAGTTCCAGTGTGGCTGG
TCATCCTCTCAGACCAGCTAGGGATCGTCGCCTAGGTGAGCCGTTACCCCACCTACTAGC
TAATCCCATCTGGGCACATCCGATGGCAAGAGGCCCTAAGGTCCCCCTCTTTGGTCTTGC
GACGTTATGCGGTATTAGCTACCGTTTCCAGTAGTTATCCCCCTCCATCAGGCAGTTTCC
CAGACATTACTCACCCGTCCG
>000914_0724_0998 length=252 uaccno=FG74DIE03B1U84
GGAATTGGCATGCTGCCTCCCGTAGGAGTCTGGGCCGTGTCTCAGTCCCAGTGTGGCCGA
TCACCCTCTCAGGTCGGCTATGTATCGTCGCCTTGGTGAGCCGTTGCCCCACCAACTAGC
TAATACAACGCAGGTCCATCTGGTAGTGATGCAATTGCACCTTTTAAGCAAATGTCATGC
AACATCTACTCTTATGCGGTATTAGCTATCGTTTCCAATAGTTATCCCCCGNTACCAGGC
AGGTTACCTACG
>000917_0569_3588 length=251 uaccno=FG74DIE03BOBDI
CAACACCACATGCTGCCTCCCGTAGGAGTCTGGACCGTGTCTCAGTTCCAGTGTGGCTGG
TCATCCTCTCAGACCAGCTAGGGATCGTCGCCTAGGTGAGCCGTTACCCCACCTACTAGC
TAATCCCATCTGGGCACATCTGATGGCATGAGGCCCGAAGGTCCCCCACTTTGGTCTTGC
GACATTATGCGGTATTAGCTACCGTTTCCAGTAGTTATCCCCCTCCATCAGGCAGTTTCC
CAGACATTACT
>000918_0638_1093 length=273 uaccno=FG74DIE03BUBIV
AACCAACCCATGCTGCCTCCCGTAGGAGTCTGGACCGTGTCTCAGTTCCAGTGTGGCCGA
TCACCCTCTCAGGTCGGCTACGCATCGTCGCCTTGGTAAGCCGTTACCTTACCAACTAGC
TAATGCGGCGCGGATCCATCTATAAGTGACAGCAAAACCGTCTTTCACTATTGAACCATG
CGGTTCAATATATTATCCGGTATTAGCTCCGGTTTCCCGAAGTTATCCCAGTCTTATAGG
TAGGTTATCCACGTGTTACTCACCCGTCCGCCG
>000920_0718_1978 length=52 uaccno=FG74DIE03B1C1O
TTCCAACCCATGCTGCCTCCCGTAGGAGTCCTGAGCCAGGATCAAACTCTGA
>000921_0626_0660 length=261 uaccno=FG74DIE03BS89I
GAGAGAGACATGCTGCCTCCCGTAGGAGTCTGGACCGTGTCTCAGTTCCAGTGTGGCTGG
TCATCCTCTCAGACCAGCTAGGGATCGTCGCCTAGGTGAGCCGTTACCCCACCTACTAGC
TAATCCCATCTGGGCACATCTGATGGCAAGAGGCCCGAAGGTCCCCCTCTTTGGTCTTGC
GACGTTATGCGGTATTAGCTACCGTTTCCAGTAGTTATCCCCCTCCATCAGGCAGTTTCC
CAGACATTACTCACCCGTCCG
>000922_0705_0427 length=252 uaccno=FG74DIE03BZ6RH
TTCCAACCCATGCTGCCTCCCGTAGGAGTCTGGGCCGTGTCTCAGTCCCAGTGTGGCCGA
TCACCCTCTCAGGTCGGCTATGCATCGTGGCCTTGGTGAGCCGTTACCTCACCAACTAGC
TAATGCACCGCGGGTCCATCCATCAGCGACACCCGAAAGCGCCTTTCACTCTTATGCCAT
GCGGCATAAACTGTTATGCGGTATTAGCACCTGTTTCCAAGTGTTATCCCCCTCTGATGG
GTAGGTTACCCA
>000926_0667_1979 length=69 uaccno=FG74DIE03BWVU1
TCACACTCCATGCTGCCTCCCGTAGGAGTCTGGGCCGTGTCTCAGTCCCAGTGTGGCCGA
TCACCCCTC
>000927_0679_0371 length=248 uaccno=FG74DIE03BXWJP
TTCCGCATCATGCTGCCTCCCGTAGGAGTCTGGGCCGTGTCTCAGTCCCAGTGTGGCCGA
TCACCCTCTCAGGTCGGCTATGCATCGTGGCCTTGGTGAGCCGTTACCTCACCAACTAGC
TAATGCACCGCGGGTCCATCCATCAGCGACACCCGAAAGCGCCTTTCACTCTTATGCCAT
GCGGCATAAACTGTTATGCGGTATTAGCACCTGTTTCCAAGTGTTATCCCCCTCTGATGG
GTAGGTTA
>000928_0602_1862 length=281 uaccno=FG74DIE03BQ6B8
GGAAGGTTCATGCTGCCTCCCGTAGGAGTTTGGGCCGTGTCTCAGTCCCAATGTGGCCGT
TCATCCTCTCAGACCGGCTACTGATCATTGCCTTGGTGGGCCGTTACCCCTCCAACTAGC
TAATCAGACGCAACCCCCTCCTTCAGCGACAGCTTATAAATAGAGGCCACCTTTCAATGA
GCTCCGATGCCGAAGTTCATTCGTACGCGGTATTAGCAACGGTTTCCCGTTGTTACTCCC
CCTCTGAAGGGCAGGTTGGTTACGCGTTACTCACCCGTTCG
>000929_0648_3709 length=117 uaccno=FG74DIE03BU85B
TATTGGCGCATGCTGCCTCCCGTAGGAGTCTGGACCGTGTCTCAGTTCCAGTGTGGCTGG
TCATCCTCTCAGACCAGCTAGGGATCGTCGCCTAGGTGAGCCGTTACCCACCACCTA
>000934_0665_1742 length=261 uaccno=FG74DIE03BWPCW
TATTGGCGCATGCTGCCTCCCGTAGGAGTCTGGACCGTGTCTCAGTTCCAGTGTGGCTGG
TCATCCTCTCAGACCAGCTAGGGATCGTCGCCTAGGTGAGCCGTTACCCCACCTACCAGC
TAATCCCATCTGGGCACATCCGATGGCAAGAGGCCCTAAGGTCCCCCTCTTTGGTCTTGC
GACGTTATGCGGTATTAGCTACCGTTTCCAGTAGTTATCCCCCTCCATCAGGCAGTTTCC
CAGACATTACTCACCCGTCCG
>000935_0605_2545 length=261 uaccno=FG74DIE03BRGCJ
GGAATTGGCATGCTGCCTCCCGTAGGAGTCTGGACCGTGTCTCAGTTCCAGTGTGGCTGG
TCATCCTCTCAGACCAGCTAGGGATCGTCGCCTAGGTGAGCCATTACCCCACCTACTAGC
TAATCCCATCTGGGCACATCTGATGGCATGAGGCCCGAAGGTCCCCCACTTTGGTCCGTA
GACGTTATGCGGTATTAGCTACCGTTTCCAGTAGTTATCCCCCTCCATCAGGCAGTTTCC
CAGACATTACTCACCCGTCCG
>000937_0705_0917 length=248 uaccno=FG74DIE03BZ643
TTCCGCATCATGCTGCCTCCCGTAGGAGTCTGGGCCGTGTCTCAGTCCCAGTGTGGCCGA
TCACCCTCTCAGGTCGGCTATGCATCGTGGCCTTGGTGAGCCGTTACCTCACCAACTAGC
TAATGCACCGCGGGTCCATCCATCAGCGACACCCGAAAGCGCCTTTCACTCTTATGCCAT
GCGGCATAAACTGTTATGCGGTATTAGCACCTGTTTCCAAGTGTTATCCCCCTCTGATGG
GTAGGTTA
>000942_0675_0885 length=51 uaccno=FG74DIE03BXKAV
TTCCAACCCATGCTGCCTCCCGAGGAGTCCTGAGCCAGGATCAAACTCTGA
>000943_0701_3469 length=84 uaccno=FG74DIE03BZWGV
GGAATTGGCATGCTGCCTCCGTAGGAGTCTCGCGCCATCAGGGAATTGGCATGCTGCCTC
CCCTGAGCCAGGATCAAACTCTGA
>000944_0615_1271 length=260 uaccno=FG74DIE03BSAYX
GACTACTCATGCTGCCTCCCGTAGGAGTCTGGACCGTGTCTCAGTTCCAGTGTGGCTGGT
CATCCTCTCAGACCAGCTAGGGATCGTCGCCTAGGTGAGCCGTTACCCCACCTACTAGCT
AATCCCATCTGGGCACATCTGATGGCATGAGGCCCGAAGGTCCCCCACTTTGGTCTTGCG
ACGTTATGCGGTATTAGCTACCGTTTCCAGTAGTTATCCCCCTCCATCAGGCAGTTTCCC
AGACATTACTCACCCGTCCG
>000946_0607_0939 length=247 uaccno=FG74DIE03BRLFH
GAGAGAGACATGCTGCCTCCCGTAGGAGTCTGGCCGTGTCTCAGTCCCAGTGTGGCCGAT
CACCCTCTCAGGTCGGCTATGCATCGTGGCCTTGGTGAGCCGTTACCTCACCAACTAGCT
AATGCACCGCGGGTCCATCCATCAGCGACACCCGAAAGCGCCTTTCACTCTTATGCCATG
CGGCATAAACTGTTATGCGGTATTAGCACCTGTTTCCAAGTGTTATCCCCCTCTGATGGG
TAGGTTA
>000947_0632_3647 length=245 uaccno=FG74DIE03BTUI5
CAACCATGCATGCTGCTCCCGTAGGAGTCTGGGCCGTGTCTCAGTCCCAGTGTGGCCGAT
CACCCTCTCAGGTCGGCTATGTATCGTCGCCTTGGTGAGCCGTTACCCCACCAACTAGCT
AATACAACGCAGGTCCATCTGGTAGTGATGCAATTGCACCCTTTAAGCAAATGTCATGCA
ACATCTACTCTTATGCGGTATTAGCTATCGTTTCCAATAGTTATCCCCCGCTACCAGGCA
GGTTA
>000955_0612_1095 length=251 uaccno=FG74DIE03BR1CP
TTCCGCATCATGCTGCCTCCCGTAGGAGTCTGGACCGTGTCTCAGTTCCAGTGTGGCTGG
TCATCCTCTCAGACCAGCTAGGGATCGTCGCCTAGGTGAGCCATTACCCCACCTACTAGC
TAATCCCATCTGGGCACGTCTGATGGCATGAGGCCCGAAGGTCCCCCACTTTGGTCTTGC
GACATTATGCGGTATTAGCTACCGTTTCCAGTAGTTATCCCCCTCCATCAGGCAGTTTCC
CAGACATTACT
>000956_0656_1299 length=53 uaccno=FG74DIE03BVWKL
TTCCAACCCATGCTGCCTCCCGTAGGAGTGCTGAGCCAGGATCAAACCTCTGA
>000962_0724_0430 length=252 uaccno=FG74DIE03B1UTC
CAACCATGCATGCTGCCTCCCGTAGGAGTTTGGGCCGTGTCTCAGTCCCAGTGTGGCCGA
TCACCCTCTCAGGTCGGCTATGTATCGTCGCCTTGGTGAGCCGTTACCCCACCAACTAGC
TAATACAACGCAGGTCCATCTGGTAGTGATGCAATTGCACCTTTTAAGCAAATGTCATGC
AACATCTACTCTTATGCGGTATTAGCTATCGTTTCCAATAGTTATCCCCCGCTACCAGGC
AGGTTACCTACG
>000963_0661_0293 length=261 uaccno=FG74DIE03BWBLJ
GGAATTGGCATGCTGCCTCCCGTAGGAGTCTGGACCGTGTCTCAGTTCCAGTGTGGCTGG
TCATCCTCTCAGACCAGCTAGGGATCGTCGCCTAGGTGAGCCATTACCCCACCTACTAGC
TAATCCCATCTGGGCACATCTGATGGCATGAGGCCCGAAGGTCCCCCACTTTGGTCCGTA
GACGTTATGCGGTATTAGCTACCGTTTCCAGTAGTTATCCCCCTCCATCAGGCAGTTTCC
CAGACATTACTCACCCGTCCG
>000964_0606_2245 length=252 uaccno=FG74DIE03BRI9Z
TTCCAACCCATGCTGCCTCCCGTAGGAGTCTGGGCCGTGTCTCAGTCCCAGTGTGGCCGA
TCACCCTCTCAGGTCGGCTATGCATCGTGGCCTTGGTGAGCCGTTACCTCACCAACTAGC
TAATGCACCGCGGGTCCATCCATCAGCGACACCCGAAAGCGCCTTTCACTCTTATGCCAT
GCGGCATAAACTGTTATGCGGTATTAGCACCTGTTTCCAAGTGTTATCCCCCTCTGATGG
GTAGGTTACCCA
>000967_0602_1333 length=248 uaccno=FG74DIE03BQ5XJ
TTCCGCATCATGCTGCCTCCCGTAGGAGTCTGGGCCGTGTCTCAGTCCCAGTGTGGCCGA
TCACCCTCTCAGGTCGGCTATGCATCGTGGCCTTGGTGAGCCGTTACCTCACCAACTAGC
TAATGCACCGCGGGTCCATCCATCAGCGACACCCGAAAGCGCCTTTCACTCTTATGCCAT
GCGGCATAAACTGTTATGCGGTATTAGCACCTGTTTCCAAGTGTTATCCCCCTCTGATGG
GTAGGTTA
>000969_0664_1279 length=264 uaccno=FG74DIE03BWLT9
AACCGGAACATGCTGCCTCCCGTAGGAGTCTGGACCGTGTCTCAGTTCCAGTGTGGCTGG
TCATCCTCTCAGACCAGCTAGGGATCGTCGCCTAGGTGAGCCGTTACCCCACCTACTAGC
TAATCCCATCTGGGCACATCTGATGGCATGAGGCCCGAAGGTCCCCCACTTTGGTCTTGC
GACGTTATGCGGTATTAGCTACCGTTTCCAGTAGTTATCCCCCTCCATCAGGCAGTTTCC
CAGACATTACTCACCCGTCCGCCG
>000970_0664_0981 length=248 uaccno=FG74DIE03BWLLZ
TTCCGCATCATGCTGCCTCCCGTAGGAGTCTGGGCCGTGTCTCAGTCCCAGTGTGGCCGA
TCACCCTCTCAGGTCGGCTATGCATCGTGGCCTTGGTGAGCCGTTACCTCACCAACTAGC
TAATGCACCGCGGGTCCATCCATCAGCGACACCCGAAAGCGCCTTTCACTCTTATGCCAT
GCGGCATAAACTGTTATGCGGTATTAGCACCTGTTTCCAAGTGTTATCCCCCTCTGATGG
GTAGGTTA
>000971_0726_1146 length=248 uaccno=FG74DIE03B11OS
TTCCGCATCATGCTGCCTCCCGTAGGAGTCTGGGCCGTGTCTCAGTCCCAGTGTGGCCGA
TCACCCTCTCAGGTCGGCTATGCATCGTGGCCTTGGTGAGCCGTTACCTCACCAACTAGC
TAATGCACCGCCGGTCCATCCATCAGCGACACCCGAAAGCGCCTTTCACTCCTATGCCAT
GCGGCATAAACTGTTATGCGGTATTAGCACCTGTTTCCAAGTGTTATCCCCCTCTGATGG
GTAGGTTA
>000972_0651_1859 length=252 uaccno=FG74DIE03BVG69
CAACCATGCATGCTGCCTCCCGTAGGAGTCTGGGCCGTGTCTCAGTCCCAGTGTGGCCGA
TCACCCTCTCAGGTCGGCTATGTATCGTCGCCTTGGTGAGCCGTTACCCCACCAACTAGC
TAATACAACGCAGGTCCATCTGGTAGTGACGCAATTGCACCTTTTAAGCAAATGTCATGC
AACATCTACTCTTATGCGGTATTAGCTATCGTTTCCAATAGTTATCCCCCGCTACCAGGC
AGGTTACCTACG
>000973_0638_3388 length=60 uaccno=FG74DIE03BUDAM
AACCAACCCATGCTGCCTCCCGTAGGAGTAGTTTGATCCTGAGCCAGGATCAAACTCTGA
>000975_0625_2515 length=272 uaccno=FG74DIE03BS7I9
CAACACCACATGCTGCCTCCCGTAGGAGTTTGGGCCGTGTCTCAGTCCCAATGTGGCCGT
TCATCCTCTCAGACCGGCTACTGATCATTGCCTTGGTGGGCCGTTACCCCTCCAACTAGC
TAATCAGACGCAACCCCCTCCTTCAGCGACAGCTTATAAATAAGAGGCCACCTTTCTAAT
GAGCTCCGATGCCGAAGTTCATTCGTACGCGGTATTAGCAACGGTTTCCCGTTGTTATCC
CCTCCTGAAGGGCAGGTTGGTTACGCGTTACT
>000978_0602_1816 length=248 uaccno=FG74DIE03BQ6AY
TCACACTCCATGCTGCCTCCCGTAGGAGTCTGGGCCGTGTCTCAGTCCCAGTGTGGCCGA
TCACCCTCTCAGGTCGGCTATGCATCGTGGCCTTGGTGAGCCGTTACCTCACCAACTAGC
TAATGCACCGCGGGTCCATCCATCAGCGACACCCGAAAGCGCCTTTCACTCTTATGCCAT
GCGGCATAAACTGTTATGCGGTATTAGCACCTGTTTCCAAGTGTTATCCCCCTCTGATGG
GTAGGTTA
>000979_0729_0969 length=51 uaccno=FG74DIE03B2A07
TTCCAACCCATGCTGCCTCCCGTAGGAGTCTGAGCCAGGATCAAACTCTGA
>000981_0613_1783 length=257 uaccno=FG74DIE03BR41L
GACTGACTCATGCTGCCTCCCGTAGGAGTCTGGACCGTGTCTCAGTTCCAGTGTGGCTGG
TCATCCTCTCAGACCAGCTAGGGATCGTCGCCTAGGTGAGCCGTTACCCCACCTACTAGC
TAATCCCATCTGGGCACATCTGATGGCATGAGGCCCGAAGGTCCCCCACTTTGGTCTTGC
GACGTTATGCGGTATTAGCTACCGTTTCCAGTAGTTATCCCCCTCCATCAGGCAGTTTCC
CAGACATTACTCACCCG
>000983_0738_1122 length=252 uaccno=FG74DIE03B23LG
TTCCAACCTATGCTGCCTCCCGTAGGAGTCTGGGCCGTGTCTCAGTCCCAGTGTGGCCGA
TCACCCTCTCAGGTCGGCTATGCATCGTGGCCTTGGTGAGCCGTTACCTCACCAACTAGC
TAATGCACCGCGGGTCCATCCATCAGCGACACCCGAAAGCGCCTTTCACTCTTATGCCAT
GCGGCATAAACTGTTATGCGGTATTAGCACCTGTTTCCAAGTGTTATCCCCCTCTGATGG
GTAGGTTACCCA
>000984_0605_1384 length=53 uaccno=FG74DIE03BRFGA
TTCCAACCCATGCTGCCTCCCGTAGGAGTCTGGAGCCAGGATCAAACCTCTGA
>000986_0602_1737 length=261 uaccno=FG74DIE03BQ58R
GAGAGAGACATGCTGCCTCCCGTAGGAGTCTGGGCCGTGTCTCAGTCCCAGTGTGGCCGA
TCACCCTCTCAGGTCGGCTATGCATCGTGGCCTTGGTGAGCCGTTACCCCACCTACTAGC
TAATCCCATCTGGGCACATCTGATGGCAAGAGGCCCGAAGGTCCCCCTCTTTGGTCTTGC
GACGTTATGCGGTATTAGCTACCGTTTCCAGTAGTTATCCCCCTCCATCAGGCAGTTTCC
CAGACATTACTCACCCGTCCG
>000987_0628_0494 length=248 uaccno=FG74DIE03BTFGG
CAACCATGCATGCTGCCTCCCGTAGGAGTCTGGGCCGTGTCTCAGTCCCAGTGTGGCCGA
TCACCCTCTCAGGTCGGCTATGTATCGTCGCCTTGGTGAGCCGTTACCCCACCAACTAGC
TAATACAACGCAGGTCCATCTGGTAGTGATGCAATTGCACCTTTTAAGCAAATGTCATGC
AACATCTACTCTTATGCGGTATTAGCTATCGTTTCCAATAGTTATCCCCCGCTCGAAGGC
AGGTTACG
>000988_0588_2884 length=273 uaccno=FG74DIE03BPYVQ
AACCAACCCATGCTGCCTCCCGTAGGAGTCTGGACCGTGTCTCAGTTCCAGTGTGGCCGA
TCACCCTCTCAGGTCGGCTACGCATCGTTGCCTTGGTAAGCCGTTACCTTACCAACTAGC
TAATGCGGCGCGGATCCATCTATAAGTGACAGCAAAACCGTCTTTCACCATTGAACCATG
CGGTTCAATATATTATCCGGTATTAGCTCCGGTTTCCCGAAGTTATCCCAGTCTTATAGG
TAGGTTATCCACGTGTTACTCACCCGTCCGCCG
>000990_0679_1829 length=248 uaccno=FG74DIE03BXXN7
GAGAGAGACATGCTGCCTCCCGTAGGAGTCTGGGCCGTGTCTCAGTCCCAGTGTGGCCGA
TCACCCTCTCAGGTCGGCTATGCATCGTGGCCTTGGTGAGCCGTTACCTCACCAACTAGC
TAATGCACCGCGGGTCCATCCATCAGCGACACCCGAAAGCGCCTTTCACTCTTATGCCAT
GCGGCATAAACTGTTATGCGGTATTAGCACCTGTTTCCAAGTGTTATCCCCCTCTGATGG
GTAGGTTA
>000994_0613_2528 length=232 uaccno=FG74DIE03BR5MA
AACCAACCCATGCTGCCTCCCGTAGGAGTCTGGGCCGTGTCTCAGTCCCAGTGTGGCCGA
TCACCCTCTCAGGTCGGCTATGCATCGTGGCCTTGGTGAGCCGTTACCTCACCAACTAGC
TAATGCACCGCGGGTCCATCCATCAGCGACACCCGAAAGCGCCTTTCACTCTTATGCCAT
GCGGCATAAACTGTTATGCGGATTATNCCNCTTCTACTAGTTNTCCCTCCCT
>000996_0656_3675 length=186 uaccno=FG74DIE03BVYEL
AACCGGAACATGCTGCCTCCCGTAGGAGTCTGGACCGTGTCTCAGTTCCAGTGTGGCTGG
TCATCCTCTCAGACCAGCTAGGGATCGTCGCCTAGGTGAGCCGTTACCCCACCTACTAGC
TAATCCCATCTGGGCACATCTGATGGCATGAGGCCCGAAGGTCCCCCACTTTGGTCTTGC
GACTAT
>001000_0692_3681 length=248 uaccno=FG74DIE03BY36R
TCACACTCCATGCTGCCTCCCGTAGGAGTCTGGGCCGTGTCTCAGTCCCAGTGTGGCCGA
TCACCCTCTCAGGTCGGCTATGCATCGTGGCCTTGGTGAGCCGTTACCTCACCAACTAGC
TAATGCACCGCGGGTCCATCCATCAGCGACACCCGAAAGCGCCTTTCACTCTTATGCCAT
GCGGCATAAACTGTTATGCGGTATTAGCACCTGTTTCCAAGTGTTATCCCCCTCTGATGG
GTAGGTTA
>001507_0711_1686 length=276 uaccno=FG74DIE03B0QO4
GGAATTGGCATGCTGCCTCCCGTAGGAGTTTGGACCGTTTCTCAGTTCCAATGTGGCCGT
TCACCCTCTCAGGCCGGCTACCCATCGTCGCCTTGGTGGGCCGTTACCTCACCAACTAGC
TAATGGGACGCGAGTCCATCTTAGACCACCGGAGTTTTGATCATGGATACATGTGTATCT
GTGATTTTATTCGGTATTAATCCCGGTTTCCCGAGGCTATCCCAATGTCTAAGGCAGGTT
ACTCACGTGTTACTCACCCGTCCGCCGCTAATCCTA
>001509_0607_0405 length=257 uaccno=FG74DIE03BRK0N
GACTGACTCATGCTGCCTCCCGTAGGAGTCTGGACCGTGTCTCAGTTCCAGTGTGGCTGG
TCATCCTCTCAGACCAGCTAGGGATCGTCGCCTAGGTGAGCCGTTACCCCACCTACTAGC
TAATCCCATCTGGGCACATCTGATGGCATGAGGCCCGAAGGTCCCCCACTTTGGTCTTGC
GACGTTATGCGGTATTAGCTACCGTTTCCAGTAGTTATCCCCCTCCATCAGGCAGTTTCC
CAGACATTACTCACCCG
>001511_0614_0908 length=62 uaccno=FG74DIE03BR7I2
GGAATTGGCATGCTGCCTCCCGTAGGAGTGCCCGCTGATCCTGAGCCAGGATCAAACTCT
GA
>001514_0627_0455 length=82 uaccno=FG74DIE03BTB9L
GAACGTACCATGCTGCCTCCCGTAGGAGTCTGGGCCGTGTCTCAGTCCCAGTGTGGCCGA
TCACCCTCTCAGGTCGGCTATG
>001515_0628_2085 length=264 uaccno=FG74DIE03BTGON
AACCGGAACATGCTGCCTCCCGTAGGAGTCTGGACCGTGTCTCAGTTCCAGTGTGGCTGG
TCATCCTCTCAGACCAGCTAGGGATCGTCGCCTAGGTGAGCCGTTACCCCACCTACTAGC
TAATCCCATCTGGGCACATCTGATGGCATGAGGCCCGAAGGTCCCCCACTTTGGTCTTGC
GACGTTATGCGGTATTAGCTACCGTTTCCAGTAGTTATCCCCCTCCATCAGGCAGTTTCC
CAGACATTACTCACCCGTCCGCCG
>001517_0705_3187 length=59 uaccno=FG74DIE03BZ8V5
TTCCAACCCATGCTGCCTCCCGTAGGAGTCTCGCCCGCTGAGCCAGGATCAAACTCTGA
>001518_0639_0515 length=257 uaccno=FG74DIE03BUD8L
TTCCGCATCATGCTGCCTCCCGTGGAGTCTGGACCGTGTCTCAGTTCCAGTGTGGCTGGT
CATCCTCTCAGACCAGCTAGGGATCGTCGCCTAGGTGAGCCGTTACCCCACCTACTAGCT
AATCCCATCTGGGCACATCTGATGGCATGAGGCCCGAAGGTCCCCCACTTTGGTCTTGCG
ACGTTATGCGGTATTAGCTACCGTTTCCAGTAGTTATCCCCCTCCATCAGGCAGTTTCCC
AGACATTACTCACCCCG
>001519_0716_1044 length=264 uaccno=FG74DIE03B05Z6
AACCGGAACATGCTGCCTCCCGTAGGAGTCTGGACCGTGTCTCAGTTCCAGTGTGGCTGG
TCATCCTCTCAGACCAGCTAGGGATCGTCGCCTAGGTGAGCCGTTACCCCACCTACTAGC
TAATCCCATCTGGGCACATCTGATGGCATGAGGCCCGAAGGTCCCCCACTTTGGTCTTGC
GACGTTATGCGGTATTAGCTACCGTTTCCAGTAGTTATCCCCCTCCATCAGGCAGTTTCC
CAGACATTACTCACCCGTCCGCCG
>001523_0613_1435 length=80 uaccno=FG74DIE03BR4RX
AACCAACCCATGCTGCCTCCCGTAGGAGTCTGGGCCGTGTCTCAGTCCCAGTGTGGCCGA
TCACCCTCTCAGGTCGGCTA
>001524_0602_1256 length=56 uaccno=FG74DIE03BQ5VE
TCCNATCATGCTGCCTCCCGTAGGAGTCTGGGCCGTGTCTCAGTCCCAGTGTGGCC
>001525_0655_0665 length=270 uaccno=FG74DIE03BVSW7
CAACCATGCATGCTGCCTCCCGTAGGAGTTTGGGCCGTGTCTCAGTCCCAATGTGGCCGT
TCATCCTCTCAGACCGGCTACTGATCATTGCCTTGGTGGGCCGTTACCCCTCCAACTAGC
TAATCAGACGCAACCCCCTCCTTCAGCGGTAGCTTATAAATAGAGGCCACCTTTCAATGA
GCTCCGATGCCGAAGTTCATTCGTACGCGGTATTAGCAACGGTTTCCCGTTGTTATCCCC
CTCTGAAGGGCAGGTTGGTTACGCGTTACT
>001527_0667_3231 length=57 uaccno=FG74DIE03BWWTT
TCCAACCCATGCTGCCTCCCGTAGGACGTGCCTGAGGCCCAGGGATCAAAACTCTGA
>001529_0615_1325 length=257 uaccno=FG74DIE03BSA0F
GGAAGGTTCATGCTGCCTCCCGTAGGAGTCTGGGCCGTGTCTCAGTCCCAGTGTGGCCGA
TCACCCTCTCAGGTCGGCTATGTATCGTCGCCTTGGTGAGCCGTTACCCCACCAACTAGC
TAATACAACGCAGGTCCATCTGGTAGTGATGCAATTGCACCTTTTAAGCAAATGTCATGC
AACATCTACTCTTATGCGGTATTAGCTATCGTTTCCAATAGTTATCCCCCGCTACCAGGC
AGGTTACCTACGCGTTA
>001530_0736_1060 length=257 uaccno=FG74DIE03B2W76
AACCAACCCATGCTGCCTCCCGTAGGAGTCTGGGCCGTGTCTCAGTCCCAGTGTGGCCGA
TCACCCTCTCAGGTCGGCTATGCATCGTGGCCTTGGTGAGCCGTTACCTCACCAACTAGC
TAATGCACCGCGGGTCCATCCGTCAGCGACACCCGAAAGCGCCTTTCACTCTTATGCCAT
GCGGCATAAACTGTTATGCGGTATTAGCACCTGTTTCCAAGTGTTATCCCCCTCTGATGG
GTAGGTTACCCACGTGT
>001531_0710_1473 length=261 uaccno=FG74DIE03B0NDF
GGAATTGGCATGCTGCCTCCCGTAGGAGTCTGGACCGTGTCTCAGTTCCAGTGTGGCTGG
TCATCCTCTCAGACCAGCTAGGGATCGTCGCCTAGGTGAGCCATTACCCCACCTACTAGC
TAATCCCATCTGGGCACATCTGATGGCAAGAGGCCCGAAGGTCCCCCTCTTTGGTCTTGC
GACGTTATGCGGTATTAGCTACCGTTTCCAGTAGTTATCCCCCTCCATCAGGCAGTTTCC
CAGACATTACTCACCCGTCCG
>001532_0664_1524 length=254 uaccno=FG74DIE03BWL02
GGAATTGGCATGCTGCCTCCCGTAGGAGTTTGGGCCGTGTCTCAGTCCCAATGTGGCCGA
TCAGTCTCTCAACTCGGCTATGCATCATCGTCTTGGTAAGCCTTTACCCCACCAACTAAC
TAATGCACCGCGGATCCATCTCTAGGTGACGCCGTAGCGCCTTTTAACTTGATATCATGC
GATACTAAGTTTTATTCGGTATCAGCATCTGTTTCCAAATGTTATCCCCAGCCTTGAGGC
AGGTTATCCACGTG
>001533_0645_2292 length=252 uaccno=FG74DIE03BUYKM
AACCAACCCATGCTGCCTCCCGTAGGAGTCTGGGCCGTGTCTCAGTCCCAGTGTGGCCGA
TCACCCTCTCAGGTCGGCTATGCATCGTGGCCTTGGTGAGCCGTTACCTCACCAACTAGC
TAATGCACCGCGGGTCCATCCATCAGCGACACCCGAAAGCGCCTTTCACTCTTATGCCAT
GCGGCATAAACTGTTATGCGGTATTAGCACCTGTTTCCAAGTGTTATCCCCCTCTGATGG
GTAGGTTACCCA
>001534_0658_1894 length=248 uaccno=FG74DIE03BV3CO
TCACACTCCATGCTGCCTCCCGTAGGAGTCTGGGCCGTGTCTCAGTCCCAGTGTGGCCGA
TCACCCTCTCAGGTCGGCTATGCATCGTGGCCTTGGTGAGCCGTTACCTCACCAACTAGC
TAATGCACCGCGGGTCCATCCATCAGCGACACCCGAAAGCGCCTTTCACTCTTATGCCAT
GCGGCATAAACTGTTATGCGGTATTAGCACCTGTTTCCAAGTGTTATCCCCCTCTGATGG
GTAGGTTA
>001535_0655_0365 length=248 uaccno=FG74DIE03BVSOV
TCACACTCCATGCTGCCTCCCGTAGGAGTCTGGGCCGTGTCTCAGTCCCAGTGTGGCCGA
TCACCCTCTCAGGTCGGCTATGCATCGTGGCCTTGGTGAGCCGTTACCTCACCAACTAGC
TAATGCACCGCGGGTCCATCCATCAGCGACACCCGAAAGCGCCTTTCACTCTTATGCCAT
GCGGCATAAACTGTTATGCGGTATTAGCACCTGTTTCCAAGTGTTATCCCCCTCTGATGG
GTAGGTTA
>001536_0637_1985 length=280 uaccno=FG74DIE03BT81V
GGAAGGTTCATGCTGCCTCCCGTAGGAGTTTGGGCCGTGTCTCAGTCCCAATGTGGCCGT
TCATCCTCTCAGACCGGCTACTGATCATTGCCTTGGTGGGCCGTTACCCCTCCAACTAGC
TAATCAGACGCAACCCCCTCCTTCAGCGATAGCTTATAAATAGAGGCCACCTTTCAATGA
GCTCCGATGCCGAAGTTCATTCGTACGCGGTATTAGCAACGGTTTCCCGTTGTTATCCCC
CTCTGAAGGGCAGGTTGGTTACGCGTTACTCACCCGTTCG
>001537_0718_0436 length=246 uaccno=FG74DIE03B1BUU
CAACCATGCATGCTGCCTCCCGTAGGAGTCTGGGCCGTGTCTCAGTCCCAGTGTGGCCGA
TCACCCTCTCAGGTCGGCTATGTATCGTCGCCTTGGTGAGCCGTTACCCCACCAACTAGC
TAATACAACGCAGGTCCATCTGGTAGTGATGCAATTGCACCTTTTAAGCAAATGTCATGC
AACATCTACTCTTATGCGGTATTAGCTATCGTTTCCAATAGTTATCCCCCGCTACCAGGC
AGGTTA
>001538_0611_1568 length=269 uaccno=FG74DIE03BRYJ2
CAACCATGCATGCTGCCTCCCGTAGGAGTTTGGGCCGTGTCTCAGTCCCAATGTGGCCGT
TCATCCTCTCAGACCGGCTACTGATCATTGCCTTGGTGGGCCGTTACCCCTCCAACTAGC
TAATCAGACGCAACCCCCTCCTTCAGCGATAGCTTATAAATAGAGGCCACCTTTCAATGA
GCTCCGATGCCGAAGTTCATTCGTACGCGGTATTAGCAACGGTTTCCCGTTGTTATCCCC
CCTNTGAAGGGCAGGTTGGTTACGCGTTA
>001542_0601_0586 length=261 uaccno=FG74DIE03BQ160
AACCGGAACATGCTGCCTCCCGTAGGAGTCTGGACCGTGTCTCAGTTCCAGTGTGGCTGG
TCATCCTCTCAGACCAGCTAGGGATCGTCGCCTAGGTGAGCCGTTACCCCACCTACTAGC
TAATCCCATCTGGGCACATCTGATGGCATGAGGCCCGAAGGTCCCCCACTTTGGTCTTGC
GACATTATGCGGTATTAGCTACCGTTTCCAGTAGTTATCCCCCTCCATCAGGCAGTTTCC
CAGACATTACTCACCCGTCCG
>001543_0657_0272 length=252 uaccno=FG74DIE03BVYXU
AACCAACCCATGCTGCCTCCCGTAGGAGTCTGGGCCGTGTCTCAGTCCCAGTGTGGCCGA
TCACCCTCTCAGGTCGGCTATGCATCGTGGCCTTGGTGAGTCGTTACCTCACCAACTAGC
TAATGCACCGCGGGTCCATCCATCAGCGACACCCGAAAGCGCCTTTCACTCTTATGCCAT
GCGGCATAAACTGTTATGCGGTATTAGCACCTGTTTCCAAGTGTTATCCCCCTCTGATGG
GTAGGTTACCCA
>001544_0619_1712 length=273 uaccno=FG74DIE03BSNYA
AACCGGAACATGCTGCCTCCCGTAGGAGTCTGGACCGTGTCTCAGTTCCAGTGTGGCCGA
TCACCCTCTCAGGTCGGCTACGCATCGTTGCCTTGGTAAGCCGTTACCTTACCAACTAGC
TAATGCGGCGCGGATCCATCTATAAGTGACAGCAAAACCGTCTTTCACTATTGAACCATG
CGGTTCAATATATTATCCGGTATTGGCTCCGGTTTCCCGAAGTTATCCCAGTCTTATAGG
TAGGTTATCCACGTGTTACTCACCCGTCCGCCG
>001547_0648_2458 length=252 uaccno=FG74DIE03BU76K
AACCAACCCATGCTGCCTCCCGTAGGAGTCTGGGCCGTGTCTCAGTCCCAATGTGGCCGA
TCACCCTCTCAGGTCGGCTATGCATCGTGGCCTTGGTGAGCCGTTACCTCACCAACTAGC
TAATGCACCGCGGGTCCATCCATCAGCGACACCCGAAAGCGCCTTTCACTCTTATGCCAT
GCGGCATAAACTGTTATGCGGTATTAGCACCTGTTTCCAAGTGTTATCCCCCTCTGATGG
GTAGGTTACCCA
>001548_0673_0420 length=88 uaccno=FG74DIE03BXDME
GACTGACTCATGCTGCCTCCCGTAGGAGTCTGGACCGTGTCTCAGTTCCAGTGTGGCTGG
TCATCCTCTCAGACCAGCTAGGGACTCG
>001549_0623_0687 length=261 uaccno=FG74DIE03BSZSX
GAGAGAGACATGCTGCCTCCCGTAGGAGTCTGGACCGTGTCTCAGTTCCAGTGTGGCTGG
TCATCCTCTCAGACCAGCTAGGGATCGTCGCCTAGGTGAGCCGTTACCCCACCTACTAGC
TAATCCCATCTGGGCACATCTGATGGCAAGAGGCCCGAAGGTCCCCCTCTTTGGTCTTGC
GACGTTATGCGGTATTAGCTACCGTTTCCAGTAGTTATCCCCCTCCATCAGGCAGTTTCC
CAGACATTACTCACCCGTCCG
>001553_0733_1112 length=261 uaccno=FG74DIE03B2NSA
CAACACCACATGCTGCCTCCCGTAGGAGTCTGGACCGTGTCTCAGTTCCAGTGTGGCTGG
TCATCCTCTCAGACCAGCTAGGGATCGTCGCCTAGGTGAGCCGTTACCCCACCTACTAGC
TAATCCCATCTGGGCACATCCGATGGCAAGAGGCCCGAAGGTCCCCCTCTTTGGTCTTGC
GACGTTATGCGGTATTAGCTACCGTTTCCAGTAGTTATCCCCCTCCATCAGGCAGTTTCC
CAGACATTACTCACCCGTCCG
>001554_0712_0614 length=249 uaccno=FG74DIE03B0S04
TTCCGCATCATGCTGCCTCCCGTAGGAGTCTGGACCGTGTCTCAGTTCCAGTGTGGCTGG
TCATCCTCTCAGACCAGCTAGGGATCGTCGCCTAGGTGAGCCATTACCCCACCTACTAGC
TAATCCCATCTGGGCACATCTGATGGCATGAGGCCCGAAGGTCCCCCACTTTGGTCTTGC
GACATTATGCGGTATTAGCTACCGTTTCCAGTAGTTATCCCCCTCCATCAGGCAGTTTCC
CAGACATTA
>001555_0727_1134 length=248 uaccno=FG74DIE03B14T8
GAGAGAGACATGCTGCCTCCCGTAGGAGTCTGGGCCGTGTCTCAGTCCCAGTGTGGCCGA
TCACCCTCTCAGGTCGGCTATGCATCGTGGCCTTGGTGAGCCGTTACCTCACCAACTAGC
TAATGCACCGCGGGTCCATCCATCAGCGACACCCGAAAGCGCCTTTCACTCTTATGCCAT
GCGGCATAAACTGTTATGCGGTATTAGCACCTGTTTCCAAGTGTTATCCCCCTCTGATGG
GTAGGTTA
>001556_0639_0309 length=251 uaccno=FG74DIE03BUD2V
GACTGACTCATGCTGCCTCCCGTAGGAGTCTGGACCGTGTCTCAGTTCCAGTGTGGCTGG
TCATCCTCTCAGACCAGCTAGGGATCGTCGCCTAGGTGAGCCATTACCCCACCTACTAGC
TAATCCCATCTGGGCACATCTGATGGCATGAGGCCCGAAGGTCCCCCACTTTGGTCTTGC
GACGTTATGCGGTATTAGCTACCGTTTCCAGTAGTTATCCCCCTCCATCAGGCAGTTTCC
CAGACATTACT
>001562_0731_1175 length=53 uaccno=FG74DIE03B2HIH
TTCCAACCCATGCTGCCTCCCGTAGGAGTGCCTGAGCCAGGATCAAACTCTGA
>001563_0640_0741 length=254 uaccno=FG74DIE03BUHKN
GGAATTGGCATGCTGCCTCCCGTAGGAGTCTGGGCCGTGTCTCAGTCCCAGTGTGGCCGA
TCACCCTCTCAGGTCGGCTATGTATCGTCGCCTTGGTGAGCCGTTACCCCACCAACTAGC
TAATACAACGCAGGTCCATCTGGTAGTGATGCAATTGCACCTTTTAAGCAAATGTCATGC
AACATCTACTCTTATGCGGTATTAGCTATCGTTTCCAATAGTTATCCCCCGCTACCAGGC
AGGTTACCTACGCG
>001564_0634_2257 length=257 uaccno=FG74DIE03BTZR3
GACTGACTCATGCTGCCTCCCGTAGGAGTCTGGACCGTGTCTCAGTTCCAGTGTGGCTGG
TCATCCTCTCAGACCAGCTAGGGATCGTCGCCTAGGTGAGCCGTTACCCCACCTACTAGC
TAATCCCATCTGGGCACATCTGATGGCATGAGGCCCGAAGGTCCCCCACTTTGGTCTTGC
GACGTTATGCGGTATTAGCTACCGTTTCCAGTAGTTATCCCCCTCCATCAGGCAGTTTCC
CAGACATTACTCACCCG
>001565_0672_1998 length=257 uaccno=FG74DIE03BXBOG
GGAAGGTTCATGCTGCCTCCCGTAGGAGTCTGGGCCGTGTCTCAGTCCCAGTGTGGCCGA
TCACCCTCTCAGGTCGGCTATGTATCGTCGCCTTGGTGAGCCGTTACCCCACCAACTAGC
TAATACAACGCAGGTCCATCTGGTAGTGATGCAATTGCACCTTTTAAGCAAATGTCATGC
AACATCTACTCTTATGCGGTATTAGCTATCGTTTCCAATAGTTATCCCCCGCTACCAGGC
AGGTTACCTACGCGTTA
>001566_0732_1169 length=251 uaccno=FG74DIE03B2KN3
GACTGACTCATGCTGCCTCCCGTAGGAGTCTGGACCGTGTCTCAGTTCCAGTGTGGCTGG
TCATCCTCTCAGACCAGCTAGGGATCGTCGCCTAGGTGAGCCATTACCCCACCTACTAGC
TAATCCCATCTGGGCACATCTGATGGCATGAGGCCCGAAGGTCCCCCACTTTGGTCTTGC
GACGTTATGCGGTATTAGCTACCGTTTCCACTAGTTATCCCCCTCCATCAGGCAGTTTCC
CAGACATTACT
>001568_0605_1130 length=257 uaccno=FG74DIE03BRE88
GGAATTGGCATGCTGCCTCCCGTAGGAGTCTGGGCCGTGTCTCAGTCCCAGTGTGGCCGA
TCACCCTCTCAGGTCGGCTATGTATCGTCGCCTTGGTGAGCCGTTACCCCACCAACTAGC
TAATACAACGCAGGTCCATCTGGTAGTGATGCAATTGCACCTTTTAAGCAAATGTCATGC
AACATCTACTCTTATGCGGTATTAGTTATCGTTTCCAATAGTTATCCCCTGCTACCGGGC
AGGTTACCTACGCGTTA
>001571_0630_1014 length=175 uaccno=FG74DIE03BTL6G
TATTGGCGCATGCTGCCTCCCGTAGGAGTCTGGACCGTGTCTCAGTTCCAGTGTGGCTGG
TCATCCTCTCAGACCAGCTAGGGATCGTCGCCTAGGTGAGCCGTTACCCACCTACAGCTA
ATCCCATCTGGGCACATCCGATGGCAAGAGGCCCGAAGGTCCCCCTTGTTGTNTG
>001572_0634_1643 length=268 uaccno=FG74DIE03BTZA1
CAACCATGCATGCTGCCTCCCGTAGGAGTTTGGGCCGTGTCTCAGTCCCAATGTGGCCGT
TCATCCTCTCAGACCGGCTACTGATCATTGCCCTGGTGGGCCGTTACCCCTCCAACTAGC
TAATCAGACGCAACCCCCTCCTTCAGCGATAGCTTATAAATAGAGGCCACCTTTCAATGA
GCTCCGATGCCGAAGTTCATTCGTACGCGGTATTAGCAACGGTTTCCCGTTGTTATCCCC
CTCTGAAGGGCAGGTTGGTTACGCGTTA
>001575_0625_3136 length=60 uaccno=FG74DIE03BS70I
TTCCAACCCATGCTGCCTCCCGTAGGAGTGAGTTTGTCCTGAGCCAGGATCAAACTCTGA
>001577_0641_3619 length=52 uaccno=FG74DIE03BUMYD
TTCCAACCCATGCTGCCTCCGTAGGAGTCGCTGAGCCAGGATCAAACTCTGA
>001578_0630_2949 length=252 uaccno=FG74DIE03BTNN7
TTCCAACCCATGCTGCCTCCCGTAGGAGTCTGGGCCGTGTCTCAGTCCCAGTGTGGCCGA
TCACCCTCTCAGGTCGGCTATGCATCGTGGCCTTGGTGAGCCGTTACCTCACCAACTAGC
TAATGCACCGCGGGTCCATCCATCAGCGACACCCGAAAGCGCCTTTCACTCTTATGCCAT
GCGGCATAAACTGTTATGCGGTATTAGCACCTGTTTCCAAGTGTTATCCCCCTCTGATGG
GTGGGTTACCCA
>001580_0605_2536 length=276 uaccno=FG74DIE03BRGCA
GGAAGGTTCATGCTGCCTCCCGTAGGAGTTTGGGCCGTGTCTCAGTCCCAATGTGGCCGT
TCATCCTCTCAGACCGGCTACTGATCATTGCCTTGGTGGGCCGTTACCCCTCCAACTAGC
TAATCAGACGCAACCCCCTCCTTCAGCGATAGCTTATAAATAGAGGCCATCTTTCAATGA
GCTCCGATGCCGAAGTTCATTCGTACGCGGTATTAGCAACGGTTTCCCGTTGTTATCCCC
CTNTGAAGGGCAGGTTGGTTACGCGTTACTCACCCG
>001581_0639_0441 length=248 uaccno=FG74DIE03BUD6J
GAGAGAGACATGCTGCCTCCCGTAGGAGTCTGGGCCGTGTCTCAGTCCCAGTGTGGCCGA
TCACCCTCTCAGGTCGGCTATGCATCGTGGCCTTGGTGAGCCGTTACCTCACCAACTAGC
TAATGCACCGCGGGTCCATCCATCAGCGACACCCGAAAGCGCCTTTCACTCTTATGCCAT
GCGGCATAAACTGTTATGCGGTATTAGCACCTGTTTCCAAGTGTTATCCCCCTCTGATGG
GTAGGTTA
>001582_0695_0416 length=268 uaccno=FG74DIE03BZA5E
CAACCATGCATGCTGCCTCCCGTAGGAGTTTGGGCCGTGTCTCAGTCCCAATGTGGCCGT
TCATCCTCTCAGACCGGCTACTGATCATTGCCTTGGTGGGCCGTTACCCCTCCAACTAGC
TAATCAGACGCAACCCCCTCCTTCAGCGATAGCTTATAAATAGAGGCCACCTTTCAATGA
GCTCCGATGCCGAAGTTCATTCGTACGCGGTATTAGCAACGGTTTCCCGTTGTTATCCCC
CTNTGAAGGGCAGGTTGGTTACGCGTTA
>001583_0631_3713 length=247 uaccno=FG74DIE03BTRE7
GAGAGAGACATGCTGCCTCCCGTAGGAGTCTGGGCCGTGTCTCAGTCCCAGTGTGGCCGA
TCACCCTCTCAGGTCGGCTATGCATCGTGGCCTTGGTGAGCCGTTACCTCACCAACTAGC
TAATGCACCGCGGGTCCATCCATCAGCGACACCCGAAAGCGCCTTTCACTCTTATGCCAT
GCGGCATAAACTGTTATGCGGTATTAGCACCTGTTTCCAAGTGTTATCCCCTCTGATGGG
TAGGTTA
>001585_0603_1041 length=50 uaccno=FG74DIE03BQ8U7
GGAATGGCATGCTGCCTCCCCGTAGGAGTCTGGCCGGTGTCTCAGTTCCA
>001586_0698_1450 length=264 uaccno=FG74DIE03BZLFG
AACCGGAACATGCTGCCTCCCGTAGGAGTCTGGACCGTGTCTCAGTTCCAGTGTGGCTGG
TCATCCTCTCAGACCAGCTAGGGATCGTCGCCTAGGTGAGCCGTTACCCCACCTACTAGC
TAATCCCATCTGGGCACATCTGATGGCATGAGGCCCGAAGGTCCCCCACTTTGGTCTTGC
GACGTTATGCGGTATTAGCTACCGTTTCCAGTAGTTATCCCCCTCCATCAGGCAGTTTCC
CAGACATTACTCACCCGTCCGCCG
>001592_0612_1301 length=264 uaccno=FG74DIE03BR1IF
AACCGGAACATGCTGCCTCCCGTAGGAGTCTGGACCGTGTCTCAGTTCCAGTGTGGCTGG
TCATCCTCTCAGACCAGCTAGGGATCGTCGCCTAGGTGAGCCGTTACCCCACCTACTAGC
TAATCCCATCTGGGCACATCTGATGGCATGAGGCCCGAAGGTCCCCCACTTTGGTCTTGC
GACGTTATGCGGTATTAGCTACCGTTTCCAGTAGTTATCCCCCTCCATCAGGCAGTTTCC
CAGACATTACTCTCCCGTCCGCCG
>001595_0662_0677 length=257 uaccno=FG74DIE03BWE1Z
AACCAACCCATGCTGCCTCCCGTAGGAGTCTGGGCCGTGTCTCAGTCCCAGTGTGGCCGA
TCACCCTCTCAGGTCGGCTATGCATCGTGGCCTTGGTGAGCCGTTACCTCACCAACTAGC
TAATGCACCGCGGGTCCATCCATCAGCGACACCCGAAAGCGCCTTTCACTCTTATGCCAT
GCGGCATAAACTGTTATGCGGTATTAGCACCTGTTTCCAAGTGTTATCCCCCTCTGATGG
GTAGGTTACCCACGTTG
>001597_0617_1179 length=264 uaccno=FG74DIE03BSG7X
AACCGGAACATGCTGCCTCCCGTAGGAGTCTGGGCCGTGTCTCAGTTCCAGTGTGGCTGG
TCATCCTCTCAGACCAGCTAGGGATCGTCGCCTAGGTGAGCCGTTACCCCACCTACTAGC
TAATCCCATCTGGGCACATCTGATGGCATGAGGCCCGAAGGTCCCCCACTTTGGTCTTGC
GACGTTATGCGGTATTAGCTACCGTTTCCAGTAGTTATCCCCCTCCATCAGGCAGTTTCC
CAGACATTACTCACCCGTCCGCCG
>001600_0720_1858 length=259 uaccno=FG74DIE03B1I9W
AACCAACCCATGCTGCCTCCCGTAGGAGTCTGGGCCGTGTCTCAGTCCCAGTGTGGCCGA
TCACCCTCTCAGGTCGGCTATGCATCGTGGCCTTGGTGAGCCGTTACCTCACCAACTAGC
TAATGCACCGCGGGTCCATCCATCAGCGACACCCGAAAGCGCCTTTCACTCTTATGCCAT
GCGGTATAAACTGTTATGCGGTATTAGCACCTGTTTCCAAGTGTTATCCCCCTCTGATGG
GTAGGTTACCCACGTGTTA
>001601_0607_0376 length=246 uaccno=FG74DIE03BRKZU
CAACCATGCATGCTGCCTCCCGTAGGAGTCTGGGCCGTGTCTCAGTCCCAGTGTGGCCGA
TCACCCTCTCAGGTCGGCTATGTATCGTCGCCTTGGTGAGCCGTTACCCCACCAACTAGC
TAATACAACGCAGGTCCATCTGGTAGTGATGCAATTGCACCTTTTAAGCAAATGTCATGC
AACATCTACTCTTATGCGGTATTAGCTATCGTTTCCAATAGTTATCCCCCGCTACCAGGC
AGGTTA
>001603_0681_0659 length=257 uaccno=FG74DIE03BX229
GACTGACTCATGCTGCCTCCCGTAGGAGTCTGGACCGTGTCTCAGTTCCAGTGTGGCTGG
TCATCCTCTCAGACCAGCTAGGGATCGTCGCCTAGGTGAGCCGTTACCCCACCTACTAGC
TAATCCCATCTGGGCACATCTGATGGCATGAGGCCCGAAGGTCCCCCACTTTGGTCTTGC
GACGTTATGCGGTATTAGCTACCGTTTCCAGTAGTTATCCCCCTCCATCAGGCAGTTTCC
CAGACATTACTCACCCG
>001608_0642_1103 length=256 uaccno=FG74DIE03BUN59
GGAAGGTTCATGCTGCCTCCCGTAGGAGTCTGGGCCGTGTCTCAGTCCCAGTGTGGCCGA
TCACCCTCTCAGGTCGGCTATGTATCGTCGCCTTGGTGAGCCGTTACCCCACAACTAGCT
AATACAACGCAGGTCCATCTGGTAGTGATGCAATTGCACCTTTTAAGCAAATGTCATGCA
ACATCTACTCTTATGCGGTATTAGCTATCGTTTCCAATAGTTATCCCCCGCTACCAGGCA
GGTTACCTACGCGTTA
>001609_0644_1485 length=51 uaccno=FG74DIE03BUUSF
TTCCAACCCATGCTGCCTCCCGTAGGAGTCTGAGCCAGGATCAAACTCTGA
>001611_0677_1444 length=252 uaccno=FG74DIE03BXQ1Y
AACCAACCCATGCTGCCTCCCGTAGGAGTCTGGGCCGTGTCTCAGTCCCAGTGTGGCCGA
TCACCCTCTCAGGTCGGCTATGCATCGTGGCCTTGGTGAGCCGTTACCTCACCAACTAGC
TAATGCACCGCGGGTCCATCCATCAGCGACACCCGAAAGCGCCTTTCACTCTTATGCCAT
GCGGCATAAACTGTTATGCGGTATTAGCACCTGTTTCCAAGTGTTATCCCCCTCTGATGG
GTAGGTTACCCA
>001613_0692_3027 length=53 uaccno=FG74DIE03BY3OL
TTCCAACCCATGCTGCCTCCCGTAGGAGTCCTGAGCCAGGATCAAACCTCTGA
>001621_0726_1009 length=70 uaccno=FG74DIE03B11KZ
GAGAGAGACATGCTGCCTCCCGTAGGAGTCTGGGCCGTGTCTCAGTCCCAGTGTGGCCTG
TCACCTCCTC
>001622_0679_2811 length=60 uaccno=FG74DIE03BXYFH
TTCCAACCCATGCTGCCTCCCGTAGGAGTCCAAGCCCGCTGAGCCAGGATCAAACTCTGA
>001624_0724_1408 length=246 uaccno=FG74DIE03B1VKI
CAACCATGCATGCTGCCTCCCGTAGGCGTCTGGGCCGTGTCTCAGTCCCAGTGTGGCCGA
TCACCCTCTCAGGTCGGCTATGTATCGTCGCCTTGGTGAGCCGTTACCCCACCAACTAGC
TAATACAACGCAGGTCCATCTGGTAGTGATGCAATTGCACCTTTTAAGCAAATGTCATGC
AACATCTACTCTTATGCGGTATTAGCTATCGTTTCCAATAGTTATCCCCCGCTACCAGGC
AGGTTA
>001626_0700_0752 length=251 uaccno=FG74DIE03BZQ7M
CAACCATGCATGCTGCCTCCCGTAGGAGTCTGGACCGTGTCTCAGTTCCAGTGTGGCTGG
TCATCCTCTCAGACCAGCTAGGGATCGTCGCCTAGGTGAGCCATTACCCCACCTACTAGC
TAATCCCATCTGGGCACATCTGATGGCAAGAGGCCCGAAGGTCCCCCTCTTTGGTCTTGC
GACGTTATGCGGTATTAGCTACCGTTTCCAGTAGTTATCCCCCTCCATCAGGCAGTTTCC
CAGACATTACT
>001630_0719_0758 length=258 uaccno=FG74DIE03B1E9K
TTCCGCATCATGCTGCCTCCCGTAGGAGTCTGGACCGTGTCTCAGTTCCAGTGTGGCTGG
TCATCCTCTCAGACCAGCTAGGGATCGTCGCCTAGGTGAGCCGTTACCCCACCTACTAGC
TAATCCCATCTGGGCACATCTGATGGCATGAGGCCCAAAGGTCCCCCACTTTGGTCTTGC
GACGTTATGCGGTATTAGCTACCGTTTCCAGTAGTTATCCCCCTCCATCAGGCAGTTTCC
CAGACATTACTCACCCCG
>001633_0712_0340 length=261 uaccno=FG74DIE03B0STI
AACCGGAACATGCTGCCTCCCGTAGGAGTCTGGACCGTGTCTCAGTTCCAGTGTGGCTGG
TCATCCTCTCAGACCAGCTAGGGATCGTCGCCTAGGTGAGCCGTTACCCCACCTACTAGC
TAATCCCATCTGGGCACATCTGATGGCATGAGGCCCGAAGGTCCCCCACTTTGGTCTTGC
GACATTATGCGGTATTAGCTACCGTTTCCAGTAGTTATCCCCCTCCATCAGGCAGTTTCC
CAGACATTACTCACCCGTCCG
>001634_0659_3676 length=252 uaccno=FG74DIE03BV7VY
CAACCATGCATGCTGCCTCCCGTAGGAGTTTGGGCCGTGTCTCAGTCCCAGTGTGGCCGA
TCACCCTCTCAGGTCGGCTATGTATCGTCGCCTTGGTGAGCCGTTACCCCACCAACTAGC
TAATACAACGCAGGTCCATCTGGTAGTGATGCAATTGCACCTTTTAAGCAAATGTCATGC
AACATCTACTCTTATGCGGTATTAGCTATCGTTTCCAATAGTTATCCCCCGCTACCAGGC
AGGTTACCTACG
>001635_0653_1807 length=261 uaccno=FG74DIE03BVNHD
AACCGGAACATGCTGCCTCCCGTAGGAGTCTGGACCGTGTCTCAGTTCCAGTGTGGCTGG
TCATCCTCTCAGACCAGCTAGGGATCGTCGCCTAGGTGAGCCGTTACCCCACCTACTAGC
TAATCCCATCTGGGCACATCTGATGGCATGAGGCCCGAAGGTCCCCCACTTTGGTCTTGC
GACATTATGCGGTATTAGCTACCGTTTCCAGTAGTTATCCCCCTCCATCAGGCAGTTTCC
CAGACATTACTCACCCGTCCG
>001637_0654_0399 length=117 uaccno=FG74DIE03BVPJ1
CAACACCACATGCTGCCTCCCGTAGGAGTCTGGACCGTGTCTCAGTTCCAGTGTGGCTGG
TCATCCTCTCAGACCAGCTAGGGATCGTCGCCTAGGTGAGCCGTACCTACCCACCTA
>001638_0621_3729 length=255 uaccno=FG74DIE03BSVTV
GGAATTGGCATGCTGCCTCCCGTAGGAGTTTGGGCCGTGTCTCAGTCCCAATGTGGCCGA
TCAGTCTCTCAACTCGGCTATGCATCATCGTCTTGGTAAGCCTTTACCCCACCAACTAAC
TAATGCACCGCGGATCCATCTCTAGGTGACGCCGTAGCGCCTTTTAACTGATATCATGCG
ATACTAAGTTTTATCGGTATTAGCATCTGTTTCCAAATGTTATCCCCAGCCTTGAGGCAG
GTTATCCACGTGTTA
>001640_0606_0768 length=261 uaccno=FG74DIE03BRH4Y
AACCGGAACATGCTGCCTCCCGTAGGAGTCTGGACCGTGTCTCAGTTCCAGTGTGGCTGG
TCATCCTCTCAGACCAGCTAGGGATCGTCGCCTAGGTGAGCCGTTACCCCACCTACTAGC
TAATCCCATCTGGGCACATCTGATGGCATGAGGCCCGAAGGTCCCCCACTTTGGTCTTGC
GACATTATGCGGTATTAGCTACCGTTTCCAGTAGTTATCCCCCTCCATCAGGCAGTTTCC
CAGACATTACTCACCCGTCCG
>001642_0656_1811 length=252 uaccno=FG74DIE03BVWYT
AACCAACCCATGCTGCCTCCCGTAGGAGTCTGGGCCGTGTCTCAGTCCCAGTGTGGCCGA
TCACCCTCTCAGGTCGGCTATGCATCGTGGCCTTGGTGAGCCGTTACCTCACCAACTAGC
TAATGCACCGCGGGTCCATCCATCAGCGACACCCGAAAGCGCCTTTCACTCTTATGCCAT
GCGGCATAAACTGTTATGCGGTATTAGCACCTGTTTCCAAGTGTTATCCCCCTCTGATGG
GTAGGTTACCCA
>001643_0639_1750 length=257 uaccno=FG74DIE03BUE6W
CAACACCACATGCTGCCTCCCGTAGGAGTCTGGACCGTGTCTCAGTTCCAGTGTGGCTGG
TCATCCTCTCAGACCAGCTAGGGATCGTCGCCTAGGTGAGCCATTACCCCACCTACTAGC
TAATCCCATCTGGGCACATCTGATGGCAAGAGGCCCGAAGGTCCCCCTCTTTGGTCTTGC
GACGTTATGCGGTATTAGCTACCGTTTCCAGTAGTTATCCCCCTCCATCAGGCAGTTTCC
CAGACATTACTCACCCG
>001645_0617_0804 length=141 uaccno=FG74DIE03BSGXI
TTCCGCATCATGCTGCCTCCCGTAGGAGTCTGGGCCGTGTCTCAGTCCCAGTGTGGCCGA
TCACCCTCTCAGGTCGGCTATGCATCGTGGCCTTGGTGAGCCGTTACCTCACCAACTAGC
TAATGCACCGCGGGTCCATCC
>001646_0642_0599 length=264 uaccno=FG74DIE03BUNR9
GAGAGAGACATGCTGCCTCCCGTAGGAGTCTGGACCGTGTCTCAGTTCCAGTGTGGCTGG
TCATCCTCTCAGACCAGCTAGGGATCGTCGCCTAGGTGAGCCGTTACCCCACCTACTAGC
TAATCCCATCTGGGCACATCCGATAGCAAGAGGCCCGAAGGTCCCCCTCTTTGGTCTTGC
GACGTTATGCGGTATTAGCTACCGTTTCCAGTAGTTATCCCCCTCCATCGGGCAGTTTCC
CAGACATTACTCACCCGTCCGCCA
>001649_0717_1087 length=261 uaccno=FG74DIE03B0865
GGAAGGTTCATGCTGCCTCCCGTAGGAGTCTGGGCCGTGTCTCAGTCCCAGTGTGGCCGA
TCACCCTCTCAGGTCGGCTATGTATCGTCGCCTAGGTGAGCCGTTACCTCACCTACTAGC
TAATACAACGCAGGTCCATCTTGTAGTGGAGCAATTGCCCCCTTCAAATAAATGACATGT
GTCATCCATTGTTATGCGGTATTAGCTATCGTTTCCAATAGTTATCCCCCGCTACAAGGC
AGGTTACCTACGCGTTACTCG
>001650_0605_1290 length=261 uaccno=FG74DIE03BRFDO
TATTGGCGCATGCTGCCTCCCGTAGGAGTCTGGACCGTGTCTCAGTTCCAGTGTGGCTGG
TCATCCTCTCAGACCAGCTAGGGATCGTCGCCTAGGTGAGCCGTTACCCCACCTACTAGC
TAATCCCATCTGGGCACATCCGATGGCAAGAGGCCCGAAGGTCCCCCTCTTTGGTCTTGC
GACGTTATGCGGTATTAGCTACCGTTTCCAGTAGTTATCCCCCTCCATCAGGCAGTTTCC
CAGACATTACTCACCCGTCCG
>001652_0633_3699 length=254 uaccno=FG74DIE03BTXQD
TCACACTCCATGCTGCCTCCCGTAGGAGTCTGGGCCGTGTCTCAGTCCCAGTGTGGCCGA
TCACCCTCTCAGGTCGGCTATGCATCGTGGCCTTGGTGAGCCGTTACCTCACCAACTAGC
TAATGCACCGCGGGTCCATCCATCAGCGACACCCGAAAGCGCCTTTCACTCTTATGCCAT
GCGGGCATAAACTGTTATGCGGTATTAGCACCTGTTTCCAAGTGTTATCCCCCGTCTGAT
GGGTAGGTTACCCG
>001657_0630_0678 length=251 uaccno=FG74DIE03BTLW4
CAACCATGCATGCTGCCTCCCGTAGGAGTCTGGGCCGTGTCTCAGTCCCAGTGTGGCCGA
TCACCCTCTCAGGTCGGCTATGTATCGTCGCCTTGGTGAGCCGTTACCCCACCAACTAGC
TAATACAACGCAGGTCCATCTGGTAGTGATGCAATTGCACCTTTAAGCAAATGTCATGCA
ACATCTACTCTTACGCGGTATTAGCTATCGTTTCCAATAGTTATCCCCCGCTACCAGGCA
GGTTACCTACG
>001661_0665_2049 length=250 uaccno=FG74DIE03BWPLF
TTCCGCATCATGCTGCCTCCCGTAGGAGTCTGGGCCGTGTCTCAGTCCCAGTGTGGCCGA
TCACCCTCTCAGGTCGGCTATGCATCGTGGCCTTGGTGAGCCGTTACCTCACCAACTAGC
TAATGCACCGCGGGTCCATCCATCAGCGACACCCGAAAGCGCCTTTCACTCTTATGCCAT
GCGGCATAAACTGTTATGCGGTATTAGCACCCTGTTTCCAAGTCGTTATCCCCCTCTGAT
GGGTAGGTTA
>001664_0664_0271 length=251 uaccno=FG74DIE03BWK19
TTCCAACCCATGCTGCCTCCCGTAGGAGTCTGGGCCGTGTCTCAGTCCCAGTGTGGCCGA
TCACCCTCTCAGGTCGGCTATGCATCGTGGCCTTGGTGAGCCGTTACCTCACCAACTAGC
TAATGCACCGCGGGTCCATCCATCAGCGACACCCGAAAGCGCCTTTCACTCTTATGCATG
CGGCATAAACTGTTATGCGGTATTAGCACCTGTTTCCAAGTGTTATCCCCCTCTGATGGG
TAGGTTACCCA
>001666_0704_1300 length=51 uaccno=FG74DIE03BZ39Y
TTCCAACCCATGCTGCCTCCCGTAGGAGTCTGAGCCAGGATCAAACTCTGA
>001669_0604_1084 length=261 uaccno=FG74DIE03BRB16
GGAATTGGCATGCTGCCTCCCGTAGGAGTCTGGACCGTGTCTCAGTTCCAGTGTGGCTGG
TCATCCTCTCAGACCAGCTAGGGATCGTCGCCTAGGTGAGCCATTACCCCACCTACTAGC
TAATCCCATCTGGGCACATCTGATGGCATGAGGCCCGAAGGTCCCCCACTTTGGTCCGTA
GACGTTATGCGGTATTAGCTACCGTTTCCAGTAGTTATCCCCCTCCATCAGGCAGTTTCC
CAGACATTACTCACCCGTCCG
>001670_0607_1853 length=249 uaccno=FG74DIE03BRL4V
GAGAGAGACATGCTGCCTCCCGTAGGAGTCTGGGCCGTGTCTCAGTCCCAGTGTGGCCGA
TCACCCTCTCAGGTCGGCTATGCATCGTGGCCTTGGTGAGCCGTTACCTCACCAACTAGC
TAATGCACCGCGGGTCCATCCATCAGCGACACCCGAAAGCGCCTTTCCACTCTTATGCCA
TGCGGCATAAACTGTTATGCGGTATTAGCACCTGTTTCCAAGTGTTATCCCCCTCTGATG
GGTAGGTTA
>001671_0625_0492 length=248 uaccno=FG74DIE03BS5Y2
TCACACTCCATGCTGCCTCCCGTAGGAGTCTGGGCCGTGTCTCAGTCCCAGTGTGGCCGA
TCACCCTCTCAGGTCGGCTATGCATCGTGGCCTTGGTGAGCCGTTACCTCACCAACTAGC
TAATGCACCGCGGGTCCATCCATCAGCGACACCCGAAAGCGCCTTTCACTCTTATGCCAT
GCGGCATAAACTGTTATGCGGTATTAGCACCTGTTTCCAAGTGTTATCCCCCTCTGATGG
GTAGGTTA
>001676_0628_1372 length=252 uaccno=FG74DIE03BTF4U
TTCCAACCCATGCTGCCTCCCGTAGGAGTCTGGGCCGTGTCTCAGTCCCAGTGTGGCCGA
TCACCCTCTCAGGTCGGCTATGCATCGTGGCCTTGGTGAGCCGTTACCTCACCAACTAGC
TAATGCACCGCGGGTCCATCCATCAGCGACACCCGAAAGCGCCTTTCACTCTTATGCCAT
GCGGCATAAACTGTTATGCGGTATTAGCACCTGTTTCCAAGTGTTATCCCCCTCTGATGG
GTAGGTTACCCA
>001678_0721_0894 length=273 uaccno=FG74DIE03B1LOW
AACCAACCCATGCTGCCTCCCGTAGGAGTCTGGACCGTGTCTCAGTTCCAGTGTGGCCGA
TCGCCCTCTCAGGTCGGCTACGCATCGTTGCCTTGGTAAGCCGTTACCTTACCAACTAGC
TAATGCGGCGCGGATCCATCTATAAGTGACAGCAAAACCGTCTTTCACTATTGAACCATG
CGGTTCAATATATTATCCGGTATTAGCTCCGGTTTCCCGAAGTTATCCCAGTCTTATAGG
TAGGTTATCCACGTGTTACTCACCCGTCCGCCG
>001680_0672_1477 length=52 uaccno=FG74DIE03BXA9Z
TTCCAACCCATGCTGCCTCCCGTAGGAGTCCTGAGCCAGGATCAAACTCTGA
>001681_0610_2147 length=254 uaccno=FG74DIE03BRVUD
GGAATTGGCATGCTGCCTCCCGTAGGAGTCTGGGCCGTGTCTCAGTCCCAGTGTGGCCGA
TCACCCTCTCAGGTCGGCTATGTATCGTCGCCTTGGTGAGCCGTTACCCCACCAACTAGC
TAATACAACGCAGGTCCATCTGGTAGTGATGCAATTGCACCTTTTAAGCAAATGTCATGC
AACATCTACTCTTATGCGGTATTAGCTATCGTTTCCAATAGTTATCCCCCGCTACCAGGC
AGGTTACCTACGCG
>001682_0638_2194 length=254 uaccno=FG74DIE03BUCDG
TCACACTCCATGCTGCCTCCCGTAGGAGTCTGGGCCGTGTCTCAGTCCCAGTGTGGCCGA
TCACCCTCTCAGGTCGGCTATGTATCGTCGCCTAGGTGAGCCGTTACCTCACCTACTAGC
TAATACAACGCAGGTCCATCTTGTAGTGGAGCAATTGCCCCTTTCAAATAAATGACATGT
GTCATCCATTGTTATGCGGTATTAGCTATCGTTTCCAATAGTTATCCCCCGCTACAAGGC
AGGTTACCTACGCG
>001685_0616_2249 length=253 uaccno=FG74DIE03BSEVV
CAACACCACATGCTGCCTCCCGTAGGAGTCTGGGCCGTGTCTCAGTCCCAGTGTGGCCGA
TCACCCTCTCAGGTCGGCTATGTATCGTCGCCTTGGTGAGCCGTTACCCCACCAACTAGC
TAATACAACGCAGGTCCATCTGGTAGTGATGCAATTGCACCTTTTAAGCAAACTGTCATG
CAACATCTACTCTTATGCGGTATTAGCTATCGTTTCCAATAGTTATCCCCCGCTACCAGG
CAGGTTACCTACG
>001687_0605_1152 length=261 uaccno=FG74DIE03BRE9U
GAGAGAGACATGCTGCCTCCCGTAGGAGTCTGGACCGTGTCTCAGTTCCAGTGTGGCTGG
TCATCCTCTCAGACCAGCTAGGGATCGTCGCCTAGGTGAGCCGTTACCCCACCTACTAGC
TAATCCCATCTGGGCACATCTGATGGCAAGAGGCCCGAAGGTCCCCCTCTTTGGTCTTGC
GACGTTATGCGGTATTAGCTACCGTTTCCAGTAGTTATCCCCCTCCATCAGGCAGTTTCC
CAGACATTACTCACCCGTCCG
>001690_0700_2652 length=60 uaccno=FG74DIE03BZSOE
TTCCAACCCATGCTGCCTCCCGTAGGAGTGAGTTTGTCCTGAGCCAGGATCAAACTCTGA
>001691_0692_0369 length=261 uaccno=FG74DIE03BY1MR
TATTGGCGCATGCTGCCTCCCGTAGGAGTCTGGACCGTGTCTCAGTTCCAGTGTGGCTGG
TCATCCTCTCAGACCAGCTAGGGATCGTCGCCTAGGTGAGCCTTTACCCCACCTACCAGC
TAATCCCATCTGGGCACATCCGATGGCAAGAGGCCCGAAGGTCCCCCTCTTTGGTCTTGC
GACATTATGCGGTATTAGCTACCGTTTCCAGTAGTTATCCCCCTCCATCAGGCAGTTTCC
CAGACATTACTCACCCGTCCG
>001692_0702_0936 length=248 uaccno=FG74DIE03BZXOA
GACTGACTCATGCTGCCTCCCGTAGGAGTCTGGGCCGTGTCTCAGTCCCAGTGTGGCCGA
TCACCCTCTCAGGTCGGCTATGCATCGTGGCCTTGGTGAGCCGTTACCTCACCAACTAGC
TAATGCACCGCGGGTCCATCCATCAGCGACACCCGAAAGCGCCTTTCACTCTTATGCCAT
GCGGCATAAACTGTTATGCGGTATTAGCACCTGTTTCCAAGTGTTATCCCCCTCTGATGG
GTAGGTTA
>001696_0684_1335 length=267 uaccno=FG74DIE03BYC3D
GTCACACTCCATGCTGCCTCCCGTAGGAGTCTGGACCGTGTCTCAGTTCCAGTGTGGCCG
ATCACCCTCTCAGGTCGGCTATGCATCGTTGCCTTGGTAAGCCGTTACCTTACCAACTAG
CTAATGCAGCGCGGATCCATCTATAAGTGACAGCAAGACCGTCTTTCACTTTTGAACCAT
GCGGTTCAAAATATTATCCGGTATTAGCTCCGGTTTCCCGAAGTTATCCCAGTCTTATAG
GTAGGTTATCCACGTGTTACTCACCCG
>001700_0682_1283 length=247 uaccno=FG74DIE03BX6QD
TCACACTCATGCTGCCTCCCGTAGGAGTCTGGGCCGTGTCTCAGTCCCAGTGTGGCCGAT
CACCCTCTCAGGTCGGCTATGCATCGTGGCCTTGGTGAGCCGTTACCTCACCAACTAGCT
AATGCACCGCGGGTCCATCCATCAGCGACACCCGAAAGCGCCTTTCACTCTTATGCCATG
CGGCATAAACTGTTATGCGGTATTAGCACCTGTTTCCAAGTGTTATCCCCCTCTGATGGG
TAGGTTA
>001703_0726_0779 length=186 uaccno=FG74DIE03B11EL
TATTGGCGCATGCTGCCTCCCGTAGGAGTCTGGACCGTGTCTCAGTTCCAGTGTGGCTGG
TCATCCTCTCAGACCAGCTAGGGATCGTCGCCTAGGTGAGCCGTTACCCCACCTACCAGC
TAATCCCATCTGGGCACATCCGATGGCAAGAGGCCCAAGGTCCCCCTCTTTGGTCTTGCG
ACTATT
>001704_0715_0936 length=261 uaccno=FG74DIE03B02RE
AACCGGAACATGCTGCCTCCCGTAGGAGTCTGGACCGTGTCTCAGTTCCAGTGTGGCTGG
TCATCCTCTCAGACCAGCTAGGGATCGTCGCCTAGGTGAGCCGTTACCCCACCTACTAGC
TAATCCCATCTGGGCACATCTGATGGCATGAGGCCCGAAGGTCCCCCACTTTGGTCTTGC
GACATTATGCGGTATTAGCTACCGTTTCCAGTAGTTATCCCCCTCCATCAGGCAGTTTCC
CAGACATTACTCACCCGTCCG
>001707_0632_2001 length=273 uaccno=FG74DIE03BTS9F
GGAAGGTTCATGCTGCCTCCCGTAGGAGTCTGGACCGTGTCTCAGTTCCAGTGTGGCCGA
TCACCCTCTCAGGTCGGCTACGCATCGTTGCCTTGGTAAGCCGTTACCTTACCAACTAGC
TAATGCGGCGCGGATCCATCTATAAGTGACAGCAAAACCGTCTTTCACTATTGAACCATG
CGGTTCAATATATTATCCGGTATTAGCTCCGGTTTCCCGAAGTTATCCCAGTCTTATAGG
TAGGTTATCCACGTGTTACTCACCCGCCCGCCG
>001708_0600_3609 length=60 uaccno=FG74DIE03BQ1C7
GGAAGGTTCATGCTGCCTCCCGTAGGAGTCTGGGCCGTGTCTCAGTCCCAATGTGGCCGT
>001709_0626_0299 length=248 uaccno=FG74DIE03BS8ZH
TCACACTCCATGCTGCCTCCCGTAGGAGTCTGGGCCGTGTCTCAGTCCCAGTGTGGCCGA
TCACCCTCTCAGGTCGGCTATGCATCGTGGCCTTGGTGAGCCGTTACCTCACCAACTAGC
TAATGCACCGCGGGTCCATCCATCAGCGACACCCGAAAGCGCCTTTCACTCTTATGCCAT
GCGGCATAAACTGTTATGCGGTATTAGCACCTGTTTCCAAGTGTTATCCCCCTCTGATGG
GTAGGTTA
>001715_0602_0823 length=187 uaccno=FG74DIE03BQ5JD
GACTGACTCATGCTGCCTCCCGTAGGAGTCTGGACCGTGTCTCAGTTCCAGTGTGGCTGG
TCATCCTCTCAGACCAGCTAGGGATCGTCGCCTAGGTGAGCCGTTACCCCACCTACTAGC
TAATCCCATCTGGGCACATCTGATGGCATGAGGCCCGAAGGTCCCCCACTTTGGTCTTGC
GACTATT
>001719_0664_3740 length=257 uaccno=FG74DIE03BWNQM
GACTGACTCATGCTGCCTCCGTAGGAGTCTGGACCGTGTCTCAGTTCCAGTGTGGCTGGT
CATCCTCTCAGACCAGCTAGGGATCGTCGCCTAGGTGAGCCGTTACCCCACCTACTAGCT
AATCCCATCTGGGCACATCTGATGGCATGAGGCCCGAAGGTCCCCCATTTGGTCTTGCGA
CGTTATGCGGTATTAGCTACGGTTTCCAGTAGTTATCCCCCGTCCATCAGGCAGTTTCCC
AGACATTACTCACCCGG
>001720_0631_0356 length=264 uaccno=FG74DIE03BTOTY
GCAACCATGCATGCTGCCTCCCGTAGGAGTCTGGACCGTGTCTCAGTTCCAGTGTGGCTG
GTCATCCTCTCAGACCAGCTAGGGATCATTGCCTTGGTGGGCCGTTACCCCTCCAACTAG
CTAATCAGACGCAACCCCCTCCTTCAGCGACAGCTTATAAATAGAGGCCACCTTTCAATG
AGCTTCGATGCCGAAGTTCATTCGTACGCGGTATTAGCAACGGTTTCCCGTTGTTATCCC
CCTCTGAAGGGCAGGTTGGTTACG
>001721_0643_0456 length=246 uaccno=FG74DIE03BUQT2
TCACACTCCATGCTGCCTCCCGTAGGAGTCTGGCCGTGTCTCAGTCCAGTGTGGCCGATC
ACCCTCTCAGGTCGGCTATGCATCGTGGCCTTGGTGAGCCGTTACCTCACCAACTAGCTA
ATGCACCGCGGGTCCATCCATCAGCGACACCCGAAAGCGCCTTTCACTCTTATGCCATGC
GGCATAAACTGTTATGCGGTATTAGCACCTGTTTCCAAGTGTTATCCCCCTCTGATGGGT
AGGTTA
>001722_0612_1607 length=261 uaccno=FG74DIE03BR1QX
AACCGGAACATGCTGCCTCCCGTAGGAGTCTGGACCGTGTCTCAGTTCCAGTGTGGCTGG
TCATCCTCTCAGACCAGCTAGGGATCGTCGCCTAGGTGAGCCGTTACCCCACCTACTAGC
TAATCCCATCTGGGCACATCTGATGGCATGAGGCCCGAAGGTCCCCCACTTTGGTCTTGC
GACATTATGCGGTATTAGCTACCGTTTCCAGTAGTTATCCCCCTCCATCAGGCAGTTTCC
CAGACATTACTCACCCGTCCG
>001724_0703_0549 length=252 uaccno=FG74DIE03BZ0JB
TTCCAACCTATGCTGCCTCCCGTAGGAGTCTGGGCCGTGTCTCAGTCCCAGTGTGGCCGA
TCACCCTCTCAGGTCGGCTATGCATCGTGGCCTTGGTGAGCCGTTACCTCACCAACTAGC
TAATGCACCGCGGGTCCATCCATCAGCGACACCCGAAAGCGCCTTTCACTCTTATGCCAT
GCGGCATAAACTGTTATGCGGTATTAGCACCTGTTTCCAAGTGTTATCCCCCTCTGATGG
GTAGGTTACCCA
>001726_0696_0340 length=248 uaccno=FG74DIE03BZD82
TATTGGCGCATGCTGCCTCCCGTAGGAGTCTGGGCCGTGTCTCAGTCCCAGTGTGGCCGA
TCACCCTCTCAGGTCGGCTATGCATCGTGGCCTTGGTGAGCCGTTACCTCACCAACTAGC
TAATGCACCGCGGGTCCATCCATCAGCGACACCCGAAAGCGCCTTTCACTCTTATGCCAT
GCGGCATAAACTGTTATGCGGTATTAGCACCTGTTTCCAAGTGTTATCCCCCTCTGATGG
GTAGGTTA
>001730_0672_1338 length=251 uaccno=FG74DIE03BXA54
CAACACCACATGCTGCCTCCCGTAGGAGTCTGGGCCGTGTCTCAGTCCCAGTGTGGCCGA
TCACCCTCTCAGGTCGGCTATGTATCGTCGCCTTGGTGAGCCGTTACCCCACCAACTAGC
TAATACAACGCAGGTCCATCTGGTAGTGATGCAATTGCACCTTTTAAGCAAATGTCATGC
AACATCTACTCTTATGCGGTATTAGCTATCGTTTCCAATATTATCCCCCGCTACCAGGCA
GGTTACCTACG
>001731_0593_2873 length=261 uaccno=FG74DIE03BQEOB
GGAATTGGCATGCTGCCTCCCGTAGGAGTCTGGACCGTGTCTCAGTTCCAGTGTGGCTGG
TCATCCTCTCAGACCAGCTAGGGATCGTCGCCTAGGTGAGCCATTACCCCACCTACTAGC
TAATCCCATCTGGGCACATCTGATGGCAAGAGGCCCGAAGGTCCCCCTCTTTGGTCTTGC
GACGTTATGCGGTATTAGCTACCGTTTCCAGTAGTTATCCCCCTCCATCAGGCAGTTTCC
CAGACATTACTCACCCGTCCG
>001739_0643_2257 length=270 uaccno=FG74DIE03BUR73
CAACACCACATGCTGCCTCCCGTAGGAGTTTGGGCCGTGTCTCAGTCCCAATGTGGCCGT
TCATCCTCTCAGACCGGCTACTGATCATTGCCTTGGTGGGCCGTTACCCCTCCAACTAGC
TAATCAGACGCAACCCCCTCCTTCAGCGACAGCTTATAAATAGAGGCCACCTTTCAATGA
GCTTCGATGCCGAAGTTCATTCGTACGCGGTATTAGCAACGGTTTCCCGTTGTTATCCCC
CTCTGAAGGGCAGGTTGGTTACGCGTTACT
>001740_0617_0313 length=254 uaccno=FG74DIE03BSGJV
TATTGGCGCATGCTGCCTCCCGTAGGAGTCTGGGCCGTGTCTCAGTCCCAGTGTGGCCGA
TCACCCTCTCAGGTCGGCTATGTATCGTCGCCTTGGTGAGCCGTTACCCCACCAACTAGC
TAATACAACGCAGGTCCATCTGGTAGTGGTGCAATTGCACCTTTTAAGCAAATGTCATGC
AACATCTACTCTTATGCGGTATTAGCTATCGTTTCCAATAGTTATCCCCCGCTACCAGGC
AGGTTACCTACGCG
>001748_0683_0314 length=252 uaccno=FG74DIE03BX848
TTCCAACCCATGCTGCCTCCCGTAGGAGTCTGGGCCGTGTCTCAGTCCCAGTGTGGCCGA
TCACCCTCTCAGGTCGGCTATGCATCGTGGCCTTGGTGAGCCGTTACCTCACCAACTAGC
TAATGCACCGCGGGTCCATCCATCAGCGACACCCGAAAGCGCCTTTCACTCTTATGCCAT
GCGGCATAAACTGTTATGCGGTATTAGCACCTGTTTCCAAGTGTTATCCCCCTCTGATGG
GTAGGTTACCCA
>001750_0632_0396 length=53 uaccno=FG74DIE03BTR0U
TTCCAACCCATGCTGCCTCCCGTAGGAGTGCCTGAGCCAGGATCAAACTCTGA
>001752_0702_1817 length=246 uaccno=FG74DIE03BZYCR
TTCCGCATCATGCTGCCTCCCGTAGGAGTCTGGGCCGTGTCTCAGTCCCAGTGTGGCCGA
TCACCCTCTCAGGTCGGCTATGTATCGTCGCCTTGGTGAGCCGTTACCCCACCAACTAGC
TGATACAACGCAGGTCCATCTGGTAGTGATGCAATTGCACCTTTTAAGCAAATGTCATGC
AACATCTACTATTATGCGGTATTAGCTATCGTTTCCAATAGTTATCCCCCGCTACCAGGC
AGGTTA
>001753_0640_0678 length=256 uaccno=FG74DIE03BUHIW
TTCCAACCCATGCTGCCTCCCGTAGGAGTCTGGGCCGTGTCTCAGTCCCAGTGTGGCCGA
TCACCCTCTCAGGTCGGCTATGCATCGTGGCCTTGGTGAGCCGTTACCTCACCAACTAGC
TAATGCACCGCGGGTCCATCCATCAGCGACACCCGAAAGCGCCTTTCACTCTTATGCCAT
GCGGCATAAACTGTTATGCGGTATTAGCACCTGTTTCCAAGTGTTATCCCCCTCTGATGG
GTAGGTTACCCACGTG
>001756_0603_1903 length=261 uaccno=FG74DIE03BQ9I5
AACCGGAACATGCTGCCTCCCGTAGGAGTCTGGACCGTGTCTCAGTTCCAGTGTGGCTGG
TCATCCTCTCAGACCAGCTAGGGATCGTCGCCTAGGTGAGCCGTTACCCCACCTACTAGC
TAATCCCATCTGGGCACATCTGATGGCATGAGGCCCGAAGGTCCCCCACTTTGGTCTTGC
GACATTATGCGGTATTAGCTACCGTTTCCAGTAGTTATCCCCCTCCATCAGGCAGTTTCC
CAGACATTACTCACCCGTCCG
>001758_0611_1387 length=254 uaccno=FG74DIE03BRYE1
TTCCAACCCATGCTGCCTCCCGTAGGAGTCTGGGCCGTGTCTCAGTCCCAGTGTGGCCGA
TCACCCTCTCAGGTCGGCTATGCATCGTGGCCTTGGTGAGCCGTTACCTCACCAACTAGC
TAATGCACCGCGGGTCCATCCATCAGCGACACCCGAAAGCGCCTTTCACTCTTATGCCAT
GCGGCATAAACTGTTATGCGGTATTAGCACCTGCTTCCAAGTGTTATCCCCCTCTGATGG
GTAGGTTACCCACG
>001759_0645_2525 length=268 uaccno=FG74DIE03BUYQ3
CAACCATGCATGCTGCCTCCCGTAGGAGTTTGGGCCGTGTCTCAGTCCCAATGTGGCCGT
TCATCCTCTCAGACCGGCTACTGATCATTGCCTTGGTGGGCCGTTACCCCTCCAACTAGC
TAATCAGACGCAACCCCCTCCTTCAGCGATAGCTTATAAATAGAGGCCACCTTTCAATGA
GCTCCGATGCCGAAGTTCATTCGTACGCGGTATTAGCAACGGTTTCCCGTTGTTATCCCC
CTCTGAAGGGCAGGTTGGTTACGCGTTA
>001762_0604_2539 length=264 uaccno=FG74DIE03BRC6L
CAACCATGCATGCTGCCTCCCGTAGGAGTCTGGACCGTGTCTCAGTTCCAGTGTGGCTGG
TCATCCTCTCAGACCAGCTAGGGATCGTCGCCTAGGTGAGCCGTTACCCCACCTACTAGC
TAATCCCATCTGGGCACATCTGATGGCATGAGGCCCGAAGGTCCCCCACTTTGGTCTTGC
GACGTATGCGGTAGTTAAGTCTACCGTTTCCCTACGTAGTTATTCCCCCTTCCCCACTCA
GGCGAGTTTCCCTACGACATTACT
>001765_0621_2761 length=248 uaccno=FG74DIE03BSU2Z
GAGAGAGACATGCTGCCTCCCGTAGGAGTCTGGGCCGTGTCTCAGTCCCAGTGTGGCCGA
TCACCCTCTCAGGTCGGCTATGCATCGTGGCCTTGGTGAGCCGTTACCTCACCAACTAGC
TAATGCACCGCGGGTCCATCCATCAGCGACACCCGAAAGCGCCTTTCACTCTTATGCCAT
GCGGCATAAACTGTTATGCGGTATTAGCACCTGTTTCCAAGTGTTATCCCCCTCTGATGG
GTAGGTTA
>001766_0660_0602 length=270 uaccno=FG74DIE03BV8OC
CAACCATGCATGCTGCCTCCCGTAGGAGTTTGGGCCGTGTCTCAGTCCCAATGTGGCCGT
TCATCCTCTCAGACCGGCTATTGATTATTGCCTTGGTGGGCCGTTACCCCTCCAACTAGC
TAATCAGACGCAACCCCCTCCTTCAGCGATAGCTTATAAATAGAGGCCACCTTTCAATGA
GCTCCGATGCCGAAGTTCATTCGTACGCGGTATTAGCAACGGTTTCCCGTTGTTATCCCC
CTNTGAAGGGCAAGTTGGTTACGCGTTACT
>001768_0636_2754 length=52 uaccno=FG74DIE03BT6HG
TTCCAACCCATGCTGCCTCCCGTAGGAGTCCTGAGCCAGGATCAAACTCTGA
>001769_0603_1010 length=261 uaccno=FG74DIE03BQ8UC
AACCGGAACATGCTGCCTCCCGTAGGAGTCTGGACCGTGTCTCAGTTCCAGTGTGGCTGG
TCATCCTCTCAGGCCAGCTAGGGATCGTCGCCTAGGTGAGCCGTTACCCCACCTACTAGC
TAATCCCATCTGGGCACATCTGATGGCATGAGGCCCGAAGGTCCCCCACTTTGGTCTTGC
GACATTATGCGGTATTAGCTACCGTTTCCAGTAGTTATCCCCCTCCATCAGGCAGTTTCC
CAGACATTACTCACCCGTCCG
>001770_0634_0333 length=257 uaccno=FG74DIE03BTYAN
CAACACCACATGCTGCCTCCCGTAGGAGTCTGGACCGTGTCTCAGTTCCAGTGTGGCTGG
TCATCCTCTCAGACCAGCTAGGGATCGTCGCCTAGGTGAGCCATTACCCCACCTACTAGC
TAATCCCATCTGGGCACATCTGATGGCAAGAGGCCCGAAGGTCCCCCTCTTTGGTCTTGC
GACGTTATGCGGTATTAGCTACCGTTTCCAGTAGTTATCCCCCTCCATCAGGCAGTTTCC
CAGACATTACTCACCCG
>001773_0716_0309 length=253 uaccno=FG74DIE03B05FR
CAACCATGCATGCTGCCTCCCGTAGGAGTCTGGACCGTGTCTCAGTTCCAGTGTGGCTGG
TCATCCTCTCAGACCAGCTAGGGATCGTCGCCTAGGTGAGCCATTACCCCACCTACTAGC
TAATCCCATCTGGGCACATCTGATGGCAAGAGGCCCGAAGGTCCCCCTCTTTGGTCTTGC
GACGTTATGCGGTATTAGCTACCGTTTCCAGTAGTTACTCCCCCCTCCATCAGGCAGTTT
CCCAGACATTACT
>001778_0610_0813 length=254 uaccno=FG74DIE03BRUTB
GGAATTGGCATGCTGCCTCCCGTAGGAGTCTGGGCCGTGTCTCAGTCCCAGTGTGGCCGA
TCACCCTCTCAGGTCGGCTATGTATCGTCGCCTTGGTGAGCCGTTACCCCACCAACTAGC
TAATACAACGCAGGTCCATCTGGTAGTGATGCAATTGCACCTTTTAAGCAAATGTCATGC
AACATCTACTCTTATGCGGTATTAGCTATCGTTTCCAATAGTTATCCCCCGCTACCAGGC
AGGTTACCTACGCG
>001780_0652_2244 length=257 uaccno=FG74DIE03BVKNQ
GACTGACTCATGCTGCCTCCCGTAGGAGTCTGGACCGTGTCTCAGTTCCAGTGTGGCTGG
TCATCCTCTCAGACCAGCTAGGGATCGTCGCCTAGGTGAGCCATTACCCCACCTACTAGC
TAATCCCATCTGGGCACATCTGACGGCATGAGGCCCGAAGGTCCCCCACTTTGGTCTTGC
GACGTTATGCGGTATTAGCTACCGTTTCCAGTAGTTATCCCCCTCCATCAGGCAGTTTCC
CAGACATTACTCACCCG
>001783_0683_2059 length=264 uaccno=FG74DIE03BYAHP
CAACACCACATGCTGCCTCCCGTAGGAGTCTGGACCGTGTCTCAGTTCCAGTGTGGCTGG
TCATCCTCTCAGACCAGCTAGGGATCGTCGCCTAGGTGAGCCGTTACCCCACCTACTAGC
TAATCCCATCTGGGCACATCCGATGGCAAGAGGCCCGAAGGTCCCCCTCTTTGGTCTTGC
GACGTTATGCGGTATTAGCTACCGTTTCCAGTAGTTATCCCCCTCCATCAGGCAGTTTCC
CAGACATTACTCACCCGTCCGCCG
>001786_0634_1062 length=251 uaccno=FG74DIE03BTYUW
GACTGACTCATGCTGCCTCCCGTAGGAGTCTGGACCGTGTCTCAGTTCCAGTGTGGCTGG
TCATCCTCTCAGACCAGCTAGGGATCGTCGCCTAGGTGAGTCATTACCCCACCTACTAGC
TAATCCCATCTGGGCACATCTGATGGCATGAGGCCCGAAGGTCCCCCACTTTGGTCTTGC
GACGTTATGCGGTATTAGCTACCGTTTCCAGTAGTTATCCCCCTCCATCAGGCAGTTTCC
CAGACATTACT
>001787_0647_0424 length=257 uaccno=FG74DIE03BU3GA
TTCCAACCCATGCTGCCCTCCCGTAGGAGTCTGGGCCGTGTCTCAGTCCCAGTGTGGCCG
ATCACCCTCTCAGGTCGGCTATGCATCGTGGCCTTGGTGAGCCGTTACCTCACCAACTAG
CTAATGCACCGCGGGTCCATCCATCAGCGACACCCGAAAGCGCCTTTCACTCTTATGCCA
TGCGGCATAAACTGTTATGCGGTATTAGCACCTGTTTCCAAGTGTTATCCCCCTCTGATG
GGTAGGTTACCCACGTT
>001789_0651_1728 length=280 uaccno=FG74DIE03BVG3M
GGAAGGTTCATGCTGCCTCCCGTAGGAGTTTGGGCCGTGTCTCAGTCCCAATGTGGCCGT
TCATCCTCTCAGACCGGCTACTGATCATTGCCTTGGTGGGCCGTTACCCCTCCAACTAGC
TAATCAGACGCAACCCCCTCCTTCAGCGATAGCTTATAAATAGAGGCCACCTTTCAATGA
GCTCCGATGCCGAAGTTCATTCGTACGCGGTATTAGCAACGGTTTCCCGTTGTTATCCCC
CTNTGAAGGGCAAGTTGGTTACGCGTTACTCACCCGTTCG
>001791_0605_0957 length=261 uaccno=FG74DIE03BRE4F
GAGAGAGACATGCTGCCTCCCGTAGGAGTCTGGACCGTGTCTCAGTTCCAGTGTGGCTGG
TCATCCTCTCAGACCAGCTAGGGATCGTCGCCTAGGTGAGCCGTTACCCCACCTACTAGC
TAATCCCATCTGGGCACATCTGATGGCAAGAGGCCCGAAGGTCCCCCTCTTTGGTCTTGC
GACGTTATGCGGTATTAGCTACCGTTTCCAGTAGTTATCCCCCTCCATCAGGCAGTTTCC
CAGACATTACTCACCCGTCCG
>001793_0602_1585 length=53 uaccno=FG74DIE03BQ54J
TTCCAACCCATGCTGCCTCCCGTAGGAGTGCCTGAGCCAGGATCAAACTCTGA
>001796_0647_1162 length=261 uaccno=FG74DIE03BU30S
GAGAGAGACATGCTGCCTCCCGTAGGAGTCTGGACCGTGTCTCAGTTCCAGTGTGGCTGG
TCATCCTCTCAGACCAGCTAGGGATCGTCGCCTAGGTGAGCCGTTACCCCACCTACTAGC
TAATCCCATCTGGGCACATCCGATGGCAAGAGGCCCGAAGGTCCCCCTCTTTGGTCTTGC
GACGTTATGCGGTATTAGCTACCGTTTCCAGTAGTTATCCCCCTCCATCAGGCAGTTTCC
CAGACATTACTCACCCGTCCG
>001798_0677_1908 length=246 uaccno=FG74DIE03BXREU
CAACCATGCATGCTGCCTCCCGTAGGAGTCTGGGCCGTGTCTCAGTCCCAGTGTGGCCGA
TCACCCTCTCAGGTCGGCTATGTATCGTCGCCTTGGTGAGCCGTTACCCCACCAACTAGC
TAATACAACGCAGGTCCATCTGGTAGTGATGCAATTGCACCTTTTAAGCAAATGTCATGC
AACATCTACTCTTATGCGGTATTAGCTATCGTTTCCAATAGTTATCCCCCGCTACCAGGC
AGGTTA
>001800_0627_0517 length=67 uaccno=FG74DIE03BTCBB
GAGAGAGACATGCTGCCTCCCGTAGGAGTCTGGCCGTGTCTCAGTTCCCAGTGTGGCNGT
CACTCTC
>001801_0603_2952 length=273 uaccno=FG74DIE03BRACA
AACCAACCCATGCTGCCTCCCGTAGGAGTCTGGACCGTGTCTCAGTTCCAGTGTGGCCGA
TCACCCTCTCAGGTCGGCTACGCATCGTTGCCTTGGTAAGCCGTTACCTTACCAACTAGC
TAATGCGGCGCGGATCCATCTATAGGTGACAGCAAAACCGTCTTTCACTATTGAACCATG
CGGTTCAATATATTATCCGGTATTAGCTCCGGTTTCCCGAAGTTATCCCAGTCTTATAGG
TAGGTTATCCACGTGTTACTCACCCGTCCGCCG
>001805_0661_1508 length=252 uaccno=FG74DIE03BWCJA
AACCAACCCATGCTGCCTCCCGTAGGAGTCTGGGCCGTGTCTCAGTCCCAGTGTGGCCGA
TCACCCTCTCAGGTCGGCTATGCATCGTGGCCTTGGTGAGCCGTTACCTCACCAACTAGC
TAATGCACCGCGGGTCCATCCATCAGCGACACCCGAAAGCGCCTTTCACTCTTATGCCAT
GCGGCATAAACTGTTATGCGGTATTAGCACCTGTTTCCAAGTGTTATCCCCCTCTGATGG
GTAGGTTACCCA
>001807_0611_1364 length=246 uaccno=FG74DIE03BRYEE
CAACCATGCATGCTGCCTCCCGTAGGAGTCTGGGCCGTGTCTCAGTCCCAGTGTGGCCGA
TCACCCTCTCAGGTCGGCTATGTATCGTCGCCTTGGTGAGCCGTTACCCCACCAACTAGC
TAATACAACGCAGGTCCATCTGGTAGTGATGCAATTGCACCTTTTAAGCAAATGTCATGC
AACATCTACTCTTATGCGGTATTAGCTATCGTTTCCAATAGTTATCCCCCGCTACCAGGC
AGGTTA
>001812_0642_3691 length=264 uaccno=FG74DIE03BUP55
GAGAGAGACATGCTGCCTCCCGTAGGAGTCTGGACCGTGTCTCAGTTCCAGTGTGGCTGG
TCATCCTCTCAGACCAGCTAGGGATCGTCGCCTAGGTGAGCCGTTACCCCACCTACTAGC
TAATCCCATCTGGGCACATCCGATGGCAAGAGGCCCGAAGGTCCCCCTCTTTGGTCTTGC
GACGTTATGCGGTATTAGCTACCGTTTCCAGTAGTTATCCCCCTCCATCGGGCAGTTTCC
CAGACATTACTCACCCGTCCGCCA
>001813_0725_0581 length=52 uaccno=FG74DIE03B1X3B
TTCCAACCCATGCTGCCTCCCGTAGGAGTCCTGAGCCAGGATCAAACTCTGA
>001815_0607_1516 length=248 uaccno=FG74DIE03BRLVI
GAGAGAGACATGCTGCCTCCCGTAGGAGTCTGGGCCGTGTCTCAGTCCCAGTGTGGCCGA
TCACCCTCTCAGGTCGGCTATGCATCGTGGCCTTGGTGAGCCGTTACCTCACCAACTAGC
TAATGCACCGCGGGTCCATCCATCAGCGACACCCGAAAGCGCCTTTCACTCTTATGCCAT
GCGGCATAAACTGTTATGCGGTATTAGCACCTGTTTCCAAGTGTTATCCCCCTCTGATGG
GTAGGTTA
>001817_0698_0395 length=262 uaccno=FG74DIE03BZKL5
AACCGGAACATGCTGCCTCCCGTAGGAGTCTGGACCGTGTCTCAGTTCCAGTGTGGCTGG
TCATCCTCTCAGACCAGCTAGGGATCGTCGCCTAGGTGAGCCGTTACCCCACCTACTAGC
TAATCCCATCTGGGCACATCTGATGGCATGAGGCCCGAAGGTCCCCCACTTTGGTCTTGC
GACATTATGCGGTATTAGCTACCGTTTCCAGTAGTTATCCCCCTCCATCAGGCAGTTTCC
CAGACATTACTCACCCGTCCCG
>001818_0640_0915 length=248 uaccno=FG74DIE03BUHPH
GAGAGAGACATGCTGCCTCCCGTAGGAGTCTGGGCCGTGTCTCAGTCCCAGTGTGGCCGA
TCACCCTCTCAGGTCGGCTATGCATCGTGGCCTTGGTGAGCCGTTACCTCACCAACTAGC
TAATGCACCGCGGGTCCATCCATCAGCGACACCCGAAAGCGCCTTTCACTCTTATGCCAT
GCGGCATAAACTGTTATGCGGTATTAGCACCTGTTTCCAAGTGTTATCCCCCTCTGATGG
GTAGGTTA
>001819_0682_0504 length=264 uaccno=FG74DIE03BX54Q
AACCGGAACATGCTGCCTCCCGTAGGAGTCTGGACCGTGTCTCAGTTCCAGTGTGGTTGG
TCATCCTCTCAGACCAGCTAGGGATCGTCGCCTAGGTGAGCCGTTACCCCACCTACTAGC
TAATCCCATCTGGGCACATCTGATGGCATGAGGCCCGAAGGTCCCCCACTTTGGTCTTGC
GACATTATGCGGTATTAGCTACCGTTTCCAGTAGTTATCCCCCTCCATCAGGCAGTTTCC
CAGACATTACTCACCCGTCCGCCG
>001820_0649_1601 length=264 uaccno=FG74DIE03BVAOJ
AACCGGAACATGCTGCCTCCCGTAGGAGTCTGGACCGTGTCTCAGTTCCAGTGTGGCTGG
TCATCCTCTCAGACCAGCTAGGGATCGTCGCCTAGGTGAGCCGTTACCCCACCTACTAGC
TAATCCCATCTGGGCACATCTGATGGCATGAGGCCCGAAGGTCCCCCACTTTGGTCTTGC
GACGTTATGCGGTATTAGCTACCGTTTCCAGTAGTTATCCCCCTCCATCAGGCAGTTTCC
CAGACATTACTCACCCGTCCGCCG
>001823_0651_2445 length=250 uaccno=FG74DIE03BVHNJ
TATTGGCGCATGCTGCCTCCCGTAGGAGTCTGGGCCGTGTCTCAGTCCCAATGTGGCCGT
TCATCCTCTCAGACCGGCTACTGATCATCGCCTTGGTGGGCCGTTACCCCTCCAACTAGC
TAATCAGACGCAATCCCCTCCTTCAGTGATAGCTTATAAATAGAGGCCACCTTTCATCCA
GTCTCGATGCCGAGATTGGATCGTATGCGGTATTAGCAGTCGTTTCCAACTGTTGTCCCC
CTCTGAAGGG
>001824_0688_1675 length=261 uaccno=FG74DIE03BYPZX
TATTGGCGCATGCTGCCTCCCGTAGGAGTCTGGACCGTGTCTCAGTTCCAGTGTGGCTGG
TCATCCTCTCAGACCAGCTAGGGATCGTCGCCTAGGTGAGCCGTTACCCCACCTACCAGC
TAATCCCATCTGGGCACATCCGATGGCAAGAGGCCCGAAGGTCCCCCTCTTTGGTCTTGC
GACATTATGCGGTACTAGCTACCGTTTCCAGTAGTTATCCCCCTCCATCAGGCAGTTTCC
CAGACATTACTCACCCGTCCG
>001825_0610_3546 length=137 uaccno=FG74DIE03BRWW8
AACCGGAACATGCTGCCTCCCGTAGGAGTCTGGACCGTGTCTCAGTTCCAGTGTGGCTGG
TCATCCTCTCAGACCAGCTAGGGATCGTCGCCTAGGTGAGCCGTTACCCCACCTACTAGC
TAATCCCATCTGGGCAC
>001826_0680_3795 length=274 uaccno=FG74DIE03BX2CL
AACCGGAACATGCTGCCTCCCGTAGGAGTCTGGACCGTGTCTCAGTTCCAGTGTGGCCGA
TCACCCTCTCAGGTCGGCTACGCATCGTTGCCTTGGTAAGCCGTTACCTTACCAACTAGC
TAATGCGGCGCGGATCCATCTATAAGTGACAGCAAAACCCGTCTTTCACTATTGAACCAT
GCGGTTCAATATATTATCCGGTATTAGCTCCGGTTTCCCGAAGTTATCCCAGTCTTATAG
GTAGGTTATCCACGTGTTACTCACCCGTCCGCCG
>001827_0630_0365 length=255 uaccno=FG74DIE03BTLOF
TTCCGCATCATGCTGCCTCCCGTAGGAGTCTGGGCCGTGTCTCAGTCCCAGTGTGGCCGA
TCACCCTCTCAGGTCGGCTATGCATCGTGGCCTTGGTGAGCCGTTACCTCACCAACTAGC
TAATGCACCGGCGGGTCCATCCATCAGCGACACCCGAAAGCGCCTTTCACTCTTATGCCA
TGCGGCATAAACTGTTATGCGGTATAGCACCTGTTTCCAAGTGTTACTCCCCCGTCTGAT
GGGTACGGTTACCCG
>001830_0622_1394 length=248 uaccno=FG74DIE03BSW6S
TTCCGCATCATGCTGCCTCCCGTAGGAGTCTGGGCCGTGTCTCAGTCCCAGTGTGGCCGA
TCACCCTCTCAGGTCGGCTATGCATCGTGGCCTTGGTGAGCCGTTACCTCACCAACTAGC
TAACGCACCGCGGGTCCATCCATCAGCGACACCCGAAAGCGCCTTTCACTCTTATGCCAT
GCGGCATAAACTGTTATGCGGTATTAGCACCTGTTTCCAAGTGTTATCCCCCTCTGATGG
GTAGGTCA
>001831_0682_1896 length=261 uaccno=FG74DIE03BX67E
TATTGGCGCATGCTGCCTCCCGTAGGAGTCTGGACCGTGTCTCAGTTCCAGTGTGGCTGG
TCATCCTCTCAGACCAGCTAGGGATCGTCGCCTAGGTGAGCCGTTACCCCACCTACCAGC
TAATCCCATCTGGGCACATCCGATGGCAAGAGGCCCGAAGGTCCCCCTCTTTGGTCTTGC
GACATTATGCGGTATTAGCTACCGTTTCCAGTAGTTATCCCCCTCCATCAGGCAGTTTCC
CAGACATTACTCACCCGTCCG
>001832_0624_1500 length=52 uaccno=FG74DIE03BS3LA
TTCCAACCCATGCTGCCTCCTGTAGGAGTCCTGAGCCAGGATCAAACTCTGA
>001836_0732_0984 length=251 uaccno=FG74DIE03B2KIY
GACTGACTCATGCTGCCTCCCGTAGGAGTCTGGACCGTGTCTCAGTTCCAGTGTGGCTGG
TCATCCTCTCAGACCAGCTAGGGATCGTCGCCTAGGTGAGCCATTACCCCACCTACTAGC
TAATCCCATCTGGGCACATCTGATGGCATGAGGCCCGAAGGTCCCCCACTTTGGTCTTGC
GACGTTATGCGGTATTAGCTACCGTTTCCAGTAGTTATCCCCCTCCATCAGGCAGTTTCC
CAGACATTACT
>001838_0666_0880 length=253 uaccno=FG74DIE03BWRUQ
GGAATTGGCATGCTGCCTCCGTAGGAGTCTGGGCCGTGTCTCAGTCCCAGTGTGGCCGAT
CACCCTCTCAGGTCGGCTATGTATCGTCGCCTTGGTGAGCCGTTACCCCACCAACTAGCT
AATACAACGCAGGTCCATCTGGTAGTGATGCAATTGCACCTTTTAAGCAAATGTCATGCA
ACATCTACTCTTATGCGGTATTAGCTATCGTTTCCAATAGTTATCCCCCGCTACCAGGCA
GGTTACCTACGCG
>001839_0671_1995 length=261 uaccno=FG74DIE03BW8IL
AACCAACCCATGCTGCCTCCCGTAGGAGTCTGGGCCGTGTCTCAGTCCCAGTGTGGCCGA
TCACCCTCTCAGGTCGGCTATGCATCGTGGCCTTGGTGAGCCGTTACCTCACCAACTAGC
TAATGCACCGCGGGTCCATCCATCAGCGACACCCGAAAGCGCCTTTCACCCTTATGCCAT
GCGGCATAAACTGTTATGCGGTATTAGCACCCTGTTTCCAAGTGTTATCCCCCTCTGATG
GGTACGGTTACCCACGTGTTA
>001840_0650_0764 length=252 uaccno=FG74DIE03BVC62
GGAAGGTTCATGCTGCCTCCCGTAGGAGTCTGGGCCGTGTCTCAGTCCCAGTGTGGCCGA
TCACCCTCTCAGGTCGGCTATGCATCGTGGCCTTGGTGAGCCGTTACCTCACCAACTAGC
TAATGCACCGCGGGTCCATCCATCAGCGACACCCGAAAGCGCCTTTCACTCTTATGCCAT
GCGGCATAAACTGTTATGCCGTATTAGCACCTGTTTCCAAGTGTTATCCCCCTCTGATGG
GTAGGTTACCCA
>001841_0730_2025 length=68 uaccno=FG74DIE03B2E0B
AACCGGAACATGCTGCCTCCCGTAGGAGTCTGGACCGTGTCTCAGTTCCAGTGTGGCNGT
CACTCCTC
>001843_0716_1471 length=257 uaccno=FG74DIE03B06B1
GACTGACTCATGCTGCCTCCCGTAGGAGTCTGGACCGTGTCTCAGTTCCAGTGTGGCTGG
TCATCCTCTCAGACCAGCTAGGGATCGTCGCCTAGGTGAGCCGTTACCCCACCTACTAGC
TAATCCCATCTGGGCACATCTGATGGCATGAGGCCCGAAGGTCCCCCACTTTGGTCTTGC
GACGTTATGCGGTATTAGCTACCGTTTCCAGTAGTTATCCCCCTCCATCAGGCAGTTTCC
CAGACATTACTCACCCG
>001844_0610_1435 length=280 uaccno=FG74DIE03BRVAL
GGAAGGTTCATGCTGCCTCCCGTAGGAGTTTGGGCCGTGTCTCAGTCCCAATGTGGCCGT
TCATCCTCTCAGACCGGCTACTGATCATTGCCTTGGTGGGCCGTTACCCCTCCAACTAGC
TAATCAGACGCAACCCCCTCCTTCAGCGATAGCTTATAAATAGAGGCCACCTTTCAATGA
GCTCCGATGCCGAAGTTCATTCGTACGCGGTATTAGCAACGGTTTCCCGTTGTTATCCCC
CTCTGAAGGGCAAGTTGGTTACGCGTTACTCACCCGTTCG
>001847_0691_0905 length=281 uaccno=FG74DIE03BYYVV
GGAATTGGCATGCTGCCTCCCGTAGGAGTCTAGACCGTGTCTCAGTTCCAGTGTGGCCGT
TCATCCTCTCAGACCGGCTATTGATCATCGTCTTGGTAGGCCGTTACCCCACCAACTAAC
TAATCAAACGCAAACCCCTCCTGCGGCGGTAGCTTCTTCGAGAGGCCACCTTTCCTGTCG
GTTTCATGCGAAACCGGAGTCTATTGGGTATTAGCAGTCGTTTCCGTCTGTTGTCCCCAT
CCGTTGGGCAGGTTGTTTACGCGTTACTCACCCGTTTGCCA
>001850_0601_2538 length=52 uaccno=FG74DIE03BQ3O8
GGAATTGGCATGCTGCCTCCCGTAGGAGTCCTGAGCCAGGATCAAACTCTGA
>001853_0697_0812 length=248 uaccno=FG74DIE03BZHRY
GAGAGAGACATGCTGCCTCCCGTAGGAGTCTGGGCCGTGTCTCAGTCCCAGTGTGGCCGA
TCACCCTCTCAGGTCGGCTATGCATCGTGGCCTTGGTGAGCCGTTACCTCACCAACTAGC
TAATGCACCGCGGGTCCATCCATCAGCGACACCCGAAAGCGCCTTTCACTCTTATGCCAT
GCGGCATAAACTGTTATGCGGTATTAGCACCTGTTTCCAAGTGTTATCCCCCTCTGATGG
GTAGGTTA
>001854_0631_3663 length=69 uaccno=FG74DIE03BTRDT
AACCGGAACATGCTGCCTCCCTAGGAGTCTGGACCGTGTCTCAGTTCCAGTGTGGCCGNG
TCACCTCTC
>001856_0603_1837 length=252 uaccno=FG74DIE03BQ9HB
TCACACTCCATGCTGCCTCCCGTAGGAGTCTGGGCCGTGTCTCAGTCCCAGTGTGGCCGA
TCACCCTCTCAGGTCGGCTATGCATCGTGGCCTTGGTGAGCCGTTACCTCACCAACTAGC
TAATGCACCGCGGGTCCATCTTGTAGTGGAGCAATTGCCCCTTTCAAATAAATGACATGT
GTCATCCATTGTTATGCGGTATTAGCTATCGTTTCCAAGTGTTATCCCCCTNTGATGGGT
AGGTTACCCACG
>001857_0719_0971 length=252 uaccno=FG74DIE03B1FFH
AACCAACCCATGCTGCCTCCCGTAGGAGTCTGGGCCGTGTCTCAGTCCCAGTGTGGCCGA
TCACCCTCTCAGGTCGGCTATGCATCGTGGCCTTGGTGAGCCGTTACCTCACCAACTAGC
TAATGCACCGCGGGTCCATCCATCAGCGACACCCGAAAGCGCCTTTCACTCTTATGCCAT
GCGGCATAAACTGTTATGCGGTATTAGCACCTGTTTCCAAGTGTTATCCCCCTCTGATGG
GTAGGTTACCCA
>001858_0716_0400 length=256 uaccno=FG74DIE03B05IA
AACCAACCCATGCTGCCTCCCGTGGAGTCTGGGCCGTGTCTCAGTCCCAGTGTGGCCGAT
CACCCTCTCAGGTCGGCTATGCATCGTGGCCTTGGTGAGCCGTTACCTCACCAACTAGCT
AATGCACCGCGGGTCCATCCATCAGCGACACCCGAAAGCGCCTTTCACTCTTATGCCATG
CGGCATAAACTGTTATGCGGTATTAGCACCTGTTTCCAAGTGTTATCCCCCTCTGATGGG
TAGGTTACCCACGTTG
>001859_0654_1833 length=54 uaccno=FG74DIE03BVQNV
TTCCAACCCATGCTGCCTCCCGTAGGAGTCCCTGAGCCAGGATCAAACCTCTGA
>001861_0650_3675 length=252 uaccno=FG74DIE03BVFFX
AACCAACCCATGCTGCCTCCCGTAGGAGTCTGGGCCGTGTCTCAGTCCCAGTGTGGCCGA
TCACCCTCTCAGGTCGGCTATGCATCGTGGCCTTGGTGAGCCGTTACCTCACCAACTAGC
TAATGCACCGCGGGTCCATCCATCAGCGACACCCGAAAGCGCCTTTCACTCTTATGCCAT
GCGGCATAAACTGTTATGCGGTATTAGCACCTGTTTCCAAGTGTTATCCCCCTCTGATGG
GTAGGTTACCCA
>001865_0658_1006 length=53 uaccno=FG74DIE03BV2N0
TTCCAACCCATGCTGCCTCCCGTAGGAGTGCCTGAGCCAGGATCAAACTCTGA
>001867_0695_1744 length=273 uaccno=FG74DIE03BZB6A
AACCAACCCATGCTGCCTCCCGTAGGAGTCTGGACCGTGTCTCAGTTCCAGTGTGGCCGA
TCACCCTCTCAGGTCGGCTACGCATCGTTGCCTTGGTAAGCCGTTACCTTACCAACTAGC
TAATGCGGCGCGGATCCATCTATAAGTGACAGCAAAACCGTCTTTCACTATTGAACCATG
CGGTTCAATATATTATCCGGTATTAGCTCCGGTTTCCCGAAGTTATCCCAGTCTTATAGG
TAGGTTATCCACGTGTCACTCACCCGTCCGCCG
>001869_0612_1832 length=252 uaccno=FG74DIE03BR1W6
TTCCAACCTATGCTGCCTCCCGTAGGAGTCTGGGCCGTGTCTCAGTCCCAGTGTGGCCGA
TCACCCTCTCAGGTCGGCTATGCATCGTGGCCTTGGTGAGCCGTTACCTCACCAACTAGC
TAATGCACCGCGGGTCCATCCATCAGCGACACCCGAAAGCGCCTTTCACTCTTATGCCAT
GCGGCATAAACTGTTATGCGGTATTAGCACCTGTTTCCAAGTGTTATCCCCCTCTGATGG
GTAGGTTACCCA
>001871_0649_2144 length=251 uaccno=FG74DIE03BVA3M
GACTGACTCATGCTGCCTCCCGTAGGAGTCTGGACCGTGTCTCAGTTCCAGTGTGGCTGG
TCATCCTCTCAGACCAGCTAGGGATCGTCGCCTAGGTGAGCCATTACCCCACCTACTAGC
TAATCCCATCTGGGCACATCTGATGGCATGAGGCCCGAAGGTCCCCCACTTTGGTCTTGC
GACGTTATGCGGTATTAGCTACCGTTTCCAGTAGTTATCCCCCTCCATCAGGCAGTTTCC
CAGACATTACT
>001883_0687_1434 length=252 uaccno=FG74DIE03BYMNG
AACCAACCCATGCTGCCTCCCGTAGGAGTCTGGGCCGTGTCTCAGTCCCAGTGTGGCCGA
TCACCCTCTCAGGTCGGCTATGCATCGTGGCCTTGGTGAGCCGTTACCTCACCAACTAGC
TAATGCACCGCGGGTCCATCCATCAGCGACACCCGAAAGCGCCTTTCACTCTTATGCCAT
GCGGCATAAACTGTTATGCGGTATTAGCACCTGTTTCCAAGTGTTATCCCCCTCTGATGG
GTAGGTTACCCA
>001885_0662_0759 length=263 uaccno=FG74DIE03BWE39
CAACACCACATGCTGCCTCCCGTAGGAGTCTGGACCGTGTCTCAGTTCCAGTGTGGCTGG
TCATCCTCTCAGACCAGCTAGGGATCGTCGCCTAGGTGAGCCGTTACCCCACCTACTAGC
TAATCCCATCTGGGCACATCTGATGGCATGAGGCCCGAAGGTCCCCCACTTTGGTCTTGC
GACATTATGCGGTATTAGCTACCGTTTCCAATAGTTATCCCCCCGCTACCAGGCAGGTTA
CCTACGCGTTACTCACCCGTTCG
>001886_0730_1284 length=257 uaccno=FG74DIE03B2EFQ
TTCCAACCCATGCTGCCTCCCGTAGGAGTCTGGGCCGTGTCTCAGTCCCAGTGTGGCCGA
TCACCCTCTCAGGTCGGCTATGCATCGTGGCCTTGGTGAGCCGTTACCTCACCAACTAGC
TAATGCACCGCGGGTCCATCCATCAGCGACACCCGAAAGCGCCTTTCACTCTTATGCCAT
GCGGCATAAACTGTTATGCGGTATTAGCACCTGTTTCCAAGTGTTATCCCCCTCTGATGG
GTAGGTTACCCACGTTG
>001887_0632_1800 length=248 uaccno=FG74DIE03BTS3U
GAGAGAGACATGCTGCCTCCCGTAGGAGTCTGGGCCGTGTCTCAGTCCCAGTGTGGCCGA
TCACCCTCTCAGGTCGGCTATGCATCGTGGCCTTGGTGAGCCGTTACCTCACCAACTAGC
TAATGCACCGCGGGTCCATCCATCAGCGACACCCGAAAGCGCCTTTCACTCTTATGCCAT
GCGGCATAAACTGTTATGCGGTATTAGCACCTGTTTCCAAGTGTTATCCCCCTCTGATGG
GTAGGTTA
>001891_0613_0496 length=58 uaccno=FG74DIE03BR31U
TATTGGCGCATGCTGCCTCCCGTAGGAGTCTGGGCCGTGTCTCAGTCCCAATGTGGCC
>001892_0724_1868 length=261 uaccno=FG74DIE03B1VXA
TATTGGCGCATGCTGCCTCCCGTAGGAGTCTGGACCGTGTCTCAGTTCCAGTGTGGCTGG
TCATCCTCTCAGACCAGCTAGGGATCGTCGCCTAGGTGAGCCGTTACCCCACCTACCAGC
TAATCCCATCTGGGCACATCCGATGGCAAGAGGCCCGAAGGTCCCCCTCTTTGGTCTTGC
GACATTATGCGGTATTAGCTACCGTTTCCAGTAGTTATCCCCCTCCATCAGGCAGTTTCC
CAGACATTACTCACCCGTCCG
>001893_0638_2728 length=251 uaccno=FG74DIE03BUCSA
TCCAACCCATGCTGCCTCCCGTAGGAGTCTGGGCCGTGTCTCAGTCCCAGTGTGGCCGAT
CACCCTCTCAGGTCGGCTATGCATCGTGGCCTTGGTGAGCCGTTACCTCACCAACTAGCT
AATGCACCGCGGGTCCATCCATCAGCGACACCCGAAAGCGCCTTTCACTCTTATGCCATG
CGGCATAAACTGTTATGCGGTATTAGCACCTGTTTCCAAGTGTTATCCCCCTCTGATGGG
TAGGTTACCCA
>001896_0677_1914 length=257 uaccno=FG74DIE03BXRE0
GACTGACTCATGCTGCCTCCCGTAGGAGTCTGGACCGTGTCTCAGTTCCAGTGTGGCTGG
TCATCCTCTCAGACCAGCTAGGGATCGTCGCCTAGGTGAGCCGTTACCCCACCTACTAGC
TAATCCCATCTGGGCACATCTGATGGCATGAGGCCCGAAGGTCCCCCACTTTGGTCTTGC
GACGTTATGCGGTATTAGCTACCGTTTCCAGTAGTTATCCCCCTCCATCAGGCAGTTTCC
CAGACATTACTCACCCG
>001898_0633_2320 length=264 uaccno=FG74DIE03BTWN2
AACCGGAACATGCTGCCTCCCGTAGGAGTCTGGACCGTGTCTCAGTTCCAGTGTGGCTGG
TCATCCTCTCAGACCAGCTAGGGATCGTCGCCTAGGTGAGCCGTTACCCCACCTACTAGC
TAATCCCATCTGGGCACATCCGATGGCAAGAGGCCCGAAGGTCCCCCTCTTTGGTCTTGC
GACGTTATGCGGTATTAGCTACCGTTTCCAGTAGTTATCCCCCTCCATCAGGCAGTTTCC
CAGACATTACTCACCCGTCCGCCA
>001903_0641_0420 length=258 uaccno=FG74DIE03BUKHI
GACTGACTCATGCTGCCTCCCGTAGGAGTCTGGACCGTGTCTCAGTTCCAGTGTGGCTGG
TCATCCTCTCAGACCAGCTAGGGATCGTCGCCTAGGTGAGCCGTTACCCCACCTACTAGC
TAATCCCATCTGGGCACATCTGATGGCATGAGGCCCGAAGGTCCCCCACTTTGGTCTTGC
GACGTTATGCGGTATTAGCTACCGTTTCCAGTAGTTATCCCCCTCCATCAGGCAGTTTCC
CAGACATTACTCACCCCG
>001904_0688_1454 length=261 uaccno=FG74DIE03BYPTS
CAACACCACATGCTGCCTCCCGTAGGAGTCTGGACCGTGTCTCAGTTCCAGTGTGGCTGG
TCATCCTCTCAGACCAGCTAGGGATCGTCGCCTAGGTGAGCCGTTACCCCACCTACTAGC
TAATCCCATCTGGGCACATCCGATGGCAAGAGGCCCGAAGGTCCCCCTCTTTGGTCTTGC
GACGTTATGCGGTATTAGCTACCGTTTCCAGTAGTTATCCCCCTCCATCAGGCAGTTTCC
CAGACATTACTCACCCGTCCG
>001906_0666_0992 length=256 uaccno=FG74DIE03BWRXU
AACCAACCCATGCTGCCTCCCGTAGGAGTCTGGGCCGTGTCTCAGTCCCAGTGTGGCCGA
TCACCCTCTCAGGTCGGCTATGCATCGTGGCCTTGGTGAGCCGTTACCTCACCAACTAGC
TAATGCACCGCGGGTCCATCTATCAGCGACACCCGAAAGCGCCTTTCACTCTTATGCCAT
GCGGCATAAACTGTTATGCGGTATTAGCACCTGTTTCCAAGTGTTATCCCCCTCTGATGG
GTAGGTTACCCACGTG
>001907_0690_0287 length=296 uaccno=FG74DIE03BYU8X
TATTGGCGCATGCTGCCTCCCGTAGGAGTCTGGACCGTGTCTCAGTTCCAGTGTGGCTGG
TCATCCTCTCAGACCAGCTAGGGATCGTCGCCTAGGTGAGCCGTTACCCCACCTACCAGC
TAATCCCATCTGGGCACATCCGATGGCAAGAGGCCCTAAGGTCCCCCTCTTTGGTCTTGC
GACGTTATGCGGTATTAGCTACCGTTTCCAGTAGTTACTCCCCCCCTCTACTCGGACGGA
CGTTTACCCGTTTACCCGAACGAACTTAACTTTACCTACCCGTACCCCGGTCCCGA
>001908_0657_1835 length=248 uaccno=FG74DIE03BVZ49
TCACACTCCATGCTGCCTCCCGTAGGAGTCTGGGCCGTGTCTCAGTCCCAGTGTGGCCGA
TCACCCTCTCAGGTCGGCTATGCATCGTGGCCTTGGTGAGCCGTTACCTCACCAACTAGC
TAATGCACCGCGGGTCCATCCATCAGCGACACCCGAAAGCGCCTTTCACTCTTATGCCAT
GCGGCATAAACTGTTATGCGGTATTAGCACCTGTTTCCAAGTGTTATCCCCCTCTGATGG
GTAGGTTA
>001909_0595_2605 length=257 uaccno=FG74DIE03BQKSF
GACTGACTCATGCTGCCTCCCGTAGGAGTCTGGACCGTGTCTCAGTTCCAGTGTGGCTGG
TCATCCTCTCAGACCAGCTAGGGATCGTCGCCTAGGTGAGCCGTTACCCCACCTACTAGC
TAATCCCATCTGGGCACATCTGATGGCATGAGGCCCGAAGGTCCCCCACTTTGGTCTTGC
GACGTTATGCGGTATTAGCTACCGTTTCCAGTAGTTATCCCCCTCCATCAGGCAGTTTCC
CAGACATTACTCACCCG
>001910_0695_3734 length=69 uaccno=FG74DIE03BZDPK
AACCGGAACATGCTGCCTCCCGTAGGAGTCTGGACCGTGTCTCAGTTCCAGTGTGGCCNG
TCACCTCTC
>001913_0622_3077 length=248 uaccno=FG74DIE03BSYHJ
TTCCGCATCATGCTGCCTCCCGTAGGAGTCTGGGCCGTGTCTCAGTCCCAGTGTGGCCGA
TCACCCTCTCAGGTCGGCTATGCATCGTGGCCTTGGTGAGCCGTTACCTCACCAACTAGC
TAATGCACCGCGGGTCCATCCATCAGCGACACCCGAAAGCGCCTTTCACTCTTATGCCAT
GCGGCATAAACTGTTATGCGGTATTAGCACCTGTTTCCAAGTGTTATCCCCCTCTGATGG
GTAGGTTA
>001914_0585_3067 length=256 uaccno=FG74DIE03BPPJH
GACTGATCATGCTGCCTCCCGTAGGAGTCTGGACCGTGTCTCAGTTCCAGTGTGGCTGGT
CATCCTCTCAGACCAGCTAGGGATCGTCGCCTAGGTGAGCCGTTACCCCACCTACTAGCT
AATCCCATCTGGGCACATCTGATGGCATGAGGCCCGAAGGTCCCCCACTTTGGTCTTGCG
ACGTTATGCGGTATTAGCTACCGTTTCCAGTAGTTATCCCCCTCCATCAGGCAGTTTCCC
AGACATTACTCACCCG
>001916_0632_1388 length=270 uaccno=FG74DIE03BTSSE
CAACACCACATGCTGCCTCCCGTAGGAGTTTGGGCCGTGTCTCAGTCCCAATGTGGCCGT
TCATCCTCTCAGACCGGCTACTGATCATTGCCTTGGTGGGCCGTTACCCCTCCAACTAGC
TAATCAGACGCAACCCCCTCCTACAGCGATAGCTTATAAATAGAGGCCACCTTTCAATGA
GCTCCGATGCCGAAGTTCATTCGTACGCGGTATTAGCAACGGTTTCCCGTTGTTATCCCC
CTCTGAAGGGCAGGTTGGTTACGCGTTACT
>001919_0715_1259 length=59 uaccno=FG74DIE03B020D
GGAAGGTTCATGCTGCCTCCCGTAGGAGTGTTTGATCCTGAGCCAGGATCAAACTCTGA
>001921_0680_2058 length=132 uaccno=FG74DIE03BX00C
TTCCGCATCATGCTGCCTCCCGTAGGAGTCTGGGCCGTGTCTCAGTCCCAGTGTGGCCGA
TCACCCTCTCAGGTCGGCTATGCATCGTGGCCTTGGTGAGCCGTTACCTCACCAACTAGC
TAATGCGCGCGG
>001923_0604_2001 length=280 uaccno=FG74DIE03BRCRN
GGAATTGGCATGCTGCCTCCCGTAGGAGTTTGGGCCGTGTCTCAGTCCCAATGTGGCCGT
TCATCCTCTCAGACCGGCTACTGATCATTGCCTTGGTGGGCCGTTACCCCTCCAACTAGC
TAATCAGACGCAACCCCCTCCTTCAGCGACAGCTTATAAATAGAGGCCACCTTTCAATGA
GCTTCGATGCCGAAGTTCATTCGTACGCGGTATTAGCTACGGTTTCCCGTTGTTATCCCC
CTCTGAAGGGTAGGTTGGTTACGCGTTACTCACCCGTTCG
>001924_0699_0386 length=248 uaccno=FG74DIE03BZNRO
GAGAGAGACATGCTGCCTCCCGTAGGAGTCTGGGCCGTGTCTCAGTCCCAGTGTGGCCGA
TCACCCTCTCAGGTCGGCTATGCATCGTGGCCTTGGTGAGCCGTTACCTCACCAACTAGC
TAATGCACCGCGGGTCCATCCATCAGCGACACCCGAAAGCGCCTTTCACTCTTATGCCAT
GCGGCATAAACTGTTATGCGGTATTAGCACCTGTTTCCAAGTGTTATCCCCCTCTGATGG
GTAGGTTA
>001925_0706_0991 length=53 uaccno=FG74DIE03B0ACX
TTCCAACCCATGCTGCCTCCCGTAGGAGTGCCTGAGCCAGGATCAAACTCTGA
>001926_0703_1076 length=259 uaccno=FG74DIE03BZ0XY
AACCAACCCATGCTGCCTCCCGTAGGAGTCTGGGCCGTGTCTCAGTCCCAGTGTGGCCGA
TCACCCTCTCAGGTCGGCTATGCATCGTGGCCTTGGTGAGCCGTTACCTCACCAACTAGC
TAATGCACCGCGGGTCCATCCATCAGCGACACCCGAAAGCGCCTTTCACTCTTATGCCAT
GCGGTATAAACTGTTATGCGGTATTAGCACCTGTTTCCAAGTGTTATCCCCCTCTGATGG
GTAGGTTACCCACGTGTTA
>001928_0633_0437 length=53 uaccno=FG74DIE03BTU7R
TTCCAACCCATGCTGCCTCCCGTAGGAGTGCCTGAGCCAGGATCAAACTCTGA
>001931_0603_1444 length=251 uaccno=FG74DIE03BQ86E
TTCCGCATCATGCTGCCTCCCGTAGGAGTCTGGACCGTGTCTCAGTTCCAGTGTGGCTGG
TCATCCTCTCAGACCAGCTAGGGATCGTCGCCTAGGTGAGCCGTTACCCCACCTACTAGC
TAATCCCATCTGGGCACATCTGATGGCATGAGGCCCGAAGGTCCCCCACTTTGGTCTTGC
GACATTATGCGGTATTAGCTACCGTTTCCAGTAGTTATCCCCCTCCATCAGGCAGTTTCC
CAGACATTACT
>001934_0604_2370 length=255 uaccno=FG74DIE03BRC1W
AACCAACCCATGCTGCCTCCCGTAGGAGTCTGGGCCGTGTCTCAGTCCCAGTGTGGCCGA
TCACCCTCTCAGGTCGGCTATGCATCGTGGCCTGGTGAGCCGTTACCTCACCAACTAGCT
AATGCACCGCGGGTCCATCCATCAGCGACACCCGAAAGCGCCTTTCACTCTTATGCCATG
CGGCATAAACTGTTATGCGGTATTAGCACCTGTTTCCAAGTGTTATCCCCCTCTGATGGG
TAGGTTACCCACGTG
>001935_0577_3218 length=256 uaccno=FG74DIE03BO0DG
AACCAACCCATGCTGCCTCCCGTAGGAGTCTGGGCCGTGTCTCAGTCCCAGTGTGGCCGA
TCACCCTCTCAGGTCGGCTATGCATCGTGGCCTTGGTGAGCCGTTACCTCACCAACTAGC
TAATGCACCGCGGGTCCATCCATCAGCGACACCCGAAAGCGCCTTTCACTCTTATGCCAT
GCGGCATAAACTGTTATGCGGTATTAGCACCTGTTTCCAAGTGTTATCCCCCTNTGATGG
GTAGGTTACCCACGTG
>001937_0614_2622 length=252 uaccno=FG74DIE03BR8UO
AACCAACCCATGCTGCCTCCCGTAGGAGTCTGGGCCGTGTCTCAGTCCCAGTGTGGCCGA
TCACCCTCTCAGGTCGGCTATGCATCGTGGCCTTGGTGAGCCGTTACCTCACCAACTAGC
TAATGCACCGCGGGTTCATCCATCAGCGACACCCGAAAGCGCCTTTCACTCTTATGCCAT
GCGGCATAAACTGTTATGCGGTATTAGCACCTGTTTCCAAGTGTTATCCCCCTCTGATGG
GTAGGTTACCCA
>001938_0625_2509 length=273 uaccno=FG74DIE03BS7I3
AACCGGAACATGCTGCCTCCCGTAGGAGTCTGGACCGTGTCTCAGTTCCAGTGTGGCCGA
TCACCCTCTCAGGTCGGCTACGCATCGTTGCCTTGGTAAGCCGTTACCTTACCAACTAGC
TAATGCGGCGCGGATCCATCTATAAGTGACAGCAAAACCGTCTTTCACTATTGAACCATG
CGGTTCAATATATTATCCGGTATTAGCTCCGGTTTCCCGAAGTTATCCCAGTCTTATAGG
TAGGTTATCCACGTGTTACTCACCCGTCCGCCG
>001940_0673_3013 length=261 uaccno=FG74DIE03BXFMF
TATTGGCGCATGCTGCCTCCCGTAGGAGTCTGGACCGTGTCTCAGTTCCAGTGTGGCTGG
TCATCCTCTCAGACCAGCTAGGGATCGTCGCCTAGGTGAGCCGTTACCCCACCTACTAGC
TAATCCCATCTGGGCACATCCGATGGCAAGAGGCCCGAAGGTCCCCCTCTTTGGTCTTGC
GACGTTATGCGGTATTAGCTACCGTTTCCAGTAGTTATCCCCCTCCATCAGGCAGTTTCC
CAGACATTACTCACCCGTCCG
>001944_0598_1929 length=254 uaccno=FG74DIE03BQTQZ
TCACACTCCATGCTGCCTCCCGTAGGAGTCTGGGCCGTGTCTCAGTCCCAGTGTGGCCGA
TCACCCTCTCAGGTCGGCTATGTATCGTCGCCTAGGTGAGCCGTTACCTCACCTACTAGC
TAATACAACGCAGGTCCATCTTGTAGTGGAGCAATTGCCCCTTTCAAATAAATGACATGT
GTCATCCATTGTTATGCGGTATTAGCTATCGTTTCCAATAGTTATCCCCCGNTACAAGGC
AGGTTACCTACGCG
>001947_0642_3706 length=259 uaccno=FG74DIE03BUP6K
GACTGACTCATGCTGCCTCCCGTAGGAGTCTGGACCGTGTCTCAGTTCCAGTGTGGCTGG
TCATCCTCTCAGACCAGCTAGGGATCGTCGCCTAGGTGAGCCGTTACCCCACCTACTAGC
TAATCCCATCTGGGCACATCTGATGGCATGAGGCCCGAAGGTCCCCCACTTTGGTCTTGC
GACGTTATGCGGTATTAGCTACCGTTTCCAGTAGTTATCCCCCGTCCATCAGGCAGTTTC
CCAGACATTACTCACCCGG
>001948_0616_2526 length=53 uaccno=FG74DIE03BSE3K
TTCCAACCCATGCTGCCTCCCGTAGGAGTGCCTGAGCCAGGATCAAACTCTGA
>001949_0689_0393 length=247 uaccno=FG74DIE03BYR53
CAACCATGCATGCTGCCTCCCGTAGGAGTCTGGACCGTGTCTCAGTTCCAGTGTGGCTGG
TCATCCTCTCAGACCAGCTAGGGATCGTCGCCTAGGTGAGCCATTACCCCCACCTACTAG
CTAATCCCATCTGGGCACATCTGATGGCATGAGGCCCGAAGGTCCCCCACTTTGGTCTTG
CGACATTATGCGGTATTAGCTACCGTTTCCAGTAGTTATCCCCCTCCATCAGGCAGTTTC
CCAGACA
>001951_0693_2542 length=248 uaccno=FG74DIE03BY6GW
TTCCGCATCATGCTGCCTCCCGTAGGAGTCTGGGCCGTGTCTCAGTCCCAGTGTGGCCGA
TCACCCTCTCAGGTCGGCTATGCATCGTGGCCTTGGTGAGCCGTTACCTCACCAACTAGC
TAATGCACCGCGGGTCCATCCATCAGCGACACCCGAAAGCGCCTTTCACTCTTATGCCAT
GCGGCATAAACTGTTATGCGGTATTAGCACCTGTTTCCAAGTGTTATCCCCCTCTGATGG
GTAGGTTA
>001953_0597_2220 length=251 uaccno=FG74DIE03BQQTA
TTCCAACCCATGCTGCCTCCCGTAGGAGTCTGGGCCTGTCTCAGTCCCAGTGTGGCCGAT
CACCCTCTCAGGTCGGCTATGCATCGTGGCCTTGGTGAGCCGTTACCTCACCAACTAGCT
AATGCACCGCGGGTCCATCCATCAGCGACACCCGAAAGCGCCTTTCACTCTTATGCCATG
CGGCATAAACTGTTATGCGGTATTAGCACCTGTTTCCAAGTGTTATCCCCCTCTGATGGG
TAGGTTACCCA
>001954_0726_1711 length=257 uaccno=FG74DIE03B114H
GGAAGGTTCATGCTGCCTCCCGTAGGAGTCTGGGCCGTGTCTCAGTCCCAGTGTGGCCGA
TCACCCTCTCAGGTCGGCTATGTATCGTCGCCTTGGTGAGCCGTTACCCCACCAACTAGC
TAATACAACGCAGGTCCATCTGGTAGTGATGCAATTGCACCTTTTAAGCAAATGTCATGC
AACATCTACTCTTATGCGGTATTAGCTATCGTTTCCAATAGTTATCCCCCGCTACCAGGC
AGGTTACCTACGCGTTA
>001959_0664_1518 length=250 uaccno=FG74DIE03BWL0W
TATTGGCGCATGCTGCCTCCCGTAGGAGTCTGGGCCGTGTCTCAGTCCCAATGTGGCCGT
TCATCCTCTCAGACCGGCTACTGATCATCGCCTTGGTGGGCCGTTACCCCTCCAACTAGC
TAATCAGACGCAATCCCCTCCTTCAGTGATAGCTTATAAATAGAGGCCACCTTTCATCCA
GTCTCGATGCCGAGATTGGATCGTATGCGGTATTAGCAGTCGTTTCCAACTGTTGTCCCC
CTCTGAAGGG
>001960_0619_1844 length=261 uaccno=FG74DIE03BSN1Y
CAACACCACATGCTGCCTCCCGTAGGAGTCTGGACCGTGTCTCAGTTCCAGTGTGGCTGG
TCATCCTCTCAGACCAGCTAGGGATCGTCGCCTAGGTGAGCCGTTACCCCACCTACTAGC
TAATCCCATCTGGGCACATCCGATGGCAAGAGGCCCGAAGGTCCCCCTCTTTGGTCTTGC
GACGTTATGCGGTATTAGCTACCGTTTCCAGTAGTTATCCCCCTCCATCAGGCAGTTTCC
CAGACATTACTCACCCGTCCG
>001961_0708_1087 length=257 uaccno=FG74DIE03B0GQ5
TTCCAACCCATGCTGCCTCCCGTAGGAGTCTGGGCCGTGTCTCAGTCCCAGTGTGGCCGA
TCACCCTCTCAGGTCGGCTATGCATCGTGGCCTTGGTGAGCCGTTACCTCACCAACTAGC
TAATGCACCGCGGGTCCATCCATCAGCGACACCCGAAAGCGCCTTTCACTCTTATGCCAT
GCGGCATAAACTGTTATGCGGTATTAGCACCTGTTTCCAAGTGTTATCCCCCTCTGATGG
GTAGGTTACCCACGTTG
>001962_0601_2668 length=257 uaccno=FG74DIE03BQ3SU
CAACACCACATGCTGCCTCCCGTAGGAGTCTGGACCGTGTCTCAGTTCCAGTGTGGCTGG
TCATCCTCTCAGACCAGCTAGGGATCGTCGCCTAGGTGAGCCATTACCCCACCTACTAGC
TAATCCCATCTGGGCACATCTGATGGCAAGAGGCCCGAAGGTCCCCCTCTTTGGTCTTGC
GACGTTATGCGGTATTAGCTACCGTTTCCAGTAGTTATCCCCCTCCATCAGGCAGTTTCC
CAGACATTACTCACCCG
>001965_0664_0682 length=248 uaccno=FG74DIE03BWLDO
TTCCGCATCATGCTGCCTCCCGTGGAGTCTGGACCGTGTCTCAGTTCCAGTGTGGCTGGT
CATCCTCTCAGACCAGCTAGGGATCGTCGCCTAGGTGAGCCATTACCCCACCTACTAGCC
AATCCCATCTGGGCACATCTGATGGCATGAGGCCCGAAGGCCCCCCACTTTGGTCTTGCG
ACATTATGCGGTATTAGCTACCGTTTCCAGTAGTTATCCCCCTCCATCAGGCAGTTTCCC
AGACATTA
>001966_0625_0647 length=252 uaccno=FG74DIE03BS53D
AACCAACCCATGCTGCCTCCCGTAGGAGTCTGGGCCGTGTCTCAGTCCCAGTGTGGCCGA
TCACCCTCTCAGGTCGGCTATGCATCGTGGCCTTGGTGAGCCGTTACCTCACCAACTAGC
TAATGCACCGCGGGTCCATCCATCAGCGACACCCGAAAGCGCCTTTCACTCTTATGCCAT
GCGGCATAAACTGTTATGCGGTNTTAGCACCTGTTTCCAAGTGTTATCCCCCTCTGATGG
GTAGGTTACCCA
>001967_0689_3680 length=248 uaccno=FG74DIE03BYUPE
TTCCGCATCATGCTGCCTCCCGTAGGAGTCTGGGCCGTGTCTCAGTCCCAGTGTGGCCGA
TCACCCTCTCAGGTCGGCTATGCATCGTGGCCTTGGTGAGCCGTTACCTCACCAACTAGC
TAATGCACCGCGGGTCCATCCATCAGCGACACCCGAAAGCGCCTTTCACTCTTATGCCAT
GCGGCATAAACTGTTATGCGGTATTAGCACCTGTTTCCAAGTGTTATCCCCCTCTGATGG
GTAGGTTA
>001968_0667_2051 length=256 uaccno=FG74DIE03BWVW1
AACCAACCCATGCTGCCTCCCGTAGGAGTCTGGGCCGTGTCTCAGTCCCAGTGTGGCCGA
TCACCCTCTCAGGTCGGCTATGCATCGTGGCCTTGGTGAGCCGTTACCTCACCAACTAGC
TAATGCACCGCGGGTCCATCCATCAGCGACACCCGAAAGCGCCTTTCACTCTTATGCCAT
GCGGCATAAACTGTTATGCGGTATTAGCGCCTGTTTCCAAGTGTTATCCCCCTCTGATGG
GTAGGTTACCCACGTT
>001969_0733_0930 length=261 uaccno=FG74DIE03B2NM8
GGAATTGGCATGCTGCCTCCCGTAGGAGTCTGGACCGTGTCTCAGTTCCAGTGTGGCTGG
TCATCCTCTCAGACCAGCTAGGGATCGTCGCCTAGGTGAGCCATTACCCCACCTACTAGC
TAATCCCATCTGGGCACATCTGATGGCATGAGGCCCGAAGGTCCCCCACTTTGGTCCGTA
GACGTTATGCGGTATTAGCTACCGTTTCCAGTAGTTATCCCCCTCCATCAGGCAGTTTCC
CAGACATTACTCACCCGTCCG
>001970_0599_1935 length=261 uaccno=FG74DIE03BQWWX
GAGAGAGACATGCTGCCTCCCGTAGGAGTCTGGACCGTGTCTCAGTTCCAGTGTGGCTGG
TCATCCTCTCAGACCAGCTAGGGATCGTCGCCTAGGTGAGCCGTTACCCCACCTACTAGC
TAATCCCATCTGGGCACATCTGATGGCAAGAGGCCCGAAGGTCCCCCTCTTTGGTCTTGC
GACGTTATGCGGTATTAGCTACCGTTTCCAGTAGTTATCCCCCTCCATCAGGCAGTTTCC
CAGACATTACTCACCCGTCCG
>001972_0622_2158 length=261 uaccno=FG74DIE03BSXR0
GGAAGGTTCATGCTGCCTCCCGTAGGAGTCTGGACCGTGTCTCAGTTCCAGTGTGGCTGG
TCATCCTCTCAGACCAGCTAGGGATCGTCGCCTAGGTGAGCCGTTACCCCACCTACTAGC
TAATCCCATCTGGGCACATCTGATGGCATGAGGCCCGAAGGTCCCCCACTTTGGTCTTGC
GACATTATGCGGTATTAGCTACCGTTTCCAGTAGTTATCCCCCTCCATCAGGCAGTTTCC
CAGACATTACTCACCCGTCCG
>001973_0689_3763 length=262 uaccno=FG74DIE03BYURP
AACCAACCCATGCTGCCTCCCGTAGGAGTCTGGGCCGTGTCTCAGTCCCAATGTGGCCGT
ACACTCTCTCGAGCCGGCTACTGATCGTTGCCTTGGTGAGCTTTTATCTCACCAACTAGC
TAATCAGACGCAAGTCCATCTTACACCACTAAACATTTTGATTATTTCCTCATGCGAGAA
TGTAATTTCATAGGGTATTATTCTCCGTTTCCAGAGGCTATCCCCTTGTATAAGGCAGGT
TACTCACGCGTTACTCACCCGG
>001974_0644_0939 length=264 uaccno=FG74DIE03BUUC9
GAGAGAGACATGCTGCCTCCCGTAGGAGTCTGGACCGTGTCTCAGTTCCAGTGTGGCTGG
TCATCCTCTCAGACCAGCTAGGGATCGTCGCCTAGGTGAGCCGTTACCCCACCTACTAGC
TAATCCCATCTGGGCACATCTGATGGCAAGAGGCCCGAAGGTCCCCCTCTTTGGTCTTTC
GACGTTATGCGGTATTAGCTACCGTTTCCAGTAGTTATCCCCCTCCATCAGGCAGTTTCC
CAGACATTACTCACCCGTCCGCCG
>001975_0653_1362 length=252 uaccno=FG74DIE03BVM40
AACCAACCCATGCTGCCTCCCGTAGGAGTCTGGGCCGTGTCTCAGTCCCAGTGTGGCCGA
TCACCCTCTCAGGTCGGCTATGCATCGTGGCCTTGGTGAGCCGTTACCTCACCAACTAGC
TAATGCACCGCGGGTCCATCCATCAGCGACACCCGAAAGCGCCTTTCACTCTTATGCCAT
GCGGCATAAACTGTTATGCGGTATTAGCACCTGTTTCCAAGTGTTATCCCCCTCTGATGG
GTAGGTTACCCA
>001976_0607_0370 length=55 uaccno=FG74DIE03BRKZO
TTCCAACCCATGCTGCCTCCCGTAGGAGTGATCCTGAGCCAGGATCAAACTCTGA
>001979_0606_3815 length=248 uaccno=FG74DIE03BRKHL
GACTGACTCATGCTGCCTCCCGTAGGAGTCTGGGCCGTGTCTCAGTCCCAGTGTGGCCGA
TCACCCTCTCAGGTCGGCTATGCATCGTGGCCTTGGTGAGCCGTTACCTCACCAACTAGC
TAATGCACCGCGGGTCCATCCATCAGCGACACCCGAAAGCGCCTTTCACTCTTATGCCAT
GCGGCATAAACTGTTATGCGGTATTAGCACCTGTTTCCAAGTGTTATCCCCCTCTGATGG
GTAGGTTA
>001980_0642_2388 length=231 uaccno=FG74DIE03BUO5Y
GAGAGAGACATGCTGCCTCCCGTAGGAGTCTGGACCGTGTCTCAGTTCCAGTGTGGCTGG
TCATCCTCTCAGACCAGCTAGGGATCGTCGCCTAGGTGAGCCGTTACCCCNCCTACTAGC
TAATCCCATCTGGGCACATCTGATGGCAAGAGGCCCGAAGGTCCCCCTCTTTGGTCTTGC
GACGTTATGCGGTATTAGCTACCGTTTCCAGTAGTTATCCCCCTCCATCGG
>001982_0676_0882 length=248 uaccno=FG74DIE03BXNGK
GAGAGAGACATGCTGCCTCCCGTAGGAGTCTGGGCCGTGTCTCAGTCCCAGTGTGGCCGA
TCACCCTCTCAGGTCGGCTATGCATCGTGGCCTTGGTGAGCCGTTACCTCACCAACTAGC
TAATGCACCGCGGGTCCATCCATCAGCGACACCCGAAAGCGCCTTTCACTCTTATGCCAT
GCGGCATAAACTGTTATGCGGTATTAGCACCTGTTTCCAAGTGTTATCCCCCTCTGATGG
GTAGGTTA
>001985_0661_3129 length=254 uaccno=FG74DIE03BWDSB
GGAATTGGCATGCTGCCTCCCGTAGGAGTCTGGGCCGTGTCTCAGTCCCAGTGTGGCCGA
TCACCCTCTCAGGTCGGCTATGTATCGTCGCCTTGGTGAGCCGTTACCCCACCAACTAGC
TAATACAACGCAGGTCCATCTGGTAGTGATGCAATTGCACCTTTTAAGCAAATGTCATGC
AACATCTACTCTTATGCGGTATTAGCTATCGTTTCCAATAGTTATCCCCCGCTACCAGGC
AGGTTACCTACGCG
>001986_0645_0618 length=261 uaccno=FG74DIE03BUW94
GGAATTGGCATGCTGCCTCCCGTAGGAGTCTGGACCGTGTCTCAGTTCCAGTGTGGCTGG
TCATCCTCTCAGACCAGCTAGGGATCGTCGCCTAGGTGAGCCATTACCCCACCTACTGGC
TAATCCCATCTGGGCACATCTGATGGCATGAGGCCCGAAGGTCCCCCACTTTGGTCCGTA
GACGTTATGCGGTATTAGCTACCGTTTCCAGTAGTTATCCCCCTCCATCAGGCAGTTTCC
CAGACATTACTCACCCGTCCG
>001987_0606_2893 length=261 uaccno=FG74DIE03BRJRZ
AACCGGAACATGCTGCCTCCCGTAGGAGTCTGGACCGTGTCTCAGTTCCAGTGTGGCTGG
TCATCCTCTCAGACCAGCTAGGGATCGTCGCCTAGGTGAGCCGTTACCCCACCTACTAGC
TAATCCCATCTGGGCACATCTGATGGCATGAGGCCCGAAGGTCCCCCACTTTGGTCTTGC
GACATTATGCGGTATTAGCTACCGTTTCCAGTAGTTATCCCCCTCCATCAGGCAGTTTCC
CAGACATTACTCACCCGTCCG
>001989_0655_2263 length=52 uaccno=FG74DIE03BVT5L
TTCCAACCCATGCTGCCTCCCGTAGGAGTGCTGAGCCAGGATCAAGCTCTGA
>001994_0699_0424 length=273 uaccno=FG74DIE03BZNSQ
AACCAACCCATGCTGCCTCCCGTAGGAGTCTGGACCGTGTCTCAGTTCCAGTGTGGCCGA
TCACCCTCTCAGGTCGGCTACGCATCGTTGCCTTGGTAAGCCGTTACCTTACCAACTAGC
TAATGCGGCGCGGATCCATCTATAAGTGACAGCAAAACCGTCTTTCACTATTGAACCATG
CGGTTCAATATATTATCCGGTATTAGCTCCGGTTTCCCGAAGTTATCCCAGTCTTATAGG
TAGGTTATCCACGTGTTACTCACCCGTCCGCCG
>001995_0612_1966 length=276 uaccno=FG74DIE03BR10W
GGAATTGGCATGCTGCCTCCCGTAGGAGTTTGGGCCGTGTCTCAGTCCCAATGTGGCCGT
TCATCCTCTCAGACCGGCTACTGATCATTGCCTTGGTGGGCCGTTACCCCTCCAACTAGC
TAATCAGACGCAACCCCCTCCTTCAGCGATAGCTTATAAATAGAGGCCACCTTTCAATGA
GCTCCGATGCCGAAGTTCATTCGTACGCGGTATTAGCAACGGTTTCCCGTTGTTATCCCC
CTCTGAAGGGCAGGTTGGTTACGCGTTACTCACCCG
>001999_0620_0414 length=249 uaccno=FG74DIE03BSP30
TATTGGCGCATGCTGCCTCCCGTGGAGTCTGGGCCGTGTCTCAGTCCCAATGTGGCCGTT
CATCCTCTCAGACCGGCTACTGATCATCGCCTTGGTGGGCCGTTACCCCTCCAACTAGCT
AATCAGACGCAATCCCCTCCTTCAGTGATAGCTTATAAATAGAGGCCACCTTTCATCCAG
TCTCGATGCCGAGATTGGATCGTATGCGGTATTAGCAGTCGTTTCCAACTGTTGTCCCCC
TCTGAAGGG
>002508_0680_0517 length=256 uaccno=FG74DIE03BXZTJ
TTCCAACCCATGCTGCCTCCCGTAGGAGTCTGGGCCGTGTCTCAGTCCCAGTGTGGCCGA
TCACCCTCTCAGGTCGGCTATGCATCGTGGCCTTGGTGAGCCGTTACCTCACCAACTAGC
TAATGCACCGCGGGTCCATCCATCAGCGACACCCGAAAGCGCCTTTCACTCTTATGCCAT
GCGGCATAAACTGTTATGCGGTATTAGCACCTGTTTCCAAGTGTTATCCCCCTCTGATGG
GTAGGTTACCCACGTG
>002511_0601_1487 length=259 uaccno=FG74DIE03BQ2V1
TTCCAACCCATGCTGCCTCCCGTAGGAGTCTGGGCCGTGTCTCAGTCCCAGTGTGGCCGA
TCACCCTCTCAGGTCGGCTTTGCATCGTGGCCTTGGTGAGCCGTTACCTCACCAACTAGC
TAATGCACCGCGGGTCCATCCATCAGCGACACCCGAAAGCGCCTTTCACTCTTATGCCAT
GCGGCATAAACTGTTATGCGGTATTAGCACCTGTTTCCAAGTGTTATCCCCCTCTGATGG
GTAGGTTACCCACGTGTTA
>002512_0619_1554 length=246 uaccno=FG74DIE03BSNTW
TNTGCNCATGCTGCCTCCCGTAGGAGTCTGGGCCGTGTCTCAGTCCCAGTGTGGCCGATC
ACCCTCTCAGGTCGGCTATGCATCGTGGCCTTGGTGAGCCGTTACCTCACCAACTAGCTA
ATGCACCGCGGGTCCATCCATCAGCGACACCCGAAAGCGCCTTTCACTCTTATGCCATGC
GGCATAAACTGTTATGCGGTATTAGCACCTGTTTCCAAGTGTTATCCCCCTCTGATGGGT
AGGTTA
>002513_0734_0810 length=251 uaccno=FG74DIE03B2QPO
CAACACCACATGCTGCCTCCCGTAGGAGTCTGGACTGTGTCTCAGTTCCAGTGTGGCTGG
TCATCCTCTCAGACCAGCTAGGGATCGTCGCCTAGGTGAGCCATTACCCCACCTACTAGC
TAATCCCATCTGGGCACATCTGATGGCAAGAGGCCCGAAGGTCCCCCTCTTTGGTCTTGC
GACGTTATGCGGTATTAGCTACCGTTTCCAGTAGTTATCCCCCTCCATCAGGCAGTTTCC
CAGACATTACT
>002519_0597_2258 length=252 uaccno=FG74DIE03BQQUC
TTCCAACCCATGCTGCCTCCCGTAGGAGTCTGGGCCGTGTCTCAGTCCCAGTGTGGCCGA
TCACCCTCTCAGGTCGGCTATGCATCGTGGCCTTGGTGAGCCGTTACCTCACCAACTAGC
TAATGCACCGCGGGTCCATCCATCAGCGACACCCGAAAGCGCCTTTCACTCTTATGCCAT
GCGGCATAAACTGTTATGCGGTATTAGCACCTGTTTCCAAGTGTTATCCCCCTCTGATGG
GTAGGTTACCCA
>002522_0680_0317 length=262 uaccno=FG74DIE03BXZNZ
GAGAGAGACATGCTGCCTCCCGTAGGAGTCTGGACCGTGTCTCAGTTCCAGTGTGGCTGG
TCATCCTCTCAGACCAGCTAGGGATCGTCGCCTAGGTGAGCCGTTACCCCACCTACTAGC
TAATCCCATCTGGGCACATCTGATGGCAAGAGGCCCGAACGGTCCCCCTCTTTGGTCTTG
CGACGTTATGCGGTATTAGCTACCGTTTCCAGTAGTTATCCCCCTCCATCAGGCAGTTTC
CCAGACATTACTCACCCGTCCG
>002524_0714_1466 length=247 uaccno=FG74DIE03B0Z0C
GACTGACTCATGCTGCCTCCCGTAGGAGTCTGGGCCGTGTCTCAGTCCCAGTGTGGCCGA
TCACCCTCTCAGGTCGGCTATGCATCGTGGCCTTGGTGAGCCGTTACCTCACCAACTAGC
TAATGCACCGCGGGTCCATCCATCAGCGACACCCGAAAGCGCCTTTCACTCTTATGCCAT
GCGGCATAAACTGTTATGCAGTATTAGCACCTGTTTCCAAGTGTTATCCCCCTCTGATGG
GTTACGG
>002525_0667_1676 length=256 uaccno=FG74DIE03BWVMM
GGAAGGTTCATGCTGCCCCGTAGGAGTCTGGGCCGTGTCTCAGTCCCAATGTGGCCGTTC
ATCCTCTCAGACCGGCTACTGATCATCGCCTTGGTGGGCCGTTACCCCTCCAACTAGCTA
ATCAGACGCAATCCCCTCCTTCAGTGATAGCTTATAAATAGAGGCCACCTTTCATCCAGT
CTCGATGCCGAGATTGAATCGTATGCGGTATTAGCAGTCGTTTCCAACTGTTGTCCCCCT
CTGAAGGGCAGGTTGA
>002526_0632_0345 length=253 uaccno=FG74DIE03BTRZF
GAGAGAGACATGCTGCCTCCCGTAGGAGTCTGGGCCGTGTCTCAGTCCCAGTGTGGCCGA
TCACCCTCTCAGGTCGGCTATGCATCGTGGCCTTGGTGAGCCGTTACCTCACCAACTAGC
TAATGCACCGCGGGGTCCATCCATCAGCGACACCCGAAAGCGCCTTTCACTCTTATGCCA
TGCGGCATAAACTGTTATGCGGTATTAGCACCTGTTTCCAAGTGTTATCCCCCTCTGATG
GGTAGGTTACCCG
>002531_0647_3594 length=246 uaccno=FG74DIE03BU5WC
CAACCATGCATGCTGCCTCCCGTAGGAGTCTGGGCCGTGTCTCAGTCCCAGTGTGGCCGA
TCACCCTCTCAGGTCGGCTATGTATCGTCGCCTTGGTGAGCCGTTACCCCACCAACTAGC
TAATACAACGCAGGTCCATCTGGTAGTGATGCAATTGCACCTTTTAAGCAAATGTCATGC
AACATCTACTCTTATGCGGTATTAGCTATCGTTTCCAATAGTTATCCCCCGCTACCAGGC
AGGTTA
>002535_0644_2401 length=248 uaccno=FG74DIE03BUVHV
TCACACTCCATGCTGCCTCCCGTAGGAGTCTGGGCCGCGTCTCAGTCCCAGTGTGGCCGA
TCACCCTCTCAGGTCGGCTATGCATCGTGGCCTTGGTGAGCCGTTACCTCACCAACTAGC
TAATGCACCGCGGGTCCATCCATCAGCGACACCCGAAAGCGCCTTTCACTCTTATGCCAT
GCGGCATAAACTGTTATGCGGTATTAGCACCTGTTTCCAAGTGTTATCCCCCTCTGATGG
GTAGGTTA
>002537_0714_0518 length=261 uaccno=FG74DIE03B0Y90
CAACACCACATGCTGCCTCCCGTAGGAGTCTGGACCGTGTCTCAGTTCCAGTGTGGCTGG
TCATCCTCTCAGACCAGCTAGGGATCGTCGCCTAGGTGAGCCGTTACCCCACCTACTAGC
TAATCCCATCTGGGCACATCCGATGGCAAGAGGCCCGAAGGTCCCCCTCTTTGGTCTTGC
GACGTTATGCGGTATTAGCTACCGTTTCCAGTAGTTATCCCCCTCCATCAGGCAGTTTCC
CAGACATTACTCACCCGTCCG
>002539_0680_1245 length=248 uaccno=FG74DIE03BX0DR
TATTGGCGCATGCTGCCTCCCGTAGGAGTCTGGGCCGTGTCTCAGTCCCAGTGTGGCCGA
TCACCCTCTCAGGTCGGCTATGCATCGTGGCCTTGGTGAGCCGTTACCTCACCAACTAGC
TAATGCACCGCGGGTCCATCCATCAGCGACACCCGAAAGCGCCTTTCACTCTTATGCCAT
GCGGCATAAACTGTTATGCGGTATTAGCACCTGTTTCCAAGTGTTATCCCCCTCTGATGG
GTAGGTTA
>002540_0670_0962 length=259 uaccno=FG74DIE03BW4J4
AACCGAACATGCTGCCTCCCGTAGGAGTCTGGACCGTGTCTCAGTTCCAGTGAGGCTGGT
CATCCTCTCAGACCAGCTAGGGATCGTCGCCTAGGTGAGCCGTTACCCACCTACTAGCTA
ATCCCATCTGGGCACATCTGATGGCATGAGGCCCGAAGGTCCCCCACTTTGGTCTTGCGA
CATTATGCGGTATTAGCTACCGTTTCCAGTAGTTATCCCCCTCCATCAGGCAGTTTCCCA
GACATTACTCACCCGTCCG
>002543_0616_2115 length=248 uaccno=FG74DIE03BSER5
TCACACTCCATGCTGCCTCCCGTAGGAGTCTGGGCCGTGTCTCAGTCCCAGTGTGGCCGA
TCACCCTCTCAGGTCGGCTATGCATCGTGGCCTTGGTGAGCCGTTACCTCACCAACTAGC
TAATGCACCGCGGGTCCATCCATCAGCGGCACCCGAAAGCGCCTTTCACTCTTATGCCAT
GCGGCATAAACTGTTATGCGGTATTAGCACCTGTTTCCAAGTGTTATCCCCCTCTGATGG
GTAGGTTA
>002544_0664_0320 length=76 uaccno=FG74DIE03BWK3M
GGAATTGGCATGCTGCCTCCCGTAGGAGTTTGGGCCGTGTCTCAGTCCCAATGTGGCCGA
TCACCTCTCNGACGCG
>002545_0652_1628 length=249 uaccno=FG74DIE03BVJ6M
GAGAGAGACATGCTGCCTCCCGTAGGAGTCTGGGCCGTGTCTCAGTCCCAGTGTGGCCGA
TCACCCTCTCAGGTCGGCTATGCATCGTGGCCTTGGTGAGCCGTTACCTCACCAACTAGC
TAATGCACCGCGGGTCCATCCATCAGCGACACCCGAAAGCGCCTTTCACTCTTATGCCAT
GCGGCATAAACTGTTATGCGGTATTAGCACCCTGTTTCCAAGTGTTATCCCCCTCTGATG
GGTAGGTTA
>002550_0733_1289 length=261 uaccno=FG74DIE03B2NW7
TATTGGCGCATGCTGCCTCCCGTAGGAGTCTGGACCGTGTCTCAGTTCCAGTGTGGCTGG
TCATCCTCTCAGACCAGCTAGGGATCGTCGCCTAGGTGAGCCGTTACCCCACCTACTAGC
TAATCCCATCTGGGCACATCCGATGGCAAGAGGCCCTAAGGTCCCCCTCTTTGGTCTTGC
GACGTTATGCGGTATTAGCTACCGTTTCCAGTAGTTATCCCCCTCCATCAGGCAGTTTCC
CAGACATTACTCACCCGTCCG
>002551_0647_0348 length=258 uaccno=FG74DIE03BU3D6
GGAAGGTTCATGCTGCCTCCCGTAGGAGTCTGGGCCGTGTCTCAGTCCCAGTGTGGCCGA
TCACCCTCTCAGGTCGGCTATGTATCGTCGCCTTGGTGAGCCGTTACCCCACCAACTAGC
TAATACAACGCAGGTCCATCTGGTAGTGATGCAATTGCACCTTTTTAAGCAAATGTCATG
CAACATCTACTCTTATGCGGTATTAGCTATCGTTTCCAATAGTTATCCCCCGCTACCAGG
CAGGTTACCTACGCGTTA
>002554_0735_1739 length=257 uaccno=FG74DIE03B2UK9
GACTGACTCATGCTGCCTCCCGTAGGAGTCTGGACCGTGTCTCAGTTCCAGTGTGGCTGG
TCATCCTCTCAGACCAGCTAGGGATCGTCGCCTAGGTGAGCCGTTACCCCACCTACTAGC
TAATCCCATCTGGGCACATCTGATGGCATGAGGCCCGAAGGTCCCCCACTTTGGTCTTGC
GACGTTATGCGGTATTAGCTACCGTTTCCAGTAGTTATCCCCCTCCATCAGGCAGTTTCC
CAGACATTACTCACCCG
>002555_0682_0777 length=269 uaccno=FG74DIE03BX6CB
GGAAGGTTCATGCTGCCTCCCGTAGGAGTCTGGGCCGTGTCTCAGTCCCAGTGTGGCCGA
TCACCCTCTCAGGTCGGCTATGTATCGTCGCCTTGGTGAGCCGTTACCCCACCAACTAGC
TAATACAACGCAGGTCCATCTTGTAGTGGAGCAATTGCCCCTTTCAAATAAATGACATGT
GTCATCCATTGTTATGCGGTATTAGCTACCGTTTCCAATAGTTATCCCCCGCTACAAGGC
AGGTTACCTACGCGTTACTCACCCGTTCG
>002556_0611_1449 length=248 uaccno=FG74DIE03BRYGR
TCACACTCCATGCTGCCTCCCGTAGGAGTCTGGGCCGTGTCTCAGTCCCAGTGTGGCCGA
TCACCCTCTCAGGTCGGCTATGCATCGTGGCCTTGGTGAGCCGTTACCTCACCAACTAGC
TAATGCACCGCGGGTCCATCCATCAGCGACACCCGAAAGCGCCTTTCACTCTTATGCCAT
GCGGCATAAACTGTTATGCGGTATTAGCACCTGTTTCCAAGTGTTATCCCCCTCTGATGG
GTAGGTTA
>002563_0676_1884 length=264 uaccno=FG74DIE03BXN8E
GGAAGGTTCATGCTGCCTCCCGTAGGAGTCTGGACCGTGTCTCAGTTCCAGTGTGGCTGG
TCATCCTCTCAGACCAGCTAGGGATCGTCGCCTAGGTGAGCCGTTACCCCACCTACTAGC
TAATCCCATCTGGGCACATCTGATGGCATGAGGCCCGAAGGTCCCCCACTTTGGTCTTGC
GACGTTATGCGGTATTAGCTACCGTTTCCAGTAGTTATCCCCCTCCATCAGGCAGTTTCC
CAGACATTACTCACCCGTCCGCCG
>002566_0614_0414 length=252 uaccno=FG74DIE03BR65C
AACCAACCCATGCTGCCTCCCGTAGGAGTCTGGGCCGTGTCTCAGTCCCAGTGTGGCCGA
TCACCCTCTCAGGTCGGCTATGCATCGTGGCCTTGGTGAGCCGTTACCTCACCAACTAGC
TAATGCACCGCGGGTCCATCCATCAGCGACACCCGAAAGCGCCTTTCACTCTTATGCCAT
GCGGCATAAACTGTTATGCGGTATTAGCACCTGTTTCCAAGTGTTATCCCCCTCTGATGG
GTAGGTTACCCA
>002572_0579_3406 length=257 uaccno=FG74DIE03BO6T8
GACTGACTCATGCTGCCTCCCGTAGGAGTCTGGACCGTGTCTCAGTTCCAGTGTGGCTGG
TCATCCTCTCAGACCAGCTAGGGATCGTCGCCTAGGTGAGCCGTTACCCCACCTACTAGC
TAATCCCATCTGGGCACATCTGATGGCATGAGGCCCGAAGGTCCCCCACTTTGGTCTTGC
GACGTTATGCGGTATTAGCTACCGTTTCCAGTAGTTATCCCCCTCCATCAGGCAGTTTCC
CAGACATTACTCACCCG
>002573_0700_1019 length=248 uaccno=FG74DIE03BZRE1
GAGAGAGACATGCTGCCTCCCGTAGGAGTCTGGGCCGTGTCTCAGTCCCAGTGTGGCCGA
TCACCCTCTCAGGTCGGCTATGCATCGTGGCCTTGGTGAGCCGTTACCTCACCAACTAGC
TAATGCACCGCGGGTCCATCCATCAGCGACACCCGAAAGCGCCTTTCACTCTTATGCCAT
GCGGCATAAACTGTTATGCGGTATTAGCACCTGTTTCCAAGTGTTATCCCCCTCTGATGG
GTAGGTTA
>002574_0637_3199 length=59 uaccno=FG74DIE03BT9ZL
TTCCAACCCATGCTGCCTCCCGTAGGAGTGTTTGATCCTGAGCCAGGATCAAACTCTGA
>002576_0629_3668 length=252 uaccno=FG74DIE03BTK2E
AACCAACCCATGCTGCCTCCCGTAGGAGTCTGGGCCGTGTCTCAGTCCCAGTGTGGCCGA
TCACCCTCTCAGGTCGGCTATGCATCGTGGCCTTGGTGAGCCGTTACCTCACCAACTAGC
TAATGCACCGCGGGTCCATCCATCAGCGACACCCGAAAGCGCCTTTCACTCTTATGCCAT
GCGGCATAAACTGTTATGCGGTATTAGCACCTGTTTCCAAGTGTTATCCCCCTCTGATGG
GTAGGTTACCCA
>002578_0628_1990 length=255 uaccno=FG74DIE03BTGL0
AACCGGAACATGCTGCTCCCGTAGGAGTCTGGGCCGTGTCTCAGTCCCAGTGTGGCCGAT
CACCCTCTCAGGTCGGCTATGCATCGTGGCCTTGGTGAGCCGTTACCTCACCAACTAGCT
AATGCACCGCGGGTCCATCCATCAGCGACACCCGAAAGCGCCTTTCACTCTTATGCCATG
CGGCATAAACTGTTATGCGGTATTAGCACCTGTTTCCAAGTGTTATCCCCCTCTGATGGG
TAGGTTACCCACGTG
>002580_0663_0671 length=261 uaccno=FG74DIE03BWH7L
GAGAGAGACATGCTGCCTCCCGTAGGAGTCTGGACCGTGTCTCAGTTCCAGTGTGGCTGG
TCATCCTCTCAGACCAGCTAGGGATCGTCGCCTAGGTGAGCCGTTACCCCACCTACTAGC
TAATCCCATCTGGGCACATCTGATGGCAAGAGGCCCGAAGGTCCCCCTCTTTGGTCTTGC
GACGTTATGCGGTATTAGCTACCGTTTCCAGTAGTTATCCCCCTCCATCAGGCAGTTTCC
CAGACATTACTCACCCGTCCG
>002581_0612_0383 length=246 uaccno=FG74DIE03BR0SX
CAACCATGCATGCTGCCTCCCGTAGGAGTCTGGGCCGTGTCTCAGTCCCAGTGTGGCCGA
TCACCCTCTCAGGTCGGCTATGTATCGTCGCCTTGGTGAGCCGTTACCCCACCAACTAGC
TAATACAACGCAGGTCCATCTGGTAGTGATGCAATTGCACCTTTTAAGCAAATGTCATGC
AACATCTACTCTTATGCGGTATTAGCTATCGTTTCCAATAGTTATCCCCCGCTACCAGGC
AGGTTA
>002582_0666_1682 length=59 uaccno=FG74DIE03BWSG0
CAACCATGCATGCTGCCTCCCGTAGGAGTCTGGGCCGTGTCTCAGTCCCATGTGGCCGT
>002583_0642_1976 length=252 uaccno=FG74DIE03BUOUI
TTCCAACCCATGCTGCCTCCCGTAGGAGTCTGGGCCGTGTCTCAGTCCCAGTGTGGCCGA
TCACCCTCTCAGGTCGGCTATGCATCGTGGCCTTGGTGAGCCGTTACCTCACCAACTAGC
TAATGCACCGCGGGTCCATCCATCAGCGACACCCGAAAGCGCCTTTCACTCTTATGCCAT
GCGGCATAAACTGTTATGCGGTATTAGCACCTGTTCCCAAGTGTTATCCCCCTCTGATGG
GTAGGTTACCCA
>002584_0666_1938 length=280 uaccno=FG74DIE03BWSN4
GGAAGGTTCATGCTGCCTCCCGTAGGAGTTTGGGCCGTGTCTCAGTCCCAATGTGGCCGT
TCATCCTCTCAGACCGGCTACTGATCATTGCCTTGGTGGGCCGTTACCCCTCCAACTAGC
TAATCAGACGCAACCCCCTCCTTCAGCGATAGCTTATAAATAGAGGCCACCTTTCAATGA
GCTCCGATGCCGAAGTTCATTCGTACGCGGTATTAGCAACGGTTTCCCGTTGTTATCCCC
CTNTGAAGGGCAGGTTGGTTACGCGTTACTCACCCGTTCG
>002585_0646_0337 length=270 uaccno=FG74DIE03BUZ73
CAACACCACATGCTGCCTCCCGTAGGAGTTTGGGCCGTGTCTCAGTCCCAATGTGGCCGT
TCATCCTCTCAGACCGGCTACTGATCATTGCCTTGGTGGGCCGTTACCCCTCCAACTAGC
TAATCAGACGCAACCCCCTCCTTCAGCGATAGCTTATAAATAGAGGCCACCTTTCAATGA
GCTCCGATGCCGAAGTTCATTCGTACGCGGTATTAGCAACGGTTTCCCGTTGTTATCCCC
CTCTGAAGGGCAGGTTGGTTACGCGTTACT
>002587_0672_1292 length=254 uaccno=FG74DIE03BXA4U
TCACACTCCATGCTGCCTCCCGTAGGAGTCTGGGCCGTGTCTCAGTCCCAGTGTGGCCGA
TCACCCTCTCAGGTCGGCTATGTATCGTCGCCTAGGTGAGCCGTTACCTCACCTACTAGC
TAATACAACGCAGGTCCATCTTGTAGTGGAGCAATTGCCCCTTTCAAATAAATGACATGT
GTCATCCATTGTTATGCGGTATTAGCTATCGTTTCCAATAGTTATCCCCCGCTACAAGGC
AGGTTACCTACGCG
>002588_0640_3656 length=62 uaccno=FG74DIE03BUJTM
TTCCAACCCATGCTGCCTCCCGTAGGAGTGCTTCAGCCCGCTGAGCCAGGATCAAACTCT
GA
>002590_0728_0761 length=242 uaccno=FG74DIE03B17PN
TATTGGCGCATGCTGCCTCCCGTAGGAGTCTGGACCGTGTCTCAGTTCCAGTGTGGCTGG
TCATCCTCTCAGACCAGCTACTGATCATCGCCTTGGTGGGCCGTTACCCCTCCAACTAGC
TAATCAGACGCAATCCCCTCCTTCAGTGATAGCTTATAAATAGAGGCCACCTTTCATCCA
GTCTCGATGCCGAGATTGGATCGTATGCGGTATTAGCAGTCGTTTCCAACTGTTGTCCCC
CT
>002593_0624_2696 length=264 uaccno=FG74DIE03BS4II
GGAAGGTTCATGCTGCCTCCCGTAGGAGTCTGGACCGTGTCTCAGTTCCAGTGTGGCTGG
TCATCCTCTCAGACCAGCTAGGGATCGTCGCCTAGGTGAGCCGTTACCCCACCTACTAGC
TAATCCCATCTGGGCACATCCGATGGCAAGAGGCCCGAAGGTCCCCCTCTTTGGTCTTGC
GACGTTATGCGGTATTAGCTACCGTTTCCAGTAGTTATCCCCCTCCATCAGGCAGTTTCC
CAGACATTACTCACCCGTCCGCCG
>002596_0673_1250 length=118 uaccno=FG74DIE03BXD9G
TATTGGCGCATGCTGCCTCCCGTAGGAGTCTGGGCCGTGTCTCAGTCCCAGTGTGGCCGA
TCACCCTCTCAGGTCGGCTATGCATCGTGGCCTTGGTGAGCCGTTACCTCACCAACTA
>002597_0709_0632 length=264 uaccno=FG74DIE03B0JKA
AACCGGAACATGCTGCCTCCCGTAGGAGTCTGGACCGTGTCTCAGTTCCAGTGTGGCTGG
TCATCCTCTCAGACCAGCTAGGGATCGTCGCCTAGGTGAGCCGTTACCCCACCTACTAGC
TAATCCCATCTGGGCACATCTGATGGCATGAGGCCCGAAGGTCCCCCACTTTGGTCTTGC
GACGTTATGCGGTATTAGCTACCGTTTCCAGTAGTTATCCCCCTCCATCAGGCAGTTTCC
CAGACATTACTCACCCGTCCGCCG
>002598_0614_3565 length=246 uaccno=FG74DIE03BR9KV
CAACCATGCATGCTGCCTCCCGTAGGAGTCTGGGCCGTGTCTCAGTCCCAGTGTGGCCGA
TCACCCTCTCAGGTCGGCTATGTATCGTCGCCTTGGTGAGCCGTTACCCCACCAACTAGC
TAATACAACGCAGGTCCATCTGGTAGTGATGCAATTGCACCTTTTAAGCAAATGTCATGC
AACATCTACTCTTATGCGGTATTAGCTATCGTTTCCAATAGTTATCCCCCGCTACCAGGC
AGGTTA
>002599_0628_0521 length=248 uaccno=FG74DIE03BTFG7
TTCCGCATCATGCTGCCTCCCGTAGGAGTCTGGGCCGTGTCTCAGTCCCAGTGTGGCCGA
TCACCCTCTCAGGTCGGCTATGCATCGTGGCCTTGGTGAGCCGTTACCTCACCAACTAGC
TAATGCACCGCGGGTCCATCCATCAGCGACACCCGAAAGCGCCTTTCACTCTTATGCCAT
GCGGCATAAACTGTTATGCGGTATTAGCACCTGTTTCCAAGTGTTATCCCCCTCTGATGG
GTAGGTTA
>002603_0656_0379 length=262 uaccno=FG74DIE03BVVU1
CAACACCACATGCTGCCTCCCGTAGGAGTCTGGACCGTGTCTCAGTTCCAGTGTGGCTGG
TCATCCTCTCAGACCAGCTAGGGATCGTCGCCTAGGTGAGCCGTTACCCCACCTACTAGC
TAATCCCATCTGGGCACATCCGATGGCAAGAGGCCCGAAGGTCCCCCTCTTTGGTCTTGC
GACGTTATGCGGTATTAGCTACCGTTTCCAGTAGTTATCCCCCCTCCATCAGGCAGTTTC
CCAGACATTACTCACCCGTCCG
>002605_0638_1802 length=256 uaccno=FG74DIE03BUB2K
TCACCTCCATGCTGCCTCCCGTAGGAGTCTGGGCCGTGTCTCAGTCCCAGTGTGGCCGAT
CACCCTCTCAGGTCGGCTATGTATCGTCGCCTAGGTGAGCCGTTACCTCACCTACTAGCT
AATACAACGCAGGTCCATCTTGTAGTGGAGCAATTGCCCCTTTCAAATAAATGACATGTG
TCATCCATTGTTATGCGGTATTAGCTATCGTTTCCAATAGTTATCCCCCGCTACAAGGCA
GGTTACCTACGCGTTA
>002607_0611_2684 length=264 uaccno=FG74DIE03BRZE2
AACCGGAACATGCTGCCTCCCGTAGGAGTCTGGACCGTGTCTCAGTTCCAGTGTGGCTGG
TCATCCTCTCAGACCAGCTAGGGATCGTCGCCTAGGTGAGCCGTTACCCCACCTACTAGC
TAATCCCATCTGGGCACATCTGATGGCATGAGGCCCGAAGGTCCCCCACTTTGGTCTTGC
GACGTTATGCGGTATTAGCTACCGTTTCCAGTAGTTATCCCCCTCCATCAGGCAGTTTCC
CAGACATTACTCACCCGTCCGCCG
>002608_0623_1691 length=280 uaccno=FG74DIE03BS0KT
GGAATTGGCATGCTGCCTCCCGTAGGAGTTTGGGCCGTGTCTCAGTCCCAATGTGGCCGT
TCATCCTCTCAGACCGGCTACTGATCATTGCCTTGGTGGGCCGTTACCCCTCCAACTAGC
TAATCAGACGCAACCCCCTCCTTCAGCGACAGCTTATAAATAGAGGCCACCTTTCAATGG
GCTTCGATGCCGAAGTTCATTCGTACGCGGTATTAGCAACGGTTTCCCGTTGTTATCCCC
CTCTGAAGGGCAGGTTGGTTACGCGTTACCCACCCGTTCG
>002609_0596_2062 length=261 uaccno=FG74DIE03BQNI4
CAACCATGCATGCTGCCTCCCGTAGGAGTCTGGACCGTGTCTCAGTTCCAGTGTGGCTGG
TCATCCTCTCAGACCAGCTAGGGATCGTCGCCTAGGTGAGCCGTTACCCCACCTACTAGC
TAATCCCATCTGGGCACGTCTGATGGCAAGAGGCCCGAAGGTCCCCCTCTTTGGTCTTGC
GACGTTATGCGGTATTAGCTACCGTTTCCAGTAGTTATCCCCCTCCATCAGGCAGTTTCC
CAGACATTACTCACCCGTCCG
>002611_0721_2235 length=275 uaccno=FG74DIE03B1MP5
AACCGGAACATGCTGCCTCCCGTAGGAGTCTGGACCGTGTCTCAGTTCCAGTGTGGCTGG
TCATCCTCTCAGACCAGCTAGGGATCGTCGCCTAGGTGAGCCGTTACCCCACCTACTAGC
TAATCCCATCTGGGCACATCTGATGGCATGAGGCCCGAAGGTCCCCCACTTTGGTCTTGC
GACGTATGCGGTAGTTAGTCTACCGTTTCCTACGTAGTTATCCCCTCCCACTCAGGCGAC
GTTTCCCTACGACATTACTCCACCCGTCCCGCCCG
>002614_0738_1448 length=273 uaccno=FG74DIE03B23UI
AACCAACCCATGCTGCCTCCCGTAGGAGTCTGGACCGTGTCTCAGTTCCAGTGTGGCCGA
TCACCCTCTCAGGTCGGCTACGCATCGTTGCCTTGGTAAGCCGTTACCTTACCAACTAGC
TAATGCGGCGCGGATCCATCTATAAGTGACAGCAAAACCGTCTTTCACTATTGAACCATG
CGGTTCAATATATTATCCGGTATTAGCTCCGGTTTCCCGAAGTTATCCCAGTCTTATAGG
TAGGTTATCCACGTGTTACTCACCCGTCCGCCG
>002615_0714_0295 length=235 uaccno=FG74DIE03B0Y3T
GACTGACTCATGCTGCCTCCCGTAGGAGTCTGGACCGTGTCTCAGTTCCAGTGTGGCTGG
TCATCCTCTCAGACCAGCTAGGGATCGTCGCCTAGGTGAGCCGTTACCCCACCTACTAGC
TAATCCCATCTGGGCACATCTGATGGCATGAGGCCCGAAGGTCCCCCACTTTGGTCTTGC
GACGTTATGCGGTATTAGCTACCGTTTCCTAGTAGTTATCCCCCTCCCATCAGGC
>002621_0739_1880 length=261 uaccno=FG74DIE03B27CA
TATTGGCGCATGCTGCCTCCCGTAGGAGTCTGGACCGTGTCTCAGTTCCAGTGTGGCTGG
TCATCCTCTCAGACCAGCTAGGGATCGTCGCCTAGGTGAGCCGTTACCCCACCTACTAGC
TAATCCCATCTGGGCACATCCGATGGCAAGAGGCCCGAAGGTCCCCCTCTTTGGTCTTGC
GACGTTATGCGGTATTAGCTACCGTTTCCAGTAGTTATCCCCCTCCATCAGGCAGTTTCC
CAGACATTACTCACCCGTCCG
>002622_0653_2598 length=261 uaccno=FG74DIE03BVN3C
GAGAGAGACATGCTGCCTCCCGTAGGAGTCTGGACCGTGTCTCAGTTCCAGTGTGGCTGG
TCATCCTCTCAGACCAGCTAGGGATCGTCGCCTAGGTGAGCCGTTACCCCACCTACTAGC
TAATCCCATCTGGGCACATCTGATGGCAAGAGGCCCGAAGGTCCCCCTCTTTGGTCTTGC
GACGTTATGCGGTATTAGCTACCGTTTCCAGTAGTTATCCCCCTCCATCAGGCAGTTTCC
CAGACATTACTCACCCGTCCG
>002623_0596_2744 length=260 uaccno=FG74DIE03BQN12
TATTGGCGCATGCTGCCTCCCGTAGGAGTCTGGACCGTGTCTCAGTTCCAGTGTGGCTGG
TCATCCTCTCAGACCAGCTAGGGATCGTCGCCTAGGTGAGCCGTTACCCCACCTACCAGC
TAATCCCATCTGGGCACATCCGATGGCAAGAGGCCCTAAGGTCCCCCTCTTTGGTCTTGC
GACGTTATGCGGTATTAGCTACCGTTTCCAGTAGTTATCCCCTCCATCAGGCAGTTTCCC
AGACATTACTCACCCGTCCG
>002626_0652_1306 length=261 uaccno=FG74DIE03BVJXO
AACCAACCCATGCTGCCTCCCGTAGGAGTCTGGGCCGTGTCTCAGTCCCAGTGTGGCCGA
TCACCCTCTCAGGTCGGCTATGCATCGTGGCCTTGGTGAGCCGTTACCTCACCAACTAGC
TAATGCACCGCGGGTCCATCCATCAGCGACACCCGAAAGCGCCTTTCACTCTTATGCCAT
GCGGCATAAACCGTTATGCGGTATTAGCACCTGTTTCCAAGTGTTATCCCCCTCTCGATG
GGTAGGTTACCCGACGTGTTA
>002627_0677_1545 length=264 uaccno=FG74DIE03BXQ4R
AACCGGAACATGCTGCCTCCCGTAGGAGTCGGGACCGTGTCTCAGTTCCAGTGTGGCTGG
TCATCCTCTCAGACCAGCTAGGGATCGTCGCCTAGGTGAGCCGTTACCCCACCTACCAGC
TAATCCCATCTGGGCACATCTGATGGCATGAGGCCCGAAGGTCCCCCACTTTGGTCTTGC
GACGTTATGCGGTATTAGCTACCGTTTCCAGTAGTTATCCCCCTCCATCAGGCAGTTTCC
CAGACATTACTCACCCGTCCGCCG
>002628_0681_1314 length=264 uaccno=FG74DIE03BX3LG
GAGAGAGACATGCTGCCTCCCGTAGGAGTCTGGACCGTGTCTCAGTTCCAGTGTGGCTGG
TCATCCTCTCAGACCAGCTAGGGATCGTCGCCTAGGTGAGCCGTTACCCCACCTACTAGC
TAATCCCATCTGGGCACATCCGATGGCAAGAGGCCCGAAGGTCCCCCTCTTTGGTCTTGC
GACGTTATGCGGTATTAGCTACCGTTTCCAGTAGTTATCCCCCTCCATCAGGCAGTTTCC
CAGACATTACTCACCCGTCCGCCG
>002629_0644_1753 length=261 uaccno=FG74DIE03BUUZV
GGAATTGGCATGCTGCCTCCCGTAGGAGTCTGGACCGTGTCTCAGTTCCAGTGTGGCTGG
TCATCCTCTCAGACCAGCTAGGGATCGTCGCCTAGGTGAGCCATTACCCCACCTACTAGC
TAATCCCATCTGGGCACATCTGATGGCATGAGGCCCGAAGGTCCCCCACTTTGGTCCGTA
GACGTTATGCGGTATTAGCTACCGTTTCCAGTAGTTATCCCCCTCCATCAGGCAGTTTCC
CAGACATTACTCACCCGTCCG
>002630_0604_0729 length=264 uaccno=FG74DIE03BRBSB
AACCGGAACATGCTGCCTCCCGTAGGAGTCTGGACCGTGTCTCAGTTCCAGTGTGGCTGG
TCATCCTCTCAGACCAGCTAGGGATCGTCGCCTAGGTGAGCCGTTACCCCACCTACTAGC
CAATCCCATCTGGGCACATCTGATGGCATGAGGCCCGAAGGTCCCCCACTTTGGTCTTGC
GACGTTATGCGGTATTAGCTACCGTTTCCAGTAGTTATCCCCCTCCATCAGGCAGTTTCC
CAGACATTACTCACCCGTCCGCCG
>002631_0703_0933 length=257 uaccno=FG74DIE03BZ0TZ
GACTGACTCATGCTGCCTCCCGTAGGAGTCTGGACCGTGTCTCAGTTCCAGTGTGGCTGG
TCATCCTCTCAGACCAGCTAGGGATCGTCGCCTAGGTGAGCCGTTACCCCACCTACTAGC
TAATCCCATCTGGGCACATCTGATGGCATGAGGCCCGAAGGTCCCCCACTTTGGTCTTGC
GACGTTATGCGGTATTAGCTACCGTTTCCAGTAGTTATCCCCCTCCATCAGGCAGTTTCC
CAGACATTACTCACCCG
>002635_0718_0338 length=249 uaccno=FG74DIE03B1BR4
TTCCGCATCATGCTGCCTCCCGTAGGAGTCTGGACCGTGTCTCAGTTCCAGTGTGGCTGG
TCATCCTCTCAGACCAGCTAGGGATCGTCGCCTAGGTGAGCCATTACCCCACCTACTAGC
TAATCCCATCTGGGCACATCTGATGGCATGAGGCCCGAAGGTCCCCCACTTTGGTCTTGC
GACATTATGCGGTATTAGCTACCGTTTCCAGTAGTTATCCCCCTCCATCAGGCAGTTTCC
CAGACATTA
>002636_0717_1563 length=257 uaccno=FG74DIE03B09KD
CAACACCACATGCTGCCTCCCGTAGGAGTCTGGGCCGTGTCTCAGTCCCAGTGTGGCCGA
TCACCCTCTCAGGTCGGCTATGTATCGTCGCCTAGGTGAGCCGTTACCTCACCTACTAGC
TTATACAACGCAGGTCCATCTTGTAGTGGAGCAATTGCCCCTTTCAAATAAATGACATGT
GTCACCCATTGTTATGCGGTATTAGCTATCGTTTCCAATAGTTATCCCCCGCTACAAGGC
AGGTTACCTACGCGTTA
>002637_0674_0610 length=279 uaccno=FG74DIE03BXGXG
GGAAGGTTCATGCTGCCTCCCTAGGAGTTTGGGCCGTGTCTCAGTCCCAATGTGGCCGTT
CATCCTCTCAGACCGGCTACTGATCATTGCCTTGGTGGGCCGTTACCCCTCCAACTAGCT
AATCAGACGCAACCCCCTCCTTCAGCGATAGCTTATAAATAGAGGCCACCTTTCAATGAG
CTCCGATGCCGAAGTTCATTCGTACGCGGTATTAGCAACGGTTTCCCGTTGTTATCCCCC
TCTGAAGGGCAGGTTGGTTACGCGTTACTCACCCGTTCG
>002638_0663_1864 length=266 uaccno=FG74DIE03BWI4Q
TCACACTCCATGCTGCCTCCCGTAGGAGTCTGGACCGTGTCTCAGTTCCAGTGTGGCCGA
TCACCCTCTCAAGTCGGCTATGCATCGTTGCCTTGGTAAGCCGTTACCTTACCAACTAGC
TAATGCAGCGCGGATCCATCTATAAGTGACAGCAAGACCGTCTTTCACTTTTGAACCATG
CGGTTCAAAATATTATCCGGTATTAGCTCCGGTTTCCCGAAGTTATCCCAGTCTTATAGG
TAGGTTATCCACGTGTTACTCACCCG
>002640_0625_3075 length=80 uaccno=FG74DIE03BS7YT
AACCAACCCATGCTGCCTCCCGTAGGAGTCTGGCCGTGTCTCAGTTCCCAGTGTGGCCGA
TCACCCTCTCAGGTCGGCTA
>002642_0627_2478 length=261 uaccno=FG74DIE03BTDTS
TATTGGCGCATGCTGCCTCCCGTAGGAGTCTGGACCGTGTCTCAGTTCCAGTGTGGCTGG
TCATCCTCTCAGACCAGCTAGGGATCGTCGCCTAGGTGAGCCTTTACCCCACCTACCAGC
TAATCCCATCTGGGCACATCCGATGGCAAGAGGCCCGAAGGTCCCCCTCTTTGGTCTTGC
GACATTATGCGGTATTAGCTACCGTTTCCAGTAGTTATCCCCCTCCATCAGGCAGTTTCC
CAGACATTACTCACCCGTCCG
>002643_0621_3711 length=253 uaccno=FG74DIE03BSVTD
CAACACCACATGCTGCCTCCCGTAGGAGTCTGGGCCGTGTCTCAGTCCCAGTGTGGCCGA
TCACCCTCTCAGGTCGGCTATGTATCGTCGCCTTGGTGAGCCGTTACCCCACCAACTAGC
TAATACAACGCAGGTCCATCTGGTAGTGATGCAATTGCACCTTTTAAGCAAATGTCATGC
AACATCTACTCTTATGCGGTATTAGCTATCGTTTCCAATAGTTATCCCCCGGCTACCAGG
CAGGTTACCTACG
>002645_0611_1409 length=247 uaccno=FG74DIE03BRYFN
CAACCATGCATGCTGCCTCCCGTAGGAGTCTGGGCCGTGTCTCAGTCCCAGTGTGGCCGA
TCACCCTCTCAGGTCGGCTATGTATCGTCGCCTTGGTGAGCCGTTACCCCACCAACTAGC
TAATACAACGCAGGTCCATCTGGTAGTGATGCAATTGCACCTTTTAAGCAAATGTCATGC
AACATCTACTCTTATGCGGTATTAGCTATCGTTTCCAATAGTTATCCCCCGCTACCAGGC
AGGTTTA
>002646_0702_0432 length=261 uaccno=FG74DIE03BZXAA
CAACACCACATGCTGCCTCCCGTAGGAGTCTGGACCGTGTCTCAGTTCCAGTGTGGCTGG
TCATCCTCTCAGACCAGCTAGGGATCGTCGCCTAGGTGAGCCGTTACCCCACCTACTAGC
TAATCCCATCTGGGCACATCCGATGGCAAGAGGCCCGAAGGTCCCCCTCTTTGGTCTTGC
GACGTTATGCGGTATTAGCTACCGTTTCCAGTAGTTATCCCCCTCCATCAGGCAGTTTCC
CAGACATTACTCACCCGTCCG
>002649_0654_0368 length=252 uaccno=FG74DIE03BVPI6
TTCCAACCCATGCTGCCTCCCGTAGGAGTCTGGGCCGTGTCTCAGTCCCAGTGTGGCCGA
TCACCCTCTCAGGTCGGCTATGCATCGTGGCCTTGGTGAGCCGTTACCTCACCAACTAGC
TAATGCACCGCGGGTCCATCCATCAGCGACACCCGAAAGCGCCTTTCACTCTTATGCCAT
GCGGCATAAACTGTTATGCGGTATTAGCACCTGTTTCCAAGTGTTATCCCCCTCTGATGG
GTAGGTTACCCA
>002650_0651_2974 length=276 uaccno=FG74DIE03BVH18
GGAATTGGCATGCTGCCTCCCGTAGGAGTTTGGGCCGTGTCTCAGTCCCAATGTGGCCGT
TCATCCTCTCAGACCGGCTACTGATCATTGCCTTGGTGGGCCGTTACCCCTCCAACTAGC
TAATCAGACGCAACCCCCTCTTTCAGCGATAGCTTATAAATAGAGGCCACCTTTCAATGA
GCTCCGATGCCGAAGTTCATTCGTACGCGGTATTAGCAACGGTTTCCCGTTGTTATCCCC
CTCTGAAGGGCAGGTTGGTTACGCGTTACTCACCCG
>002653_0702_1574 length=257 uaccno=FG74DIE03BZX50
AACCAACCCATGCTGCCTCCCGTAGGAGTCTGGGCCGTGTCTCAGTCCCAGTGTGGCCGA
TCACCCTCTCAGGTCGGCTATGCATCGTGGCCTTGGTGAGCCGTTACCTCACCAACTAGC
TAATGCACCGCGGGTCCATCCATCAGCGACACCCGAAAGCGCCTTTCACTCTTATGCCAT
GCGGCATAAACTGTTATGCGGTATTAGCACCTGTTTCCAAGTGTTATCCCCCTCTGATGG
GTAGGTTACCCACGTTG
>002654_0619_2662 length=263 uaccno=FG74DIE03BSOOO
AACCGGAACATGCTGCCTCCCGTAGGAGTCTGGACCGTGTCTCAGTTCCAGTGTGGCTGG
TCATCCTCTCAGACCAGCTAGGGATCGTCGCCTAGGTGAGCCGTTACCCACCTACTAGCT
AATCCCATCTGGGCACATCTGATGGCATGAGGCCCGAAGGTCCCCCACTTTGGTCTTGCG
ACGTTATGCGGTATTAGCTACCGTTTCCAGTAGTTATCCCCCTCATCAGGCAGTTTCCCA
GACCATTACTCACCCGTCCGCCG
>002655_0609_2062 length=264 uaccno=FG74DIE03BRSL8
AACCGGAACATGCTGCCTCCCGTAGGAGTCTGGACCGTGTCTCAGTTCCAGTGTGGCTGG
TCATCCTCTCAGACCAGCTAGGGATCGTCGCCTAGGTGAGCCGTTACCCCACCTACTAGC
TAATCCCATCTGGGCACATCTGATGGCATGAGGCCCGAAGGTCCCCCACTTTGGTCTTGC
GACGTTATGCGGTATTAGCTACCGTTTCCAGTAGTTATCCCCCTCCATCAGGCAGTTTCC
CAGACATTACTCACCCGTCCGCCG
>002656_0728_0673 length=270 uaccno=FG74DIE03B17M7
CAACACCACATGCTGCCTCCCGTAGGAGTTTGGGCCGTGTCTCAGTCCCAATGTGGCCGT
TCATCCTCTCAGACCGGCTACTGATCATTGCCTTGGTGGGCCGTTACCCCTCCAACTAGC
TAATCAGACGCAACCCCCTCCTTCAGCGATAGCTTATAAATAGAGGCCACCTTTCAATGA
GCTCCGATGCCGAAGTTCATTCGTACGCGGTATTAGCAACGGTTTCCCGTTGTTATCCCC
CTCTGAAGGGCAGGTTGGTTACGCGTTACT
>002657_0665_1932 length=252 uaccno=FG74DIE03BWPH6
TTCCAACCCATGCTGCCTCCCGTAGGAGTCTGGGCCGTGTCTCAGTCCCAGTGTGGCCGA
TCACCCTCTCAGGTCGGCTATGCATCGTGGCCTTGGTGAGCCGTTACCTCACCAACTAGC
TAATGCACCGCGGGTCCATCCATCAGCGACACCCGAAAGCGCCTTTCACTCTTATGCCAT
GCGGCATAAACTGTTATGCGGTATTAGCACCTGTTTCCAAGTGTTATCCCCCTCTGATGG
GTAGGTTACCCA
>002658_0701_0703 length=254 uaccno=FG74DIE03BZUB1
GAGAGAGACATGCTGCCCCCCGTAGGAGTCTGGGCCGTGTCTCAGTCCCAGTGTGGCCGA
TCACCCTCTCAGGTCGGCTATGCATCGTGGCCTTGGTGAGCCGTTACCTCACCAACTAGC
TAATGCACCGCGGGTCCATCCATCAGCGACACCCGAAAGCGCCTTTCACTCTTATGCCAT
GCGGCATAAACTGTTATGCGGTATTAGCACCTGTTTCCAAGTGTTATCCCCCTCTGATGG
GTAGGTTACCCACG
>002659_0688_0858 length=278 uaccno=FG74DIE03BYPC8
CAACACCACATGCTGCCTCCCGTAGGAGTCTGGACCGTGTCTCAGTTCCAGTGTGGCCGT
TCATCCTCTCAGACCGGCTATTGATCATCGTCTTGGTAGGCCGTTACCCCACCAACTAAC
TAATCAAACGCAAACCCCTCCTGCGGCGGTAGCTTCTTCGAGAGGCCACCTTTCCTGTCG
GTTTCATGCGAAACCGGAGTCTATTGGGTATTAGCAGTCGTTTCCGTCTGTTGTCCCCAT
CCGTTGGGCAGGTTGTTTACGCGTTACTCACCCGTTTG
>002660_0607_0351 length=246 uaccno=FG74DIE03BRKY5
CAACCATGCATGCTGCCTCCCGTAGGAGTCTGGGCCGTGTCTCAGTCCCAGTGTGGCCGA
TCACCCTCTCAGGTCGGCTATGTATCGTCGCCTTGGTGAGCCGTTACCCCACCAACTAGC
TAATACAACGCAGGTCCATCTGGTAGTGATGCAATTGCACCTTTTAAGCAAATGTCATGC
AACATCTACTCTTATGCGGTATTAGCTATCGTTTCCAATAGTTATCCCCCGCTACCAGGC
AGGTTA
>002661_0732_1147 length=248 uaccno=FG74DIE03B2KNH
TTCCGCATCATGCTGCCTCCCGTAGGAGTCTGGGCCGTGTCTCAGTCCCAGTGTGGCCGA
TCACCCTCTCAGGTCGGCTATGCATCGTGGCCTTGGTGAGCCGTTACCTCACCAACTAGC
TAATGCACCGCGGGTCCATCCATCAGCGACACCCGAAAGCGCCTTTCACTCTTATGCCAT
GCGGCATAAACTGTTATGCGGTATTAGCACCTGTTTCCAAGTGTTATCCCCCTCTGATGG
GTAGGTTA
>002662_0698_1717 length=254 uaccno=FG74DIE03BZLMV
TATTGGCGCATGCTGCCTCCCGTAGGAGTCTGGGCCGTGTCTCAGTCCCAATGTGGCCGT
TCATCCTCTCAGACCGGCTACTGATCATCGCCTTGGTGGGCCGTTACCCCTCCAACTAGC
TAATCAGACGCAATCCCCTCCTTCAGTGGTAGCTTATAAATAGAGGCCACCTTTCATCCA
GTCTCGATGCCAAGATTGGATCGTATGCGGTATTAGCAGTCGTTTCCAACTGTTGTCCCC
CTCTGAAGGGCAGG
>002669_0668_3692 length=261 uaccno=FG74DIE03BW0CE
TATTGGCGCATGCTGCCTCCCGTAGGAGTCTGGACCGTGTCTCAGTTCCAGTGTGGCTGG
TCATCCTCTCAGACCAGCTAGGGATCGTCGCCTAGGTGAGCCGTTACCCCACCTACTAGC
TAATCCCATCTGGGCACATCCGATGGCAAGAGGCCCGAAGGTCCCCTCTTTGGTCTTGCG
ACATTATGCGGTATTAGCTACCGTTTCCAGTAGTTATCCCCCGTCCATCAGGCAGTTTCC
CAGACATTACTCACCCGTCCG
>002670_0713_1626 length=52 uaccno=FG74DIE03B0WY0
TTCCAACCCATGCTGCCTCCCGTAGGAGTCCTGAGCCAGGATCAAACTCTGA
>002673_0693_2413 length=246 uaccno=FG74DIE03BY6DB
CAACCATGCATGCTGCCTCCCGTAGGAGTCTGGGCCGTGTCTCAGTCCCAGTGTGGCCGA
TCACCCTCTCAGGTCGGCTATGTATCGTCGCCTTGGTGAGCCGTTACCCCACCAACTAGC
TAATACAACGCAGGTCCATCTGGTAGTGATGCAATTGCACCTTTTAAGCAAATGTCATGC
AACATCTACTCTTATGCGGTATTAGCTATCGTTTCCAATAGTTATCCCCCGCTACCAGGC
AGGTTA
>002675_0683_1441 length=249 uaccno=FG74DIE03BX90J
TATTGGCGCATGCTGCCTCCCGTAGGAGTCTGGACCGTGTCTCAGTTCCAGTGTGGCTGG
TCATCCTCTCAGACCAGCTAGGGATCGTCGCCTAGGTGAGCCGTTACCCCACCTACTAGC
TAATCCCATCTGGGCACATCTGATGGCATGAAGCCTGAAGGTCCCCCACTTTGGTCTTGC
GACATTATGCGGTATTAGCTACCGTTTCCAGTAGTTATCCCCCTCCATCAGGCAGTTTCC
CAGACATTA
>002676_0653_1555 length=270 uaccno=FG74DIE03BVNAD
TTCCGCATCATGCTGCCTCCCGTAGGAGTCTGGACCGTGTCTCAGTTCCAGTGTGGCCGA
TCACCCTCTCAGGTCGGCTACGCATCGTTGCCTTGGTAAGCCGTTACCTTACCAACTAGC
TAATGCGGCGCGGATCCATCTATAAGTGACAGCAAAACCGTCTTTCACTATTGAACCATG
CGGTTCAATATATTATCCGGTATTAGCTCCGGTTTCCCGAAGTTGTCCCAGTCTTATAGG
TAGGTTATCCACGTGTTACTCACCCGTCCG
>002677_0642_0414 length=251 uaccno=FG74DIE03BUNM4
AACCAACCCATGCTGCCTCCCGTGGAGTCTGGGCCGTGTCTCAGTCCCAGTGTGGCCGAT
CACCCTCTCAGGTCGGCTATGCATCGTGGCCTTGGTGAGCCGTTACCTCACCAACTAGCT
AATGCACCGCGGGTCCATCCATCAGCGACACCCGAAAGCGCCTTTCACTCTTATGCCATG
CGGCATAAACTGTTATGCGGTATTAGCACCTGTTTCCAAGTGTTATCCCCCTCTGATGGG
TAGGTTACCCA
>002678_0659_0453 length=252 uaccno=FG74DIE03BV5EF
TTCCAACCCATGCTGCCTCCCGTAGGAGTCTGGGCCGTGTCTCAGTCCCAGTGTGGCCGA
TCACCCTCTCAGGTCGGCTATGCATCGTGGCCTTGGTGAGCCGTTACCTCACCAACTAGC
TAATGCACCGCGGGTCCATCCATCAGCGACACCCGAAAGCGCCTTTCACTCTTATGCCAT
GCGGCATAAACTGTTATGCGGTATTAGCACCTGTTTCCAAGTGTTATCCCCCTCTGATGG
GTAGGTTACCCA
>002679_0700_0758 length=251 uaccno=FG74DIE03BZQ7S
TTCCGCATCATGCTGCCTCCCGTAGGAGTCTGGACCGTGTCTCAGTTCCAGTGTGGCTGG
TCATCCTCTCAGACCAGCTAGGGATCGTCGCCTAGGTGAGCCGTTACCCCACCTACTAGC
TAATCCCATCTGGGCACATCTGATGGCATGAGGCCCGAAGGTCCCCCACTTTGGTCTTGC
GACATTATGCGGTATTAGCTACCGTTTCCAGTAGTTATCCCCCTCCATCAGGCAGTTTCC
CAGACATTACT
>002680_0730_1463 length=248 uaccno=FG74DIE03B2EKP
GAGAGAGACATGCTGCCTCCCGTAGGAGTCTGGGCCGTGTCTCAGTCCCAGTGTGGCCGA
TCACCCTCTCAGGTCGGCTATGCATCGTGGCCTTGGTGAGCCGTTACCTCACCAACTAGC
TAATGCACCGCGGGTCCATCCATCAGCGACACCCGAAAGCGCCTTTCACTCTTATGCCAT
GCGGCATAAACTGTTATGCGGTATTAGCACCTGTTTCCAAGTGTTATCCCCCTCTGATGG
GTAGGTTA
>002681_0714_2583 length=252 uaccno=FG74DIE03B00VD
AACCAACCCATGCTGCCTCCCGTAGGAGTCTGGGCCGTGTCTCAGTCCCAGTGTGGCCGA
TCACCCTCTCAGGCCGGCTATGCATCGTGGCCTTGGTGAGCCGTTACCTCACCAACTAGC
TAATGCACCGCGGGTCCATCCATCAGCGACACCCGAAAGCGCCTTTCACTCTTATGCCAT
GCGGCATAAACTGTTATGCGGTATTAGCACCTGTTTCCAAGTGTTATCCCCCTCTGATGG
GTAGGTTACCCA
>002682_0613_0555 length=264 uaccno=FG74DIE03BR33H
AACCGGAACATGCTGCCTCCCGTAGGAGTCTGGACCGTGTCTCAGTTCCAGTGTGGCTGG
TCATCCTCTCAGACCAGCAAGGGATCGTCGCCTAGGTGAGCCGTTACCCCACCTACTAGC
TAATCCCATCTGGGCACATCCGATGGCAAGAGGCCCGAAGGTCCCCCTCTTTGGTCTTGC
GACGTTATGCGGTATTAGCTACCGTTTCCAGTAGTTATCCCCCTCCATCAGGCAGTTTCC
CAGACATTACTCACCCGTCCGCCA
>002684_0681_1962 length=261 uaccno=FG74DIE03BX33G
TATTGGCGCATGCTGCCTCCCGTAGGAGTCTGGACCGTGTCTCAGTTCCAGTGTGGCTGG
TCATCCGCTCAGACCAGCTAGGGATCGTCGCCTAGGTGAGCCGTTACCCCACCTACCAGC
TAATCCCATCTGGGCACATCCGATGGCAAGAGGCCCGAAGGTCCCCCTCTTTGGTCTTGC
GACATTATGCGGTATTAGCTACCGTTTCCAGTAGTTATCCCCCTCCATCAGGCAGTTTCC
CAGACATTACTCACCCGTCCG
>002685_0606_1378 length=257 uaccno=FG74DIE03BRILW
TTCCAACCCATGCTGCCTCCCGTAGGAGTCTGGGCCGTGTCTCAGTCCCAGTGTGGCCGA
TCACCCTCTCAGGTCGGCTATGCATCGTGGCCTTGGTGAGCCGTTACCTCACCAACTAGC
TAATGCACCGCGGGTCCATCCATCAGCGACACCCGAAAGCGCCTTTCACTCTTATGCCAT
GCGGCATAAACTGTTATGCGGTATTAGCACCTGTTTCCAAGTGTTATCCCCCTCTGATGG
GTAGGTTACCCACGTTG
>002687_0606_2817 length=187 uaccno=FG74DIE03BRJPV
AACCGGAACATGCTGCCTCCCGTAGGAGTCTGGACCGTGTCTCAGTTCCAGTGTGGCTGG
TCATCCTCTCAGACCAGCTAGGGATCGTCGCCTAGGTGAGCCGTTACCCCACCTACTAGC
TAATCCCATCTGGGCACATCTGATGGCATGAGGCCCGAAGGTCCCCCACTTTGGTCTTGC
GACTATT
>002689_0632_3745 length=52 uaccno=FG74DIE03BTULV
TTCCAACCCATGCTGCCTCCCGTAGGAGTCCTGAGCCAGGATCAAACTCTGA
>002692_0638_1809 length=68 uaccno=FG74DIE03BUB2R
GGAATTGGCATGCTGCCTCCCGTAGGAGTTTGGGCCGTGTCTCAGTCCCAATGTGGCCGA
TCACTCTC
>002702_0608_1807 length=270 uaccno=FG74DIE03BRO9D
CAACCATGCATGCTGCCTCCCGTAGGAGTTTGGGCCGTGTCTCAGTCCCAATGTGGCCGT
TCATCCTCTCAGACCGGCTACCGATCATTGCCTTGGTGGGCCGTTACCCCTCCAACTAGC
TAATCAGACGCAACCCCCTCCTTCAGCGATAGCTTATAAATAGAGGCCACCTTTCAATGA
GCTCCGATGCCGAAGTTCATTCGTACGCGGTATTAGCAACGGTTTCCCGTTGTTATCCCC
CTCTGAAGGGCAGGTTGGTTACGCGTTACT
>002704_0614_1807 length=248 uaccno=FG74DIE03BR771
TTCCACATCATGCTGCCTCCCGTAGGAGTCTGGGCCGTGTCTCAGTCCCAGTGTGGCCGA
TCACCCTCTCAGGTCGGCTATGCATCGTGGCCTTGGTGAGCCGTTACCTCACCAACTAGC
TAATGCACCGCGGGTCCATCCATCAGCGACACCCGAAAGCGCCTTTCACTCTTATGCCAT
GCGGCATAAACTGTTATGCGGTATTAGCACCTGTTTCCAAGTGTTATCCCCCTCTGATGG
GTAGGTTA
>002706_0673_0829 length=261 uaccno=FG74DIE03BXDXR
GACTGACTCATGCTGCCTCCCGTAGGAGTCTGGACCGTGTCTCAGTTCCAGTGTGGCTGG
TCATCCTCTCAGACCAGCTAGGGATCGTCGCCTAGGTGAGCCGTTACCCCACCTACTAGC
TAATCCCATCTGGGCACATCTGATGGCATGAGGCCCGAAGGTCCCCCACTTTGGTCTTGC
GACGTTATGCGGTATTAGCTACCGTTTCCAGTAGTTATCCCCCTCCATCAGGCAGTTTCC
CAGACATTACCCACCCGTCCG
>002712_0647_0868 length=251 uaccno=FG74DIE03BU3SM
CAACACCACATGCTGCCTCCCGTAGGAGTCTGGACCGTGTCTCAGTTCCAGTGTGGCTGG
TCATCCTCTCAGACCAGCTAGGGATCGTCGCCTAGGTGAGCCGTTACCCCACCTACTAGC
TAATCCCATCTGGGCACATCTGATGGCATGAGGCCCGAAGGTCCCCCACTTTGGTCTTGC
GACATTATGCGGTATTAGCTACCGTTTCCAGTAGTTATCCCCCTCCATCAGGCAGTTTCC
CAGACATTACT
>002713_0649_2162 length=252 uaccno=FG74DIE03BVA34
TTCCAACCCATGCTGCCTCCCGTAGGAGTCTGGGCCGTGTCTCAGTCCCAGTGTGGCCGA
TCACCCTCTCAGGTCGGCTATGCATCGTGGCCTTGGTGAGCCGTTACCTCACCAACTAGC
TAATGCACCGCGGGTCCATCCATCAGCGACACCCGAAAGCGCCTTTCACTCTTATGCCAT
GCGGCATAAACTGTTATGCGGTATTAGCACCTGTTTCCAAGTGTTATCCCCCTCTGATGG
GTAGGTTACCCA
>002714_0680_0362 length=206 uaccno=FG74DIE03BXZO8
TCACACTCCATGCTGCCTCCCGTAGGAGTCTGGGCCGTGTCTCAGTCCCAGTGTGGCCGA
TCACCCTCTCAGGTCGGCTATGCATCGTGGCCTTGGTGAGCCGTTACCTCACCAACTAGC
TAATGCACCGCGGGTCCATCCATCAGCGACACCCGAAAGCGCCTTTCACTCTTATGCCAT
GCGGCATAAACTGTTATGCGGCTATA
>002716_0632_1477 length=252 uaccno=FG74DIE03BTSUV
AACCAACCCATGCTGCCTCCCGTAGGAGTCTGGGCCGTGTCTCAGTCCCAGTGTGGCCGA
TCACCCTCTCAGGTCGGCTATGCATCGTGGCCTTGGTGAGCCGTTACCTCACCAACTAGC
TAATGCACCGCGGGTCCATCCATCAGCGACACCCGAAAGCGCCTTTCACTCTTATGCCAT
GCGGCATAAACTGTTATGCGGTATTAGCACCTGTTTCCAAGTGTTATCCCCCTCTGATGG
GTAGGTTACCCA
>002717_0603_2068 length=270 uaccno=FG74DIE03BQ9NQ
CAACCATGCATGCTGCCTCCCGTAGGAGTTTGGGCCGTGTCTCAGTCCCAATGTGGCCGT
TCATCCTCTCAGACCGGCTACTGATCATTGCCTTGGTGGGCCGTTACCCCCCCAACTAGC
TAATCAGACGCAACCCCCTCCTTCAGCGATAGCTTATAAATAGAGGCCACCTTTCAATGA
GCTCCGATGCCGAAGTTCATTCGTACGCGGTATTAGCAACGGTTTCCCGTTGTTATCCCC
CTCTGAAGGGCAGGTTGGTTACGCGTTACT
>002718_0603_1843 length=254 uaccno=FG74DIE03BQ9HH
TTCCAACCCATGCTGCCTCCCGTAGGAGTCTGGGCCGTGTCTCAGTCCCAGTGTGGCCGA
TCACCCTCTCAGGTCGGCTATGCATCGTGGCCTTGGTGAGCCGTTACCTCACCAACTAGC
TAATGCACCGCGGGTCCATCCATCAGCGACACCCGAAAGCGCCTTTCACTCTTATGCCAT
GCGGCATAAACTGCTATGCGGTATTAGCACCTGTTTCCAAGTGTTATCCCCCTCTGATGG
GTAGGTTACCCACG
>002722_0605_0834 length=264 uaccno=FG74DIE03BRE00
GAGAGAGACATGCTGCCTCCCGTAGGAGTCTGGACCGTGTCTCAGTTCCAGTGTGGCTGG
TCATCCTCTCAGACCAGCTAGGGATCGTCGCCTAGGTGAGCCGTTACCCCACCTACTAGC
TAATCCCATCTGGGCACATCCGATGGCAAGAGGCCCGAAGGTCCCCCTCTTTGGTCTTGC
GACGTTATGCGGTATTAGCTACCGTTTCCAGTAGTTATCCCCCTCCATCAGGCAGTTTCC
CAGACATTACTCACCCGTCCGCCG
>002724_0653_2771 length=249 uaccno=FG74DIE03BVN75
TCACACTCCATGCTGCCTCCCGTAGGAGTCTGGGCCGTGTCTCAGTCCCAGTGTGGCCGA
TCACCCTCTCAGGTCGGCTATGCATCGTGGCCTTGGTGAGCCGTTACCTCACCAACTAGC
TAATGCACCGCGGGTCCATCCATCAGCGACACCCGAAAGCGCCTTTCACTCTTATGCCAT
GCGGCATAAACTGTTATGCGGTATTAGCACCTGTTTCCAAGTGTTACTCCCCCTCTGATG
GGTAGGTTA
>002725_0627_1979 length=252 uaccno=FG74DIE03BTDFX
AACCAACCCATGCTGCCTCCCGTAGGAGTCTGGGCCGTGTCTCAGTCCCAGTGTGGCCGA
TCACCCTCTCAGGTCGGCTATGCATCGTGGCCTTGGTGAGCCGTTACCTCACCAACTAGC
TAATGCACCGCGGGTCCATCCATCAGCGACACCCGAAAGCGCCTTTCACTCTTATGCCAT
GCGGCATAAACTGTTATGCGGTATTAGCACCTGTTTCCAAGTGTTATCCCCCTCTGATGG
GTAGGTTACCCA
>002726_0656_2008 length=251 uaccno=FG74DIE03BVW4A
GACTGACTCATGCTGCCTCCCGTAGGAGTCTGGACCGTGTCTCAGTTCCAGTGTGGCTGG
TCATCCTCTCAGACCAGCTAGGGATCGTCGCCTAGGTGAGCCATTACCCCACCTACTAGC
TAATCCCATCTGGGCACATCTGATGGCATGAGGCCCGAAGGTCCCCCACTTTGGTCTTGC
GACGTTATGCGGTATTAGCTACCGTTTCCAGTAGTTATCCCCCTCCATCAGGCAGTTTCC
CAGACATTACT
>002727_0613_0443 length=264 uaccno=FG74DIE03BR30D
GAGAGAGACATGCTGCCTCCCGTAGGAGTCTGGACCGTGTCTCAGTTCCAGTGTGGCTGG
TCATCCTCTCAGACCAGCTAGGGATCGTCGCCTAGGTGAGCCGTTACCCCACCTACTAGC
TAATCCCATCTGGGCACATCCGATGGCAAGAGGCCCGAAGGTCCCCCTCTTTGGTCTTGC
GACGTTATGCGGTATTAGCTACCGTTTCCAGTAGTTATCCCCCTCCATCGGGCAGTTTCC
CAGACATTACTCACCCGTCCGCCG
>002729_0648_1828 length=265 uaccno=FG74DIE03BU7O2
CAACCATGCATGCTGCCTCCCGTAGGAGTCTGGACCGTGTCTCAGTCCCAATGTGGCCGT
TCATCCTCTCAGACCGGCTACTGATCATTGCCTTGGTGGGCCGTTACCCCTCCAACTAGC
TAATCAGACGCAACCCCCTCCTTCAGCGATAGCTTATAAATAGAGGCCACCTTTCAATGA
GCTCCGATGCCGAAGTTCATTCGTACGCGGTATTAGCAACGGTTTCCCGTTGTTATCCCC
CTNTGAAGGGCAAGTTGGTTACGCG
>002732_0586_3091 length=245 uaccno=FG74DIE03BPSPX
CAACCATGCATGCTGCCTCCCGTAGGAGTCTGGGCCGTGTCTCAGTCCCAGTGTGGCCGA
TCACCCTCTCAGGTCGGCTATGTATCGTCGCCTTGGTGAGCCGTTACCCCACCAACTAGC
TAATACAACGCAGGTCCATCTGGTAGTGATGCAATTGCACCTTTTAAGCAAATGTCATGC
AACATCTACTCTTATGCGGTATTAGCTATCGTTTCCAATAGTTATCCCCGCTACCAGGCA
GGTTA
>002733_0666_3402 length=248 uaccno=FG74DIE03BWTSS
GAGAGAGACATGCTGCCTCCCGTAGGAGTCTGGGCCGTGTCTCAGTCCCAGTGTGGCCGA
TCACCCTCTCAGGTCGGCTATGCATCGTGGCCTTGGTGAGCCGTTACCTCACCAACTAGC
TAATGCACCGCGGGTCCATCCATCAGCGACACCCGAAAGCGCCTTTCACTCTTATGCCAT
GCGGCATAAACTGTTATGCGGTATTAGCACCTGTTTCCAAGTGTTATCCCCCTCTGATGG
GTAGGTTA
>002734_0692_2366 length=257 uaccno=FG74DIE03BY258
GGAAGGTTCATGCTGCCTCCCGTAGGAGTCTGGGCCGTGTCTCAGTCCCAATGTGGCCGT
TCATCCTCTCAGACCGGCTACTGATCATCGCCTTGGTGGGCCGTTACCCCTCCAACTAGC
TAATCAGACGCAATCCCCTCCTTCAGTGATAGCTTATAAATAGAGGCCACCTTTCATCCA
GTCTCGATGCCGAGATTGGATCGTATGCGGTATTAGCAGTCGTTTCCAACTGTTGTCCCC
CTCTGAAGGGCAGGTTG
>002735_0607_2662 length=248 uaccno=FG74DIE03BRMRC
GAGAGAGACATGCTGCCTCCCGTAGGAGTCTGGGCCGTGTCTCAGTCCCAGTGTGGCCGA
TCACCCTCTCAGGTCGGCTATGCATCGTGGCCTTGGTGAGCCGTTACCTCACCAACTAGC
TAATGCACCGCGGGTCCATCCATCAGCGACACCCGAAAGCGCCTTTCACTCTTATGCCAT
GCGGCATAAACTGTTATGCGGTATTAGCACCTGTTTCCAAGTGTTATCCCCCTCTGATGG
GTAGGTTA
>002736_0606_1197 length=261 uaccno=FG74DIE03BRIGV
GAGAGAGACATGCTGCCTCCCGTAGGAGTCTGGACCGTGTCTCAGTTCCAGTGTGGCTGG
TCATCCTCTCAGACCAGCTAGGGATCGTCGCCTAGGTGAGCCGTTACCCCACCTACTAGC
TAATCCCATCTGGGCACATCCGATGGCAAGAGGCCCGAAGGTCCCCCTCTTTGGTCTTGC
GACGTTATGCGGTATTAGCTACCGTTTCCAGTAGTTATCCCCCTCCATCAGGCAGTTTCC
CAGACATTACTCACCCGTCCG
>002737_0627_1435 length=261 uaccno=FG74DIE03BTC0T
GGAATTGGCATGCTGCCTCCCGTAGGAGTCTGGACCGTGTCTCAGTTCCAGTGTGGCTGG
TCATCCTCTCAGACCAGCTAGGGATCGTCGCCTAGGTGAGCCATTACCCCACCTACTAGC
TAATCCCATCTGGGCACATCTGATGGCATGAGGCCCGAAGGTCCCCCACTTTGGTCCGTA
GACGTTATGCGGTATTAGCTACCGTTTCCAGTAGTTATCCCCCTCCATCAGGCAGTTTCC
CAGACATTACTCACCCGTCCG
>002740_0694_2445 length=257 uaccno=FG74DIE03BY9JZ
GACTGACTCATGCTGCCTCCCGTAGGAGTCTGGACCGTGTCTCAGTTCCAGTGTGGCTGG
TCATCCTCTCAGACCAGCTAGGGATCGTCGCCTAGGTGAGCCGTTACCCCACCTACTAGC
TAATCCCATCTGGGCACATCTGATGGCATGAGGCCCGAAGGTCCCCCACTTTGGTCTTGC
GACGTTATGCGGTATTAGCTACCGTTTCCAGTAGTTATCCCCCTCCATCAGGCAGTTTCC
CAGACATTACTCACCCG
>002741_0725_0613 length=256 uaccno=FG74DIE03B1X37
GACTGACTCATGCTGCCCCCGTAGGAGTCTGGACCGTGTCTCAGTTCCAGTGTGGCTGGT
CATCCTCTCAGACCAGCTAGGGATCGTCGCCTAGGTGAGCCATTACCCCACCTACTAGCT
AATCCCATCTGGGCACATCTGATGGCATGAGGCCCGAAGGTCCCCCACTTTGGTCTTGCG
ACGTTATGCGGTATTAGCTACCGTTTCCAGTAGTTATCCCCCTCCATCAGGCAGTTTCCC
AGACATTACTCACCCG
>002742_0608_1722 length=258 uaccno=FG74DIE03BRO60
GACTGACTCATGCTGCCTCCCGTAGGAGTCTGGACCGTGTCTCAGTTCCAATGTGGCTGG
TCATCCTCTCAGACCAGCTAGGGATCGTCGCCTAGGTGAGCCGTTACCCCACCTACTAGC
TAATCCCATCTGGGCACATCTGATGGCATGAGGCCCGAAGGTCCCCCACTTTGGTCTTGC
GACGTTATGCGGTATTAGCTACCGTTTCCAGTAGTTATCCCCCTCCATCAGGCAGTTTCC
CAGACATTACTCACCCCG
>002744_0653_1918 length=248 uaccno=FG74DIE03BVNKG
TCACACTCCATGCTGCCTCCCGTAGGAGTCTGGGCCGTGTCTCAGTCCCAGTGTGGCCGA
TCACCCTCTCAGGTCGGCTATGCATCGTGGCCTTGGTGAGCCGTTACCTCACCAACTAGC
TAATGCACCGCGGGTCCATCCATCAGCGACACCCGAAAGCGCCTTTCACTCTTATGCCAT
GCGGCATAAACTGTTATGCGGTATTAGCACCTGTTTCCAAGTGTTATCCCCCTCTGATGG
GTAGGTTA
>002745_0599_0510 length=251 uaccno=FG74DIE03BQVTC
GACTGACTCATGCTGCCTCCCGTAGGAGTCTGGACCGTGTCTCAGTTCCAGTGTGGCTGG
TCATCCTCTCAGACCAGCTAGGGATCGTCGCCTAGGTGAGCCATTACCCCACCTACTAGC
TAATCCCATCTGGGCACATCTGATGGCATGAGGCCCGAAGGTCCCCCACTTTGGTCTTGC
GACGTTATGCGGTATTAGCTACCGTTTCCAGTAGTTATCCCCCTCCATCAGGCAGTTTCC
CAGACATTACT
>002746_0628_2356 length=253 uaccno=FG74DIE03BTGV6
CAACACCACATGCTCCTCCCGTAGGAGTCTGGGCCGTGTCTCAGTCCCAGTGTGGCCGAT
CACCCTCTCAGGTCGGCTATGTATCGTCGCCTTGGTGAGCCGTTACCCCACCAACTAGCT
AATACAACGCAGGTCCATCTGGTAGTGATGCAATTGCACCTTTTAAGCAAATGTCATGCA
ACATCTACTCTTATGCGGTATTAGCTATCGTTTCCAATAGTTATCCCCCGCTACCAGGCA
GGTTACCTACGCG
>002750_0726_0394 length=248 uaccno=FG74DIE03B103W
GAGAGAGACATGCTGCCTCCCGTAGGAGTCTGGGCCGTGTCTCAGTCCCAGTGTGGCCGA
TCACCCTCTCAGGTCGGCTATGCATCGTGGCCTTGGTGAGCCGTTACCTCACCAACTAGC
TAATGCACCGCGGGTCCATCCATCAGCGACACCCGAAAGCGCCTTTCACTCTTATGCCAT
GCGGCATAAACTGTTATGCGGTATTAGCACCTGTTTCCAAGTGTTATCCCCCTCTGATGG
GTAGGTTA
>002755_0587_2752 length=280 uaccno=FG74DIE03BPVMA
GGAAGGTTCATGCTGCCTCCCGTAGGAGTTTGGGCCGTGTCTCAGTCCCAATGTGGCCGT
TCATCCTCTCAGACCGGCTACTGATCATTGCCTTGGTGGGCCGTTACCCCTCCAACTAGC
TAATCAGACGCAACCCCCTCCTTCAGCGATAGCTTATAAATAGAGGCCACCTTTCAATGA
GCTCCGATGCCGAAGTTCATTCGTACGCGGTATTAGCAACGGTTTCCCGTTGTTATCCCC
CTCTGAAGGGCAGGTTGGTTACGCGTTACTCACCCGTTCG
>002757_0626_1930 length=254 uaccno=FG74DIE03BS98S
TTCCGCATCATGCTGCCTCCCGTAGGAGTCTGGGCCGTGTCTCAGTCCCAGTGTGGCCGA
TCACCCTCTCAGGTCGGCTATGCATCGTGGCCTTGGTGAGCCGTTACCTCACCAACTAGC
TAATGCACCGCGGGTCCATCCGTCAGCGACACCCGAAAGCGCCTTTCACTCTTATGCCAT
GCGGCATAAACTGTTATGCGGTATTAGCACCTGTTTCCAAGTGTTATCCCCCTNTGATGG
GTAGGTTACCCACG
>002759_0643_2496 length=261 uaccno=FG74DIE03BUSEQ
TATTGGCGCATGCTGCCTCCCGTAGGAGTCTGGACCGTGTCTCAGTTCCAGTGTGGCTGG
TCATCCTCTCAGACCAGCTAGGGATCGTCGCCTAGGTGAGCCGTTACCCCACCTACCAGC
TAATCCCATCTGGGCACATCCGATGGCAAGAGGCCCTAAGGTCCCCCTCTTTGGTCTTGC
GACGTTATGCGGTATTAGCTACCGTTTCCAGTAGTTATCCCCCTCCATCAGGCAGTTTCC
CAGACATTACTCACCCGTCCG
>002761_0733_2134 length=270 uaccno=FG74DIE03B2OKO
CAACACCACATGCTGCCTCCCGTAGGAGTTTGGGCCGTGTCTCAGTCCCAATGTGGCCGT
TCATCCTCTCAGACCGGCTACTGATCATTGCCTTGGTGGGCCGTTACCCCTCCAACTAGC
TAATCAGACGCAACCCCCTCCTTCAGCGACAGCTTATAAATAGAGGCCACCTTTCAATGA
GCTCCGATGCCGAAGTTCATTCGTACGCGGTATTAGCAACGGTTTCCCGTTGTTATCCCC
CTCTGAAGGGCAGGTTGGTTACGCGTTACT
>002763_0692_1643 length=256 uaccno=FG74DIE03BY2L5
AACCAACCCATGCTGCCTCCCGTAGGAGTCTGGGCCGTGTCTCAGTCCCAGTGTGGCCGA
TCACCCTCTCAGGTCGGCTATGCATCGTGGCCTTGGTGAGTCGTTACCTCACCAACTAGC
TAATGCACCGCGGGTCCATCCATCAGCGACACCCGAAAGCGCCTTTCACTCTTATGCCAT
GCGGCATAAACTGTTATGCGGTATTAGCACCTGTTTCCAAGTGTTATCCCCCTCTGATGG
GTAGGTTACCCACGTG
>002764_0683_0408 length=265 uaccno=FG74DIE03BX87U
CAACACCACATGCTGCCTCCCGTAGGAGTCTGGACCGTGTCTCAGTTCCAGTGTGGCTGG
TCATCCTCTCAGACCAGCTAGGGATCGTCGCCTAGGTGAGCCGTTACCCCACCTACTAGC
TAATCCCATCTGGGCACATCCGATGGCAAGAGGCCCGAAGGTCCCCCTCTTTGGTCTTGC
GACGTTATGCGGTATTAGCTACCGTTTCCAGTAGTTATCCCCCTCCATCAGGCAGTTTCC
CAGACATTACTCACCCGTCCGCCCG
>002765_0581_3051 length=254 uaccno=FG74DIE03BPCVX
GGAATTGGCATGCTGCCTCCCGTAGGAGTCTGGGCCGTGTCTCAGTCCCAGTGTGGCCGA
TCACCCTCTCAGGTCGGCTATGTATCGTCGCCTTGGTGAGCCGTTACCCCACCAACTAGC
TAATACAACGCAGGTCCATCTGGTAGTGATGCAATTGCACCTTTTAAGCAAATGTCATGC
AACATCTACTCTTATGCGGTATTAGCTATCGTTTCCAATAGTTATCCCCCGCTACCAGGC
AGGTTACCTACGCG
>002768_0603_0649 length=261 uaccno=FG74DIE03BQ8KB
AACCGGAACATGCTGCCTCCCGTAGGAGTCTGGACCGTGTCTCAGTTCCAGTGTGGCTGG
TCATCCTCTCAGACCAGCTAGGGATCGTCGCCTAGGTGAGCCGTTACCCCACCTACTAGC
TAATCCCATCTGGGCACATCTGATGGCATGAGGCCCGAAGGTCCCCCACTTTGGTCTTGC
GACATTATGCGGTATTAGCTACCGTTTCCAGTAGTTATCCCCCTCCATCAGGCAGTTTCC
CAGACATTACTCACCCGTCCG
>002769_0656_0382 length=255 uaccno=FG74DIE03BVVU4
TATTGGCGCATGCTGCCTCCCGTAGGAGTCTGGGCCGTGTCTCAGTCCCAGTGTGGCCGA
TCACCCTCTCAGGTCGGCTATGTATCGTCGCCTAGGTGAGCCGTTACCTCACCTACTAGC
TAATACAACGCAGGTCCATCTTGTAGTGGAGCAATTGCCCCTTTCAAATAAATGACATGT
GTCATCCATTGTTATGCGGTATTAGCTATCGTTTCCAATAGTTATCCCCCGGNTACAAGG
CAGGTTACCTCGTCG
>002772_0651_1261 length=261 uaccno=FG74DIE03BVGQN
AACCGGAACATGCTGCCTCCCGTAGGAGTCTGGACCGTGTCTCAGTTCCAGTGTGGCTGG
TCATCCTCTCAGACCAGCTAGGGATCGTCGCCTAGGTGAGCCGTTACCCCACCTACTAGC
TAATCCCATCTGGGCACATCTGATGGCATGAGGCCCGAAGGTCCCCCACTTTGGTCTTGC
GACATTATGCGGTATTAGCTACCGTTTCCAGTAGTTATCCCCCTCCATCAGGCAGTTTCC
CAGACATTACTCACCCGTCCG
>002774_0686_2250 length=259 uaccno=FG74DIE03BYJ4C
AACCAACCCATGCTGCCTCCCGTAGGAGTCTGGGCCGTGTCTCAGTCCCAGTGTGGCCGA
TCACCCTCTCAGGTCGGCTATGCATCGTGGCCTTGGTGAGCCGTTACCTCACCAACTAGC
TAATGCACCGCGGGTCCATCCATCAGCGACACCCGAAAGCGCCTTTCACTCTTATGCCAT
GCGGTATAAACTGTTATGCGGTATTAGCACCTGTTTCCAAGTGTTATCCCCCTCTGATGG
GTAGGTTACCCACGTGTTA
>002775_0625_0350 length=279 uaccno=FG74DIE03BS5U4
AACCAACCCATGCTGCCTCCCGTAGGAGTCTGGGCCGTGTCTCAGTCCCAGTGTGGCCGA
TCACCCTCTCAGGTCGGCTATGCATCGTGGCCTTGGTGAGCCGTTACCTCACCAACTAGC
TAATGCACCGCGGGTCCATCCATCAGCGACACCCGAAAGCGCCTTTCACTCTTATGCCAT
GCGGCATAAACTGTTATGCGGTATTAGCACCTGTTCCACGAGTTGTACCCTCCCCGTTCG
TAGTAGGGTTAGGGGTTTAACCCGGTTAACCCGTTACGG
>002778_0604_0886 length=248 uaccno=FG74DIE03BRBWO
GAGAGAGACATGCTGCCTCCCGTAGGAGTCTGGGCCGTGTCTCAGTCCCAGTGTGGCCGA
TCACCCTCTCAGGTCGGCTATGCATCGTGGCCTTGGTGAGCCGTTACCTCACCAACTAGC
TAATGCACCGCGGGTCCATCCATCAGCGACACCCGAAAGCGCCTTTCACTCTTATGCCAT
GCGGCATAAACTGTTATGCGGTATTAGCACCTGTTTCCAAGTGTTATCCCCCTCTGATGG
GTAGGTTA
>002783_0699_2262 length=51 uaccno=FG74DIE03BZO7S
TTCCAACCCATGCTGCCTCCCGTAGGAGTCTGAGCCAGGATCAAACTCTGA
>002786_0658_0968 length=280 uaccno=FG74DIE03BV2MY
GGAAGGTTCATGCTGCCTCCCGTAGGAGTTTGGGCCGTGTCTCAGTCCCAATGTGGCCGT
TCATCCTCTCAGACCGGCTACTGATCATTGCCTTGGTGGGCCGTTACCCCTCCAACTAGC
TAATCAGACGCAACCCCCTCCTTCAGCGATAGCTTATAAATAGAGGCCACCTTTCAATGA
GCTCCGATGCCGAAGTTCATTCGTACGCGGTATTAGCAACGGTTTCCCGTTGTTATCCCC
CTCTGAAGGGCAAGTTGGTTACGCGTTACTCACCCGTTCG
>002788_0699_1168 length=250 uaccno=FG74DIE03BZODE
TATTGGCGCATGCTGCCTCCCGTAGGAGTCTGGGCCGTGTCTCAGTCCCAATGTGGCCGT
TCATCCTCTCAGACCGGCTACTGATCATCGCCTTGGTGGGCCGTTACCCCTCCAACTAGC
TAATCAGACGCAATCCCCTCCTTCAGTGATAGCTTATAAATAGAGGCCACCTTTCATCCA
GTCTCGATGCCGAGATTGGATCGTATGCGGTATTAGCAGTCGTTTCCAACTGTTGTCCCC
CTCTGAAGGG
>002789_0687_1479 length=261 uaccno=FG74DIE03BYMOP
AACCGGAACATGCTGCCTCCCGTAGGAGTCTGGACCGTGTCTCAGTTCCAGTGTGGCTGG
TCATCCTCTCAGACCAGCTAGGGATCGTCGCCTAGGTGAGCCGTTACCCCACCTACTAGC
TAATCCCATCTGGGCACATCTGATGGCATGAGGCCCGAAGGTCCCCCACTTTGGTCTTGC
GACATTATGCGGTATTAGCTACCGTTTCCAGTAGTTATCCCCCTCCATCAGGCAGTTTCC
CAGACATTACTCACCCGTCCG
>002790_0595_3575 length=54 uaccno=FG74DIE03BQLJD
GGAATTGGCATGCTGCCTCCCGTAGGAGTAGTCTGAGCCAGGATCAAACTCTGA
>002791_0656_0764 length=257 uaccno=FG74DIE03BVV5Q
GGAATTGGCATGCTGCCTCCCGTAGGAGTTTGGGCCGTGTCTCAGTCCCAATGTGGCCGA
TCAGTCTCTCAACTCGGCTATGCATCATCGTCTTGGTAAGCCTTTACCCCACCAACTAAC
TAATGCACCGCGGATCCATCTCTAGGTGACGCCGTAGCGCCTTTTAACTTGATATCATGC
GATACTAAGTTTTATTCGGTATTAGCATCTGTTTCCAAATGTTATCCCCAGCCTTGAGGC
AGGTTATCCACGTGTTA
>002793_0721_1631 length=252 uaccno=FG74DIE03B1L9D
TTCCAACCCATGCTGCCTCCCGTAGGAGTCTGGGCCGTGTCTCAGTCCCAGTGTGGCCGA
TCACCCTCTCAGGTCGGCTATGCATCGTGGCCTTGGTGAGCCGTTACCTCACCAACTAGC
TAATGCACCGCGGGTCCATCCATCAGCGACACCCGAAAGCGCCTTTCACTCTTATGCCAT
GCGGCATAAACTGTTATGCGGTATTAGCACCTGTTTCCAAGTGTTATCCCCCTCTGATGG
GTAGGTTACCCA
>002796_0716_2078 length=269 uaccno=FG74DIE03B06SW
CAACCATGCATGCTGCCTCCCGTAGGAGTTTGGGCCGTGTCTCAGTCCCAATGTGGCCGT
TCATCCTCTCAGACCGGCTACTGATCATTGCCTTGGTGGGCCGTTACCCCTCCAACTAGC
TAATCAGACGCAACCCCCTCCTTCAGCGATAGCTTATAAATAGAGGCCACCTTTCAATGA
GCTCCGATGCCGAAAAGTTCATTCGTACGCGGTATTAGCAACGGTTTCCCGTTGTTATCC
CCTCTGAAGGGCAAGTTGGTTACGCGTTA
>002798_0642_0897 length=261 uaccno=FG74DIE03BUN0J
GGAATTGGCATGCTGCCTCCCGTAGGAGTCTGGACCGTGTCTCAGTTCCAGTGTGGCTGG
TCATCCTCTCAGACCAGCTAGGGATCGTCGCCTAGGTGAGCCATTACCCCACCTACTAGC
TAATCCCATCTGGGCACATCTGATGGCATGAGGCCCGAAGGTCCCCCACTTTGGTCCGTA
GACGTTATGCGGTATTAGCTACCGTTTCCAGTAGTTATCCCCCTCCATCAGGCAGTTTCC
CAGACATTACTCACCCGTCCG
>002801_0733_1257 length=251 uaccno=FG74DIE03B2NWB
CAACCATGCATGCTGCCTCCCGTAGGAGTCTGGACCGTGTCTCAGTTCCAGTGTGGCTGG
TCATCCTCTCAGACCAGCTAGGGATCGTCGCCTAGGTGAGCCGTTACCCCACCTACTAGC
TAATCCCATCTGGGCACATCTGATGGCATGAGGCCCGAAGGTCCCCCACTTTGGTCTTGC
GACGTTATGCGGTATTAGCTACCGTTTCCAGTAGTTATCCCCCTCCATCAGGCAGTTTCC
CAGACATTACT
>002804_0627_0740 length=257 uaccno=FG74DIE03BTCHI
GGAATTGGCATGCTGCCTCCCGTAGGAGTCTGGGCCGTGTCTCAGTCCCAGTGTGGCCGA
TCACCCTCTCAGGTCGGCTATGTATCGTCGCCTTGGTGAGCCGTTACCCCACCAACTAGC
TAATACAACGCAGGTCCATCTGGTAGTGATACAATTGCACCTTTTAAGCAAATGTCATGC
AACATCTACTCTTATGCGGTATTAGCTATCGTTTCCAATAGTTATCCCCCGCTACCAGGC
AGGTTACCTACGCGTTA
>002805_0672_0677 length=248 uaccno=FG74DIE03BXANR
TCACACTCCATGCTGCCTCCCGTAGGAGTCTGGGCCGTGTCTCAGTCCCAGTGTGGCCGA
TCACCCTCTCAGGTCGGCTATGCATCGTGGCCTTGGTGAGCCGTTACCTCACCAACTAGC
TAATGCACCGCGGGTCCATCCATCAGCGACACCCGAAAGCGCCTTTCACTCCTATGCCAT
GCGGCATAAACTGTTATGCGGTATTAGCACCTGTTTCCAAGTGTTATCCCCCTCTGATGG
GTAGGTTA
>002806_0638_1362 length=248 uaccno=FG74DIE03BUBQC
TATTGGCGCATGCTGCCTCCCGTAGGAGTCTGGGCCGTGTCTCAGTCCCAGTGTGGCCGA
TCACCCTCTCAGGTCGGCTATGCATCGTGGCCTTGGTGAGCCGTTACCTCACCAACTAGC
TAATGCACCGCGGGTCCATCCATCAGCGACACCCGAAAGCGCCTTTCACTCTTATGCCAT
GCGGCATAAACTGTTATGCGGTATTAGCACCTGTTTCCAAGTGTTATCCCCCTCTGATGG
GTAGGTTA
>002808_0678_0990 length=261 uaccno=FG74DIE03BXTU4
CAACACCACATGCTGCCTCCCGTAGGAGTCTGGACCGTGTCTCAGTTCCAGTGTGGCTGG
TCATCCTCTCAGACCAGCTAGGGATCGTCGCCTAGGTGAGCCGTTACCCCACCTACTAGC
TAATCCCATCTGGGCACATCCGATGGCAAGAGGCCCGAAGGTCCCCCTCTTTGGTCTTGC
GACGTTATGCGGTATTAGCTACCGTTTCCAGTAGTTATCCCCCTCCATCAGGCAGTTTCC
CAGACATTACTCACCCGTCCG
>002810_0622_2311 length=246 uaccno=FG74DIE03BSXV9
AACAACCCATGCTGCCTCCCGTAGGAGTCTGGGCCGTGTCTCAGTCCCAGTGTGGCCGAT
CACCCTCTCAGGTCGGCTATGCATCGTGGCCTTGGTGAGCCGTTACCTCACCAACCAGCT
AATGCACCGCGGGTCCATCCATCAGCGACACCCGAAAGCGCCTTTCACTCTTATGCCATG
CGGCATAAACTGTTATGCGGTATTAGCACCTGTTTCCAAGTGTTATCCCCCTCTGATGGG
TAGGTT
>002811_0662_0351 length=264 uaccno=FG74DIE03BWESX
GAGAGAGACATGCTGCCTCCCGTAGGAGTCTGGACCGTGTCTCAGTTCCAGTGTGGCTGG
TCATCCTCTCAGACCAGCTAGGGATCGTCGCCTAGGTGAGCCGTTACCCCACCTACTAGC
TAATCCCATCTGGGCACATCCGATGGCAAGAGGCCCGAAGGTCCCCCTCTTTGGTCTTGC
GACGTTATGCGGTATTAGCTACCGTTTCCAGTAGTTATCCCCCTCCATCGGGCAGTTTCC
CAGACATTACTCACCCGTCCGCCA
>002813_0650_1191 length=248 uaccno=FG74DIE03BVDIX
TCACACTCCATGCTGCCTCCCGTAGGAGTCTGGGCCGTGTCTCAGTCCCAGTGTGGCCGA
TCACCCTCTCAGGTCGGCTATGCATCGTGGCCTTGGTGAGCCGTTACCTCACCAACTAGC
TAATGCACCGCGGGTCCATCCATCAGCGACACCCGAAAGCGCCTTTCACTCTTATGCCAT
GCGGCATAAACTGTTATGCGGTATTAGCACCTGTTTCCAAGTGTTATCCCCCTCTGATGG
GTAGGTTA
>002814_0716_1307 length=246 uaccno=FG74DIE03B057H
GAGAGAGACATGCTGCCTCCCGTAGGAGTCTGGGCCGTGTCTCAGTCCCAGTGTGGCCGA
TCACCCTCTCAGGTCGGCTATGCATCGTGGCCTTGGTGAGCCGCTACCTCACCAACTAGC
TAATGCACCGCGGGTCCATCCATCAGCGACACCCGAAAGCGCCTTTCACTCTTATGCCAT
GCGGCATAAACTGTTATGCGGTATTAGCACCTGTTTCCAAGTGTTATCCCCCTCTGATGG
GTACGG
>002815_0610_1532 length=264 uaccno=FG74DIE03BRVDA
GGAATTGGCATGCTGCCTCCCGTAGGAGTCTGGACCGTGTCTCAGTTCCAGTGTGGCTGG
TCATCCTCTCAGACCAGCTAGGGATCGTCGCCTAGGTGAGCCGTTACCTCACCTACAAGC
TAATCCCATCTGGGCACATCCGATGGCAAGAGGCCCGAAGGTCCCCCTCTTTGGTCTTGC
GACGTTATGCGGTATTAGCTACCGTTTCCAGTAGTTATCCCCCTCCATCGGGCAGTTTCC
CAGACATTACTCACCCGTCCGCCA
>002816_0705_2386 length=254 uaccno=FG74DIE03BZ79W
TTCCAACCCATGCTGCCTCCCGTAGGAGTCTGGGCCGTGTCTCAGTCCCAGTGTGGCCGA
TCACCCTCTCAGGTCGGCTATGCATCGTGGCCTTGGTGAGCCGTTACCTCACCAACTAGC
TAATGCACCGCGGGTCCATCCATCAGCGACACCCGAAAGCGCCTTTCACTCTCATGCCAT
GCGGCATAAACTGTTATGCGGTATTAGCACCTGTTTCCAAGTGTTATCCCCCTCTGATGG
GTAGGTTACCCGCG
>002818_0636_1453 length=276 uaccno=FG74DIE03BT5HB
GGAATTGGCATGCTGCCTCCCGTAGGAGTTTGGGCCGTGTCTCAGTCCCAATGTGGCCGT
TCATCCTCTCAGACCGGCTACTGATCATTGCCTTGGTGGGCCGTTACCCCTCCAACTAGC
TAATCAGACGCAACCCCCTCCTTCAGCGATAGCTTATAAATAGAGGCCACCTTTCAATGA
GCTCCGATGCCGAAGTTCATTCGTACGCGGTATTAGCAACGGTTTCCCGTTGTTATCCCC
CTCTGAAGGGCAGGTTGGTTACGCGTTACTCACCCG
>002822_0690_0487 length=250 uaccno=FG74DIE03BYVEH
TATTGGCGCATGCTGCCTCCCGTAGGAGTCTGGGCCGTGTCTCAGTCCCAATGTGGCCGT
TCATCCTCTCAGACCGGCTACTGATCATCGCCTTGGTGGGCCGTTACCCCTCCAACTAGC
TAATCAGACGCAATTCCCTCCTTCAGTGATAGCTTATAAATAGAGGCCACCTTTCATCCA
GTCTCGATGCCGAGATTGGATCGTATGCGGTATTAGCAGTCGTTTCCAACTGTTGTCCCC
CTCTGAAGGG
>002825_0674_0633 length=264 uaccno=FG74DIE03BXGX3
AACCGGAACATGCTGCCTCCCGTAGGAGTCTGGACCGTGTCTCAGTTCCAGTGTGGCTGG
TCATCCTCTCAGACCAGCTAGGGATCGTCGCCTAGGTGAGCCGTTACCCCACCTACTAGC
TAATCCCATCTGGGCACATCTGATGGCATGAGGCCCGAAGGTCCCCCACTTTGGTCTTGC
GACGTTATGCGGTATTAGCTACCGTTTCCAGTAGTTATCCCCCTCCATCAGGCAGTTTCC
CAGACATTACTCACCCGTCCGCCG
>002827_0723_0350 length=280 uaccno=FG74DIE03B1RLC
GGAAGGTTCATGCTGCCTCCCGTAGGAGTTTGGGCCGTGTCTCAGTCCCAATGTGGCCGT
TCATCCTCTCAGACCGGCTACTGATCATTGCCTTGGTGGGCCGTTACCCCTCCAACTAGC
TAATCAGACGCAACCCCCTCCTTCAGCGATAGCTTATAAATAGAGGCCACCTTTCAATGA
GCTCCGATGCCGAAGTTCATTCGTACGCGGTATTAGCAACGGTTTCCCGTTGTTATCCCC
CTCTGAAGGGCAAGTTGGTTACGCGTTACTCACCCGTTCG
>002829_0667_0982 length=270 uaccno=FG74DIE03BWU3C
CAACACCACATGCTGCCTCCCGTAGGAGTTTGGGCCGTGTCTCAGTCCCAATGTGGCCGT
TCATCCTCTCAGACCGGCTACTGATCATTGCCTTGGTGGGCCGTTACCCCTCCAACTAGC
TAATCAGACGCAACCCCCTCCTTCAGCGATAGCTTATAAATAGAGGCCACCTTTCAATGA
GCTCCGATGCCGAAGTTCATTCGTACGCGGTATTAGCAACGGTTTCCCGTTGTTATCCCC
CTNTGAAGGGCAGGTTGGTTACGCGTTACT
>002830_0699_0897 length=261 uaccno=FG74DIE03BZN5V
GAGAGAGACATGCTGCCTCCCGTAGGAGTCTGGACCGTGTCTCAGTTCCAGTGTGGCTGG
TCATCCTCTCAGACCAGCTAGGGATCGTCGCCTAGGTGAGCCGTTACCCCACCTACTAGC
TAATCCCATCTGGGCACATCTGATGGCAAGAGGCCCGAAGGTCCCCCTCTTTGGTCTTGC
GACGTTATGCGGTATTAGCTACCGTTTCCAGTAGTTATCCCCCTCCATCAGGCAGTTTCC
CAGACATTACTCACCCGTCCG
>002832_0722_0398 length=257 uaccno=FG74DIE03B1OGW
TTCCAACCCATGCTGCCTCCCGTAGGAGTCTGGGCCGTGTCTCAGTCCCAGTGTGGCCGA
TCACCCTCTCAGGTCGGCTATGCATCGTGGCCTTGGTGAGCCGTTACCTCACCAACTAGC
TAATGCACCGCGGGTCCATCCATCAGCGACACCCGAAAGCGCCTTTCACTCTTATGCCAT
GCGGCATAAACTGTTATGCGGTATTAGCACCTGTTTCCAAGTGTTACTCCCCCTCTGATG
GGTAGGTTACCCACGTT
>002836_0702_0443 length=261 uaccno=FG74DIE03BZXAL
TATTGGCGCATGCTGCCTCCCGTAGGAGTCTGGACCGTGTCTCAGTTCCAGTGTGGCTGG
TCATCCTCTCAGACCAGCTAGGGATCGTCGCCTAGGTGAGCCGTTACCCCACCTACCAGC
TAATCCCATCTGGGCACATCCGATGGCAAGAGGCCCTAAGGTCCCCCTCTTTGGTCTTGC
GACGTTATGCGGTATTAGCTACCGTTTCCAGTAGTTATCCCCCTCCATCAGGCAGTTTCC
CAGACATTACTCACCCGTCCG
>002839_0691_3694 length=265 uaccno=FG74DIE03BY01C
AACCGGAACATGCTGCCTCCCGTAGGAGTCTGGACCGTGTCTCAGTTCCAGTGTGGCTGG
TCATCCTCTCAGACCAGCTAGGGATCGTCGCCTAGGTGAGCCGTTACCCCACCTACTAGC
TAATCCCATCTGGGCACATCTGATGGCATGAGGCCCGAAGGTCCCCCACTTTGGTCTTGC
GACGTTATGCGGTATTAGCTACCGTTTCCAGTAGTTATCCCCCGTCCATCAGGCAGTTTC
CCAGACATTACTCACCCGTCCGCCG
>002841_0646_0822 length=257 uaccno=FG74DIE03BU0LK
GACTGACTCATGCTGCCTCCCGTAGGAGTCTGGACCGTGTCTCAGTTCCAGTGTGGCTGG
TCATCCTCTCAGACCAGCTAGGGATCGTCGCCTAGGTGAGCCGTTACCCCACCTACTAGC
TAATCCCATCTGGGCACATCTGATGGCATGAGGCCCGAAGGTCCCCCACTTTGGTCTTGC
GACGTTATGCGGTATTAGCTACCGTTTCCAGTAGTTATCCCCCTCCATCAGGCAGTTTCC
CAGACATTACTCACCCG
>002842_0714_1085 length=249 uaccno=FG74DIE03B0ZPR
TTCCAACCCATGCTGCCTCCCGTAGGAGTCTGGGCCGTGTCTCAGTCCCAGTGTGGCCGA
TCACCCTCTCAGGTCGGCTATGCATCGTGGCCTTGGTGAGCCGTTACCTCACCAACTAGC
TAATGCACCGCGGGTCCATCCATCAGCGACACCCGAAAGCGCCTTTCACTCTTATGCCAT
GCGGCATAAACTGTTNTGCGGTATTAGCACCTGTTTCCAAGTGTTATCCCCCTCTGATGG
GTAGGTCCA
>002843_0631_2521 length=261 uaccno=FG74DIE03BTQH3
GAGAGAGACATGCTGCCTCCCGTAGGAGTCTGGACCGTGTCTCAGTTCCAGTGTGGCTGG
TCATCCTCTCAGACCAGCTAGGAATCGTCGCCTAGGTGAGCCGTTACCCCACCTACTAGC
TAATCCCATCTGGGCACATCTGATGGCAAGAGGCCCGAAGGTCCCCCTCTTTGGTCTTGC
GACGTTATGCGGTATTAGCTACCGTTTCCAGTAGTTATCCCCCTCCATCAGGCAGTTTCC
CAGACATTACTCACCCGTCCG
>002845_0625_2303 length=264 uaccno=FG74DIE03BS7DD
GGAAGGTTCATGCTGCCTCCCGTAGGAGTCTGGACCGTGTCTCAGTTCCAGTGTGGCTGG
TCATCCTCTCAGACCAGCTAGGGATCGTCGCCTAGGTGAGCCGTTACCCCACCTACTAGC
TAATCCCATCTGGGCACATCTGATGGCATGAGGCCCGAAGGTCCCCCACTTTGGTCTTGC
GACGTTATGCGGTATTAGCTACCGTTTCCAGTAGTTATCCCCCTCCATCAGGCAGTTTCC
CAGACATTACTCACCCGTCCGCCG
>002846_0593_3678 length=264 uaccno=FG74DIE03BQFAO
GAGAGAGACATGCTGCCTCCCGTAGGAGTCTGGACCGTGCCTCAGTTCCAGTGTGGCTGG
TCATCCTCTCAGACCAGCTAGGGATCGTCGCCTAAGTGAGCCGTTACCCCACCTACTAGC
TAATCCCATCTGGGCACATCCGATGGCAAGAGGCCCGAAGGTCCCCCTCTTTGGTCTTGC
GACGTTATGCGGTATTAGCTACCGTTTCCAGTAGTTATCCCCCTCCATCGGGCAGTTTCC
CAGACATTACTCACCCGTCCGCCA
>002848_0667_3803 length=247 uaccno=FG74DIE03BWW9P
GAGAGAGACATGCTGCCTCCCGTAGGAGTCTGGGCCGTGTCTCAGTCCCAGTGTGGCCGA
TCACCCTCTCAGGTCGGCTATGCATCGTGGCCTTGGTGAGCCGTTACCTCACCAACTAGC
TAATGCACCGCGGGTCCATCCATCAGCGACACCCGAAAGCGCCTTTCACTCTTATGCCAT
GCGGCATAAACTGTTATGCGGTATTAGCACCTGTTTCCAAGTGTTATCCCCTCTGATGGG
TAGGTTA
>002849_0676_1404 length=261 uaccno=FG74DIE03BXNU2
AACCGGAACATGCTGCCTCCCGTAGGAGTCTGGACCGTGTCTCAGTTCCAGTGTGGCTGG
TCATCCTCTCAGACCAGCTAGGGATCGTCGCCTAGGTGAGCCGTTACCCCACCTACTAGC
TAATCCCATCTGGGCACATCTGATGGCATGAGGCCCGAAGGTCCCCCACTTTGGTCTTGC
GACATTATGCGGTATTAGCTACCGTTTCCAGTAGTTATCCCCCTCCATCAGGCAGTTTCC
CAGACATTACTCACCCGTCCG
>002850_0619_2376 length=248 uaccno=FG74DIE03BSOGQ
GAGAGAGACATGCTGCCTCCCGTAGGAGTCTGGGCCGTGTCTCAGTCCCAGTGTGGCCGA
TCACCCTCTCAGGTCGGCTATGCATCGTGGCCTTGGTGAGCCGTTACCTCACCAACTAGC
TAATGCACCGCGGGTCCATCCATCAGCGACACCCGAAAGCGCCTTTCACTCTTATGCCAT
GCGGCATAAACTGTTATGCGGTATTAGCACCTGTTTCCAAGTGTTATCCCCCTCTGATGG
GTAGGTTA
>002853_0599_0710 length=251 uaccno=FG74DIE03BQVYW
GACTGACTCATGCTGCCTCCCGTAGGAGTCTGGACCGTGTCTCAGTTCCAGTGTGGCTGG
TCATCCTCTCAGACCAGCTAGGGATCGTCGCCTAGGTGAGCCATTACCCCACCTACTAGC
TAATCCCATCTGGGCACATCTGATGGCATGAGGCCCGAAGGTCCCCCACTTTGGTCTTGC
GACGTTATGCGGTATTAGCTACCGTTTCCAGTAGTTATCCCCCTCCATCAGGCAGTTTCC
CAGACATTACT
>002854_0662_1847 length=276 uaccno=FG74DIE03BWFYH
GGAATTGGCATGCTGCCTCCCGTAGGAGTTTGGGCCGTGTCTCAGTCCCAATGTGGCCGT
TCATCCTCTCAGACCGGCTACTGATCATTGCCTTGGTGGGCCGTTACCCCTCCAACTAGC
TAATCAGACGCAACCCCCTCCTTCAGCGACAGCTTATAAATAGAGGCCACCTTTCAATGA
GCTTCGATGCCGAAGTTCATTCGTACGCGGTATTAGCAACGGTTTCCCGTTGTTATCCCC
CTCTGAAGGGCAGGTTGGTTACGCGTTACTCACCCG
>002855_0685_1313 length=257 uaccno=FG74DIE03BYF8J
GGAAGGTTCATGCTGCCTCCCGTAGGAGTCTGGGCCGTGTCTCAGTCCCAGTGTGGCCGA
TCACCCTCTCAGGTCGGCTATGTATCGTCGCCTTGGTGAGCCGTTACCCCACCAACTAGC
TAATACAACGCAGGTCCATCTGGTAGTGATGCAATTGCACCTTTTAAGCAAATGTCATGC
AACATCTACTCTTATGCGGTATTAGCTATCGTTTCCAATAGTTATCCCCCGCTACCAGGC
AGGTTACCTACGCGTTA
>002856_0638_3560 length=270 uaccno=FG74DIE03BUDFE
CAACCATGCATGCTGCCTCCCGTAGGAGTTTGGGCCGTGTCTCAGTCCCAATGTGGCCGT
TCATCCTCTCAGACCGGCTACTGATCATTGCCTTGGTGGGCCGTTACCCCTCCAACTAGC
TAATCAGACGCAACCCCCTCCTTCAGCGATAGCTTATAAATAGAGGCCACCTTTTAATGA
GCTCCGATGCCGAAGTTCATTCGTACGCGGTATTAGCAACGGTTTCCCGTTGTTATCCCC
CTCTGAAGGGCAAGTTGGTTACGCGTTACT
>002858_0727_1235 length=252 uaccno=FG74DIE03B14W1
TCNATCATGCTGCCTCCCGTAGGAGTCTGGACCGTGTCTCAGTTCCAGTGTGGCTGGTCA
TCCTCTCAGACCAGCTAGGGATCGTCGCCTAGGTGAGCCGTTACCCACCTACTAGCTAAT
CCCATCTGGGCACATCTGATGGCATGAGGCCCGAAGGTCCCCACTTTGGTCTTGCGACGT
TATGCGGTATTAGCTACCGTTTCCAGTAGTTATCCCCCTCCATCAGGCAGTTTCCCAGAC
ATTACTCACCCG
>002859_0699_0339 length=269 uaccno=FG74DIE03BZNQD
CAACACCACATGCTGCCTCCCGTAGGAGTTTGGGCCGTGTCTCAGTCCCAATGTGGCCGT
TCATCCTCTCAGACCGGCTACTGATCATTGCCTTGGTGGGCCGTTACCCCTCCAACTAGC
TAATCAGACGCAACCCCCTCCTTCAGCGATAGCTTATAAATAGAGGCCACCTTTCAATGA
GCTCCGATGCCGAAGTTCATTCGTACGCGGTATTAGCAACGGTTTCCCGTTGTTATCCCC
TCTGAAGGGCAGGTTGGTTACGCGTTACT
>002864_0635_3034 length=250 uaccno=FG74DIE03BT3JG
TATTGGCGCATGCTGCCTCCCGTAGGAGTCTGGGCCGTGTCTCAGTCCCAATGTGGCCGT
TCATCCTCTCAGACCGGCTACTGATCATCGCCTTGGTGGGCCGTTACCCCTCCAACTAGC
TAATCAGACGCAATCCCCTCCTTCAGTGATAGCTTATAAATAGAGGCCACCTTTCATCCA
GTCTCGATGCCGAGATTGGATCGTATGCGGTATTAGCAGTCGTTTCCAACTGTTGTCCCC
CTCTGAAGGG
>002867_0691_3655 length=252 uaccno=FG74DIE03BY0Z9
TTCCAACCCATGCTGCCTCCCGTAGGAGTCTGGGCCGTGTCTCAGTCCCAGTGTGGCCGA
TCACCCTCTCAGGTCGGCTATGCATCGTGGCCTTGGTGAGCCGTTACCTCACCAACTAGC
TAATGCACCGCGGGTCCATCCATCAGCGACACCCGAAAGCGCCTTTCACTCTTATGCCAT
GCGGCATAAACTGTTATGCGGTATTAGCACCTGTTTCCAAGTGTTATCCCCCTCTGATGG
GTAGGTTACCCA
>002869_0599_3804 length=266 uaccno=FG74DIE03BQYCU
AACCGGAACATGCTGCCTCCCGTAGGAGTCTGGACCGTGTCTCAGTTCCAGTGTGGCTGG
TCATCCTCTCAGACCAGCTAGGGATCGTCGCCTAGGTGAGCCGTTACCCCACCTACTAGC
TAATCCCATCTGGGCACATCTGATGGCATGAGGCCCGAAGGTCCCCCGACTTTGGTCTTG
CGACACTATGCGGTATTAGCTACCGTTTCCAGTAGTTATCCCCCGTCCATCAGGCAGTTT
CCCGAGACATTACTCACCCGGTCCGG
>002870_0673_0986 length=264 uaccno=FG74DIE03BXD14
AACCGGAACATGCTGCCTCCCGTAGGAGTCTGGACCGTGTCTCAGTTCCAGTGTGGCTGG
TCATCCTCTCAGACCAGCTAGGGATCGTCGCCTAGGTGAGCCGTTACCCCACCTACTAGC
TAATCCCATCTGGGCACATCCGATGGCAAGAGGCCCGAAGGTCCCCCTCTTTGGTCTTGC
GACGTTATGCGGTATTAGCTACCGTTTCCAGTAGTTATCCCCCTCCATCAGGCAGTTTCC
CAGACATTACTCACCCGTCCGCCA
>002873_0654_2078 length=80 uaccno=FG74DIE03BVQUO
GGAAGGTTCATGCTGCCTCCCGTAGGAGTCTGGGCCGTGTCTCAGTCCCAGTGTGGCCGA
TCACCCTCTCAGGTCGGCTA
>002879_0643_1003 length=248 uaccno=FG74DIE03BUQ89
TTCCGCATCATGCTGCCTCCCGTAGGAGTCTGGGCCGTGTCTCAGTCCCAGTGTGGCCGA
TCACCCTCTCAGGTCGGCTATGCATCGTGGCCTTGGTGAGCCGTTACCTCACCAACTAGC
TAATGCACCGCGGGTCCATCCATCAGCGACACCCGAAAGCGCCTTTCACTCTTATGCCAT
GCGGCATAAACTGTTATGCGGTATTAGCACCTGTTTCCAAGTGTTATCCCCCTCTGATGG
GTAGGTTA
>002880_0657_1747 length=257 uaccno=FG74DIE03BVZ2T
GACTGACTCATGCTGCCTCCCGTAGGAGTCTGGACCGTGTCTCAGTTCCAGTGTGGCTGG
TCATCCTCTCAGACCAGCTAGGGATCGTCGCCTAGGTGAGCCGTTACCCCACCTACTAGC
TAATCCCATCTGGGCACATCTGATGGCATGAGGCCCGAAGGTCCCCCACTTTGGTCTTGC
GACGTTATGCGGTATTAGCTACCGTTTCCAGTAGTTATCCCCCTCCATCAGGCAGTTTCC
CAGACATTACTCACCCG
>002881_0612_1626 length=256 uaccno=FG74DIE03BR1RG
AACCAACCCATGCTGCCTCCCGTAGGAGTCTGGGCCGTGTCTCAGTCCCAGTGTGGCCGA
TCACCCTCTCAGGTCGGCTATGCATCGTGGCCTTGGTGAGCCGTTACCTCACCAACTAGC
TAATGCACCGCGGGTCCATCCATCAGCGACACCCGAAAGCGCCTTTCACTCTTATGCCAT
GCGGCATAAACTGTTATGCGGTATTAGCACCTGTTTCCAAGTGTTATCCCCCTCTGATGG
GTAGGTTACCCACGTG
>002882_0609_3662 length=80 uaccno=FG74DIE03BRTUO
TACCAACCCATGCTGCCTCCCGTAGGAGTCTGGGCCGTGTCTCAGTCCCAGTGTGGCCGA
TCACCCTCTCAGGTCGGCTA
>002884_0689_1853 length=246 uaccno=FG74DIE03BYTAN
CAACCATGCATGCTGCCTCCCGTAGGAGTCTGGGCCGTGTCTCAGTCCCAGTGTGGCCGA
TCACCCTCTCAGGTCGGCTATGTATCGTCGCCTTGGTGAGCCGTTACCCTACCAACTAGC
TAATACAACGCAGGTCCATCTGGTAGTGATGCAATTGCACCTTTTAAGCAAATGTCATGC
AACATCTACTCTTATGCGGTATTAGCTATCGTTTCCAATAGTTATCCCCCGCTACCAGGC
AGGTTA
>002885_0650_1668 length=52 uaccno=FG74DIE03BVDV6
TTCCAACCCATGCTGCCTCCCGTGGAGTCGCTGAGCCAGGATCAAACTCTGA
>002886_0634_2586 length=258 uaccno=FG74DIE03BTZ08
AACCGGAACATGCTGCCTCCCGTAGGAGTCTGGGCCGTGTCTCAGTCCCAGTGTGGCCGA
TCACCCTCTCAGGTCGGCTATGTATCGTCGCCTTGGTGAGCCGTTACCCCACCAACTAGC
TAATACAACGCAGGTCCATCTGGTAGTGGTGCAATTGCACCTTTAAGCAAATGTCATGCA
ACATCTACTCTTATGCGGTATTAGCTATCGTTTCCAATAGTTATCCCCCGCTACCAGGCA
GGTTACCTACGCGTTACT
>002890_0679_1451 length=257 uaccno=FG74DIE03BXXDP
AACCAACCCATGCTGCCTCCCGTAGGAGTCTGGGCCGTGTCTCAGTCCCAGTGTGGCCGA
TCACCCTCTCAGGTCGGCTATGCATCGTGGCCTTGGTGAGCCGTTACCTCACCAACTAGC
TAATGCACCGCGGGTCCATCCATCAGCGACACCCGAAAGCGCCTTTCACTCTTATGCCAT
GCGGCATAAACTGTTATGCGGTATTAGCACCTGTTTCCAAGTGTTATCCCCCTCTGATGG
GTAGGTTACCCACGTTG
>002892_0611_3534 length=60 uaccno=FG74DIE03BRZ2O
GGAAGGTTCATGCTGCCTCCCGTAGGAGTAGTTTGATCCTGAGCCAGGATCAAACTCTGA
>002893_0650_0327 length=266 uaccno=FG74DIE03BVCUX
TCACACTCCATGCTGCCTCCCGTAGGAGTCTGGACCGTGTCTCAGTTCCAGTGTGGCCGA
TCACCCTCTCAGGTCGGCTATGCATCGTTGCCTTGGTAAGCCGTTACCTTACCAACTAGC
TAATGCAGCGCGGATCCATCTATAAGTGACAGCAAGACCGTCTTTCACTTTTGAACCATG
CGGTTCAAAATATTATCCGGTATTAGCTCCGGTTTCCCGAAGTTATCCCAGTCTTATAGG
TAGGTTATCCACGTGTTACTCACCCG
>002895_0605_1703 length=261 uaccno=FG74DIE03BRFO5
GAGAGAGACATGCTGCCTCCCGTAGGAGTCTGGACCGTGTCTCAGTTCCAGTGTGGCTGG
TCATCCTCTCAGACCAGCTAGGGATCGTCGCCTAGGTGAGCCGTTACCCCACCTACTAGC
TAATCCCATCTGGGCACATCTGATGGCAAGAGGCCCGAAGGTCCCCCTCTTTGGTCTTGC
GACGTTATGCGGTATTAGCTACCGTTTCCAGTAGTTATCCCCCTCCATCAGGCAGTTTCC
CAGACATTACTCACCCGTCCG
>002899_0622_1538 length=51 uaccno=FG74DIE03BSXAS
TTCCAACCCATGCTGCCTCCCGTAGGAGTCTGAGCCAGGATCAAACTCTGA
>002900_0676_1353 length=251 uaccno=FG74DIE03BXNTN
TTCCGCATCATGCTGCCTCCCGTAGGAGTCTGGACCGTGTCTCAGTTCCAGTGTGGCTGG
TCATCCTCTCAGACCAGCTAGGGATCGTCGCCTAGGTGAGCCGTTACCCCACCTACTAGC
TAATCCCATCTGGGCACATCTGATGGCATGAGGCCCGAAGGTCCCCCACTTTGGTCTTGC
GACATTATGCGGTATTAGCTACCGTTTCCAGTAGTTATCCCCCTCCATCAGGCAGTTTCC
CAGACATTACT
>002901_0655_0876 length=253 uaccno=FG74DIE03BVS22
GGAATTGGCATGCTGCCTCCCGTAGGAGTATGGGCCGTGTCTCAGTCCCATTGTGGCCGA
TCAGTCTCTCAACTCGGCTATGCATCATCGCCTTGGTAAGCCATTACCTTACCAACTAGC
TAATGCACCGCGGGACCATCTCTTAGTGATAGCAGAACCATCTTTTAAATAACAGCCATG
CGGTTGTCATTGTTATACGGTATTAGCATCTGTTTCCAAATGTTATCCCCTGCTAAGAGG
TAGGTTTCCCACG
>002902_0710_0419 length=248 uaccno=FG74DIE03B0MJ5
TCACACTCCATGCTGCCTCCCGTAGGAGTCTGGGCCGTGTCTCAGTCCCAGTGTGGCCGA
TCACCCTCTCAGGTCGGCTATGCATCGTGGCCTTGGTGAGCCGTTACCTCACCAACTAGC
TAATGCACCGCGGGTCCATCCATCAGCGACACCCGAAAGCGCCTTTCACTCTTATGCCAT
GCGGCATAAACTGTTATGCGGTATTAGCAGTCGTTTCCAACTGTTGTCCCCCTCTGAAGG
GCAGGTTG
>002905_0614_0879 length=52 uaccno=FG74DIE03BR7H9
TTCCAACCCATGCTGCCTCCCGTAGGAGTCCTGAGCCAGGATCAAACTCTGA
>002907_0623_2026 length=257 uaccno=FG74DIE03BS0T4
GGAAGGTTCATGCTGCCTCCCGTAGGAGTCTGGGCCGTGTCTCAGTCCCAGTGTGGCCGA
TCACCCTCTCAGGTCGGCTATGTATCGTCGCCTTGGTGAGCCGTTACCCCACCAACTAGC
TAATACAACGCAGGTCCATCTGGTAGTGATGCAATTGCACCTTTTAAGCAAATGTCATGC
AACATCTACTCTTATGCGGTATTAGCTATCGTTTCCAATAGTTATCCCCCGCTACCAGGC
AGGTTACCTACGCGTTA
>002909_0670_0965 length=264 uaccno=FG74DIE03BW4J7
GGAAGGTTCATGCTGCCTCCCGTAGGAGTTTGGACCGTGTCTCAGTTCCAGTGTGGCTGG
TCATCCTCTCAGACCAGCTAGGGATCGTCGCCTAGGTGAGCCGTTACCCCACCTACTAGC
TAATCCCATCTGGGCACATCTGATGGCATGAGGCCCGAAGGTCCCCCACTTTGGTCTTGC
GACGTTATGCGGTATTAGCTACCGTTTCCAGTAGTTATCCCCCTCCATCAGGCAGTTTCC
CAGACATTACTCACCCGTCCGCCG
>002916_0736_1285 length=261 uaccno=FG74DIE03B2XEF
GAGAGAGACATGCTGCCTCCCGTAGGAGTCTGGACCGTGTCTCAGTTCCAGTGTGGCTGG
TCATCCTCTCAGACCAGCTAGGGATCGTCGCCTAGGTGAGCCGTTACCCCACCTACTAGC
TAATCCCATCTGGGCACATCTGATGGCAAGAGGCCCGAAGGTCCCCCTCTTTGGTCTTGC
GACGTTATGCGGTATTAGCTACCGTTTCCAGTAGTTATCCCCCTCCATCAGGCAGTTTCC
CAGACATTACTCACCCGTCCG
>002917_0687_1264 length=280 uaccno=FG74DIE03BYMIQ
GGAAGGTTCATGCTGCCTCCCGTAGGAGTTTGGGCCGTGTCTCAGTCCCAATGTGGCCGT
TCATCCTCTCAGACCGGCTACTGATCATTGCCTTGGTGGGCCGTTACCCCTCCAACTAGC
TAATCAGACGCAACCCCCTCCTTCAGCGATAGCTTATAAATAGAGGCCACCTTTCAATGA
GCTCCGATGCCGAAGTTCATTCGTACGCGGTATTAGCAACGGTTTCCCGTTGTTATCCCC
CTNTGAAGGGCAGGTTGGTTACGCGTTACTCACCCGTTCG
>002918_0688_1073 length=264 uaccno=FG74DIE03BYPI7
AACCGGAACATGCTGCCTCCCGTAGGAGTCTGGACCGTGTCTCAGTTCCAGTGTGGTTGG
TCATCCTCTCAGACCAGCTAGGGATCGTCGCCTAGGTGAGCCGTTACCCCACCTACTAGC
TAATCCCATCTGGGCACATCTGATGGCATGAGGCCCGAAGGTCCCCCACTTTGGTCTTGC
GACATTATGCGGTATTAGCTACCGTTTCCAGTAGTTATCCCCCTCCATCAGGCAGTTTCC
CAGACATTACTCACCCGTCCGCCG
>002919_0672_2411 length=272 uaccno=FG74DIE03BXBZX
TTCCGCATCATGCTGCCTCCCGAGGAGTCTGGACCGTGTCTCAGTTCCAGTGTGGCCGAT
CACCCTCTCAGGTCGGCTACGCATCGTTGCCTTGGTAAGCCGTTACCTTACCAACTAGCT
AATGCGGCGCGGATCCATCTATAAGTGACAGCAAAACCGTCTTTCACTATTGAACCATGC
GGTTCAATATATTACCCGGTATTAGCTCCGGTTTCCCGAAGTTATCCCAGTCTTATAGGT
AGGTTATCCACGTGTTACTCACCCGTCCGCCG
>002920_0667_0291 length=264 uaccno=FG74DIE03BWUJ5
AACCGGAACATGCTGCCTCCCGTAGGAGTCTGGACCGTGTCTCAGTTCCAGTGTGGCAGG
TCATCCTCTCAGACCAGCTAGGGATCGTCGCCTAGGTGAGCCGTTACCCCACCTACTAGC
TAATCCCATCTGGGCACATCTGATGGCATGAGGCCCGAAGGTCCCCCACTTTGGTCTTGC
GACGTTATGCGGTATTAGCTACCGTTTCCAGTAGTTATCCCCCTCCATCAGGCAGTTTCC
CAGACATTACTCACCCGTCCGCCG
>002921_0710_0377 length=251 uaccno=FG74DIE03B0MIZ
TTCCGCATCATGCTGCCTCCCGTAGGAGTCTGGACCGTGTCTCAGTTCCAGTGTGGCTGG
TCATCCTCTCAGACCAGCTAGGGATCGTCGCCTAGGTGAGCCGTTACCCCACCTACTAGC
TAATCCCATCTGGGCACATCTGATGGCATGAGGCCCGAAGGTCCCCCACTTTGGTCTTGC
GACATTATGCGGTATTAGCTACCGTTTCCAGTAGTTATCCCCCTCCATCAGGCAGTTTCC
CAGACATTACT
>002922_0642_0297 length=265 uaccno=FG74DIE03BUNJV
GGAAGGTTCATGCTGCCTCCCGTAGGAGTCTGGGCCGTGTCTCAGTCCCAGTGTGGCCGA
TCACCCTCTCAGGTCGGCTATGTATCGTCGCCTAGGTGAGCCGTTACCTCACCTACTAGC
TAATACAACGCAGGTCCATCTTGTAGTGGAGCAATTGCCCCTTTCAAATAAATGACATGT
GTCACCCATTGTTATGCGGTATTAGCTATCGTTTCCAATAGTTATCCCCCGCTACAAGGC
AGGTTACCTACGCGTTACTCACCCG
>002924_0734_1430 length=259 uaccno=FG74DIE03B2Q6W
GACTGACTCATGCTGCCTCCCGTAGGAGTCTGGACCGTGTCTCAGTTCCAGTGTGGCTGG
TCATCCTCTCAGACCAGCTAGGGATCGTCGCCTAGGTGAGCCGTTACCCCACCTACTAGC
TAATCCCATCTGGGCACATCTGATGGCATGAGGCCCGAAGGTCCCCCACTTTGGTCTTGC
GACGTTATGCGGTATTAGCTACCGTTTCCAGTAGTTACTCCCCCCTCCATCAGGCAGTTT
CCCAGACATTACTCACCCG
>002925_0719_0832 length=257 uaccno=FG74DIE03B1FBM
GACTGACTCATGCTGCCTCCCGTAGGAGTCTGGACCGTGTCTCAGTTCCAGTGTGGCTGG
TCATCCTCTCAGACCAGCTAGGGATCGTCGCCTAGGTGAGCCGTTACCCCACCTACTAGC
TAATCCCATCTGGGCACATCTGATGGCATGAGGCCCGAAGGTCCCCCACTTTGGTCTTGC
GACGTTATGCGGTATTAGCTACCGTTTCCAGTAGTTATCCCCCTCCATCAGGCAGTTTCC
CAGACATTACTCACCCG
>002926_0633_3730 length=261 uaccno=FG74DIE03BTXQ8
GGAATTGGCATGCTGCCTCCCGTAGGAGTCTGGACCGTGTCTCAGTTCCAGTGTGGCTGG
TCATCCTCTCAGACCAGCTAGGGATCGTCGCCTAGGTGAGCCATTACCCCACCTACTAGC
TAATCCCATCTGGGCACATCTGATGGCATGAGGCCCGAAGGTCCCCCACTTTGGTCCGTA
GACGTTATGCGGTATTAGCTACCGTTTCCAGTAGTTATCCCCCTCCATCAGGCAGTTTCC
CAGACATTACTCACCCGTCCG
>002927_0660_0296 length=257 uaccno=FG74DIE03BV8FU
GACTGACTCATGCTGCCTCCCGTAGGAGTCTGGACCGTGTCTCAGTTCCAGTGTGGCTGG
TCATCCTCTCAGACCAGCTAGGGATCGTCGCCTAGGTGAGCCGTTACCCCACCTACTAGC
TAATCCCATCTGGGCACATCTGATGGCATGAGGCCCGAAGGTCCCCCACTTTGGTCTTGC
GACGTTATGCGGTATTAGCTACCGTTTCCAGTAGTTATCCCCCTCCATCAGGCAGTTTCC
CAGACATTACTCACCCG
>002928_0580_3091 length=255 uaccno=FG74DIE03BO9Q9
TTCCAACCCATGCTGCCTCCCGTAGGAGTCTGGGCCGTGTCTCAGTCCCAGTGTGGCCGA
TCACCCTCTCAGGTCGGCTATGCATCGTGGCCTTGGTGAGCCGTTACCTCACCAACTAGC
TAATGCACCGCGGGTCCATCCATCAGCGACACCCGAAAGCGCCTTTCACTCTTATGCCAT
GCGGCATAAACTGTTATGCGGTATTAGCACCTGTTTCCAAGTGTTATCCCCCTCTGATGG
GTAGGTTACCCACGT
>002929_0638_0396 length=251 uaccno=FG74DIE03BUAZI
AACCAACCCATGCTGCCTCCCGTAGGAGTCTGGGCCGTGTCTCAGTCCCAGTGTGGCCGA
TCACCCTCTCAGGTCGGCTATGCATCGTGGCCTTGGTGAGCCGTTACCTCACCAACTGCT
AATGCACCGCGGGTCCATCCATCAGCGACACCCGAAAGCGCCTTTCACTCTTATGCCATG
CGGCATAAACTGTTATGCGGTATTAGCACCTGTTTCCAAGTGTTATCCCCCTCTGATGGG
TAGGTTACCCA
>002930_0576_3514 length=248 uaccno=FG74DIE03BOXFW
GAGAGAGACATGCTGCCTCCCGTAGGAGTCTGGGCCGTGTCTCAGTCCCAGTGTGGCCGA
TCACCCTCTCAGGTCGGCTATGCATCGTGGCCTTGGTGAGCCGTTACCTCACCAACTAGC
TAATGCACCGCGGGTCCATCCATCAGCGACACCCGAAAGCGCCTTTCACTCTTATGCCAT
GCGGCATAAACTGTTATGCGGTATTAGCACCTGTTTCCAAGTGTTATCCCCCTCTGATGG
GTAGGTTA
>002931_0686_1150 length=261 uaccno=FG74DIE03BYI9S
TATTGGCGCATGCTGCCTCCCGTAGGAGTCTGGACCGTGTCTCAGTTCCAGTGTGGCTGG
TCATCCTCTCAGACCAGCTAGGGATCGTCGCCTAGGTGAGCCGTTACCCCACCTACCAGC
TAATCCCATCTGGGCACATCCGATGGCAAGAGGCCCTAAGGTCCCCCTCTTTGGTCTTGC
GACGTTATGCGGTATTAGCTACCGTTTCCAGTAGTTATCCCCCTCCATCAGGCAGTTTCC
CAGACATTACTCACCCGTCCG
>002932_0684_1683 length=248 uaccno=FG74DIE03BYDC1
TCACACTCCATGCTGCCTCCCGTAGGAGTCTGGGCCGTGTCTCAGTCCCAGTGTGGCCGA
TCACCCTCTCAGGTCGGCTATGCATCGTGGCCTTGGTGAGCCGTTACCTCACCAACTAGC
TAATGCACCGCGGGTCCATCCATCAGCGACACCCGAAAGCGCCTTTCACTCTTATGCCAT
GCGGCATAAACTGTTATGCGGTATTAGCACCTGTTTCCAAGTGTTATCCCCCTCTGATGG
GTAGGTTA
>002933_0730_1411 length=261 uaccno=FG74DIE03B2EI9
TATTGGCGCATGCTGCCTCCCGTAGGAGTCTGGACCGTGTCTCAGTTCCAGTGTGGCTGG
TCATCCTCTCAGACCAGCTAGGGATCGTCGCCTAGGTGAGCCTTTACCCCACCTACCAGC
TAATCCCATCTGGGCACATCCGATGGCAAGAGGCCCGAAGGTCCCCCTCTTTGGTCTTGC
GACATTATGCGGTATTAGCTACCGTTTCCAGTAGTTATCCCCCTCCATCAGGCAGTTTCC
CAGACATTACTCACCCGTCCG
>002934_0651_1970 length=252 uaccno=FG74DIE03BVHAC
TTCCAACCCATGCTGCCTCCCGTAGGAGTCTGGGCCGTGTCTCAGTCCCAGTGTGGCCGA
TCACCCTCTCAGGTCGGCTATGCATCGTGGCCTTGGTGAGCCGTTACCTCACCAACTAGC
TAATGCACCGCGGGTCCATCCATCAGCGACACCCGAAAGCGCCTTTCACTCTTATGCCAT
GCGGCATAAACTGTTATGCGGTATTAGCACCTGTTTCCAAGTGTTATCCCCCTCTGATGG
GTAGGTTACCCA
>002935_0638_0323 length=262 uaccno=FG74DIE03BUAXH
CAACACCACATGCTGCCTCCCGTAGGAGTCTGGACCGTGTCTCAGTTCCAGTGTGGCTGG
TCATCCTCTCAGACCAGCTAGGGATCGTCGCCTAGGTGAGCCGTTACCCCACCTACTAGC
TAATCCCATCCTGGGCACATCCGATGGCAAGAGGCCCGAAGGTCCCCCTCTTTGGTCTTG
CGACGTTATGCGGTATTAGCTACCGTTTCCAGTAGTTATCCCCCTCCATCAGGCAGTTTC
CCAGACATTACTCACCCGTCCG
>002936_0691_1207 length=250 uaccno=FG74DIE03BYY39
TATTGGCGCATGCTGCCTCCCGTAGGAGTCTGGACCGTGTCTCAGTTCCAGTGTGGCTGG
TCATCCTCTCAGACCAGCTAGGGATCGTCGCCTTGGTGGGCCGTTACCCCTCCAACTAGC
TAATCAGACGCAATCCCCTCCTTCAGTGATAGCTTATAAATAGAGGCCACCTTTCATCCA
GTCTCGATGCCGAGATTGAATCGTATGCGGTATTAGCAGTCGTTTCCAACTGTTGTCCCC
CTCTGAAGGG
>002937_0653_3648 length=261 uaccno=FG74DIE03BVOWI
TATTGGCGCATGCTGCCTCCCGTAGGAGTCTGGACCGTGTCTCAGTTCCAGTGTGGCTGG
TCATCCTCTCAGACCAGCTAGGGATCGTCGCCTAGGTGAGCCGTTACCCCACCTACCAGC
TAATCCCATCTGGGCACATCCGATGGCAAGAGGCCCGAAGGTCCCCCTCTTTGGTCTTGC
GACATTATGCGGTATTAGCTACCGTTTCCAGTAGTTATCCCCCTCCATCAGGCAGTTTCC
CAGACATTACTCACCCGTCCG
>002938_0621_1833 length=261 uaccno=FG74DIE03BSUC7
CAACACCACATGCTGCCTCCCGTAGGAGTCTGGACCGTGTCTCAGTTCCAGTGTGGCTGG
TCATCCTCTCAGACCAGCTAGGGATCGTCGCCTAGGTGAGCCGTTACCCCACCTACTAGC
TAATCCCATCTGGGCACATCCGATGGCAAGAGGCCCGAAGGTCCCCCTCTTTGGTCTTGC
GACGTTATGCGGTATTAGCTACCGTTTCCAGTAGTTATCCCCCTCCATCAGGCAGTTTCC
CAGACATTACTCACCCGTCCG
>002945_0681_3431 length=253 uaccno=FG74DIE03BX479
TATTGGCGCATGCTGCCCCCGTAGGAGTCTGGGCCGTGTCTCAGTCCCAATGTGGCCGTT
CATCCTCTCAGACCGGCTACTGATCATCGCCTTGGTGGGCCGTTACCCCTCCAACTAGCT
AATCAGACGCAATCCCCTCCTTCAGTGATAGCTTACATGTAGAGGCCACCTTTCATCTAT
CCTCGATGCCGAGTTTAGATCGTATGCGGTATTAGCAGTCGTTTCCAACTGTTGTCCCCC
TCTGAAGGGCAGG
>002948_0618_1350 length=264 uaccno=FG74DIE03BSKIG
AACCGGAACATGCTGCCTCCCGTAGGAGTCTGGACCGTGTCTCAGTTCCAGTGTGGCTGG
TCATCCTCTCAGACCAGCTAGGGATCGTCGCCTAGGTGAGCCGTTACCCCACCTACTAGC
TAATCCCATCTGGGCACATCTGATGGCATGAGGCCCGAAGGTCCCCCACTTTGGTCTTGC
GACGTTATGCGGTATTAGCTACCGTTTCCAGTAGTTATCCCCCTCCATCAGGCAGTTTCC
CAGACATTACTCACCCGTCCGCCG
>002949_0643_3598 length=254 uaccno=FG74DIE03BUS9C
GGAATTGGCATGCTGCCTCCCGTAGGAGTCTGGGCCGTGTCTCAGTCCCAGTGTGGCCGA
TCACCCTCTCAGGTCGGCTATGTATCGTCGCCTTGGTGAGCCGTTACCCCACCAACTAGC
TAATACAACGCAGGTCCATCTGGTAGTGATGCAATTGCACCTTTTAAGCAAATGTCATGC
AACATCTACTCTTATGCGGTATTAGCTATCGTTTCCAATAGTTATCCCCCGCTACCAGGC
AGGTTACCTACGCG
>002950_0607_2277 length=267 uaccno=FG74DIE03BRMGN
CAACCATGCATGCTGCCTCCCGTAGGAGTCTGGACCGTGTCTCAGTTCCAGTGTGGCCGA
TCACCCTCTCAGGTCGGCTACTGATCGTTGCCTTGGTAAGCCATTACCTTACCAACTAGC
TAATCAGACGCGGGTCCATCCTGTACCGCCGGAGCTTTGATACAAAAGCCATGCGACTTT
CGTATGTTATCCCGTATTAGTATACCTTTCGGTATGTTATCCGTGTGTACAGGGCAGGTT
ACCCACGCGTTACTCACCCGTCCGCCG
>002954_0705_0339 length=251 uaccno=FG74DIE03BZ6O1
CAACACCACATGCTGCCTCCCTAGGAGTCTGGGCCGTGTCTCAGTCCCAGTGTGGCCGAT
CACCCTCTCAGGTCGGCTATGTATCGTCGCCTTGGTGAGCCGTTACCCCACCAACTAGCT
AATACAACGCAGGTCCATCTGGTAGTGATGCAATTGCACCTTTTAAGCAAATGTCATGCA
ACATCTACTCTTATGCGGTATTAGCTATCGTTTCCAATAGTTATCCCCCGCTACCAGGCA
GGTTACCTACG
>002955_0614_2324 length=261 uaccno=FG74DIE03BR8ME
TATTGGCGCATGCTGCCTCCCGTAGGAGTCTGGACCGTGTCTCAGTTCCAGTGTGGCTGG
TCATCCTCTCAGACCAGCTAGGGATCGTCGCCTAGGTGAGCCGTTACCCCACCTACCAGC
TAATCCCATCTGGGCACATCCGATGGCAAGAGGCCCGAAGGTCCCCCTCTTTGGTCTTGC
GACATTATGCGGTATTAGCTACCGTTTCCAGTAGTTATCCCCCTCCATCAGGCAGTTTCC
CAGACATTACTCACCCGTCCG
>002956_0675_0935 length=67 uaccno=FG74DIE03BXKB9
GGAATTGGCATGCTCGCCCTCCCGGTAGGGAGTCTGGACCGTGTCTCAGTTCCAGTGTGG
CTGGTCA
>002957_0640_2528 length=252 uaccno=FG74DIE03BUIYA
CAACACCACATGCTGCCTCCCGTAGGAGTCTGGGCCGTGTCTCAGTCCCAGTGTGGCCGA
TCACCCTCTCAGGTCGGCTATGTATCGTCGCCTTGGTGAGCCGTTACCCCACCAACTAGC
TAATACAACGCAGGTCCATCTGGTAGTGATGCAATTGCACCTTTTAAGCAAATGTCATGC
AACATCTACTCTTATGCGGTATTAGCTATCGTTTCCAATAGTTATCCCCCGCTACCAAGC
AGGTTACCTACG
>002958_0694_0996 length=256 uaccno=FG74DIE03BY8FQ
TTCCAACCCATGCTGCTCCCGTAGGAGTCTGGGCCGTGTCTCAGTCCCAGTGTGGCCGAT
CACCCTCTCAGGTCGGCTATGCATCGTGGCCTTGGTGAGCCGTTACCTCACCAACTAGCT
AATGCACCGCGGGTCCATCCATCAGCGACACCCGAAAGCGCCTTTCACTCTTATGCCATG
CGGCATAAACTGTTATGCGGTATTAGCACCTGTTTCCAAGTGTTATCCCCCTCTGATGGG
TAGGTTACCCACGTTG
>002959_0698_3462 length=254 uaccno=FG74DIE03BZMZC
CAACCATGCATGCTGCCTCCCGTAGGAGTCTGGGCCGTGTCTCAGTCCCAGTGTGGCCGA
TCACCCTCTCAGGTCGGCTATGTATCGTCGCCTAGGTGAGCCGTTACCTCACCTACTAGC
TAATACAACGCAGGTCCATCTTGTAGTGGAGCAATTGCCCCTTTCAAATAAATGACATGT
GTCACCCATTGTTATGCGGTATTAGCTATCGTTTCCAATAGTTATCCCCCGCTACAAGGC
AGGTTACCTACGCG
>002961_0721_0429 length=183 uaccno=FG74DIE03B1LBZ
TCNATCATGCTGCCTCCCGTAGGAGTCTGGACCGTGTCTCAGTTCCAGTGTGGCTGGTCA
TCCTCTCAGACCAGCTAGGGATCGTCGCCTAGGTGAGCCATTACCCCACCTACTAGCTAA
TCCCATCTGGGCACATCTGATGGCATGAGGCCCGAAGGTCCCCCACTTTGGTCTTGCGAC
TAT
>002962_0605_1869 length=250 uaccno=FG74DIE03BRFTR
GACTGACTCATGCTGCCTCCCGTAGGAGTCTGGACCGTGTCTCAGTTCCAGTGTGGCTGG
TCATCCTCTCAGACCAGCTAGGGATCGTCGCCTAGGTGAGCCGTTACTCCACCTACTAGC
TAATCCCATCTGGGCACATCTGATGGCATGAGGCCCGAAGGTCCCCCATTTGGTCTTGCG
ACGTTATGCGGTATTAGCTACCGTTTCCAGTAGTTACTCCCCCTCATCAGGCAGTTTCCC
AGACATTACT
>002964_0735_1546 length=248 uaccno=FG74DIE03B2UFW
GAGAGAGACATGCTGCCTCCCGTAGGAGTCTGGGCCGTGTCTCAGTCCCAGTGTGGCCGA
TCACCCTCTCAGGTCGGCTATGCATCGTGGCCTTGGTGAGCCGTTACCTCACCAACTAGC
TAATGCACCGCGGGTCCATCCATCAGCGACACCCGAAAGCGCCTTTCACTCTTATGCCAT
GCGGCATAAACTGTTATGCGGTATTAGCACCTGTTTCCAAGTGTTATCCCCCTCTGATGG
GTAGGTTA
>002965_0603_2059 length=257 uaccno=FG74DIE03BQ9NH
GACTGACTCATGCTGCCTCCCGTAGGAGTCTGGACCGTGTCTCAGTTCCAGTGTGGCTGG
TCATCCTCTCAGACCAGCTAGGGATCGTCGCCTAGGTGAGCCGTTACCCCACCTACTAGC
TAATCCCATCTGGGCACATCTGATGGCATGAGGCCCGAAGGTCCCCCACTTTGGTCTTGC
GACGTTATGCGGTATTAGCTACCGTTTCCAGTAGTTATCCCCCTCCATCAGGCAGTTTCC
CAGACATTACTCACCCG
>002969_0603_1894 length=252 uaccno=FG74DIE03BQ9IW
CAACACCACATGCTGCCTCCCGTAGGAGTCTGGGCCGTGTCTCAGTCCCAGTGTGGCCGA
TCACCCTCTCAGGTCGGCTATGTATCGTCGCCTTGGTGAGCCGTTACCCCACCAACTAGC
TAATACAACGCAGGTCCATCTGGTAGTGATGCAATTGCACCTTTTAAGCAAATGTCATGC
AACATCTACTCTTATGCGGTATTAGCAATCGTTTCCAATAGTTATCCCCCGCTACCAGGC
AGGTTACCTACG
>002970_0683_2956 length=239 uaccno=FG74DIE03BYA6M
CAACCATGCATGCTGCCTCCCGTAGGAGTCTGGGCCGTGTCTCAGTCCCAGTGTGGCCGA
TCACCCTCTCAGGTCGGCTATGTATCGTCGCCTTGGTGAGCCGTTACCCCACCAACTAGC
TAATACAACGCAGGTCCATCTGGTAGTGATGCAATTGCACCTTTTAAGCAAATGTCATGC
AACATCTACTCTTATGCGGTATTAGCTATCGTTTCCAGTAGTTATCCCCCTTCATCAGG
>002971_0623_1458 length=257 uaccno=FG74DIE03BS0EC
GACTGACTCATGCTGCCTCCCGTAGGAGTCTGGACCGTGTCTCAGTTCCAGTGTGGCTGG
TCATCCTCTCAGACCAGCTAGGGATCGTCGCCTAGGTGAGCCGTTACCCCACCTACTAGC
TAATCCCATCTGGGCACATCTGATGGCATGAGGCCCGAAGGTCCCCCACTTTGGTCTTGC
GACGTTATGCGGTATTAGCTACCGTTTCCAGTAGTTATCCCCCTCCATCAGGCAGTTTCC
CAGACATTACTCACCCG
>002972_0650_1333 length=257 uaccno=FG74DIE03BVDMV
GACTGACTCATGCTGCCTCCCGTAGGAGTCTGGACCGTGTCTCAGTTCCAGTGTGGCTGG
TCATCCTCTCAGACCAGCTAGGGATCGTCGCCTAGGTGAGCCGTTACCCCACCTACTAGC
TAATCCCATCTGGGCACATCTGATGGCATGAGGCCCGAAGGTCCCCCACTTTGGTCTTGC
GACGTTATGCGGTATTAGCTACCGTTTCCAGTAGTTATCCCCCTCCATCAGGCAGTTTCC
CAGACATTACTCACCCG
>002973_0689_2371 length=269 uaccno=FG74DIE03BYTO1
CAACACCACATGCTGCCTCCCGTAGGAGTTTGGGCCGTGTCTCAGTCCCAATGTGGCCGT
TCATCCTCTCAGACCGGCTACTGATCATTGCCTTGGTGGGCCGTTACCCCTCCAACTAGC
TAATCAGACGCAACCCCCTCCTTCAGCGATAGCTTATAAATAGAGGCCACCTTTCAATGA
GCTCCGATGCCGAAGTTCATTCGTACGCGGTATTAGCAACGGTTTCCCGTTGTTATCCCC
CTCTGAAGGGCAGTTGGTTACGCGTTACT
>002974_0671_0972 length=259 uaccno=FG74DIE03BW7P6
AACCAACCCATGCTGCCTCCCGTAGGAGTCTGGGCCGTGTCTCAGTCCCAGTGTGGCCGA
TCACCCTCTCAGGTCGGCTATGCATCGTGGCCTTGGTGAGCCGTTACCTCACCAACTAGC
TAATGCACCGCGGGTCCATCCATCAGCGACACCCGAAAGCGCCTTTCACTCTTATGCCAT
GCGGCATAAACTGTTATGCGGTATTAGCACCTGTTTCCAAGTGTTACCCCCTCCTGATGG
GTAGGTTACCCACGTGTTA
>002977_0685_0280 length=66 uaccno=FG74DIE03BYFFU
GAGAGAGACATGCTGCCTCCCGTAGGAGTCTGGCCGTGTCTCAGTTCCAGTGTGGCNGTC
ACTCTC
>002978_0618_2454 length=252 uaccno=FG74DIE03BSLC4
TTCCAACCCATGCTGCCTCCCGTAGGAGTCTGGGCCGTGTCTCAGTCCCAGTGTGGCCGA
TCACCCTCTCAGGTCGGCTATGCATCGTGGCCTTGGTGAGCCGTTACCTCACCAACTAGC
TAATGCACCGCGGGTCCATCCATCAGCGACACCCGAAAGCGCCTTTCACTCTTATGCCAT
GCGGCATAAACTGTTATGCGGTATTAGCACCTGTTTCCAAGTGTTATCCCCCTCTGATGG
GTAGGTTACCCA
>002979_0615_3640 length=52 uaccno=FG74DIE03BSCSQ
TTCCAACCCATGCTGCCTCCCGTAGGAGTCCTGAGCCAGGATCAAACTCTGA
>002981_0657_2219 length=257 uaccno=FG74DIE03BV0FX
GACTGACTCATGCTGCCTCCCGTAGGAGTCTGGACCGTGTCTCAGTTCCAGTGTGGCTGG
TCATCCTCTCAGACCAGCTAGGGATCGTCGCCTAGGTGAGCCGTTACCCCACCTACTAGC
TAATCCCATCTGGGCACATCTGATGGCATGAGGCCCGAAGGTCCCCCACTTTGGTCTTGC
GACGTTATGCGGTATTAGCTACCGTTTCCAGTAGTTATCCCCCTCCATCAGGCAGTTTCC
CAGACATTACTCACCCG
>002982_0709_1233 length=264 uaccno=FG74DIE03B0J0Z
AACCGGAACATGCTGCCTCCCGTAGGAGTCTGGACCGTGTCTCAGTTCCAGTGTGGCTGG
TCATCCTCTCAGACCAGCTAGGGATCGTCGCCTAGGTGAGCCGTTACCCCACCTACTAGC
TAATCCCATCTGGGCACATCTGATGGCATGAGGCCCGAAGGTCCCCCACTTTGGTCTTGC
GACGTTATGCGGTATTAGCTACCGTTTCCAGTAGTTATCCCCCTCCATCAGGCAGTTTCC
CAGACATTACTCACCCGTCCGCCG
>002984_0663_2540 length=280 uaccno=FG74DIE03BWJNI
GGAAGGTTCATGCTGCCTCCCGTAGGAGTTTGGGCCGTGTCTCAGTCCCAATGTGGCCGT
TCATCCTCTCAGACCGGCTACTGATCATTGCCTTGGTGGGCCGTTACCCCTCCAACTAGC
TAATCAGACGCAACCCCCTCCTTCAGCGACAGCTTATAAATAGAGGCCACCTTTCAATGA
GCTTCGATGCCGAAGTTCATTCGTACGCGGTATTAGCAACGGTTTCCCGTTGTTATCCCC
CTCTGAAGGGCAGGTTGGTTACGCGTTACTCACCCGTTCG
>002985_0722_1426 length=250 uaccno=FG74DIE03B1O9G
TATTGGCGCATGCTGCCTCCCGTAGGAGTCTGGGCCGTGTCTCAGTCCCAATGTGGCCGT
TCATCCTCTCAGACCGGCTACTGATCATCGCCTTGGTGGGCCGTTACCCCTCCAACTAGC
TAATCAGACGCAATCCCCTCCTTCAGTGATAGCTTACATGTAGAGGCCACCTTTCATCTA
TCCTCGATGCCGAGATTAGATCGTATGCGGTATTAGCAGTCGTTTCCAACTGTTGTCCCC
CTCTGAAGGG
>002987_0707_2583 length=252 uaccno=FG74DIE03B0EQX
TTCCAACCCATGCTGCCTCCCGTAGGAGTCTGGGCCGTGTCTCAGTCCCAGTGTGGCCGA
TCACCCTCTCAGGTCGGCTATGCATCGTGGCCTTGGTGAGCCGTTACCTCACCAACTAGC
TAATGCACCGCGGGTCCATCCATCAGCGACACCCGAAAGCGCCTTTCACTCTTATGCCAT
GCGGCATAAACTGTTATGCGGTATTAGCACCTGTTTCCAAGTGTTATCCCCCTCTGATGG
GTAGGTTACCCA
>002988_0719_0955 length=257 uaccno=FG74DIE03B1FE1
GACTGACTCATGCTGCCTCCCGTAGGAGTCTGGACCGTGTCTCAGTTCCAGTGTGGCTGG
TCATCCTCTCAGACCAGCTAGGGATCGTCGCCTAGGTGAGCCGTTACCCCACCTACTAGC
TAATCCCATCTGGGCACATCTGATGGCATGAGGCCCGAAGGTCCCCCACTTTGGTCTTGC
GACGTTATGCGGTATTAGCTACCGTTTCCAGTAGTTATCCCCCTCCATCAGGCAGTTTCC
CAGACATTACTCACCCG
>002989_0671_3348 length=264 uaccno=FG74DIE03BW9J6
GGAAGGTTCATGCTGCCTCCCGTAGGAGTCTGGACCGTGTCTCAGTTCCAGTGTGGCTGG
TCATCCTCTCAGACCAGCTAGGGATCGTCGCCTAGGTGAGCCGTTACCCCACCTACTAGC
TAATCCCATCTGGGCACATCCGATGGCAGGAGGCCCGAAGGTCCCCCTCTTTGGTCTTGC
GACGTTATGCGGTATTAGCTACCGTTTCCAGTAGTTATCCCCCTCCATCAGGCAGTTTCC
CAGACATTACTCACCCGTCCGCCA
>002990_0631_1146 length=252 uaccno=FG74DIE03BTPFW
TTCCAACCCATGCTGCCTCCCGTAGGAGTCTGGGCCGTGTCTCAGTCCCAGTGTGGCCGA
TCACCCTCTCAGGTCGGCTATGCATCGTGGCCTTGGTGAGCCGTTACCTCACCAACTAGC
TAATGCACCGCGGGTCCATCCATCAGCGACACCCGAAAGCGCCTTTCACTCTTATGCCAT
GCGGCATAAACTGTTATGCGGTATTAGCACCTGTTTCCAAGTGTTATCCCCCTCTGATGG
GTAGGTTACCCA
>002991_0641_1106 length=248 uaccno=FG74DIE03BUK0K
TCACACTCCATGCTGCCTCCCGTAGGAGTCTGGGCCGTGTCTCAGTCCCAGTGTGGCCGA
TCACCCTCTCAGGTCGGCTATGCATCGTGGCCTTGGTGAGCCGTTACCTCACCAACTAGC
TAATGCACCGCGGGTCCATCCATCAGCGACACCCGAAAGCGCCTTTCACTCTTATGCCAT
GCGGCATAAACTGTTATGCGGTATTAGCACCTGTTTCCAAGTGTTATCCCCCTCTGATGG
GTAGGTTA
>002992_0665_2174 length=268 uaccno=FG74DIE03BWPOW
CAACCATGCATGCTGCCTCCCGTAGGAGTTTGGGCCGTGTCTCAGTCCCAATGTGGCCGT
TCATCCTCTCAGACCGGCTACTGATCATTGCCTTGGTGGGCCGTTACCCCTCCAACTAGC
TAATCAGACGCAACCCCCTCCTTCAGCGATAGCTTATAAATAGAGGCCACCTTTCAATGA
GCTCCGATGCCGAAGTTCATTCGTACGCGGTATTAGCAACGGTTTCCCGTTGTTATCCCC
CTCTGAAGGGCAAGTTGGTTACGCGTTA
>002993_0654_1263 length=252 uaccno=FG74DIE03BVP71
TTCCAACCCATGCTGCCTCCCGTAGGAGTCTGGGCCGTGTCTCAGTCCCAGTGTGGCCGA
TCACCCTCTCAGGTCGGCTATGCATCGTGGCCTTGGTGAGCCGTTACCTCACCAACTAGC
TAATGCACCGCGGGTCCATCCATCAGCGACACCCGAAAGCGCCTTTCACTCTTATGCCAT
GCGGCATAAACTGTTATGCGGTATTAGCACCTGTTTCCAAGTGTTATCCCCCTCTGATGG
GTAGGTTACCCA
>002994_0651_0600 length=254 uaccno=FG74DIE03BVF8A
TATTGGCGCATGCTGCCTCCCGTAGGAGTCTGGGCCGTGTCTCAGTCCCAGTGTGGCCGA
TCACCCTCTCAGGTCGGCTATGTATCGTCGCCTAGGTGAGCCGTTACCTCACCTACTAGC
TAATACAACGCAGGTCCATCTTGTAGTGGAGCAATTGCCCCTTTCAAATAAATGACATGT
GTCATCCATTGTTATGCGGTATTAGCTATCGTTTCCAATAGTTATCCCCCGNTACAAGGC
AGGTTACCTACGCG
>002996_0620_0438 length=272 uaccno=FG74DIE03BSP4O
TTCCAACCCATGCTGCCTCCCGTAGGAGTCTGGGCCGTATCTCAGTCCCAATGTGGCCGT
CCACCCTCTCAGGCCGGCTACCCGTCGCCGCCTTGGTAGGCCATTACCCCACCAACAAGC
TGATAGGCCGCGAGCTCATCCTACACCGAAAAAACTTTCCAACCATCACACTAAAAATGG
CTCCTATCCGGTATTAGACCCAGTTTCCCAGGCTTATCCCGAAGTGCAGGGCAGATCACC
CACGTGTTACTCACCCGTTCGCCACTCGAGTA
>002998_0644_2168 length=261 uaccno=FG74DIE03BUVBE
GGAATTGGCATGCTGCCTCCCGTAGGAGTCTGGACCGTGTCTCAGTTCCAGTGTGGCTGG
TCATCCTCTCAGACCAGCTAGGGATCGTCGCCTAGGTGAGCCATTACCCCACCTACTAGC
TAATCCCATCTGGGCACATCTGATGGCATGAGGCCCGAAGGTCCCCCACTTTGGTCCGTA
GACGTTATGCGGTATTAGCTACCGTTTCCAGTAGTTATCCCCCTCCATCAGGCAGTTTCC
CAGACATTACTCACCCGTCCG
>002999_0649_1899 length=246 uaccno=FG74DIE03BVAWT
CAACCATGCATGCTGCCTCCCGTAGGAGTCTGGGCCGTGTCTCAGTCCCAGTGTGGCCGA
TCACCCTCTCAGGTCGGCTATGTATCGTCGCCTTGGTGAGCCGTTACCCCACCAACTAGC
TAATACAACGCAGGTCCATCTGGTAGTGATGCAATTGCACCTTTTAAGCAAATGTCATGC
AACATCTACTCTTATGCGGTATTAGCTATCGTTTCCAATAGTTATCCCCCGCTACCAGGC
AGGTTA
>003000_0651_2299 length=273 uaccno=FG74DIE03BVHJH
AACCAACCCATGCTGCCTCCCGTAGGAGTCTGGACCGTGTCTCAGTTCCAGTGTGGCCGA
TCACCCTCTCAGGTCGGCTACGCATCGTTGCCTTGGTAAGCCGTTACCTTACCGACTAGC
TAATGCGGCGCGGATCCATCTATAAGTGACAGCAAAACCGTCTTTCACTATTGAACCATG
CGGTTCAATATATTATCCGGTATTAGCTCCGGTTTCCCGAAGTTATCCCAGTCTTATAGG
TAGGTTATCCACGTGTTACTCACCCGTCCGCCG
>003001_0658_0515 length=254 uaccno=FG74DIE03BV2AD
TCACACTCCATGCTGCCTCCCGTAGGAGTCTGGGCCGTGTCTCAGTCCCAGTGTGGCCGA
TCACCCTCTCAGGTCGGCTATGTATCGTCGCCTAGGTGAGCCGTTACCTCACCTACTAGC
TAATACAACGCAGGTCCATCTTGTAGTGGAGCAATTGCCCCTTTCAAATAAATGACATGT
GTCATCCATTGTTATGCGGTATTAGCTATCGTTTCCAATAGTTATCCCCCGCTACAAGGC
AGGTTACCTACGCG
>002001_0629_3028 length=262 uaccno=FG74DIE03BTKKM
AACCGGAACATGCTGCCTCCCGTAGGAGTCTGGACCGTGTCTCAGTTCCAGTGTGGCTGG
TCATCCTCTCAGACCAGCTAGGGATCGTCGCCTAGGTGAGCCGTTACCCCACCTACTAGC
TAATCCCATCTGGGCACATCTGATGGCATGAGGCCCGAAGGTCCCCCACTTTGGTCTTGC
GACGTTATGCGGTATTAGCTACCGTTTCCAGTAGTTATCCCCCTCCATCAGGCAGTTTCC
CAGACCATTACTCACCCGTCCG
>002002_0674_0358 length=262 uaccno=FG74DIE03BXGQG
GAAGGTTCATGCTGCCTCCCGTAGGAGTCTGGACCGTGTCTCAGTTCCAGTGTGGCTGGT
CATCCTCTCAGACCAGCTAGGGATCGTCGCCTAGGTGAGCCATTACCCCACCTACTAGCT
AATCCCATCTGGGCACATCTGATGGCAAGAGGCCCGAAGGTCCCCTCTTTGGTCTTGCGA
CGTTATGCGGTATTAGCTACCGTTTCCAGTAGTTATCCCCCTCCATCAGGCAGTTTCCCA
GACATTACTCACCCGTCCGCCG
>002004_0594_2575 length=55 uaccno=FG74DIE03BQHLT
GGAATTGGCATGCTGCCTCCCGTAGGAGTGATCCTGAGCCAGGATCAAACTCTGA
>002008_0608_0808 length=248 uaccno=FG74DIE03BROHM
TTCCGCATCATGCTGCCTCCCGTAGGAGTCTGGGCCGTGTCTCAGTCCCAGTGTGGCCGA
TCACCCTCTCAGGTCGGCTATGCATCGTGGCCTTGGTGAGCCGTTACCTCACCAACTAGC
TAATGCACCGCGGGTCCATCCATCAGCGACACCCGAAAGCGCCTTTCACTCTTATGCCAT
GCGGCATAAACTGTTATGCGGTATTAGCACCTGTTTCCAAGTGTTATCCCCCTCTGATGG
GTAGGTTA
>002009_0702_0294 length=250 uaccno=FG74DIE03BZW6G
TATTGGCGCATGCTGCCTCCCGTAGGAGTCTGGGCCGTGTCTCAGTCCCAATGTGGCCGT
TCATCCTCTCAGACCGGCTACTGATCATCGCCTTGGTGGGCCGTTACCCCTCCAACTAGC
TAATCAGACGCAATCCCCTCCTTCAGTGATAGCTTATAAATAGAGGCCACCTTTCATCCA
GTCTCGATGCCGAGATTGGATCGTATGCGGTATTAGCAGTCGTTTCCAACTGTTGTCCCC
CTCTGAAGGG
>002010_0674_1467 length=246 uaccno=FG74DIE03BXHK9
CAACCATGCATGCTGCCTCCCGTAGGAGTCTGGACCGTGTCTCAGTTCCAGTGTGGCCGA
TCACCCTCTCAGGTCGGCTACTGATCGTTGCCTTGGTAAGCCATTACCTTACCAACTAGC
TAATCAGACGCGGGTCCATCTGGTAGTGATGCAATTGCACCCTTTAAGCAAATGTCATGC
AACATCTACTCTTATGCGGTATTAGCTATCGTTTCCAATAGTTATCCCCCGCTACCAGGC
AGGTTA
>002011_0723_2255 length=254 uaccno=FG74DIE03B1S19
TTCCGCATCATGCTGCCTCCCGTAGGAGTCTGGGCCGTGTCTCAGTCCCAGTGTGGCCGA
TCACCCTCTCAGGTCGGCTATGCATCGTGGCCTTGGTGAGCCGTTACCTCACCAACTAGC
TAATGCACCGCGGGTCCATCCGTCAGCGACACCCGAAAGCGCCTTTCACTCTTATGCCAT
GCGGCATAAACTGTTATGCGGTATTAGCACCTGTTTCCAAGTGTTATCCCCCTCTGATGG
GTAGGTTACCCACG
>002012_0671_0287 length=260 uaccno=FG74DIE03BW665
CAACACCACATGCTGCCTCCCGTAGGAGTCTGGGCCGTGTCTCAGTCCCAATGTGGCCGT
ACACTCTCTCAAGCCGGCTACTGATCGTTGCCTTGGTGGGCTTTTTTCTCACCAACTAGC
TAATCAGACGCAAGTCCATCTTACACCGCTAACACTTTGACTATCGCTTCATGCGAAGTG
ATAGTTTCATAGGGTATTATTCGTCGTTTCCAACGGCTATCCCCTTGTGTAAGGCAGGTT
ACTCACGCGTTACTCACCCG
>002017_0652_1651 length=258 uaccno=FG74DIE03BVJ69
GGAAGGTTCATGCTGCCTCCCGTAGGAGTCTGGGCCGTGTCTCAGTCCCAGTGTGGCCGA
TCACCCTCTCAGGTCGGCTATGTATCGTCGCCTGGGTGAGCCGTTACCTCACCTACTAGC
TAATACAACGCAGGTCCATCTTGTAGTGGAGCAATTGCCCCTTTCAAATAAATGACATGT
GTCATCCATTGTTATGCGGTATTAGCTATCGTTTCCAATAGTTATCCCCGCTACAAGGCA
GGTTACCTACGCGTTACT
>002020_0690_1213 length=249 uaccno=FG74DIE03BYVYN
TTCCGCATCATGCTGCCTCCCGTAGGAGTCTGGACCGTGTCTCAGTTCCAGTGTGGCTGG
TCATCCTCTCAGACCAGCTAGGGATCGTCGCCTAGGTGAGCCATTACCCCACCTACTAGC
TAATCCCATCTGGGCACATCTGATGGCATGAGGCCCGAAGGTCCCCCACTTTGGTCTTGC
GACATTATGCGGTATTAGCTACCGTTTCCAGTAGTTATCCCCCTCCATCAGGCAGTTTCC
CAGACATTA
>002023_0648_1493 length=261 uaccno=FG74DIE03BU7FR
TATTGGCGCATGCTGCCTCCCGTAGGAGTCTGGACCGTGTCTCAGTTCCAGTGTGGCTGG
TCATCCTCTCAGACCAGCTAGGGATCGTCGCCTAGGTGAGCCGTTACCCCACCTACCAGC
TAATCCCATCTGGGCACATCCGATGGCAAGAGGCCCTAAGGTCCCCCTCTTTGGTCTTGC
GACGTTATGCGGTATTAGCTACCGTTTCCAGTAGTTATCCCCCTCCATCAGGCAGTTTCC
CAGACATTACTCACCCGTCCG
>002024_0615_1631 length=254 uaccno=FG74DIE03BSA8X
TTCCGCATCATGCTGCCTCCCGTAGGAGTCTGGGCCGTGTCTCAGTCCCAGTGTGGCCGA
TCACCCTCTCAGGTCGGCTATGCATCGTGGCCTTGGTGAGCCGTTACCTCACCAACTAGC
TAATGCACCGCGGGTCCATCCGTCAGCGACACCCGAAAGCGCCTTTCACTCTTATGCCAT
GCGGCATAAACTGTTATGCGGTATTAGCACCTGTTTCCAAGTGTTATCCCCCTCTGATGG
GTAGGTTACCCACG
>002029_0697_0354 length=256 uaccno=FG74DIE03BZHE8
TTCCAACCCCATGCTGCCTCCCGTAGGAGTCTGGGCCGTGTCTCAGTCCCAGTGTGGCCG
ATCACCCTCTCAGGTCGGCTATGCATCGTGGCCTTGGTGAGCCGTTACCTCACCAACTAG
CTAATGCACCGCGGGTCCATCCATCAGCGACACCCGAAAGCGCCTTTCACTCTTATGCCA
TGCGGCATAAACTGTTATGCGGTATTAGCACCTGTTTCCAAGTGTTATCCCCCTCTGATG
GGTAGGTTACCCACGT
>002032_0726_1416 length=264 uaccno=FG74DIE03B11WA
AACCGGAACATGCTGCCTCCCGTAGGAGTCTGGACCGTGTCTCAGTTCCAGTGTGGCTGG
TCATCCTCTCAGACCAGCTAGGGATCGTCGCCTAGGTGAGCCGTTACCCCACCTACTAGC
TAATCCCATCTGGGCACATCTGATGGCATGAGGCCCGAAGGTCCCCCACTTTGGTATTGC
GACGTTATGCGGTATTAGCTACCGTTTCCAGTAGTTATCCCCCTCCATCAGGCAGTTTCC
CAGACATTACTCACCCGTCCGCCG
>002033_0654_1505 length=268 uaccno=FG74DIE03BVQER
CAACCATGCATGCTGCCTCCCGTAGGAGTTTGGGCCGTGTCTCAGTCCCAATGTGGCCGT
TCATCCTCTCAGACCGGCTACTGATCATTGCCTTGGTGGGCCGTTACCCCTCCAACTAGC
TAATCAGACGCAACCCCCTCCTTCAGCGATAGCTTATAAATAGAGGCCACCTTTCAATGA
GCTCCGATGCCGAAGTTCATTCGTACGCGGTATTAGCAACGGTTTCCCGTTGTTATCCCC
CTCTGAAGGGCAGGTTGGTTACGCGTTA
>002036_0612_0357 length=252 uaccno=FG74DIE03BR0R7
AACCAACCCATGCTGCCTCCCGTAGGAGTCTGGGCCGTGTCTCAGTCCCAGTGTGGCCGA
TCACCCTCTCAGGTCGGCTATGCATCGTGGCCTTGGTGAGCCGTTACCTCACCAACTAGC
TAATGCACCGCGGGTCCATCCATCAGCGACACCCGAAAGCGCCTTTCACTCTTATGCCAT
GCGGCATAAACTGTTATGCGGTATTAGCACCTGTTTCCAAGTGTTATCCCCCTCTGATGG
GTAGGTTACCCA
>002040_0606_1375 length=141 uaccno=FG74DIE03BRILT
AACCGGAACATGCTGCCTCCCGTAGGAGTCTGGACCGTGTCTCAGTTCCAGTGTGGCTGG
TCATCCTCTCAGACCAGCTAGGGATCGTCGCCTAGGTGAGCCGTTACCCCACCTACTAGC
TAATCCCATCTGGGCACATCC
>002043_0607_1999 length=248 uaccno=FG74DIE03BRL8X
TTCCGCATCATGCTGCCTCCCGTAGGAGTCTGGGCCGTGTCTCAGTCCCAGTGTGGCCGA
TCACCCTCTCAGGTCGGCTATGCATCGTGGCCTTGGTGAGCCGTTACCTCACCAACTAGC
TAATGCACCGCGGGTCCATCCATCAGCGACACCCGAAAGCGCCTTTCACTCTTATGCCAT
GCGGCATAAACTGTTATGCGGTATAGCACCCTTCTTACAGTTNTTCCCTCCCTNNGTGGT
ACGTACCG
>002044_0707_1645 length=252 uaccno=FG74DIE03B0D0V
TTCCAACCTATGCTGCCTCCCGTAGGAGTCTGGGCCGTGTCTCAGTCCCAGTGTGGCCGA
TCACCCTCTCAGGTCGGCTATGCATCGTGGCCTTGGTGAGCCGTTACCTCACCAACTAGC
TAATGCACCGCGGGTCCATCCATCAGCGACACCCGAAAGCGCCTTTCACTCTTATGCCAT
GCGGCATAAACTGTTATGCGGTATTAGCACCTGTTTCCAAGTGTTATCCCCCTCTGATGG
GTAGGTTACCCA
>002048_0662_1537 length=259 uaccno=FG74DIE03BWFPV
GGAAGGTTCATGCTGCCTCCCGTAGGAGTCTGGGCCGTGTCTCCGTCCCAGTGTGGCCGA
TCACCCTCTCAGGTCGGCTATGTATCGTCGCCTTGGTGAGCCGTTACCCCACCAACTAGC
TAATACAACGCAGGTCCATCTGGTAGTGATGCAATTGCACCTTTTAAGCAAATGTCATGC
AACATCTACTCTTATGCGGTATTAGCTATCGTTTCCAGTAGTTATCCCCCGCTACCAGGC
AGGTTACCTACGCGTTACT
>002050_0640_0359 length=261 uaccno=FG74DIE03BUG91
TATTGGCGCATGCTGCCTCCCGTAGGAGTCTGGACCGTGTCTCAGTTCCAGTGTGGCTGG
TCATCCTCTCAGACCAGCTAGGGATCGTCGCCTAGGTGAGCCTTTACCCCACCTACCAGC
TAATCCCATCTGGGCACATCCGATGGCAAGAGGCCCGAAGGTCCCCCTCTTTGGTCTTGC
GACATTATGCGGTATTAGCTACCGTTTCCAGTAGTTATCCCCCTCCATCAGGCAGTTTCC
CAGACATTACTCACCCGTCCG
>002051_0680_0491 length=248 uaccno=FG74DIE03BXZST
TTCCGCATCATGCTGCCTCCCGTAGGAGTCTGGGCCGTGTCTCAGTCCCAGTGTGGCCGA
TCACCCTCTCAGGTCGGCTATGCATCGTGGCCTTGGTGAGCCGTTACCTCACCAACTAGC
TAATGCACCGCGGGTCCATCCATCAGCGACACCCGAAAGCGCCTTTCACTCTTATGCCAT
GCGGCATAAACTGTTATGCGGTATTAGCACCTGTTTCCAAGTGTTATCCCCCTCTGATGG
GTAGGTTA
>002052_0730_0940 length=264 uaccno=FG74DIE03B2D56
GGAAGGTTCATGCTGCCTCCCGTAGGAGTCTGGACCGTGTCTCAGTTCCAGTGTGGCTGG
TCATCCTCTCAGACCAGCTAGGGATCGTCGCCTAGGTGAGCCGTTACCCCACCTACTAGC
TAATCCCATCTGGGCACATCCGATGGCAAGAGGCCCGAAGGTCCCCCTCTTTGGTCTTGC
GACGTTATGCGGTATTAGCTACCGTTTCCAGTAGTTATCCCCCTCCATCAGGCAGTTTCC
CAGACATTACTCACCCGTCCGCCA
>002061_0566_3768 length=55 uaccno=FG74DIE03BN106
TTCCAACCCATGCTGCCTCCCGTAGGAGTGATCCTGAGCCAGGATCAAACTCTGA
>002062_0740_1306 length=248 uaccno=FG74DIE03B2914
TCACACTCCATGCTGCCTCCCGTAGGAGTCTGGGCCGTGTCTCAGTCCCAGTGTGGCCGA
TCACCCTCTCAGGTCGGCTATGCATCGTGGCCTTGGTGAGCCGTTACCTCACCAACTAGC
TAATGCACCGCGGGTCCATCCATCAGCGACACCCGAAAGCGCCTTTCACTCTTATGCCAT
GCGGCATAAACTGTTATGCGGTATTAGCACCTGTTTCCAAGTGTTATCCCCCTCTGATGG
GTAGGTTA
>002065_0668_1003 length=248 uaccno=FG74DIE03BWX9P
CATGCATGCTGCCTCCCGTAGGAGTCTGGGCCGTGTCTCAGTCCCAGTGTGGCCGATCAC
CCTCTCAGGTCGGCTATGTATCGTCGCCTTGGTGAGCCGTTACCCCACCAACTAGCTAAT
ACAACGCAGGTCCATCTGGTAGTGATGCAATTGCACCTTTTAAGCAAATGTCATGCAACA
TCTACTCTTATGCGGTATTAGCTATCGTTTCCAATAGTTATCCCCCGCTACCAGGCAGGT
TACCTACG
>002066_0657_0810 length=260 uaccno=FG74DIE03BVZCS
TATTGGCGCATGCTGCCTCCCGTAGGAGTCTGGACCGTGTCTCAGTTCCAGTGTGGCTGG
TCATCCTCTCAGACCAGCTAGGGATCGTCGCCTAGGTGAGCCGTTACCCCACCTACCAGC
TAATCCCATCTGGGCACATCCGATGGCAAGAGGCCCTAAGGTCCCCTCTTTGGTCTTGCG
ACGTTATGCGGTATTAGCTACCGTTTCCAGTAGTTATCCCCCTCCATCAGGCAGTTTCCC
AGACATTACTCACCCGTCCG
>002067_0645_1410 length=52 uaccno=FG74DIE03BUXV4
TTCCAACCCATGCTGCCTCCCGTAGGAGTCCTGAGCCAGGATCAAACTCTGA
>002070_0636_0341 length=250 uaccno=FG74DIE03BT4MF
TCACACTCCATGCTGCCTCCCGTAGGAGTCTGGGCCGTGTCTCAGTCCCAGTGTGGCCGA
TCACCCTCTCAGGTCGGCTATGCATCGTGGCCTTGGTGAGCCGTTACCTCACCAACTAGC
TAATGCACCGCGGGGTCCATCCATCAGCGACACCCGAAAGCGCCTTTCACCTCTTATGCC
ATGCGGCATAAACTGTTATGCGGTATTAGCACCTGTTTCCAAGTGTTATCCCCCTCTGAT
GGGTAGGTTA
>002071_0654_1752 length=280 uaccno=FG74DIE03BVQLM
GGAAGGTTCATGCTGCCTCCCGTAGGAGTTTGGGCCGTGTCTCAGTCCCAATGTGGCCGT
TCATCCTCTCAGACCGGCTACTGATCATTGCCTTGGTGGGCCGTTACCCCTCCAACTAGC
TAATCAGACGCAACCCCCTCCTTCAGCGATAGCTTATAAATAGAGGCCACCTTTCAATGA
GCTCCGATGCCGAAGTTCATTCGTACGCGGTATTAGCAACGGTTTCCCGTTGTTATCCCC
CTCTGAAGGGCAGGTTGGTTACGCGTTACTCACCCGTTCG
>002075_0612_0651 length=264 uaccno=FG74DIE03BR00D
AACCGGAACATGCTGCCTCCCGTAGGAGTCTGGACCGTGTCTCAGTTCCAGTGTGGCTGG
TCATCCTCTCAGACCAGCTAGGGATCGTCGCCTAGGTGAGCCGTTACCCCACCTACCAGC
TAATCCCATCTGGGCACATCTGATGGCATGAGGCCCGAAGGTCCCCCACTTTGGTCTTGC
GACGTTATGCGGTATTAGCTACCGTTTCCAGTAGTTATCCCCCTCCATCAGGCAGTTTCC
CAGACATTACTCACCCGTCCGCCG
>002077_0659_2277 length=261 uaccno=FG74DIE03BV6S3
GAGAGAGACATGCTGCCTCCCGTAGGAGTCTGGACCGTGTCTCAGTTCCAGTGTGGCTGG
TCATCCTCTCAGACCAGCTAGGGATCGTCGCCTAGGTGAGCCGTTACCCCACCTACTAGC
TAATCCCATCTGGGCACATCTGATGGCAAGAGGCCCGAAGGTCCCCCTCTTTGGTCTTGC
GACGTTATGCGGTATTAGCTACCGTTTCCAGTAGTTATCCCCCTCCATCAGGCAGTTTCC
CAGACATTACTCACCCGTCCG
>002080_0654_0422 length=248 uaccno=FG74DIE03BVPKO
TCACACTCCATGCTGCCTCCCGTAGGAGTCTGGGCCGTGTCTCAGTCCCAGTGTGGCCGA
TCACCCTCTCAGGTCGGCTATGCATCGTGGCCTTGGTGAGCCGTTACCTCACCAACTAGC
TAATGCACCGCGGGTCCATCCATCAGCGACACCCGAAAGCGCCTTTCACTCTTATGCCAT
GCGGCATAAACTGTTATGCGGTATTAGCACCTGTTTCCAAGTGTTATCCCCCTCTGATGG
GTAGGTTA
>002081_0692_1472 length=195 uaccno=FG74DIE03BY2HE
GGAATTGGCATGCTGCCTCCCGTAGGAGTCTGGGCCGTGTCTCAGTCCCAGTGTGGCCGA
TCACCCTCTCAGGTCGGCTATGTATCGTCGCCTTGGTGAGCCGTTACCCCACCAACTAGC
TAATACAACGCAGGTCCATCTGGTAGTGATGCAATTGCACCTTTTAAGCAAATGTCATGC
AACATCTACTCTTAT
>002082_0618_1580 length=262 uaccno=FG74DIE03BSKOU
AACCGGAACCATGCTGCCTCCCGTAGGAGTCTGGACCGTGTCTCAGTTCCAGTGTGGCTG
GTCATCCTCTCAGACCAGCTAGGGATCGTCGCCTAGGTGAGCCGTTACCCCACCTACTAG
CTAATCCCATCTGGGCACATCTGATGGCATGAGGCCCGAAGGTCCCCCACTTTGGTCTTG
CGACATTATGCGGTATTAGCTACCGTTTCCAGTAGTTATCCCCCTCCATCAGGCAGTTTC
CCAGACATTACTCACCCGTCCG
>002087_0695_3560 length=52 uaccno=FG74DIE03BZDKQ
TTCCAACCCATGCTGCCTCCCGTAGGAGTCCTGAGCCAGGATCAAACTCTGA
>002088_0659_0843 length=244 uaccno=FG74DIE03BV5O9
CAACACCACATGCTGCCTCCCGTAGGAGTTTGGGCCGTGTCTCAGTCCCAATGTGGCCGT
TCATCCTCTCAGACCGGCTACTGATCATTGCCTGGTGGGCCGTTACCCCTCCAACTAGCT
AATCAGACGCAACCCCCTCCTTCAGCGATAGCTTATAAATAGAGGCCACCTTTCAATGAG
CTCCGATGCCGAAGTTCATTCGTGCGGTGTTATCACGTTACCGTTCGTTNTCCCTCCCTN
AGGA
>002089_0738_1738 length=261 uaccno=FG74DIE03B232K
GGAATTGGCATGCTGCCTCCCGTAGGAGTCTGGACCGTGTCTCAGTTCCAGTGTGGCTGG
TCATCCTCTCAGACCAGCTAGGGATCGTCGCCTAGGTGAGCCATTACCCCACCTACTAGC
TAATCCCATCTGGGCACATCTGATGGCATGAGGCCCGAAGGTCCCCCACTTTGGTCCGTA
GACGTTATGCGGTATTAGCTACCGTTTCCAGTAGTTATCCCCCTCCATCAGGCAGTTTCC
CAGACATTACTCACCCGTCCG
>002090_0592_2412 length=248 uaccno=FG74DIE03BQA5Q
GAGAGAGACATGCTGCCTCCCGTAGGAGTCTGGGCCGTGTCTCAGTCCCAGTGTGGCCGA
TCACCCTCTCAGGTCGGCTATGCATCGTGGCCTTGGTGAGCCGTTACCTCACCAACTAGC
TAATGCACCGCGGGTCCATCCATCAGCGACACCCGAAAGCGCCTTTCACTCTTATGCCAT
GCGGCATAAACTGTTATGCGGTATTAGCACCTGTTTCCAAGTGTTATCCCCCTCTGATGG
GTAGGTTA
>002092_0728_0583 length=249 uaccno=FG74DIE03B17KP
CAACCATGCATGCTGCCTCCCGTAGGAGTCTGGACCGTGTCTCGGTTCCAGTGTGGCTGG
TCATCCTCTCAGACCAGCTAGGGATCGTCGCCTAGGTGAGCCATTACCCCACCTACTAGC
TAATCCCATCTGGGCACATCTGATGGCATGAGGCCCGAAGGTCCCCCACTTTGGTCTTGC
GACATTATGCGGTATTAGCTACCGTTTCCAGTAGTTATCCCCCTCCATCAGGCAGTTTCC
CAGACATTA
>002093_0654_3688 length=248 uaccno=FG74DIE03BVR3E
GAGAGAGACATGCTGCCTCCCGTAGGAGTCTGGGCCGTGTCTCAGTCCCAGTGTGGCCGA
TCACCCTCTCAGGTCGGCTATGCATCGTGGCCTTGGTGAGCCGTTACCTCACCAACTAGC
TAATGCACCGCGGGTCCATCCATCAGCGACACCCGAAAGCGCCTTTCACTCTTATGCCAT
GCGGCATAAACTGTTATGCGGTATTAGCACCTGTTTCCAAGTGTTATCCCCCTCTGATGG
GTAGGTTA
>002095_0642_1758 length=257 uaccno=FG74DIE03BUOOG
AACCAACCCATGCTGCCTCCCGTAGGAGTCTGGGCCGTGTCTCAGTCCCAGTGTGGCCGA
TCACCCTCTCAGGTCGGCTATGCATCGTGGCCTTGGTGAGCCGTTACCTCACCAACTAGC
TAATGCACCGCGGGTCCATCCATCAGCGACACCCGAAAGCGCCTTTCACTCTTATGCCAT
GCGGCATAAACTGTTATGCGGTATTAGCACCTGTTTCCAAGTGTTATCCCCCTCTGATGG
GTAGGTTACCCACGTTG
>002098_0670_0981 length=267 uaccno=FG74DIE03BW4KN
GGAATTGGCATGCTGCCTCCCGTAGGAGTCTGGACCGTGTCTCAGTTCCAGTGTGGCCGA
TCACCCTCTCAGGTCGGCTACTGATCGTTGCCTTGGTAAGCCATTACCTTACCAACTAGC
TAATCAGACGCGGGTCCATCCTGTACCGCCGGAGCTTTGATATAAAAGCCATGCGACTTT
CATATATTATCCCGTATTAGTATACCTTTCGGTATGTTATCCGTGTGTACAGGGCAGGTT
ACCCACGCGTTACTCACCCGTCCGCCG
>002100_0606_1352 length=257 uaccno=FG74DIE03BRIK6
GACTGACTCATGCTGCCTCCCGTAGGAGTCTGGACCGTGTCTCAGTTCCAGTGTGGCTGG
TCATCCTCTCAGACCAGCTAGGGATCGTCGCCTGGGTGAGCCATTACCCCACCTACTAGC
TAATCCCATCTGGGCACATCTGATGGCATGAGGCCCGAAGGTCCCCCACTTTGGTCTTGC
GACGTTATGCGGTATTAGCTACCGTTTCCAGTAGTTACCCCCCTCCATCAGGCAGTTTCC
CAGACATTACTCACCCG
>002105_0637_2094 length=171 uaccno=FG74DIE03BT84W
TATTGCGCATGCTGCCTCCCGTAGGAGTCTGGGCCGTGTCTCAGTCCCAGTGTGGCCGAT
CACCCTCTCAGGTCGGCTATGCATCGTGGCCTTGGTGAGCCGTTACCTCACCAACTAGCT
AATGCACCGCGGGTCCATCCATCAGCGACACCCGAAAGCGCCTTTCACCTT
>002106_0607_0811 length=254 uaccno=FG74DIE03BRLBX
AACCAACCCATGCTGCCTCCGTAGGAGTCTGGGCCGTGTCTCAGTCCCAGTGTGGCCGAT
CACCCTCTCAGGTCGGCTATGCATCGTGGCCTTGGTGAGCCGTTACCTCACCAACTAGCT
AATGCACCGCGGGTCCATCCATCAGCGACACCCGAAAGCGCCTTTCACTCTTATGCCATG
CGGCATAAACTGTTATGCGGTATAGCACCTGTTTCCAAGTGTTATCCCCCTCTGATGGGT
AGGTTACCCACGTG
>002107_0675_0834 length=277 uaccno=FG74DIE03BXJ9G
GGAATTGGCATGCTGCCCGTAGGAGTTTGGGCCGTGTCTCAGTCCCAATGTGGCCGTTCA
TCCTCTCAGACCGGCTACTGATCATTGCCTTGGTGGGCCGTTACCCCTCCAACTAGCTAA
TCAGACGCAACCCCCTCCTTCAGCGATAGCTTATAAATAGAGGCCACCTTTCAATGAGCT
CCGATGCCGAAGTTCATTCGTACGCGGTATTAGCAACGGTTTCCCGTTGTTATCCCCCTN
TGAAGGGCAGGTTGGTTACGCGTTACTCACCCGTTCG
>002108_0619_0349 length=257 uaccno=FG74DIE03BSMWF
GAGAGAGACATGCTGCCTCCCGTAGGAGTCTGGACCGTGTCTCAGTTCCAGTGTGGCTGG
TCATCCTCTCAGACCAGCTAGGGATCGTCGCCTAGGTGAGCCATTACCCCACCTACTAGC
TAATCCCATCTGGGCACATCTGATGGCAAGAGGCCCGAAGGTCCCCCTCTTTGGTCTTGC
GACGTTATGCGGTATTAGCTACCGTTTCCAGTAGTTATCCCCCTCCATCAGGCAGTTTCC
CAGACATTACTCACCCG
>002110_0605_0825 length=270 uaccno=FG74DIE03BRE0R
CAACACCACATGCTGCCTCCCGTAGGAGTTTGGGCCGTGTCTCAGTCCCAATGTGGCCGT
TCATCCTCTCAGACCGGCTACTGATCATTGCCTTGGTGGGCCGTTACCCCTCCAACTAGC
TAATCAGACGCAACCCCCTCCTTCAGCGATAGCTTATAAATAGAGGCCACCTTTCAATGA
GCTCCGATGCCGAAGTTCATTCGTACGCGGTATTAGCAACGGTTTCCCGTTGTTATCCCC
CTCTGAAGGGCAGGTTGGTTACGCGTTACT
>002111_0675_1384 length=252 uaccno=FG74DIE03BXKOQ
TTCCAACCCATGCTGCCTCCCGTAGGAGTCTGGGCCGTGTCTCAGTCCCAGTGTGGCCGA
TCACCCTCTCAGGTCGGCTATGCATCGTGGCCTTGGTGAGCCGTTACCTCACCAACTAGC
TAATGCACCGCGGGTCCATCCATCAGCGACACCCGAAAGCGCCTTTCACTCTTATGCCAT
GCGGCATAAACTGTTATGCGGTATTAGCACCTGTTTCCAAGTGTTATCCCCCTCTGATGG
GTAGGTTACCCA
>002112_0739_1539 length=252 uaccno=FG74DIE03B262T
TTCCAACCCATGCTGCCTCCCGTAGGAGTCTGGGCCGTGTCTCAGTCCCAGTGTGGCCGA
TCACCCTCTCAGGTCGGCTATGCATCGTGGCCTTGGTGAGCCGTTACCTCACCAACTAGC
TAATGCACCGCGGGTCCATCCATCAGCGACACCCGAAAGCGCCTTTCACTCTAATGCCAT
GCGGCATAAACTGTTATGCGGTATTAGCACCTGTTTCCAAGTGTTATCCCCCTCTGATGG
GTAGGTTACCCA
>002116_0567_3634 length=261 uaccno=FG74DIE03BN428
GAGAGAGACATGCTGCCTCCCGTAGGAGTCTGGACCGTGTCTCAGTTCCAGTGTGGCTGG
TCATCCTCTCAGACCAGCTAGGGATCGTCGCCTAGGTGAGCCGTTACCCCACCTACTAGC
TAATCCCATCTGGGCACATCTGATGGCAAGAGGCCCGAAGGTCCCCCTCTTTGGTCTTGC
GACGTTATGCGGTATTAGCTACCGTTTCCAGTAGTTATCCCCCTCCATCAGGCAGTTTCC
CAGACATTACTCACCCGTCCG
>002117_0649_1369 length=257 uaccno=FG74DIE03BVAH3
GACTGACTCATGCTGCCTCCCGTAGGAGTCTGGACCGTGTCTCAGTTCCAGTGTGGCTGG
TCATCCTCTCAGACCAGCTAGGGATCGTCGCCTAGGTGAGCCGTTACCCCACCTACTAGC
TAATCCCATCTGGGCACATCTGATGGCATGAGGCCCGAAGGTCCCCCACTTTGGTCTTGC
GACGTTATGCGGTATTAGCTACCGTTTCCAGTAGTTATCCCCCTCCATCAGGCAGTTTCC
CAGACATTACTCACCCG
>002118_0646_2824 length=82 uaccno=FG74DIE03BU146
TCACACTCCATGCTGCCTCCCGTAGGAGTCTGGACCGTGTCTCAGTTCCAGTGTGGCCGA
TCACCCTCTCAGGTCGGCTATG
>002119_0648_0505 length=261 uaccno=FG74DIE03BU6OB
AACCGGAACATGCTGCCTCCCGTAGGAGTCTGGACCGTGTCTCAGTTCCAGTGTGGCTGG
TCATCCTCTCAGACCAGCTAGGGATCGTCGCCTAGGTGAGCCGTTACCCCACCTACTAGC
TAATCCCATCTGGGCACATCTGATGGCATGAGGCCCGAAGGTCCCCCACTTTGGTCTTGC
GACATTATGCGGTATTAGCTACCGTTTCCAGTAGTTATCCCCCTCCATCAGGCAGTTTCC
CAGACATTACTCACCCGTCCG
>002120_0604_1193 length=249 uaccno=FG74DIE03BRB47
TTCCGCATCATGCTGCCTCCCGTAGGAGTCTGGGCCGTGTCTCAGTCCCAGTGTGGCCGA
TCACCCTCTCAGGTCGGCTATGCATCGTGGCCTTGGTGAGCCGTTACCTCACCAACTAGC
TAATGCACCGCGGGTCCATCCATCAGCGACACCCGAAAGCGCCTTTCACTCTTATGCCAT
GCGGCATAAACTGTTATGCGGTATTAGCACCTGTTTCCAAGTGTTACTCCCCCTCTGATG
GGTAGGTTA
>002121_0626_0344 length=264 uaccno=FG74DIE03BS80Q
TTCCGCATCATGCTGCCTCCCGTAGGAGTCTGGACCGTGTCTCAGTTCCAGTGTGGCTGG
TCATCCTCTCAGACCAGCTAGGGATCGTCGCCTAGGTGAGCCGTTACCCCACCTACTAGC
TAATCCCATCTGGGCACATCTGATGGCATGAGGCCCGAAGGTCCCCCACTTTGGTCTTGC
GACGTTATGCGGTATTAGCTACCGTTTCCAGTACGTTACTCCCCCCGTCCATCAGGCAGT
TTCCCAGACATTACCTCACCCCGG
>002124_0631_2261 length=59 uaccno=FG74DIE03BTQAV
GGAAGGTTCATGCTGCCTCCCGTAGGAGTCTGGGCCGTGTCTCAGTCCCATGTGGCCGT
>002125_0660_1182 length=257 uaccno=FG74DIE03BV84G
TTCCGCATCATGCTGCCTCCCGTAGGAGTCTGGACCGTGTCTCAGTTCCAGTGTGGCTGG
TCATCCTCTCAGACCAGCTAGGGATCGTCGCCTAGGTGAGCCGTTACCCCACCTACTAGC
TAATCCCATCTGGGCACATCTGATGGCATGAGGCCCGAAGGTCCCCCACTTTGGTCTTGC
GACGTTATGCGGTATTAGCTACCGTTTCCAGTAGTTATCCCCCTCCATCAGGCAGTTTCC
CAGACATTACTCACCCG
>002126_0660_1659 length=251 uaccno=FG74DIE03BV9HP
GACTGACTCATGCTGCCTCCCGTAGGAGTCTGGACCGTGTCTCAGTTCCAGTGTGGCTGG
TCATCCTCTCAGACCAGCTAGGGATCGTCGCCTAGGTGAGCCATTACCCCACCTACTAGC
TAATCCCATCTGGGCACATCTGATGGCATGAGGCCCGAAGGTCCCCCACTTTGGTCTTGC
GACGTTATGCGGTATTAGCTACCGTTTCCAGTAGTTATCCCCCTCCATCAGGCAGTTTCC
CAGACATTACT
>002127_0724_0870 length=276 uaccno=FG74DIE03B1U5K
CAACACCACATGCTGCCTCCCGTAGGAGTTTGGGCCGTGTCTCAGTCCCAATGTGGCCGT
TCATCCTCTCAGACCGGCTACTGATCATTGCCTTGGTGGGCCGTTACCCCTCCAACTAGC
TAATCGGACGCAACCCCCTCCTTCAGCGATAGCTTATAAATAGAGGCCACCTTTCAATGA
GCTCCGATGCCGAAGTTCATTCGTACGCGGTATTAGCAACGGTTTCCCGTTGTTATCCCC
CTCTGAAGGGCAGGTTGGTTACGCGTTACTCACCCG
>002130_0601_2381 length=279 uaccno=FG74DIE03BQ3KV
AACCAACCCATGCTGCCTCCCGTAGGAGTCTGGACCGTGTCTCAGTTCCAGTGTGGCCGA
TCACCCTCTCAGGTCGGTTACGCATCGTTGCCTTGGTAAGCCGTTACCTTACCAACTAGC
TAATGCGGCGCGGATCCATCTATAAGTGACAGCAAAACCGTCTTTCACTATTGAACCATG
CGGTTCAATATATTATCCGGTATTAGCTCCGGTTTCCCGAAGTTATCCCAGTCTTATAGG
TAGGTTATCCACGTGTTACTCACCCGTCCGCCGCTAACG
>002131_0664_3801 length=82 uaccno=FG74DIE03BWNSB
CAACACCNCATGCTGCCTCCCGTAGGAGTCTGGGCCGTGTCTCAGTCCCAGTGTGGCCGA
TCACCCTCTCAGGTCGGCTATG
>002133_0696_1862 length=256 uaccno=FG74DIE03BZFFC
AACCAACCCATGCTGCCTCCCGTAGGAGTCTGGGCCGTGTCTCAGTCCCAGTGTGGCCGA
TCACCCTCTCAGGTCGGCTATGCATCGTGGCCTTGGTGAGCCGTTACCTCACCAACTAGC
TAATGCACCGCGGGTCCATCCATCAGCGACACCCGAAAGCGCCTTTCACTCTTATGCCAT
GCGGCATAAACTGTTATGCGGTATTAGCACCTGTTTCCAAGTGTTATCCCCCTCTGATGG
GTAGGTTACCCACGTG
>002134_0601_1657 length=248 uaccno=FG74DIE03BQ20R
GAGAGAGACATGCTGCCTCCCGTAGGAGTCTGGGCCGTGTCTCAGTCCCAGTGTGGCCGA
TCACCCTCTCAGGTCGGCTATGCATCGTGGCCTTGGTGAGCCGTTACCTCACCAACTAGC
TAATGCACCGCGGGTCCATCCATCAGCGACACCCGAAAGCGCCTTTCACTCTTATGCCAT
GCGGCATAAACTGTTATGCGGTATTAGCACCTGTTTCCAAGTGTTATCCCCCTCTGATGG
GTAGGTTA
>002136_0733_1235 length=257 uaccno=FG74DIE03B2NVP
GACTGACTCATGCTGCCTCCCGTAGGAGTCTGGACCGTGTCTCAGTTCCAGTGTGGCTGG
TCATCCTCTCAGACCAGCTAGGGATCGTCGCCTAGGTGAGCCGTTACCCCACCTACTAGC
TAATCCCATCTGGGCACATCTGATGGCATGAGGCCCGAAGGTCCCCCACTTTGGTCTTGC
GACGTTATGCGGTATTAGCTACCGTTTCCAGTAGTTATCCCCCTCCATCAGGCAGTTTCC
CAGACATTACTCACCCG
>002139_0728_0835 length=264 uaccno=FG74DIE03B17RP
AACCGGAACATGCTGCCTCCCGTAGGAGTCTGGACCGTGTCTCAGTTCCAGTGTGGCAGG
TCATCCTCTCAGACCAGCTAGGGATCGTCGCCTAGGTGAGCCGTTACCCCACCTACTAGC
TAATCCCATCTGGGCACATCTGATGGCATGAGGCCCGAAGGTCCCCCACTTTGGTCTTGC
GACGTTATGCGGTATTAGCTACCGTTTCCAGTAGTTATCCCCCTCCATCAGGCAGTTTCC
CAGACATTACTCACCCGTCCGCCG
>002141_0610_0372 length=261 uaccno=FG74DIE03BRUG2
TATTGGCGCATGCTGCCTCCCGTAGGAGTTTGGGCCGTGTCTCAGTCCCAATGTGGCCGA
TCACCCTCTCAGGTCGGCTATGCATCGTGGCCTTGGTGAGCCGTTACCTCACCAACTAGC
TAATGCACCGCGGGTCCATCCATCAGCGACACCCGAAAGCGCCTTTCAAATCAAAACCAT
GCGGTTTCGATTGTTATACGGTATTAGCACCTGTTTCCAAGTGTTATCCCCTTCTGATGG
GCAGGTTACCCACGTGTTACT
>002142_0567_3753 length=247 uaccno=FG74DIE03BN46J
CAACCATGCATGCTGCCTCCCGTAGGAGTCTGGGCCGTGTCTCAGTCCCAGTGTGGCCGA
TCACCCTCTCAGGTCGGCTATGTATCGTCGCCTTGGTGAGCCGTTACCCCACCAACTAGC
TAATACAACGCAGGTCCATCTGGTAGTGATGCAATTGCACCTTTTAAGCAAATGTCATGC
AACATCTACTCTTATGCGGTATTAGCTATCGTTTCCAATAGTTATCCCCCGCTACCAGGC
AGGTTTA
>002144_0642_1262 length=174 uaccno=FG74DIE03BUOAO
GAGAGAGACATGCTGCCTCCCGTAGGAGTCTGGACCGTGTCTCAGTTCCAGTGTGGCTGG
TCATCCTCTCAGACCAGCTAGGGATCGTCGCCTAGGTGAGCCGTTACCCCACCTACTAGC
TAATCCCATCTGGGCACATCTGATGGCANGCGCGACCGTCCTGTTGTNTGCGTA
>002145_0670_1369 length=261 uaccno=FG74DIE03BW4VF
GGAATTGGCATGCTGCCTCCCGTAGGAGTCTGGACCGTGTCTCAGTTCCAGTGTGGCTGG
TCATCCTCTCAGACCAGCTAGGGATCGTCGCCTAGGTGAGCCATTACCCCACCTACTAGC
TAATCCCATCTGGGCACATCTGATGGCATGAGGCCCGAAGGTCCCCCACTTTGGTCCGTA
GACGTTATGCGGTATTAGCTACCGTTTCCAGTAGTTATCCCCCTCCATCAGGCAGTTTCC
CAGACATTACTCACCCGTCCG
>002147_0597_2217 length=249 uaccno=FG74DIE03BQQS7
GACTGACTCATGCTGCCTCCCGTAGGAGTCTGGACCGTGTCTCAGTTCCAGTGTGGCTGG
TCATCCTCTCAGACCAGCTAGGGATCGTCGCCTAGGTGAGCCATTACCCCACCTACTAGC
TAATCCCATCTGGGCACATCTGATGGCATGAGGCCCGAAGGTCCCCCACTTTGGTCTTGC
GACGTTATGCGGTATTAGCTACCGTTTCCAGTAGTTATCCCCCTCCATCAGGCAGCTTCC
CAGACATTA
>002148_0689_2175 length=261 uaccno=FG74DIE03BYTJL
GGAAGGTTCATGCTGCCTCCCGTAGGAGTCTGGACCGTGTCTCAGTTCCAGTGTGGCTGG
TCATCCTCTCAGACCAGCTAGGGATCGTCGCCTAGGTGAGCCGTTACCCCACCTACTAGC
TAATCCCATCTGGGCACATCTGATGGCATGAGGCCCGAAGGTCCCCCACTTTGGTCTTGC
GACATTATGCGGTATTAGCTACCGTTTCCAGTAGTTATCCCCCTCCATCAGGCAGTTTCC
CAGACATTACTCACCCGTCCG
>002149_0606_1641 length=264 uaccno=FG74DIE03BRIS7
AACCGGAACATGCTGCCTCCCGTAGGAGTCTGGACCGTGTCTCAGTTCCAGTGTGGCTGG
TCATCCTCTCAGACCAGCTAGGGATCGTCGCCTAGGTGAGCCGTTACCCCACCTACTAGC
TAATCCCATCTGGGCACATCTGATGGCATGAGGCCCGAAGGTCCCCCACTTTGGTCTTGC
GACGTTATGCGGTATTAGCTACCGTTTCCAGTAGTTATCCCCCTCCATCAGGCAGTTTCC
CAGACATTACTCACCCGTCCGCCG
>002151_0619_1432 length=280 uaccno=FG74DIE03BSNQI
GGAAGGTTCATGCTGCCTCCCGTAGGAGTTTGGGCCGTGTCTCAGTCCCAATGTGGCCGT
TCATCCTCTCAGACCGGCTACTGATCATTGCCTTGGTGGGCCGTTACCCCTCCAACTAGC
TAATCAGACGCAACCCCCTCCTTCAGCGATAGCTTATAAATAGAGGCCACCTTTCAATGA
GCTCCGATGCCGAAGTTCATTCGTACGCGGTATTAGCAACGGTTTCCCGTTGTTATCCCC
CTCTGAAGGGCAGGTTGGTTACGCGTTACTCACCCGTTCG
>002152_0740_1334 length=252 uaccno=FG74DIE03B292W
TCACACTCCATGCTGCCTCCCGTAGGAGTCTGGGCCGTGTCTCAGTCCCAGTGTGGCCGA
TCACCCTCTCAGGTCGGCTATGCATCGTGGCCTTGGTGAGCCGTTACCTCACCAACTAGC
TAATGCACCGCGGGTCCATCTTGTAGTGGAGCAATTGCCCCTTTCAAATAAATGACATGT
GTCATCCATTGTTATGCGGTATTAGCTATCGTTTCCAATAGTTATCCCCCGCTACAAGGC
AGGTTACCTACG
>002154_0644_1814 length=257 uaccno=FG74DIE03BUU1K
GACTGACTCATGCTGCCTCCCGTAGGAGTCTGGACCGTGTCTCAGTTCCAGTGTGGCTGG
TCATCCTCTCAGACCAGCTAGGGATCGTCGCCTAGGTGAGCCGTTACCCCACCTACTAGC
TAATCCCATCTGGGCACATCTGATGGCATGAGGCCCGAAGGTCCCCCACTTTGGTCTCGC
GACGTTATGCGGTATTAGCTACCGTTTCCAGTAGTTATCCCCCTCCATCAGGCAGTTTCC
CAGACATTACTCACCCG
>002158_0604_1315 length=264 uaccno=FG74DIE03BRB8L
GGAAGGTTCATGCTGCCTCCCGTAGGAGTCTGGACCGTGTCTCAGTTCCAGTGTGGCTGG
TCATCCTCTCAGACCAGCTAGGGATCGTCGCCTAGGTGAGCCGTTACCCCACCTACTAGC
TAATCCCATCTGGGCACATCCGATAGCAAGAGGCCCGAAGGTCCCCCTCTTTGGTCTTGC
GACATTATGCGGTATTAGCTACCGTTTCCAGTAGTTATCCCCCTCCATCAGGCAGTTTCC
CAGACATTACTCACCCGTCCGCCA
>002159_0658_2752 length=261 uaccno=FG74DIE03BV30I
GGAATTGGCATGCTGCCTCCCGTAGGAGTCTGGACCGTGTCTCAGTTCCAGTGTGGCTGG
TCATCCTCTCAGACCAGCTAGGGATCGTCGCCTAGGTGAGCCATTACCCCACCTACTAGC
TAATCCCATCTGGGCACATCTGATGGCATGAGGCCCGAAGGTCCCCCACTTTGGTCCGTA
GACGTTATGCGGTATTAGCTACCGTTTCCAGTAGTTATCCCCCTCCATCAGGCAGTTTCC
CAGACATTACTCACCCGTCCG
>002161_0603_2345 length=248 uaccno=FG74DIE03BQ9VF
TCACACTCCATGCTGCCTCCCGTAGGAGTCTGGGCCGTGTCTCAGTCCCAGTGTGGCCGA
TCACCCTCTCAGGTCGGCTATGCATCGTGGCCTTGGTGAGCCGTTACCTCACCAACTAGC
TAATGCACCGCGGGTCCATCCATCAGCGACACCCGAAAGCGCCTTTCACTCTTATGCCAT
GCGGCATAAACTGTTATGCGGTATTAGCACCTGTTTCCAAGTGTTATCCCCCTCTGATGG
GTAGGTTA
>002162_0667_1744 length=248 uaccno=FG74DIE03BWVOI
GAGAGAGACATGCTGCCTCCCGTAGGAGTCTGGGCCGTGTCTCAGTCCCAGTGTGGCCGA
TCACCCTCTCAGGTCGGCTATGCATCGTGGCCTTGGTGAGCCGTTACCTCACCAACTAGC
TAATGCACCGCGGGTCCATCCATCAGCGACACCCGAAAGCGCCTTTCACTCTTATGCCAT
GCGGCATAAACTGTTATGCGGTATTAGCACCTGTTTCCAAGTGTTATCCCCCTCTGATGG
GTAGGTTA
>002164_0611_2015 length=280 uaccno=FG74DIE03BRYWH
GGAATTGGCATGCTGCCTCCCGTAGGAGTTTGGGCCGTGTCTCAGTCCCAATGTGGCCGT
TCATCCTCTCAGACCGGCTACTGATCATTGCCTTGGTGGGCCGTTACCCCTCCAACTAGC
TAATCAGACGCAACCCCCTCCTTCAGCGACAGCTTATAAATAGAGGCCACCTTTCAATGA
GCTTCGATGCCGAAGTTCATTCGTACGCGGTATTAGCTACGGTTTCCCGTTGTTATCCCC
CTCTGAAGGGTAGGTTGGTTACGCGTTACTCACCCGTTCG
>002166_0642_0894 length=251 uaccno=FG74DIE03BUN0G
CAACACCACATGCTGCCTCCCGTAGGAGTCTGGGCCGTGTCTCAGTCCCAGTGTGGCCGA
TCACCCTCTCAGGTCGGCTATGTATCGTCGCCTTGGTGAGCCGTTACCCCACCAACTAGC
TAATACAACGCAGGTCCATCTGGTAGTGATGCAATTGCACCTTTTAAGCAAATGTCATGC
AACATCTACTCTTATGCGGTATTGCTATCGTTTCCAATAGTTATCCCCCGCTACCAGGCA
GGTTACCTACG
>002171_0607_0561 length=266 uaccno=FG74DIE03BRK4Z
TCACACTCCATGCTGCCTCCCGTAGGAGTCTGGACCGTGTCTCAGTTCCAGTGTGGCCGA
TCACCCTCTCAGGTCGGCTATGCATCGTTGCCTTGGTAAGCCGTTACCTTACCAACTAGC
TAATGCAGCGCGGATCCATCTATAAGTGACAGCAAGACCGTCTTTCACTTTTGAACCATG
CGGTTCAAAATATTATCCGGTATTAGCTCCGGTTTCCCGAAGTTATCCCAGTCTTATAGG
TAGGTTATCCACGTGTTACTCACCCG
>002172_0589_2905 length=261 uaccno=FG74DIE03BP113
AACCGGAACATGCTGCCTCCCGTAGGAGTCTGGACCGTGTCTCAGTTCCAGTGTGGCTGG
TCATCCTCTCAGACCAGCTAGGGATCGTCGCCTAGGTGAGCCGTTACCCCACCTACTAGC
TAATCCCATCTGGGCACATCTGATGGCATGAGGCCCGAAGGTCCCCCACTTTGGTCTTGC
GACATTATGCGGTATTAGCTACCGTTTCCAGTAGTTATCCCCCTCCATCAGGCAGTTTCC
CAGACATTACTCACCCGTCCG
>002173_0650_0938 length=254 uaccno=FG74DIE03BVDBW
CAACCATGCATGCTGCCTCCCGTAGGAGTCTGGGCCGTGTCTCAGTCCCAGTGTGGCCGA
TCACCCTCTCAGGTCGGCTATGTATCGTCGCCTAGGTGAGCCGTTACCTCACCTACTAGC
TAATACAACGCAGGTCCATCTTGTAGTGGAGCAATTGCCCCTTTCAAATAAATGACATGT
GTCACCCATTGTTATGCGGTATTAGCTATCGTTTCCAATAGTTATCCCCCGCTACAAGGC
AGGTTACCTACGCG
>002174_0595_2732 length=252 uaccno=FG74DIE03BQKVY
AACCAACCCATGCTGCCTCCCGTAGGAGTCTGGGCCGTGTCTCAGTCCCAGTGTGGCCGA
TCACCCTCTCAGGTCGGCTATGCATCGTGGCCTTGGTGAGCCGTTACCTCACCAACTAGC
TAATGCACCGCGGGTCCATCCATCAGCGACACCCGAAAGCGCCTTTCACTCTTATGCCAT
GCGGCATAAACTGTTATGCGGTATTAGCACCTGTTTCCAAGTGTTATCCCCCTCTGATGG
GTAGGTTACCCA
>002176_0601_2393 length=247 uaccno=FG74DIE03BQ3K7
GAGAGAGACATGCTGCCTCCCTAGGAGTCTGGGCCGTGTCTCAGTCCCAGTGTGGCCGAT
CACCCTCTCAGGTCGGCTATGCATCGTGGCCTTGGTGAGCCGTTACCTCACCAACTAGCT
AATGCACCGCGGGTCCATCCATCAGCGACACCCGAAAGCGCCTTTCACTCTTATGCCATG
CGGCATAAACTGTTATGCGGTATTAGCACCTGTTTCCAAGTGTTATCCCCCTCTGATGGG
TAGGTTA
>002180_0602_1305 length=268 uaccno=FG74DIE03BQ5WR
CAACCATGCATGCTGCCTCCCGTAGGAGTTTGGGCCGTGTCTCAGTCCCAATGTGGCCGT
TCATCCTCTCAGACCGGCTACTGATCATTGCCTTGGTGGGCCGTTACCCCTCCAACTAGC
TAATCAGACGCAACCCCCTCCTTCAGCGATAGCTTATAAATAGAGGCCACCTTTCAATGA
GCTCCGATGCCGAAGTTCATTCGTACGCGGTATTAGCAACGGTTTCCCGTTGTTATCCCC
CTCTGAAGGGCAGGTTGGTTACGCGTTA
>002182_0707_0596 length=254 uaccno=FG74DIE03B0C7Q
TTCCGCATCGCTGCCTCCCGTAGGAGTCTGGGCCGTGTCTCAGTCCCAGTGTGGCCGATC
ACCCTCTCAGGTCGGCTATGCATCGTGGCCTTGGTGAGCCGTTACCTCACCAACTAGCTA
ATGCACCGCGGGTCCATCCATCAGCGACACCCGAAAGCGCCTTTCACTCTTATGCCATGC
GGCATAAACTGTTATGCGGTATTAGCACCTGTTTCCAAGTGTTATCCCCCTCTGATGGGT
AGGTTACCCACGTG
>002183_0635_0350 length=264 uaccno=FG74DIE03BT1GW
GAGAGAGACATGCTGCCTCCCGTAGGAGTCTGGACCGTGTCTCAGTTCCAGTGTGGCTGG
TCATCCTCTCAGACCAGCTAGGGATCGTCGCCTAGGTGAGCCGTTACCCCACCTACTAGC
TAATCCCATCTGGGCACATCCGATGGCAAGAGGCCCGAAGGTCCCCCTCTTTGGTCTTGC
GACGTTATGCGGTATTAGCTACCGTTTCCAGTAGTTATCCCCCTCCATCAGGCAGTTTCC
CAGACATTACTCACCCGTCCGCCG
>002185_0652_1777 length=257 uaccno=FG74DIE03BVKAR
GACTGACTCATGCTGCCTCCCGTAGGAGTCTGGACCGTGTCTCAGTTCCAGTGTGGCTGG
TCATCCTCTCAGACCAGCTAGGGATCGTCGCCTAGGTGAGCCGTTACCCCACCTACTAGC
TAATCCCATCTGGGCACATCTGATGGCATGAGGCCCGAAGGTCCCCCACTTTGGTCTTGC
GACGTTATGCGGTATTAGCTACCGTTTCCAGTAGTTATCCCCCTCCATCAGGCAGTTTCC
CAGACATTACTCACCCG
>002186_0605_1226 length=268 uaccno=FG74DIE03BRFBW
AACCGGAACATGCTGCCTCCCGTAGGAGTCTGGACCGTGTCTCAGTTCCAGTGTGGCTGG
TCATCCTCTCAGACCAGCTAGGGATCGTCGCCTAGGTGAGCCGTTACCCCACCTACTAGC
TAATCCCATCTGGGCACATCCGATGGCAAGAGGCCCGAAGGTCCCCCTCTTTCGGTCTTG
CGACGTTATGCGGTATTAGCTACCGTTTCCAGTAGTTATCCCCCTCCACTCAGGCAGTTT
CCCAGTACCATTACTCACCCGTCCGCCA
>002187_0611_1184 length=248 uaccno=FG74DIE03BRX9E
TCACACTCCATGCTGCCTCCCGTAGGAGTCTGGGCCGTGTCTCAGTCCCAGTGTGGCCGA
TCACCCTCTCAGGTCGGCTATGCATCGTGGCCTTGGTGAGCCGTTACCTCACCAACTAGC
TAATGCACCGCGGGTCCATCCATCAGCGACACCCGAAAGCGCCTTTCACTCTTATGCCAT
GCGGCATAAACTGTTATGCGGTATTAGCACCTGTTTCCAAGTGTTATCCCCCTCTGATGG
GTAGGTTA
>002188_0621_3699 length=246 uaccno=FG74DIE03BSVS1
TCACACTCCATGCTGCCTCCTAGGAGTCTGGGCCGTGTCTCAGTCCCAGTGTGGCCGATC
ACCCTCTCAGGTCGGCTATGCATCGTGGCCTTGGTGAGCCGTTACCTCACCAACTAGCTA
ATGCACCGCGGGTCCATCCATCAGCGACACCCGAAAGCGCCTTTCACTCTTATGCCATGC
GGCATAAACTGTTATGCGGTATTAGCACCTGTTTCCAAGTGTTATCCCCGTCTGATGGGT
AGGTTA
>002190_0657_1702 length=276 uaccno=FG74DIE03BVZ1K
GGAATTGGCATGCTGCCTCCCGTAGGAGTTTGGGCCGTGTCTCAGTCCCAATGTGGCCGT
TCATCCTCTCAGACCGGCTACTGATCATTGCCTTGGTGGGCCGTTACCCCTCCAACTAGC
TAATCAGACGCAACCCCCTCCTTCAGCGACAGCTTATAAATAGAGGCCACCTTTCAATGA
GCTTCGATGCCGTAGTTCATTCGTACGCGGTATTAGCAACGGTTTCCCGTTGTTATCCCC
CTNTGAAGGGCAGGTTGGTTACGCGTTACTCACCCG
>002195_0699_1367 length=257 uaccno=FG74DIE03BZOIX
CAACCATGCATGCTGCCTCCCGTAGGAGTCTGGACCGTGTCTCAGTTCCAGTGTGGCTGG
TCATCCTCTCAGACCGGCTAGGGATCGTCGCCTAGGTGAGCCATTACCCCACCTACTAGC
TAATCCCATCTGGGCACATCTGATGGCAAGAGGCCCGAAGGTCCCCCTCTTTGGTCTTGC
GACGTTATGCGGTATTAGCTACCGTTTCCAGTAGTTATCCCCCTCCATCAGGCAGTTTCC
CAGACATTACTCACCCG
>002198_0709_2153 length=246 uaccno=FG74DIE03B0KQJ
CAACCATGCATGCTGCCTCCCGTAGGAGTCTGGGCCGTGTCTCAGTCCCAGTGTGGCCGA
TCACCCTCTCAGGTCGGCTATGTATCGTCGCCTTGGTGAGCCGTTACCCCACCAACTAGC
TAATACAACGCAGGTCCATCTGGTAGTGATGCAATTGCACCTTTTAAGCAAATGTCATGC
AACATCTACTCTTATGCGGTATTAGCTATCGTTTCCAATAGTTATCCCCCGCTACCAGGC
AGGTTA
>002199_0736_1142 length=276 uaccno=FG74DIE03B2XAG
GGAATTGGCATGCTGCCTCCCGTAGGAGTTTGGGCCGTGTCTCAGTCCCAATGTGGCCGT
TCATCCTCTCAGACCGGCTACTGATCATTGCCTTGGTGGGCCGTTACCCCTCCAACTAGC
TAATCAGACGCAACCCCCTCCTTCAGCGATAGCTTATAAATAGAGGCCACCTTTCAATGA
GCTCCGATGCCGAAGTTCATTCGTACGCGGTATTAGCAACGGTTTCCCGTTGTTATCCCC
CTCTGAAGGGCAAGTTGGTTACGCGTTACTCACCCG
>002200_0604_0345 length=249 uaccno=FG74DIE03BRBHN
GACTGACTCATGCTGCCTCCCGTAGGAGTCTGGACCGTGTCTCAGTTCCAGTGTGGCTGG
TCATCCTCTCAGACCAGCTAGGGATCGTCGCCTAGGTGAGCCATTACCCCACCTACTAGC
TGATCCCATCTGGGCGCATCTGATGGCATGAGGCCCGAAGGTCCCCCACTTTGGTCTTGC
GACGTTATGCGGTATTAGCTACCGTTTCCAGTAGTTATCCCCCTCCATCAGGCAGTTTCC
CAGACATTA
>002201_0689_0537 length=257 uaccno=FG74DIE03BYR93
GGAATTGGCATGCTGCCTCCCGTAGGAGTTTGGGCCGTGTCTCAGTCCCAATGTGGCCGA
TCAGTCTCTCAACTCGGCTATGCATCATCGTCTTGGTAAGCCTTTACCCCACCAACTAAC
TAATGCACCGCGGATCCATCTCTAGGTGACGCCGTAGCGCCTTTTAACTTGATATCATGC
GATACTAAGTTTTATTCGGTATTAGCATCTGTTTCCAAATGTTATCCCCAGCCTTGAGGC
AGGTTATCCACGTGTTA
>002205_0696_1847 length=273 uaccno=FG74DIE03BZFEX
AACCAACCCATGCTGCCTCCCGTAGGAGTCTGGACCGTGTCTCAGTTCCAGTGTGGCCGA
TCACCCTCTCAGGTCGGCTACGCATCGTTGCCTTGGTAAGCCGTTACCTTACCAACTAGC
TAATGCGGCGCGGATCCATCTATAGGTGACAGCAAAACCGTCTTTCACTATTGAACCATG
CGGTTCAATATATTATCCGGTATTAGCTCCGGTTTCCCGAAGTTATCCCAGTCTTATAGG
TAGGTTATCCACGTGTTACTCACCCGTCCGCCG
>002207_0622_0442 length=252 uaccno=FG74DIE03BSWGC
AACCAACCCATGCTGCCTCCCGTAGGAGTCTGGGCCGTGTCTCAGTCCCAGTGTGGCCGA
TCACCCTCTCAGGTCGGCTATGCATCGTGGCCTTGGTGAGCCGTTACCTCACCAACTAGC
TAATGCACCGCGGGTCCATCCATCAGCGACACCCGAAAGCGCCTTTCACTCTTATGCCAT
GCGGCATAAACTGTTATGCGGTATTAGCACCTGTTTCCAAGTGTTATCCCCCTCTGATGG
GTAGGTTACCCA
>002208_0660_3734 length=255 uaccno=FG74DIE03BWA3C
GGAATTGGCATGCTGCCTCCCGTAGGAGTCTGGGCCGTGTCTCAGTCCCAGTGTGGCCGA
TCACCCTCTCAGGTCGGCTATGTATCGTCGCCTTGGTGAGCCGTTACCCCACCAACTAGC
TAATACAACGCAGGTCCATCTGGTAGTGATGCAATTGCACCTTTTAAGCAAATGTCATGC
AACATCTACTCTTATGCGGTATTAGCTATCGTTTCCAATAGTTATCCCCCGCTACCAGGC
AGGTTACCTACGTCG
>002209_0615_3057 length=265 uaccno=FG74DIE03BSCCJ
TATTGGCGCATGCTGCCTCCCGTAGGAGTCTGGACCGTGTCTCAGTTCCAGTGTGGCTGG
TCATCCTCTCAGACCAGCTAGGGATCGTCGCCTAGGTGAGCCGTTACCCCACCTACCAGC
TAATCCCATCTGGGCACATCCGATGGCAAGAGGCCCGAAGGTCCCCCTCTTTGGTCTTGC
GACATTATGCGGTATTAGCTACCGTTTCCAGTAGTTATCCCTCCTCCATCGAGGCTACGT
TTCCCAGACTATTACTCCACCCCGG
>002212_0649_1896 length=261 uaccno=FG74DIE03BVAWQ
TATTGGCGCATGCTGCCTCCCGTAGGAGTCTGGACCGTGTCTCAGTTCCAGTGTGGCTGG
TCATCCTCTCAGACCAGCTAGGGATCGTCGCCTAGGTGAGCCGTTACCCCACCTACCAGC
TAATCCCATCTGGGCACATCCGATGGCAAGAGGCCCGAAGGTCCCCCTCTTTGGTCTTGC
GACATTATGCGGTATTAGCTACCGTTTCCAGTAGTTATCCCCCTCCATCAGGCAGTTTCC
CAGACATTACTCACCCGTCCG
>002213_0700_2547 length=257 uaccno=FG74DIE03BZSLH
GACTGACTCATGCTGCCTCCCGTAGGAGTCTGGACCGTGTCTCAGTTCCAGTGTGGCTGG
TCATCCTCTCAGACCAGCTAGGGATCGTCGCCTAGGTGAGCCGTTACCCCACCTACTAGC
TAATCCCATCTGGGCACATCTGATGGCATGAGGCCCGAAGGTCCCCCACTTTGGTCTTGC
GACGTTATGCGGTATTAGCTACCGTTTCCAGTAGTTATCCCCCTCCATCAGGCAGTTTCC
CAGACATTACTCACCCG
>002214_0659_1548 length=257 uaccno=FG74DIE03BV58U
TTCCAACCCATGCTGCCTCCCGTAGGAGTCTGGGCCGTGTCTCAGTCCCAGTGTGGCCGA
TCACCCTCTCAGGTCGGCTATGCATCGTGGCCTTGGTGAGCCGTTACCTCACCAACTAGC
TAATGCACCGCGGGTCCATCCATCAGCGACACCCGAAAGCGCCTTTCACTCTTATGCCAT
GCGGCATAAACTGTTATGCGGTATTAGCACCTGTTTCCAAGTGTTATCCCCCTCTGATGG
GTAGGTTACCCACGTTG
>002215_0672_0581 length=261 uaccno=FG74DIE03BXAK3
GGAATTGGCATGCTGCCTCCCGTAGGAGTCTGGACCGTGTCTCAGTTCCAGTGTGGCTGG
TCATCCTCTCAGACCAGCTAGGGATCGTCGCCTAGGTGAGCCGTTACCCCACCTACTAGC
TAATCCCATCTGGGCACATCCGATGGCAAGAGGCCCGAAGGTCCCCCTCTTTGGTCTTGC
GACATTATGCGGTATTAGCTACCGTTTCCAGTAGTTATCCCCCTCCATCAGGCAGTTTCC
CAGACATTACTCACCCGTCCG
>002216_0674_1805 length=254 uaccno=FG74DIE03BXHUN
CAACACCACATGCTGCCTCCCGTAGGAGTTTGGGCCGTGTCTCAGTCCCAATGTGGCCGT
TCATCCTCTCAGACCGGCTACTGATCATTGCCTTGGTGGGCCGTTACCCCTCCAACTAGC
TAATCAGACGCAACCCCCTCCTTCAGCGATAGCTTATAAATAGAGGCCACCTTTCAATGA
GCTCCGATGCCGAAGTTCATTCGTACGCGGTATTAGCAACGGTTTCCCGTTGTTACCCTC
CCTGAGGACGGNGT
>002218_0679_0600 length=52 uaccno=FG74DIE03BXWP2
TTCCAACCCATGCTGCCTCCCGTAGGAGTCCTGAGCCAGGATCAAACTCTGA
>002220_0694_3743 length=251 uaccno=FG74DIE03BZAJ1
GACTGACTCATGCTGCCTCCCGTAGGAGTCTGGACCGTGTCTCAGTTCCAGTGTGGCTGG
TCATCCTCTCAGACCAGCTAGGGATCGTCGCCTAGGTGAGCCGTTACCCCACCTACTAGC
TAATCCCATCTGGGCACATCTGATGGCATGAGGCCCGAAGGTCCCCCACTTTGGTCTTGC
GATGTTATGCGGTATTAGCTACCGTTTCCAGTAGTTATCCCCCTCCATCAGGCAGTTTCC
CAGACATTACT
>002221_0646_1968 length=256 uaccno=FG74DIE03BU1HE
GGAATTGGCATGCTGCCTCCCGTAGGAGTCTGGGCCGTGTCTCAGTCCCAATGTGGCCGA
TCACCCTCTCAGGTCGGCTACGCATCGTCGCCTTGGTGAGCCGTTACCTCACCAACTAGC
TAATGCGCCGCGGGCCCATCTTATAGTGGATTGCTCCTTTAATTGCTACTTCATGCGAAG
CTACAATCTTATGCGGTATTAATCTTCCTTTCGGAAGGCTATTCCCCTCTATAAGGCAGG
TTGCCCACGTGTTACT
>002223_0640_1555 length=264 uaccno=FG74DIE03BUH69
GGAAGGTTCATGCTGCCTCCCGTAGGAGTCTGGACCGTGTCTCAGTTCCAGTGTGGCTGG
TCATCCTCTCAGACCAGCTAGGGATCGTCGCCTAGGTGAGCCATTACCCCACCTACTAGC
TAATCCCATCTGGGCACATCTGATGGCAAGAGGCCCGAAGGTCCCCCTCTTTGGTCTTGC
GACGTTATGCGGTATTAGCTACCGTTTCCAGTAGTTATCCCCCTCCATCAGGCAGTTTCC
CAGACATTACTCACCCGTCCGCCG
>002225_0693_0562 length=261 uaccno=FG74DIE03BY4XW
GAGAGAGACATGCTGCCTCCCGTAGGAGTCTGGACCGTGTCTCAGTTCCAGTGTGGCTGG
TCATCCTCTCAGACCAGCTAGGGATCGTCGCCTAGGTGAGCCGTTACCCCACCTACTAGC
TAATCCCATCTGGGCACATCTGATGGCAAGAGGCCCGAAGGTCCCCCTCTTTGGTCTTGC
GACGTTATGCGGTATTAGCTACCGTTTCCAGTAGTTATCCCCCTCCATCAGGCAGTTTCC
CAGACATTACTCACCCGTCCG
>002228_0669_0333 length=246 uaccno=FG74DIE03BW0WV
CAACCATGCATGCTGCCTCCCGTAGGAGTCTGGGCCGTGTCTCAGTCCCAGTGTGGCCGA
TCACCCTCTCAGGTCGGCTATGTATCGTCGCCTTGGTGAGCCGTTACCCCACCAACTAGC
TAATACAACGCAGGTCCATCTGGTAGTGATGCAATTGCACCTTTTAAGCAAATGTCATGC
AACATCTACTCTTATGCGGTATTAGCTATCGTTTCCAATAGTTATCCCCCGCTACCAGGC
AGGTTA
>002231_0624_1676 length=250 uaccno=FG74DIE03BS3P6
TATTGGCGCATGCTGCCTCCCGTAGGAGTCTGGGCCGTGTCTCAGTCCCAATGTGGCCGT
TCATCCTCTCAGACCGGCTACTGATCATCGCCTTGGTGGGCCGTTACCCCTCCAACTAGC
TAATCAGACGCAATCCCCTCCTTCAGTGATAGCTTATAAATAGAGGCCACCTTTCATCCA
GTCTCGATGCCGAGATTGGATCGTATGCGGTATTAGCAGTCGTTTCCAACTGTTGTCCCC
CTCTGAAGGG
>002232_0661_1156 length=248 uaccno=FG74DIE03BWB9I
TTCCGCATCATGCTGCCTCCCGTAGGAGTCTGGGCCGTGTCTCAGTCCCAGTGTGGCCGA
TCACCCTCTCAGGTCGGCTATGCATCGTGGCCTTGGTGAGCCGTTACCTCACCAACTAGC
TAATGCACCGCGGGTCCATCCATCAGCGACACCCGAAAGCGCCTTTCACTCTTATGCCAT
GCGGCATAAACTGTTATGCGGTATTAGCACCTGTTTCCAAGTGTTATCCCCCTCTGATGG
GTAGGTTA
>002233_0681_3615 length=261 uaccno=FG74DIE03BX5DD
GGAATTGGCATGCTGCCTCCCGTAGGAGTCTGGACCGTGTCTCAGTTCCAGTGTGGCTGG
TCATCCTCTCAGACCAGCTAGGGATCGTCGCCTAGGTGAGCCATTACCCCACCTACTAGC
TAATCCCATCTGGGCACATCTGATGGCATGAGGCCCGAAGGTCCCCCACTTTGGTCCGTA
GACGTTATGCGGTATTAGCTACCGTTTCCAGTAGTTATCCCCCTCCATCAGGCAGTTTCC
CAGACATTACTCACCCGTCCG
>002237_0674_1362 length=263 uaccno=FG74DIE03BXHIC
AACCGGAACATGCTGCCTCCGTAGGAGTCTGGACCGTGTCTCAGTTCCAGTGTGGCTGGT
CATCCTCTCAGACCAGCTAGGGATCGTCGCCTAGGTGAGCCGTTACCCCACCTACTAGCT
AATCCCATCTGGGCACATCTGATGGCATGAGGCCCGAAGGTCCCCCACTTTGGTCTTGCG
ACGTTATGCGGTATTAGCTACCGTTTCCAGTAGTTATCCCCCTCCATCAGGCAGTTTCCC
AGACATTACTCACCCGTCCGCCG
>002241_0681_1052 length=264 uaccno=FG74DIE03BX3D6
GGAATTGGCATGCTGCCTCCCGTAGGAGTTTGGACCGTGTCTCAGTTCCAATGTGGCCGT
TCATCCTCTCAGACCGGCTACTGATCGTAGCCTTGGTGGGCTGTTATCTCACCAACTAGC
TAATCAGACGCGAGCCCATCTATGACCGATAAATCTTTGACCGTTAAAACATGTGTTTCT
ACGATTTTATGCGGTATTAATCCCGGTTTCCCGAGGCTATCCCACTGTCATAGGCAGGTT
GCTCACGCGTTACTCACCCGTTCG
>002242_0603_3060 length=259 uaccno=FG74DIE03BRAFA
AACCAACCCATGCTGCCTCCCGTAGGAGTCTGGGCCGTGTCTCAGTCCCAGTGTGGCCGA
TCACCCTCTCAGGTCGGCTATGCATCGTGGCCTTGGTGAGCCGTTACCTCACCAACTAGC
TAATGCACCGCGGGTCCATCCATCAGCGACACCCGAAAGCGCCTTTCACTCTTATGCCAT
GCGGTATAAACTGTTATGCGGTATTAGCACCTGTTTCCAAGTGTTATCCCCCTCTGATGG
GTAGGTTACCCACGTGTTA
>002243_0620_1721 length=251 uaccno=FG74DIE03BSQ4B
TTCCGCATCATGCTGCCTCCCGTAGGAGTCTGGACCGTGTCTCAGTTCCAGTGTGGCTGG
TCATCCTCTCAGACCAGCTAGGGATCGTCGCCTAGGTGAGCCGTTACCCCACCTACTAGC
TAATCCCATCTGGGCACATCTGATGGCATGAGGCCCGAAGGTCCCCCACTTTGGTCTTGC
GACATTATGCGGTATTAGCTACCGTTTCCAGTAGTTATCCCCCTCCATCAGGCAGTTTCC
CAGACATTACT
>002244_0591_2892 length=246 uaccno=FG74DIE03BP8DA
CAACCATGCATGCTGCCTCCCGTAGGAGTCTGGGCCGTGTCTCAGTCCCAGTGTGGCCGA
TCACCCTCTCAGGTCGGCTATGTATCGTCGCCTTGGTGAGCCGTTACCCCACCAACTAGC
TAATACAACGCAGGTCCATCTGGTAGTGATGCAATTGCACCTTTTAAGCAAATGTCATGC
AACATCTACTCTTATGCGGTATTAGCTATCGTTTCCAATAGTTATCCCCCGCTACCAGGC
AGGTTA
>002248_0714_1033 length=257 uaccno=FG74DIE03B0ZOB
TATTGGCGCATGCTGCCTCCCGTAGGAGTCTGGACCGTGTCTCAGTTCCAGTGTGGCTGG
TCATCCTCTCAGACCAGCTAGGGATCGTCGCCTAGGTGAGCCGTTACCCCACCTACTAGC
TAATCCCATCTGGGCACATCTGATGGCATGAGGCCCGAAGGTCCCCCACTTTGGTCTTGC
GACGTTATGCGGTATTAGCTACCGTTTCCAGTAGTTATCCCCCTCCATCAGGCAGTTTCC
CAGACATTACTCACCCG
>002250_0678_1486 length=255 uaccno=FG74DIE03BXT8W
TTCCAACCCATGCTGCCTCCGTAGGAGTCTGGGCCGTGTCTCAGTCCCAGTGTGGCCGAT
CACCCTCTCAGGTCGGCTATGCATCGTGGCCTTGGTGAGCCGTTACCTCACCAACTAGCT
AATGCACCGCGGGTCCATCCATCAGCGACACCCGAAAGCGCCTTTCACTCTTATGCCATG
CGGCATAAACTGTTATGCGGTATTAGCACCTGTTTCCAAGTGTTATCCCCCTCTGATGGG
TAGGTTACCCACGTG
>002252_0668_1275 length=190 uaccno=FG74DIE03BWYG9
TTCCAACCCATGCTGCCTCCCGTAGGAGTCTGGGCCGTGTCTCAGTCCCAGTGTGGCCGA
TCACCCTCTCAGGTCGGCTATGCATCGTGGCCTTGGTGAGCCGTTACCTCACCAACTAGC
TAATGCACCGCGGGTCCATCCATCAGCGACACCCGAAAGCGCCTTTCACTCTTATGCCAT
GCGGCATAAA
>002253_0667_0389 length=250 uaccno=FG74DIE03BWUMV
TATTGGCGCATGCTGCCTCCCGTAGGAGTCTGGGCCGTGTCTCAGTCCCAATGTGGCCGT
TCATCCTCTCAGACCGGCTACTGATCATCGCCTTGGTGGGCCGTTACCCCTCCAACTAGC
TAATCAGACGCAATCCCCTCCTTCAGTGATAGCTTATAAATAGAGGCCACCTTTCATCCA
GTCTCGATGCCGAGATTGGATCGTATGCGGTATTAGCAGTCGTTTCCAACTGTTGTCCCC
CTCTGAAGGG
>002254_0625_1696 length=196 uaccno=FG74DIE03BS6WI
TTCCAACCCATGCTGCCTCCCGTAGGAGTCTGGGCCGTGTCTCAGTCCCAGTGTGGCCGA
TCACCCTCTCAGGTCGGCTATGCATCGTGGCCTTGGTGAGCCGTTACCTCACCAACTAGC
TAATGCACCGCGGGTCCATCCATCAGCGACACCCGAAAGCGCCTTTCACTCTTATGCCAT
GCGGCATAAACTGTTA
>002255_0653_0563 length=261 uaccno=FG74DIE03BVMIT
GAGAGAGACATGCTGCCTCCCGTAGGAGTCTGGACCGTGTCTCAGTTCCAGTGTGGCTGG
TCATCCTCTCAGACCAGCTAGGGATCGTCGCCTAGGTGAGCCGTTACCCCACCTACTAGC
TAATCCCATCTGGGCACATCTGATGGCAAGAGGCCCGAAGGTCCCCCTCTTTGGTCTTGC
GACGTTATGCGGTATTAGCTACCGTTTCCAGTAGTTATCCCCCTCCATCAGGCAGTTTCC
CAGACATTACTCACCCGTCCG
>002259_0640_0337 length=248 uaccno=FG74DIE03BUG9F
GACTGACTCATGCTGCCTCCCGTAGGAGTCTGGGCCGTGTCTCAGTCCCAGTGTGGCCGA
TCACCCTCTCAGGTCGGCTATGCATCGTGGCCTTGGTGAGCCGTTACCTCACCAACTAGC
TAATGCACCGCGGGTCCATCCATCAGCGACACCCGAAAGCGCCTTTCACTCTTATGCCAT
GCGGCATAAACTGTTATGCGGTATTAGCACCTGTTTCCAAGTGTTATCCCCCTCTGATGG
GTAGGTTA
>002262_0613_0377 length=250 uaccno=FG74DIE03BR3YJ
TATTGGCGCATGCTGCCTCCCGTAGGAGTCTGGGCCGTGTCTCAGTCCCAATGTGGCCGT
TCATCCTCTCAGACCGGCTACTGATCATCGCCTTGGTGGGCCGTTACCCCTCCAACTAGC
TAATCAGACGCAATCCCCTCCTTCAGTGATAGCTTATAAATAGAGGCCACCTTTCATCCA
GTCTCGATGCCGAGATTGAATCGTATGCGGTATTAGCAGTCGTTTCCAACTGTTGTCCCC
CTCTGAAGGG
>002264_0680_0293 length=253 uaccno=FG74DIE03BXZNB
CAACACCACATGCTGCCTCCCGTAGGAGTCTGGGCCGTGTCTCAGTCCCAGTGTGGCCGA
TCACCCTCTCAGGTCGGCTATGTATCGTCGCCTTGGTGAGCCGTTACCCCACCAACTAGC
TAATACAACGCAGGTCCATCTGGTTAGTGATGCAATTGCACCTTTTAAGCAAATGTCATG
CAACATCTACTCTTATGCGGTATTAGCTATCGTTTCCAATAGTTATCCCCCGCTACCAGG
CAGGTTACCTACG
>002265_0642_1505 length=254 uaccno=FG74DIE03BUOHF
TTCCGCATCATGCTGCCTCCCGTAGGAGTCTGGGCCGTGTCTCAGTCCCAGTGTGGCCGA
TCACCCTCTCAGGTCGGCTATGCATCGTGGCCTTGGTGAGCCGTTACCTCACCAACTAGC
TAATGCACCGCGGGTCCATCCGTCAGCGACACCCGAAAGCGCCTTTCACTCTTATGCCAT
GCGGCATAAACTGTTATGCGGTATTAGCACCTGTTTCCAAGTGTTATCCCCCTCTGATGG
GTAGGTTACCCACG
>002267_0628_0332 length=252 uaccno=FG74DIE03BTFBY
TACCAACCCATGCTGCCTCCCGTAGGAGTCTGGGCCGTGTCTCAGTCCCAGTGTGGCCGA
TCACCCTCTCAGGTCGGCTATGCATCGTGGCCTTGGTGAGCCGTTACCTCACCAACTAGC
TAATGCACCGCGGGTCCATCCATCAGCGACACCCGAAAGCGCCTTTCACTCTTATGCCAT
GCGGCATAAACTGTTATGCGGTATTAGCACCTGTTTCCAAGTGTTATCCCCCTCTGATGG
GTAGGTTACCCA
>002268_0581_2936 length=248 uaccno=FG74DIE03BPCSQ
TCACACTCCATGCTGCCTCCCGTAGGAGTCTGGGCCGTGTCTCAGTCCCAGTGTGGCCGA
TCACCCTCTCAGGTCGGCTATGCATCGTGGCCCTGGTGAGCCGTTACCTCACCAACTAGC
TAATGCACCGCGGGTCCATCCATCAGCGACACCCGAAAGCGCCTTTCACTCTTATGCCAT
GCGGCATAAACTGTTATGCGGTATTAGCACCTGTTTCCAAGTGTTATCCCCCTCTGATGG
GTAGGTTA
>002270_0723_0984 length=251 uaccno=FG74DIE03B1R2Y
TTCCGCATCATGCTGCCTCCCGTAGGAGTCTGGACCGTGTCTCAGTTCCAGTGTGGCTGG
TCATCCTCTCAGACCAGCTAGGGATCGTCGCCTAGGTGAGCCGTTACCCCACCTACTAGC
TAATCCCATCTGGGCACATCTGATGGCATGAGGCCCGAAGGTCCCCCACTTTGGTCTTGC
GACATTATGCGGTATTAGCTACCGTTTCCAGTAGTTATCCCCCTCCATCAGGCAGTTTCC
CAGACATTACT
>002273_0629_3689 length=267 uaccno=FG74DIE03BTK2Z
CAACACCACATGCTGCCTCCCGTAGGAGTTTGGGCCGTGTCTCAGTCCCAATGTGGCCGT
TCATCCTCTCAGACCGGCTACTGATCATTGCCTTGGTGGGCCGTTACCCTCCAACTAGCT
AATCAGACGCAACCCCCGTCCTTCAGCGATAGCTTATAAATAGAGGCCACCTTTCCAATG
AGCTCCGATGCCGAAGTTCATTCGTACGCGGTATTAGCACGGTTTCCGTTGTTATCCCCT
CTGAAGGGCAGTTGGTTACGCGTTACT
>002274_0600_2242 length=257 uaccno=FG74DIE03BQ0A8
GACTGACTCATGCTGCCTCCCGTAGGAGTCTGGACCGTGTCTCAGTTCCAGTGTGGCTGG
TCATCCTCTCAGACCAGCTAGGGATCGTCGCCTAGGTGAGCCGTTACCCCACCTACTAGC
TAATCCCATCTGGGCACATCTGATGGCATGAGGCCCGAAGGTCCCCCACTTTGGTCTTGC
GACGTTATGCGGTATTAGCTACCGTTTCCAGTAGTTATCCCCCTCCATCAGGCAGTTTCC
CAGACATTACTCACCCG
>002275_0595_2608 length=252 uaccno=FG74DIE03BQKSI
TTCCAACCCATGCTGCCTCCCGTAGGAGTCTGGGCCGTGTCTCAGTCCCAGTGTGGCCGA
TCACCCTCTCAGGTCGGCTATGCATCGTGGCCTTGGTGAGCCGTTACCTCACCAACTAGC
TAATGCACCGCGGGTCCATCCATCAGCGACACCCGAAAGCGCCTTTCACTCTTATGCCAT
GCGGCATAAACTGTTATGCGGTATTAGCACCTGTTTCCAAGTGTTATCCCCCTCTGATGG
GTAGGTTACCCA
>002277_0620_3675 length=253 uaccno=FG74DIE03BSSML
CAACACCACATGCTGCCTCCCGTAGGAGTCTGGGCCGTGTCTCAGTCCCAGTGTGGCCGA
TCACCCTCTCAGGTCGGCTATGTATCGTCGCCTTGGTGAGCCGTTACCCCACCAACTAGC
TAATACAACGCAGGTCCATCTGGTAGTGATGCAATTGCACCTTTTAAGCAAATGTCATGC
AACATCTACTCTTATGCGGTATTAGCTATCGTTTCCAATAGTTATCCCCCGGCTACCAGG
CAGGTTACCTACG
>002279_0720_0597 length=251 uaccno=FG74DIE03B1IAV
ACCAACCCATGCTGCCTCCCGTAGGAGTCTGGGCCGTGTCTCAGTCCCAGTGTGGCCGAT
CACCCTCTCAGGTCGGCTATGCATCGTGGCCTTGGTGAGCCGTTACCTCACCAACTAGCT
AATGCACCGCGGGTCCATCCATCAGCGACACCCGAAAGCGCCTTTCACTCTTATGCCATG
CGGCATAAACTGTTATGCGGTATTAGCACCTGTTTCCAAGTGTTATCCCCCTCTGATGGG
TAGGTTACCCA
>002283_0642_1872 length=252 uaccno=FG74DIE03BUORM
TTCCAACCCATGCTGCCTCCCGTAGGAGTCTGGGCCGTGTCTCAGTCCCAGTGTGGCCGA
TCACCCTCTCAGGTCGGCTATGCATCGTGGCCTTGGTGAGCCGTTACCTCACCAACTAGC
TAATGCACCGCGGGTCCATCCATCAGCGACACCCGAAAGCGCCTTTCACTCTTATGCCAT
GCGGCATAAACTGTTATGCGGTATTAGCACCTGTTTCCAAGTGTTATCCCCCTCTGATGG
GTAGGTTACCCA
>002285_0598_2103 length=187 uaccno=FG74DIE03BQTVT
TTCCGCATCATGCTGCCTCCCGTAGGAGTCTGGACCGTGTCTCAGTTCCAGTGTGGCTGG
TCATCCTCTCAGACCAGCTAGGGATCGTCGCCTAGGTGAGCCGTTACCCCACCTACTAGC
TAATCCCATCTGGGCACATCTGATGGCATGAGGCCCGAAGGTCCCCCACTTTGGTCTTGC
GACTATT
>002286_0585_2829 length=251 uaccno=FG74DIE03BPPCV
GACTGACTCATGCTGCCTCCCGTAGGAGTCTGGACCGTGTCTCAGTTCCAGTGTGGCTGG
TCATCCTCTCAGACCAGCTAGGGATCGTCGCCTAGGTGAGCCATTACCCCACCTACTAGC
TAATCCCATCTGGGCACATCTGATGGCATGAGGCCCGAAGGTCCCCCACTTTGGTCTTGC
GACGTTATGCGGTATTAGCTACCGTTTCCAGTAGTTATCCCCCTCCATCAGGCAGTTTCC
CAGACATTACT
>002288_0608_0509 length=259 uaccno=FG74DIE03BRN9B
GGAAGGTTCATGCTGCCTCCCGTAGGAGTCTGGGCCGTGTCTCAGTCCCAGTGTGGCCGA
TCACCCTCTCAGGTCGGCTATGTATCGTCGCCTAGGTGAGCCGTTACCTCACCTACTAGC
TAATACAACGCAGGTCCATCTTGTAGTGGAGCAATTGCCCCTTTCAAATAAATGACATGT
GTCATCCATTGTTATGCGGTATTAGCTATCGTTTCCAATAGTTATCCCCCGCTACAAGGC
AGGTTACCTACGCGTTACT
>002289_0666_3700 length=254 uaccno=FG74DIE03BWT02
GACTGACTCATGCTGCCTCCCGTAGGAGTCTGGGCCGTGTCTCAGTCCCAGTGTGGCCGA
TCACCCTCTCAGGTCGGCTATGCATCGTGGCCTTGGTGAGCCGTTACCTCACCAACTAGC
TAATGCACCGCGGGTCCATCCATCAGCGACACCCGAAAGCGCCTTTCACTCTTATGCCAT
GCGGCATAAACTGTTATGCGGTATTAGCACCTGTTTCCAAGTGTTATCCCCCGTCTGATG
GGTAGGTTAACCCG
>002296_0639_0857 length=268 uaccno=FG74DIE03BUEH3
CAACCATGCATGCTGCCTCCCGTAGGAGTTTGGGCCGTGTCTCAGTCCCAATGTGGCCGT
TCATCCTCTCAGACCGGCTACTGATCATTGCCTTGGTGGGCCGTTACCCCTCCAACTAGC
TAATCAGACGCAACCCCCTCCTTCAGCGATAGCTTATAAATAGAGGCCACCTTTCAATGA
GCTCCGATGCCGAAGTTCATTCGTACGCGGTATTAGCAACGGTTTCCCGTTGTTATCCCC
CTCTGAAGGGCAGGTTGGTTACGCGTTA
>002299_0707_1600 length=267 uaccno=FG74DIE03B0DZM
GGAATTGGCATGCTGCCTCCCGTAGGAGTCTGGACCGTGTCTCAGTTCCAGTGTGGCCGA
TCACCCTCTCAGGTCGGCTACTGATCGTTGCCTTGGTAAGCCATTACCTTACCAACTAGC
TAATCAGACGCGGGTCCATCCTGTACCGCCGGAGCTTTGATACAAAAGCCATGCGACTTT
CATATGTTATCCCGTATTAGTATACCTTTCGGTATGTTATCCGTGTGTACAGGGCAGGTT
ACCCACGCGTTACTCACCCGTCCGCCG
>002300_0601_1188 length=258 uaccno=FG74DIE03BQ2NQ
GACTGACTCATGCTGCCTCCCGTAGGAGTCTGGACCGTGTCTCAGTTCCAGTGTGGCTGG
TCATCCTCTCAGACCAGCTAGGGATCGTCGCCTAGGTGAGCCGTTACCCCACCTACTAGC
TAATCCCATCTGGGCACATCTGATGGCATGAGGCCCGAAGGTCCCCCACTTTGGTCTTGC
GACGTTATGCGGTATTAGCTACCGTTTCCAGTAGTTATCCCCCTCCATCAGGCAGTTTCC
CAGACATTACTCACCCCG
>002301_0600_1979 length=252 uaccno=FG74DIE03BQZ3X
CAACCATGCATGCTGCCTCCCCGTAGGAGTCTGGACCGTGTCTCAGTTCCAGTGTGGCTG
GTCATCCTCTCAGACCAGCTAGGGATCGTCGCCTAGGTGAGCCATTACCCCACCTACTAG
CTAATCCCATCTGGGCACATCTGATGGCAAGAGGCCCGAAGGTCCCCCTCTTTGGTCTTG
CGACGTTATGCGGTATTAGCTACCGTTTCCAGTAGTTATCCCCCTCCATCAGGCAGTTTC
CCAGACATTACT
>002302_0690_3724 length=262 uaccno=FG74DIE03BYXWE
GAGAGAGACATGCTGCCTCCCGTAGGAGTCTGGACCGTGTCTCAGTTCCAGTGTGGCTGG
TCATCCTCTCAGACCAGCTAGGGATCGTCGCCTAGGTGAGCCGTTACCCCACCTACTAGC
TAATCCCATCTGGGCACATCTGATGGCAAGAGGCCCGAAGGTCCCCCTCTTTGGTCTTGC
GACGTTATGCGGTATTAGCTACCGTTTCCAGTAGTTATCCCCCTCCATCAGGCAGTTTCC
CAAAGCATTACTCACCCGTCCG
>002304_0734_1774 length=251 uaccno=FG74DIE03B2RGG
GACTGACTCATGCTGCCTCCCGTAGGAGTCTGGACCGTGTCTCAGTTCCAGTGTGGCTGG
TCATCCTCTCAGACCAGCTAGGGATCGTCGCCTAGGTGAGCCATTACCCCACCTACTAGC
TAATCCCATCTGGGCACATCTGATGGCATGAGGCCCGAAGGTCCCCCACTTTGGTCTTGC
GACGTTATGCGGTATTAGCTACCGTTTCCAGTAGTTATCCCCCTCCATCAGGCAGTTTCC
CAGACATTACT
>002305_0585_3488 length=248 uaccno=FG74DIE03BPPU6
GAGAGAGACATGCTGCCTCCCGTAGGAGTCTGGGCCGTGTCTCAGTCCCAGTGTGGCCGA
TCACCCTCTCAGGTCGGCTATGCATCGTGGCCTTGGTGAGCCGTTACCTCACCAACTAGC
TAATGCACCGCGGGTCCATCCATCAGCGACACCCGAAAGCGCCTTTCACTCTTATGCCAT
GCGGCATAAACTGTTATGCGGTATTAGCACCTGTTTCCAAGTGTTATCCCCCTCTGATGG
GTAGGTTA
>002306_0658_2567 length=252 uaccno=FG74DIE03BV3VD
TTCCAACCCATGCTGCCTCCCGTAGGAGTCTGGGCCGTGTCTCAGCCCCAGTGTGGCCGA
TCACCCTCTCAGGTCGGCTATGCATCGTGGCCTTGGTGAGCCGTTACCTCACCAACTAGC
TAATGCACCGCGGGTCCATCCATCAGCGACACCCGAAAGCGCCTTTCACTCTTATGCCAT
GCGGCATAAACTGTTATGCGGTATTAGCACCTGTTTCCAAGTGTTATCCCCCTCTGATGG
GTAGGTTACCCA
>002307_0598_2594 length=261 uaccno=FG74DIE03BQT9G
TATTGGCGCATGCTGCCTCCCGTAGGAGTCTGGACCGTGTCTCAGTTCCAGTGTGGCTGG
TCATCCTCTCAGACCAGCTAGGGATCGTCGCCTAGGTGAGCCGTTACCCCACCTACCAGC
TAATCCCATCTGGGCACATCCGATGGCAAGAGGCCCGAAGGTCCCCCTCTTTGGTCTTGC
GACATTATGCGGTATTAGCTACCGTTTCCAGTAGTTATCCCCCTCCATCAGGCAGTTTCC
CAGACATTACTCACCCGTCCG
>002308_0719_1534 length=248 uaccno=FG74DIE03B1FU4
TTCCGCATCATGCTGCCTCCCGTAGGAGTCTGGGCCGTGTCTCAGTCCCAGTGTGGCCGA
TCACCCTCTCAGGTCGGCTATGCATCGTGGCCTTGGTGAGCCGTTACCTCACCAACTAGC
TAATGCACCGCGGGTCCATCCATCAGCGACACCCGAAAGCGCCTTTCACTCTTATGCCAT
GCGGCATAAACTGTTATGCGGTATTAGCACCTGTTTCCAAGTGTTATCCCCCTCTGATGG
GTAGGTTA
>002310_0724_0839 length=257 uaccno=FG74DIE03B1U4P
GACTGACTCATGCTGCCTCCCGTAGGAGTCTGGACCGTGTCTCAGTTCCAGTGTGGCTGG
TCATCCTCTCAGACCAGCTAGGGATCGTCGCCTAGGTGAGCCGTTACCCCACCTACTAGC
TAATCCCATCTGGGCACATCTGATGGCATGAGGCCCGAGGGTCCCCCACTTTGGTCTTGC
GACGTTATGCGGTATTAGCTACCGTTTCCAGTAGTTATCCCCCTCCATCAGGCAGTTTCC
CAGACATTACTCACCCG
>002311_0601_0464 length=247 uaccno=FG74DIE03BQ13M
GAGAGAGACATGCTGCCTCCCTAGGAGTCTGGGCCGTGTCTCAGTCCCAGTGTGGCCGAT
CACCCTCTCAGGTCGGCTATGCATCGTGGCCTTGGTGAGCCGTTACCTCACCAACTAGCT
AATGCACCGCGGGTCCATCCATCAGCGACACCCGAAAGCGCCTTTCACTCTTATGCCATG
CGGCATAAACTGTTATGCGGTATTAGCACCTGTTTCCAAGTGTTATCCCCCTCTGATGGG
TAGGTTA
>002312_0677_0382 length=254 uaccno=FG74DIE03BXP8G
TCACACTCCATGCTGCCTCCCGTAGGAGTCTGGGCCGTGTCTCAGTCCCAGTGTGGCCGA
TCACCCTCTCAGGTCGGCTATGTATCGTCGCCTAGGTGAGCCGTTACCTCACCTACTAGC
TAATACAACGCAGGTCCATCTTGTAGTGGAGCAATTGCCCCTTTCAAATAAATGACATGT
GTCATCCATTGTTATGCGGTATTAGCCATCGTTTCCAATAGTTATCCCCCGCTACAAGGC
AGGTTACCTACGCG
>002313_0595_2316 length=264 uaccno=FG74DIE03BQKKE
AACCGGAACATGCTGCCTCCCGTAGGAGTCTGGACCGTGTCTCAGTTCCAGTGTGGCTGG
TCATCCTCTCAGACCAGCTAGGGATCGTCGCCTAGGTGAGCCGTTACCCCACCTACTAGC
TAATCCCATCTGGGCACATCTGATGGCATGAGGCCCGAAGGTCCCCCACTTTGGTCTTGC
GACGTTATGCGGTATTAGCTACCGTTTCCAGTAGTTATCCCCCTCCATCAGGCAGTTTCC
CAGACATTACTCACCCGTCCGCCG
>002314_0634_0286 length=261 uaccno=FG74DIE03BTX9C
TATTGGCGCATGCTGCCTCCCGTAGGAGTCTGGACCGTGTCTCAGTTCCAGTGTGGCTGG
TCATCCTCTCAGACCAGCTAGGGATCGTCGCCTAGGTGAGCCTTTACCCCACCTACCAGC
TAATCCCATCTGGGCACATCCGATGGCAAGAGGCCCGAAGGTCCCCCTCTTTGGTCTTGC
GACATTATGCGGTATTAGCTACCGTTTCCAGTAGTTATCCCCCTCCATCAGGCAGTTTCC
CAGACATTACTCACCCGTCCG
>002315_0669_1997 length=248 uaccno=FG74DIE03BW163
GAGAGAGACATGCTGCCTCCCGTAGGAGTCTGGGCCGTGTCTCAGTCCCAGTGTGGCCGA
TCACCCTCTCAGGTCGGCTATGCATCGTGGCCTTGGTGAGCCGTTACCTCACCAACTAGC
TAATGCACCGCGGGTCCATCCATCAGCGACACCCGAAAGCGCCTTTCACTCTTATGCCAT
GCGGCATAAACTGTTATGCGGTATTAGCACCTGTTTCCAAGTGTTATCCCCCTCTGATGG
GTAGGTTA
>002316_0693_3640 length=261 uaccno=FG74DIE03BY7BE
TATTGGCGCATGCTGCCTCCCGTAGGAGTCTGGACCGTGTCTCAGTTCCAGTGTGGCTGG
TCATCCTCTCAGACCAGCTAGGGATCGTCGCCTAGGTGAGCCGTTACCCCACCTACCAGC
TAATCCCATCTGGGCACATCCGATGGCAAGAGGCCCGAAGGTCCCCCTCTTTGGTCTTGC
GACATTATGCGGTATTAGCTACCGTTTCCAGTAGTTATCCCCCTCCATCAGGCAGTTTCC
CAGACATTACTCACCCGTCCG
>002317_0684_0352 length=261 uaccno=FG74DIE03BYCB2
GGAATTGGCATGCTGCCTCCCGTAGGAGTCTGGACCGTGTCTCAGTTCCAGTGTGGCTGG
TCATCCTCTCAGACCAGCTAGGGATCGTCGCCTAGGTGAGCCGTTACCCCACCTACTAGC
TAATCCCATCTGGGCACATCCGATGGCAAGAGGCCCGAAGGTCCCCCTCTTTGGTCTTGC
GACATTATGCGGTATTAGCTACCGTTTCCAGTAGTTATCCCCCTCCATCAGGCAGTTTCC
CAGACATTACTCACCCGTCCG
>002318_0676_2153 length=254 uaccno=FG74DIE03BXOFV
TCACACTCCATGCTGCCTCCCGTAGGAGTCTGGGCCGTGTCTCAGTCCCAGTGTGGCCGA
TCACCCTCTCAGGTCGGCTATGTATCGTCGCCTAGGTGAGCCGTTACCTCACCTACTAGC
TAATACAACGCAGGTCCATCTTGTAGTGGAGCAATTGCCCCTTTCAAATAAATGACATGT
GTCATCCATTGTTATGCGGTATTAGCTATCGTTTCCAATAGTTATCCCCCGCTACAAGGC
AGGTTACCTACGCG
>002319_0678_0329 length=264 uaccno=FG74DIE03BXTCR
AACCGGAACATGCTGCCTCCCGTAGGAGTCTGGACCGTGTCTCAGTTCCAGTGTGGCTGG
TCATCCTCTCAGACCAGCTAGGGATCGTCGCCTAGGTGAGCCGTTACCCCACCTACTAGC
TAATCCCATCTGGGCACATCTGATGGCATGAGGCCCGAAGGTCCCCCACTTTGGTCTTGC
GACGTTATGCGGTATTAGCTACCGTTTCCAGTAGTTATCCCCCTCCATCAGGCAGTTTCC
CAGACATTACTCACCCGTCCGCCG
>002323_0627_3787 length=263 uaccno=FG74DIE03BTET5
GAGAGAGACATGCTGCCTCCCGTAGGAGTCTGGACCGTGTCTCAGTTCCAGTGTGGCTGG
TCATCCTCTCAGACCAGCTAGGGATCGTCGCCTAGGTGAGCCGTTACCCCACCTACTAGC
TAATCCCATCTGGGCACATCTGATGGCAAGAGGCCCGAAGGTCCCCCTCTTTGGTCTTGC
GACGTTATGCGGTATTAGCTACCGTTTCCAGTAGTTATCCCCCGTCCATCAGGCAGTTTC
CCAGACATTACTCACCCGGTCCG
>002325_0678_1053 length=266 uaccno=FG74DIE03BXTWV
TCACACTCCATGCTGCCTCCCGTAGGAGTCTGGACCGTGTCTCAGTTCCAGTGTGGCCGA
TCACCCTCTCAGGTCGGCTATGCATCGTTGCCTTGGTAAGCCGTTACCTTACCAACTAGC
TAATGCAGCGCGGATCCATCTATAAGTGACAGCAAGACCGTCTTTCACTTTTGAACCATG
CGGTTCAAAATATTATCCGGTATTAGCTCCGGTTTCCCGAAGTTATCCCAGTCTTATAGG
TAGGTTATCCACGTGTTACTCACCCG
>002326_0628_2383 length=248 uaccno=FG74DIE03BTGWX
GAGAGAGACATGCTGCCTCCCGTAGGAGTCTGGACCGTGTCTCAGTCCCAGTGTGGCCGA
TCACCCTCTCAGGTCGGCTATGCATCGTGGCCTTGGTGAGCCGTTACCTCACCAACTAGC
TAATGCACCGCGGGTCCATCCATCAGCGACACCCGAAAGCGCCTTTCACTCTTATGCCAT
GCGGCATAAACTGTTATGCGGTATTAGCACCTGTTTCCAAGTGTTATCCCCCTCTGATGG
GTAGGTTA
>002327_0633_2374 length=186 uaccno=FG74DIE03BTWPK
AACCGGAACATGCTGCCTCCCGTAGGAGTCTGGACCGTGTCTCAGTTCCAGTGTGGCTGG
TCATCCTCTCAGACCAGCTAGGGATCGTCGCCTAGGTGAGCCGTTACCCACCTACTAGCT
AATCCCATCTGGGCACATCTGATGGCATGAGGCCCGAAGGTCCCCCACTTTGGTCTTGCG
ACTATT
>002329_0681_2017 length=259 uaccno=FG74DIE03BX34Z
AACCGGAACATGCTGCCTCCCGTAGGAGTCTGGACCGTGTCTCAGTTCCAGTGTGGCTGG
TCATCCTCTCAGACCAGCTAGGGATCGTCGCCTAGGTGAGCCGTTACCCACCTACTAGCT
AATCCCATCTGGGCACATCTGATGGCATGAGGCCCGAAGGTCCCCACTTTGGTCTTGCGA
CATTATGCGGTATTAGCTACCGTTTCCAGTAGTTATCCCCCTCCATCAGGCAGTTTCCCA
GACATTACTCACCCGTCCG
>002331_0634_2242 length=248 uaccno=FG74DIE03BTZRO
TTCCGCATCATGCTGCCTCCCGTAGGAGTCTGGGCCGTGTCTCAGTCCCAGTGTGGCCGA
TCACCCTCTCAGGTCGGCTATGCATCGTGGCCTTGGTGAGCCGTTACCTCACCAACTAGC
TAATGCACCGCGGGTCCATCCATCAGCGACACCCGAAAGCGCCTTTCACTCTTATGCCAT
GCGGCATAAACTGTTATGCGGTATTAGCACCTGTTTCCAAGTGTTATCCCCCTCTGATGG
GTAGGTTA
>002332_0687_2120 length=249 uaccno=FG74DIE03BYM6I
GAGAGAGACATGCTGCCTCCCGTAGGAGTCTGGACCGTGTCTCAGTTCCAGTGTGGCTGG
TCATCCTCTCAGACCAGCTAGGGATCGTCGCCTAGGTGAGCCATTACCCCACCTACTAGC
TAATCCCATCTGGGCACATCTGATGGCATGAGGCCCGAAGGTCCCCCACTTTGGTCTTGC
GACATTATGCGGTATTAGCTACCGTTTCCAGTAGTTATCCCCCTCCATCAGGCAGTTTCC
CAGACATTA
>002333_0612_0599 length=140 uaccno=FG74DIE03BR0YX
AACCGGAACATGCTGCCTCCCGTAGGAGTCTGGACCGTGTCTCAGTTCCAGTGTGGCTGG
TCATCCTCTCAGACCAGCTAGGGATCGTCGCCTAGGTGAGCCGTTACCCCACCTACTAGC
TAATCCCATCTGGGCNCACT
>002335_0678_1563 length=280 uaccno=FG74DIE03BXUA1
GGAAGGTTCATGCTGCCTCCCGTAGGAGTTTGGGCCGTGTCTCAGTCCCAATGTGGCCGT
TCATCCTCTCAGACCGGCTACTGATCATTGCCTTGGTGGGCCGTTACCCCTCCAACTAGC
TAATCAGACGCAACCCCCTCCTTCAGCGACAGCTTATAAATAGAGGCCACCTTTCAATGA
GCTTCGATGCCGAAGTTCATTCGTACGCGGTATTAGCAACGGTTTCCCGTTGTTATCCCC
CTCTGAAGGGCAGGTTGGTTACGCGTTACTCACCCGTTCG
>002341_0648_0317 length=273 uaccno=FG74DIE03BU6I3
AACCAACCCATGCTGCCTCCCGTAGGAGTCTGGACCGTGTCTCAGTTCCAGTGTGGCCGA
TCACCCTCTCAGGTCGGCTACGCATCGTTGCCTTGGTAAGCCGTTACCTTACCAACTAGC
TAATGCGGCGCGGATCCATCTATAAGTGACAGCAAAACCGTCTTTCACTATTGAACCATG
CGGTTCAATATATTATCCGGTATTAGCTCCGGTTTCCCGAAGTTATCCCAGTCTTATAGG
TAGGTTATCCACGTGTTACTCACCCGTCCGCCG
>002342_0605_2006 length=65 uaccno=FG74DIE03BRFXK
TTCCAACCCATGCTGCCTCCCGTAGGAGTCCCATTTCCACGCCTGAGCCCAGGATCAAAC
TCTGA
>002344_0601_2965 length=53 uaccno=FG74DIE03BQ303
GTTCCAACCCATGCTGCCTCCCGTAGGAGTGCCTGAGCCAGGATCAAACTCTG
>002348_0651_2867 length=248 uaccno=FG74DIE03BVHY9
TTCCGCATCATGCTGCCTCCCGTAGGAGTCTGGGCCGTGTCTCAGTCCCAGTGTGGCCGA
TCACCCTCTCAGGTCGGCTATGCATCGTGGCCTTGGTGAGCCGTTACCTCACCAACTAGC
TAATGCACCGCGGGTCCATCCATCAGCGACACCCGAAAGCGCCTTTCACTCTTATGCCAT
GCGGCATAAACTGTTATGCGGTATTAGCACCTGTTTCCAAGTGTTATCCCCCTCTGATGG
GTAGGTTA
>002350_0702_2180 length=60 uaccno=FG74DIE03BZYMU
AACCAACCCATGCTGCCTCCCGTAGGAGTAGTTTGATCCTGAGCCAGGATCAAACTCTGA
>002352_0678_0464 length=255 uaccno=FG74DIE03BXTGI
GGAATTGGCATGCTGCCTCCCGTAGGAGTCTGGGCCGTGTCTCAGTCCCAGTGTGGCCGA
TCACCCTCTCAGGTCGGCTATGTATCGTCGCCTTGGTGAGCCGTTACCCCACCAACTAGC
TAATACAACGCAGGTCCATCTGGTAGTGATGCAATTGCACCTTTTAAGCAAATGTCATGC
AACATCTACTCTTATGCGGTATTAGCTATCGTTTCCAATAGTTATCCCCCGCTACCAGGC
AGGTTACCTACGTCG
>002357_0693_3711 length=262 uaccno=FG74DIE03BY7DD
CAACACCACATGCTGCCTCCCGTAGGAGTCTGGACCGTGTCTCAGTTCCAGTGTGGCTGG
TCATCCTCTCAGACCAGCTAGGGATCGTCGCCTAGGTGAGCCGTTACCCCACCTACTAGC
TAATCCCATCTGGGCACATCCGATGGCAAGAGGCCCGAAGGTCCCCCTCTTTGGTCTTGC
GACGTTATGCGGTATTAGCTACCGTTTCCAGTAGTTATCCCCCGTCCATCAGGCAGTTTC
CCAGACATTACTCACCCGTCCG
>002358_0632_2990 length=248 uaccno=FG74DIE03BTT0W
TCACACTCCATGCTGCCTCCCGTAGGAGTCTGGGCCGTGTCTCAGTCCCAGTGTGGCCGA
TCACCCTCTCAGGTCGGCTATGCATCGTGGCCTTGGTGAGCCGTTACCTCACCAACTAGC
TAATGCACCGCGGGTCCATCCATCAGCGACACCCGAAAGCGCCTTTCACTCTTATGCCAT
GCGGCATAAACTGTTATGCGGTATTAGCACCTGTTTCCAAGTGTTATCCCCCTCTGATGG
GTAGGTTA
>002360_0639_0770 length=257 uaccno=FG74DIE03BUEFO
GACTGACTCATGCTGCCTCCCGTAGGAGTCTGGACCGTGTCTCAGTTCCAGTGTGGCTGG
TCATCCTCTCAGACCAGCTAGGGATCGTCGCCTAGGTGAGCCGTTACCCCACCTACTAGC
TAATCCCATCTGGGCACATCTGATGGCATGAGGCCCAAAGGTCCCCCACTTTGGTCTTGC
GACGTTATGCGGTATTAGCTACCGTTTCCAGTAGTTATCCCCCTCCATCAGGCAGTTTCC
CAGACATTACTCACCCG
>002361_0702_1642 length=248 uaccno=FG74DIE03BZX7W
TTCCGCATCATGCTGCCTCCCGTAGGAGTCTGGGCCGTGTCTCAGTCCCAGTGTGGCCGA
TCACCCTCTCAGGTCGGCTATGCATCGTGGCCTTGGTGAGCCGTTACCTCACCAACTAGC
TAATGCACCGCGGGTCCATCCATCAGCGACACCCGAAAGCGCCTTTCACTCTTATGCCAT
GCGGCATAAACTGTTATGCGGTATTAGCACCTGTTTCCAAGTGTTATCCCCCTCTGATGG
GTAGGTTA
>002362_0622_1652 length=252 uaccno=FG74DIE03BSXDY
TTCCAACCCATGCTGCCTCCCGTAGGAGTCTGGGCCGTGTCTCAGTCCCAGTGTGGCCGA
TCACCCTCTCAGGTCGGCTATGCATCGTGGCCTTGGTGAGCCGTTACCTCACCAACCAGC
TAATGCACCGCGGGTCCATCCATCAGCGACACCCGAAAGCGCCTTTCACTCTTATGCCAT
GCGGCATAAACTGTTATGCGGTATTAGCACCTGTTTCCAAGTGTTATCCCCCTCTGATGG
GTAGGTTACCCA
>002363_0629_0273 length=52 uaccno=FG74DIE03BTIF3
TTCCAACCCATGCTGCCTCCCGTAGGAGTCCTGAGCCAGGATCAAACTCTGA
>002365_0704_1246 length=251 uaccno=FG74DIE03BZ38G
GACTGACTCATGCTGCCTCCCGTAGGAGTCTGGACCGTGTCTCAGTTCCAGTGTGGCTGG
TCATCCTCTCAGACCAGCTAGGGATCGTCGCCTAGGTGAGCCATTACCCCACCTACTAGC
TAATCCCATCTGGGCACATCTGATGGCATGAGGCCCGAAGGTCCCCCACTTTGGTCTTGC
GACGTTATGCGGTATTAGCTACCGTTTCCAGTAGTTATCCCCCTCCATCAGGCAGTTTCC
CAGACATTACT
>002368_0582_2948 length=254 uaccno=FG74DIE03BPFYU
GGAATTGGCATGCTGCCTCCCGTAGGAGTCTGGGCCGTGTCTCAGTCCCAGTGTGGCCGA
TCACCCTCTCAGGTCGGCTATGTATCGTCGCCTTGGTGAGCCGTTACCCCACCAACTAGC
TAATACAACGCAGGTCCATCTGGTAGTGATGCAATTGCACCTTTTAAGCAAATGTCATGC
AACATCTACTCTTATGCGGTATTAGCTATCGTTTCCAATAGTTATCCCCCGCTACCAGGC
AGGTTACCTACGCG
>002370_0688_2336 length=252 uaccno=FG74DIE03BYQIA
CAACACCACATGCTGCCTCCCGTAGGAGTCTGGGCCGTGTCTCAGTCCCAGTGTGGCCGA
TCACCCTCTCAGGTCGGCTATGTATCGTCGCCTTGGTGAGCCGTTACCCCACCAACTAGC
TAATACAACGCAGGTCCATCTGGTAGTGATGCAATTGCACCTTTTAAGCAAATGTCATGC
AACATCTACTCTTATGCGGTATTAGCTATCGTTTCCAATAGTTATCCCCCGCTACCAGGC
AGGTTACCTACG
>002371_0727_1634 length=248 uaccno=FG74DIE03B1474
GAGAGAGACATGCTGCCTCCCGTAGGAGTCTGGGCCGTGCCTCAGTCCCAGTGTGGCCGA
TCACCCTCTCAGGTCGGCTATGCATCGTGGCCTTGGTGAGCCGTTACCTCACCAACTAGC
TAATGCACCGCGGGTCCATCCATCAGCGACACCCGAAAGCGCCTTTCACTCTTATGCCAT
GCGGCATAAACTGTTATGCGGTATTAGCACCTGTTTCCAAGTGTTATCCCCCTCTGATGG
GTAGGTTA
>002372_0668_3686 length=255 uaccno=FG74DIE03BW0B8
TTCCAACCCATGCTGCCTCCCGTAGGAGTCTGGGCCGTGTCTCAGTCCCAGTGTGGCCGA
TCACCCTCTCAGGTCGGCTATGCATCGTGGCCTTGGTGAGCCGTTACCTCACCAACTAGC
TAATGCACCGCGGGTCCATCCATCAGCGACACCCGAAAGCGCCTTTCACTCTTATGCCAT
GCGGCATAAACTGTTATGCGGTATTAGCACCTGTTTCCAAGTGTTATCCCCCTCTGATGG
GTAGGTTACCCACGT
>002373_0625_0381 length=248 uaccno=FG74DIE03BS5VZ
TCACACTCCATGCTGCCTCCCGTAGGAGTCTGGGCCGTGTCTCAGTCCCAGTGTGGCCGA
TCACCCTCTCAGGTCGGCTATGCATCGTGGCCTTGGTGAGCCGTTACCTCACCAACTAGC
TAATGCACCGCGGGTCCATCCATCAGCGACACCCGAAAGCGCCTTTCACTCTTATGCCAT
GCGGCATAAACTGTTATGCGGTATTAGCACCTGTTTCCAAGTGTTATCCCCCTCTGATGG
GTAGGTTA
>002374_0706_1606 length=256 uaccno=FG74DIE03B0AT0
AACCAACCCATGCTGCCTCCCGTAGGAGTCTGGGCCGTGTCTCAGTCCCAGTGTGGCCGA
TCACCCTCTCAGGTCGGCTATGCATCGTGGCCTTGGTGAGCCGTTACCTCACCAACTAGC
TAATGCACCGCGGGTCCATCCATCAGCGACACCCGAAAGCGCCTTTCACTCTTATGCCAT
GCGGCATAAACTGTTATGCGGTATTAGCACCTGTTTCCAAGTGTTATCCCCCTCTGATGG
GTAGGTTACCCACGTG
>002377_0578_3349 length=261 uaccno=FG74DIE03BO3MV
AACCGGAACATGCTGCCTCCCGTAGGAGTCTGGACCGTGTCTCAGTTCCAGTGTGGCTGG
TCATCCTCTCAGACCAGCTAGGGATCGTCGCCTAGGTGNGCCGTTACCCCACCTACTAGC
TAATCCCATCTGGGCACATCTGATGGCATGAGGCCCGAAGGTCCCCCACTTTGGTCTTGC
GACATTATGCGGTATTAGCTACCGTTTCCAGTAGTTATCCCCCTCCATCAGGCAGTTTCC
CAGACATTACTCACCCGTCCG
>002378_0635_2198 length=248 uaccno=FG74DIE03BT2V8
TTCCGCATCATGCTGCCTCCCGTAGGAGTCTGGGCCGTGTCTCAGTCCCAGTGTGGCCGA
TCACCCTCTCAGGTCGGCTATGCATCGTGGCCTTGGTGAGCCGTTACCTCACCAACTAGC
TAATGCACCGCGGGTCCATCCATCAGCGACACCCGAAAGCGCCTTTCACTCTTATGCCAT
GCGGCATAAACTGTTATGCGGTATTAGCACCTGTTTCCAAGTGTTATCCCCCTCTGATGG
GTAGGTTA
>002379_0628_1993 length=141 uaccno=FG74DIE03BTGL3
GAGAGAGACATGCTGCCTCCCGTAGGAGTCTGGACCGTGTCTCAGTTCCAGTGTGGCTGG
TCATCCTCTCAGACCAGCTAGGGATCGTCGCCTAGGTGAGCCGTTACCCCACCTACTAGC
TAATCCCATCTGGGCACATCC
>002380_0717_1365 length=264 uaccno=FG74DIE03B09EV
AACCGGAACATGCTGCCTCCCGTAGGAGTCTGGACCGTGTCTCAGTTCCAGTGTGGCTGG
TCATCCTCTCAGACCAGCTAGGGATCGTCGCCTAGGTGAGCCGTTACCCCACCTACTAGC
TAATCCCATCTGGGCACATCTGATGGCATGAGGCCCGAAGGTCCCCCACTTTGGTCTTGC
GACGTTATGCGGTATTAGCTACCGTTTCCAGTAGTTATCCCCCTCCATCAGGCAGTTTCC
CAGACATTACTCACCCGTCCGCCG
>002384_0571_3748 length=141 uaccno=FG74DIE03BOHTI
GAGAGAGACATGCTGCCTCCCGTAGGAGTCTGGACCGTGTCTCAGTTCCAGTGTGGCTGG
TCATCCTCTCAGACCAGCTAGGGATCGTCGCCTAGGTGAGCCGTTACCCCACCTACTAGC
TAATCCCATCTGGGCACATCC
>002385_0613_0946 length=262 uaccno=FG74DIE03BR4EC
GGAAGGTTCATGCTGCTCCGTAGGAGTCTGGACCGTGTCTCAGTTCCAGTGTGGCTGGTC
ATCCTCTCAGACCAGCTAGGGATCGTCGCCTAGGTGAGCCGTTACCCCACCTACTAGCTA
ATCCCATCTGGGCACATCCGATGGCAAGAGGCCCGAAGGTCCCCCTCTTTGGTCTTGCGA
CGTTATGCGGTATTAGCTACCGTTTCCAGTAGTTATCCCCCTCCATCAGGCAGTTTCCCA
GACATTACTCACCCGTCCGCCA
>002386_0694_1159 length=248 uaccno=FG74DIE03BY8J9
GAGAGAGACATGCTGCCTCCCGTAGGAGTCTGGGCCGTGTCTCAGTCCCAGTGTGGCCGA
TCACCCTCTCAGGTCGGCTATGCATCGTGGCCTTGGTGAGCCGTTACCTCACCAACTAGC
TAATGCACCGCGGGTCCATCCATCAGCGACACCCGAAAGCGCCTTTCACTCTTATGCCAT
GCGGCATAAACTGTTATGCGGTATTAGCACCTGTTTCCAAGTGTTATCCCCCTCTGATGG
GTAGGTTA
>002387_0651_2119 length=52 uaccno=FG74DIE03BVHEH
TTCCAACCCATGCTGCCTCCCGTAGGAGTGCTGAGCCAGGATCAAACTCTGA
>002388_0662_0287 length=248 uaccno=FG74DIE03BWEQ5
TTCCGCATCATGCTGCCTCCCGTAGGAGTCTGGGCCGTGTCTCAGTCCCAGTGTGGCCGA
TCACCCTCTCAGGTCGGCTATGCATCGTGGCCTTGGTGAGCCGTTACCTCACCAACTAGC
TAATGCACCGCGGGTCCATCCATCAGCGACACCCGAAAGCGCCTTTCACTCTTATGCCAT
GCGGCATAAACTGTTATGCGGTATTAGCACCTGTTTCCAAGTGTTATCCCCCTCTGATGG
GTAGGTTA
>002390_0654_2221 length=264 uaccno=FG74DIE03BVQYN
GAGAGAGACATGCTGCCTCCCGTAGGAGTCTGGGCCGTGTCTCAGTTCCAGTGTGGCTGG
TCATCCTCTCAGACCAGCTAGGGATCGTCGCCTAAGTGAGCCGTTACCCCACCTACTAGC
TAATCCCATCTGGGCACATCTGATGGCAAGAGGCCCGAAGGTCCCCCTCTTTGGTCTTTC
GACGTTATGCGGTATTAGCTACCGTTTCCAGTAGTTATCCCCCTCCATCAGGCAGTTTCC
CAGACATTACTCACCCGTCCGCCG
>002392_0630_1201 length=270 uaccno=FG74DIE03BTMBN
CAACACCACATGCTGCCTCCCGTAGGAGTTTGGGCCGTATCTCAGTCCCAATGTGGCCGT
TCATCCTCTCAGACCGGCTACTGATCATTGCCTTGGTGGGCCGTTACCCCTCCAACTAGC
TAATCAGACGCAACCCCCTCCTTCAGCGATAGCTTATAAATAGAGGCCACCTTTCAATGA
GCTCCGATGCCGAAGTTCATTCGTACGCGGTATTAGCAACGGTTTCCCGTTGTTATCCCC
CTCTGAAGGGCAAGTTGGTTACGCGTTACT
>002394_0620_2007 length=276 uaccno=FG74DIE03BSRB9
GGAAGGTTCATGCTGCCTCCCGTAGGAGTTTGGGCCGTGTCTCAGTCCCAATGTGGCCGT
TCATCCTCTCAGACCGGCTACTGATCATTGCCTTGGTGGGCCGTTACCCCTCCAACTAGC
TAATCAGACGCAACCCCCTCCTTCAGCGACAGCTTATAAATAGAGGCCACCTTTCAATGA
GCTTCGATGCCGAAGTTCATTCGTACGCGGTATTAGCAACGGTTTCCCGCTGTTATCCCC
CTCTGAAGGGCAGGTTGGTTACGCGTTACTCACCCG
>002395_0682_1769 length=247 uaccno=FG74DIE03BX63V
TCACACTCATGCTGCCTCCCGTAGGAGTCTGGGCCGTGTCTCAGTCCCAGTGTGGCCGAT
CACCCTCTCAGGTCGGCTATGCATCGTGGCCTTGGTGAGCCGTTACCTCACCAACTAGCT
AATGCACCGCGGGTCCATCCATCAGCGACACCCGAAAGCGCCTTTCACTCTTATGCCATG
CGGCATAAACTGTTATGCGGTATTAGCACCTGTTTCCAAGTGTTATCCCCCTCTGATGGG
TAGGTTA
>002399_0593_2441 length=268 uaccno=FG74DIE03BQECB
CAACCATGCATGCTGCCTCCCGTAGGAGTTTGGGCCGTGTCTCAGTCCCAATGNGGCCGT
TCATCCTCTCAGACCGGCTACTGATCATTGCCTTGGTGGGCCGTTACCCCTCCAACTAGC
TAATCAGACGCAACCCCCTCCTTCAGCGATAGCTTATAAATAGAGGCCACCTTTCAATGA
GCTCCGATGCCGAAGTTCATTCGTACGCGGTATTAGCAACGGTTTCCCGTTGTTATCCCC
CTCTGAAGGGCAAGTTGGTTACGCGTTA
>002403_0682_0347 length=249 uaccno=FG74DIE03BX50D
GAGAGAGACATGCTGCCTCCCGTAGGAGTCTGGGCCGTGTCTCAGTCCCAGTGTGGCCGA
TCACCCTCTCAGGTCGGCTATGCATCGTGGCCTTGGTGAGCCGTTACCTCACCAACTAGC
TAATGCACCGCGGGTCCATCCATCAGCGACACCCGAAAGCGCCTTTCACTCTTATGCCAT
GCGGCATAAACCTGTTATGCGGTATTAGCACCTGTTTCCAAGTGTTATCCCCCTCTGATG
GGTAGGTTA
>002404_0698_3361 length=261 uaccno=FG74DIE03BZMWJ
AACCGGAACATGCTGCCTCCCGTAGGAGTCTGGACCGTGTCTCAGTTCCAGTGTGGCTGG
TCATCCTCTCAGACCAGCTAGGGATCGTCGCCTAGGTGAGCCGTTACCCCACCTACTAGC
TAATCCCATCTGGGCACATCTGATGGCATGAGGCCCGAAGGTCCCCCACTTTGGTCTTGC
GACATTATGCGGTATTAGCTACCGTTTCCAGTAGTTATCCCCCTCCATCAGGCAGTTTCC
CAGACATTACTCACCCGTCCG
>002405_0684_0461 length=255 uaccno=FG74DIE03BYCE3
TCACACTCCATGCTGCCTCCCGTAGGAGTCTGGGCCGTGTTTCAGTCCCAGTGTGGCCGA
TCACCCTCCTCAGGTCGGCTATGCATCGTGGCCTTGGTGAGCCGTTACCTCACCAACTAG
CTAATGCACCGCGGGTCCATCCATCAGCGACACCCGAAAGCGCCTTTCACTCTTATGCCA
TGCGGCATAAACTGTTATGCGGTATTAGCACCTGTTTCCAAGTGTTATCCCCCTCTGATG
GGTAGGTTACCCACG
>002407_0680_0337 length=260 uaccno=FG74DIE03BXZOJ
GGAATTGGCATGCTGCCTCCCGTAGGAGTCTGGACCGTGTCTCAGTTCCAGTGTGGCTGG
TCATCCTCTCAGACCAGCTAGGGATCGTCGCCTAGGTGAGCCATTACCCCACCTACTGGC
TAATCCCATCTGGGCACATCTGATGGCATGAGGCCCGAAGGTCCCCCACTTTGGTCCGTA
GACGTTATGCGGTATTAGCTACCGTCTCCAGTAGTTATCCCCCCTCCATCAGGCAGTTTC
CCAGACATTACTCACCCCGG
>002408_0622_1300 length=254 uaccno=FG74DIE03BSW36
AACCAACCCATGCTGCCTCCCGTAGGAGTCTGGGCCGTGTCTCAGTCCCAGTGTGGCCGA
TCACCCTCTCAGGTCGGCTATGCATCGTGGCCTTGGTGAGCCGTTACCTCACCAACCTAG
CTAATGCACCGCGGGTCCATCCATCAGCGACACCCGAAAGCGCCTTTCACTCTTATGCCA
TGCGGCATAAACTGTTATGCGGTATTAGCACCTGTTTCCCAAGTGTTATCCCCCTCTGAT
GGGTAGGTTACCCA
>002409_0614_1867 length=265 uaccno=FG74DIE03BR79P
AAACCGGAACATGCTGCCTCCCGTAGGAGTCTGGACCGTGTCTCAGTTCCAGTGTGGCTG
GTCATCCTCTCAGACCAGCTAGGGATCGTCGCCTAGGTGAGCCGTTACCCCACCTACTAG
CTAATCCCATCTGGGCACATCTGATGGCATGAGGCCCGAAGGTCCCCCACTTTGGTCTTG
CGACGTTATGCGGTATTAGCTACCGTTTCCAGTAGTTATCCCCCTCCATCAGGCAGTTTC
CCAGACATTACTCACCCGTCCGCCG
>002411_0635_0631 length=155 uaccno=FG74DIE03BT1OP
TATTGGCGCATGCTGCCTCCCGTAGGAGTCTGGACCGTGTCTCAGTTCCAGTGTGGCTGG
TCATCCTCTCAGACCAGCTAGGGATCGTCGCCTAGGTGAGCCGTTACCCCACCTACTAGC
TAATCCCATCTGGGCACATCTGATGGCATGAGGCC
>002414_0624_0453 length=264 uaccno=FG74DIE03BS2R7
AACCGGAACATGCTGCCTCCCGTAGGAGTCTGGACCGTGTCTCAGTTCCAGTGTGGCTGG
TCATCCTCTCAGACCAGCTAGGGATCGTCGCCTAGGTGAGCCGTTACCCCACCTACTAGC
TAATCCCATCTGGGCACATCTGATGGCATGAGGCCCGAAGGTCCCCCACTTTGGTCTTGC
GACGTTATGCGGTATTAGCTACCGTTTCCAGTAGTTATCCCCCTCCATCAGGCAGTTTCC
CAGACATTACTCACCCGTCCGCCG
>002415_0684_0283 length=262 uaccno=FG74DIE03BYB95
GAACCGGAACATGCTGCCTCCCGTAGGAGTCTGGACCGTGTCTCAGTTCCAGTGTGGCTG
GTCATCCTCTCAGACCAGCTAGGGATCGTCGCCTAGGTGAGCCGTTACCCCACCTACTAG
CTAATCCCATCTGGGCACATCTGATGGCATGAGGCCCGAAGGTCCCCCACTTTGGTCTTG
CGACATTATGCGGTATTAGCTACCGTTTCCAGTAGTTATCCCCCTCCATCAGGCAGTTTC
CCAGACATTACTCACCCGTCCG
>002420_0588_2948 length=254 uaccno=FG74DIE03BPYXI
TATTGGCGCATGCTGCCTCCCGTAGGAGTCTGGGCCGTGTCTCAGTCCCAGTGTGGCCGA
TCACCCTCTCAGGTCGGCTATGTATCGTCGCCTAGGTGAGCCGTTACCTCACCTACTAGC
TAATACAACGCAGGTCCATCTTGTAGTGGAGCAATTGCCCCTTTCAAATAAATGACATGT
GTCATCCATTGTTATGCGGTATTAGCTATCGTTTCCAATAGTTATCCCCCGCTACAAGGC
AGGTTACCTACGCG
>002421_0607_1549 length=261 uaccno=FG74DIE03BRLWF
GGAAGGTTCATGCTGCCTCCCGTAGGAGTCTGGACCGTGTCTCAGTTCCAGTGTGGCTGG
TCATCCTCTCAGACCAGCTAGGGATCGTCGCCTAGGTGAGCCGTTACCCCACCTACTAGC
TAATCCCATCTGGGCACATCTGATGGCATGAGGCCCGAAGGTCCCCCACTTTGGTCTTGC
GACGTTATGCGGTATTAGCTACCGTTTCCAGTAGTTATCCCCCTCCATCAGGCAGTTTCC
CAGACATTACTCACCCGTCCG
>002422_0694_0460 length=261 uaccno=FG74DIE03BY70U
GAGAGAGACATGCTGCCTCCCGTAGGAGTCTGGACCGTGTCTCAGTTCCAGTGTGGCTGG
TCATCCTCTCAGACCAGCTAGGGATCGTCGCCTAGGTGAGCCGTTACCCCACCTACTAGC
TAATCCCATCTGGGCACATCTGATGGCAAGAGGCCCGAAGGTCCCCCTCTTTGGTCTTGC
GACGTTATGCGGTATTAGCTACCGTTTCCAGTAGTTATCCCCCTCCATCAGGCAGTTTCC
CAGACATTACTCACCCGTCCG
>002423_0637_0974 length=257 uaccno=FG74DIE03BT79S
GACTGACTCATGCTGCCTCCCGTAGGAGTCTGGACCGTGTCTCAGTTCCAGTGTGGCTGG
TCATCCTCTCAGACCAGCTAGGGATCGTCGCCTAGGTGAGCCGTTACCCCACCTACTAGC
TAATCCCATCTGGGCACATCTGATGGCATGAGGCCCGAAGGTCCCCCACTTTGGTCTTGC
GACGTTATGCGGTATTAGCTACCGTTTCCAGTAGTTATCCCCCTCCATCAGGCAGTTTCC
CAGACATTACTCACCCG
>002424_0692_1915 length=272 uaccno=FG74DIE03BY2TP
AACCAACCCATGCTGCCTCCCTAGGAGTCTGGACCGTGTCTCAGTTCCAGTGTGGCCGAT
CACCCTCTCAGGTCGGCTACGCATCGTTGCCTTGGTAAGCCGTTACCTTACCAACTAGCT
AATGCGGCGCGGATCCATCTATAAGTGACAGCAAAACCGTCTTTCACTATTGAACCATGC
GGTTCAATATATTATCCGGTATTAGCTCCGGTTTCCCGAAGTTATCCCAGTCTTATAGGT
AGGTTATCCACGTGTTACTCACCCGTCCGCCG
>002425_0678_0864 length=270 uaccno=FG74DIE03BXTRM
TTCCGCATCATGCTGCCTCCCGTAGGAGTCTGGACCGTGTCTCAGTTCCAGTGTGGCCGA
TCACCCTCTCAGGTCGGCTACGCATCGTTGCCTTGGTAAGCCGTTACCTTACCAACTAGC
TAATGCGGCGCGGATCCATCTATAAGTGACAGCAAAACCGTCTTTCACTATTGAACCATG
CGGTTCAATATATTATCCGGTATTAGCTCCGGTTTCCCGAAGTTATCCCAGTCTTATAGG
TAGGTTATCCACGTGTTACTCACCCGTCCG
>002427_0666_1705 length=258 uaccno=FG74DIE03BWSHN
GACTGACTCATGCTGCCTCCCGTAGGAGTCTGGACCGTGTCTCAGTTCCAGTGTGGCTGG
TCATCCTCTCAGACCAGCTAGGGATCGTCGCCTAGGTGAGCCGTTACCCCACCTACTAGC
TAATCCCATCTGGGCACATCTGATGGCATGAGGCCCGAAGGTCCCCCACTTTGGTCTTGC
GACGTTATGCGGTATTAGCTACCGTTTCCAGTAGTTATCCCCCTCCATCAGGCAGTTTCC
CAGACATTACTCACCCCG
>002428_0721_1181 length=262 uaccno=FG74DIE03B1LWV
GCAACACCACATGCTGCCTCCCGTAGGAGTCTGGACCGTGTCTCAGTTCCAGTGTGGCTG
GTCATCCTCTCAGACCAGCTAGGGATCGTCGCCTAGGTGAGCCGTTACCCCACCTACTAG
CTAATCCCATCTGGGCACATCCGATGGCAAGAGGCCCGAAGGTCCCCCTCTTTGGTCTTG
CGACGTTATGCGGTATTAGCTACCGTTTCCAGTAGTTATCCCCCTCCATCAGGCAGTTTC
CCAGACATTACTCACCCGTCCG
>002430_0660_1493 length=260 uaccno=FG74DIE03BV9C3
GACTGACTCAGCTGCCTCCCGTAGGAGTCTGGACCGTGTCTCAGTTCCAGTGTGGCTGGT
CATCCTCTCAGACCAGCTAGGGATCGTCGCCTAGGTGAGCCGTTACCCCACCTACTAGCT
AATCCCATCTGGGCACATCTGATGGCATGAGGCCCGAAGGTCCCCCACTTTGGTCTTGCG
ACGTTATGCGGTATTAGCTACCGTTTCCAGTAGTTATCCCCCTCCATCAGGCAGTTTCCC
AGACATTACTCACCCGTCCG
>002431_0706_0312 length=250 uaccno=FG74DIE03BZ9T2
TATTGGCGCATGCTGCCTCCCGTAGGAGTCTGGGCCGTGTCTCAGTCCCAATGTGGCCGT
TCATCCTCTCAGACCGGCTACTGATCATCGCCTTGGTGGGCCGTTACCCCTCCAACTAGC
TAATCAGACGCAATCCCCTCCTTCAGTGATAGCTTATAAATAGAGGCCACCTTTCATCCA
GTCTCGATGCCGAGATTGGATCGTATGCGGTATTAGCAGTCGTTTCCAACTGTTGTCCCC
CTCTGAAGGG
>002432_0610_0915 length=261 uaccno=FG74DIE03BRUV5
GGAAGGTTCATGCTGCCTCCCGTAGGAGTCTGGACCGTGTCTCAGTTCCAGTGTGGCTGG
TCATCCTCTCAGACCAGCTAGGGATCGTCGCCTAGGTGAGCCGTTACCCCACCTACTAGC
TAATCCCATCTGGGCACATCTGATGGCATGAGGCCCGAAGGTCCCCCACTTTGGTCTTGC
GACATTATGCGGTATTAGCTACCGTTTCCAGTAGTTATCCCCCTCCATCAGGCAGTTTCC
CAGACATTACTCACCCGTCCG
>002433_0658_0319 length=264 uaccno=FG74DIE03BV14X
AACCGGAACATGCTGCCTCCCGTAGGAGTCTGGACCGTGTCTCAGTTCCAGTGTGGCTGG
TCATCCTCTCAGACCAGCTAGGGATCGTCGCCTAGGTGAGCCGTTACCCCACCTACTAGC
TAATCCCATCTGGGCACATCTGATGGCATGAGGCCCGAAGGTCCCCCACTTTGGTCTTGC
GACGTTATGCGGTATTAGCTACCGTTTCCAGTAGTTATCCCCCTCCATCAGGCAGTTTCC
CAGACATTACTCACCCGTCCGCCG
>002434_0693_1315 length=279 uaccno=FG74DIE03BY5IT
GGAAGGTTCATGCTGCCTCCCGTAGGAGTTTGGGCCGTGTCTCAGTCCCAATGTGGCCGT
TCATCCTCTCAGACCGGCTACTGATCATTGCCTTGGTGGGCCGTTACCCCTCCAACTAGC
TAATCAGACGCAACCCCCTCCTTCAGCGANAGCTTATAAATAGAGGCCACCTTTCAATGA
GCTCGATGCCGAAGTTCATTCGTACGCGGTATTAGCAACGGTTTCCCGTTGTTATCCCCC
TCTGAAGGGCAGGTTGGTTACGCGTTACTCACCCGTTCG
>002435_0641_1136 length=264 uaccno=FG74DIE03BUK1E
AACCAACCCATGCTGCCTCCCGTAGGAGTCTGGACCGTGTCTCGGTTCCAGTGTGGCTGG
TCATCCTCTCAGACCAGCTAGGGATCGTCGCCTAGGTGAGCCATTACCCCACCTACTAGC
TAATCCCATCTGGGCACATCTGATGGCATGAGGCCCGAAGGTCCCCCACTTTGGTCCGTA
GACGTTATGCGGTATTAGCTACCGTTTCCAGTAGTTATCCCCCTCCATCAGGCAGTTTCC
CAGACATTACTCACCCGTCCGCCG
>002438_0628_1987 length=248 uaccno=FG74DIE03BTGLX
TTCCGCATCATGCTGCCTCCCGTAGGAGTCTGGGCCGTGTCTCAGTCCCAGTGTGGCCGA
TCACCCTCTCAGGTCGGCTATGCATCGTGGCCTTGGTGAGCCGTTACCTCACCAACTAGC
TAATGCACCGCGGGTCCATCCATCAGCGACACCCGAAAGCGCCTTTCACTCTTATGCCAT
GCGGCATAAACTGTTATGCGGTATTAGCACCTGTTTCCAAGTGTTATCCCCCTCTGATGG
GTAGGTTA
>002440_0665_1545 length=261 uaccno=FG74DIE03BWO7F
GGAAGGTTCATGCTGCCTCCCGTAGGAGTCTGGGCCGTGTCTCAGTCCCAGTGTGGCCGA
TCACCCTCTCAGGTCGGCTATGTATCGTCGCCTAGGTGAGCCGTTACCTCACCTACTAGC
TAATACAACGCAGGTCCATCTTGTAGTGGAGCAATTGCCCCCTTCAAATAAATGACATGT
GTCATCCATTGTTATGCGGTATTAGCTATCGTTTCCAATAGTTATCCCCCGCTACAAGGC
AGGTTACCTACGCGTTACTCG
>002447_0695_0494 length=65 uaccno=FG74DIE03BZA7K
GACTGACTCATGCTGCCTCCCGTAGGAGTCTCATGCTGCCTCCCTGAGCCAGGATCAAAC
TCTGA
>002452_0656_1919 length=251 uaccno=FG74DIE03BVW1T
TTCCAACCATGCTGCCTCCCGTAGGAGTCTGGGCCGTGTCTCAGTCCCAGTGTGGCCGAT
CACCCTCTCAGGTCGGCTATGCATCGTGGCCTTGGTGAGCCGTTACCTCACCAACTAGCT
AATGCACCGCGGGTCCATCCATCAGCGACACCCGAAAGCGCCTTTCACTCTTATGCCATG
CGGCATAAACTGTTATGCGGTATTAGCACCTGTTTCCAAGTGTTATCCCCCTCTGATGGG
TAGGTTACCCA
>002455_0603_1199 length=253 uaccno=FG74DIE03BQ8ZL
GGAATTGGCATGCTGCCTCCCGTGGAGTCTGGGCCGTGTCTCAGTCCCAGTGTGGCCGAT
CACCCTCTCAGGTCGGCTATGTATCGTCGCCTTGGTGAGCCGTTACCCCACCAACTAGCT
AATACAACGCAGGTCCATCTGGTAGTGATGCAATTGCACCTTTTAAGCAAATGTCATGCA
ACATCTACTCTTATGCGGTATTAGCTATCGTTTCCAATAGTTATCCCCCGCTACCAGGCA
GGTTACCTACGCG
>002457_0602_1253 length=254 uaccno=FG74DIE03BQ5VB
AACCAACCCATGCTGCCTCCCGTAGGAGTCTGGGCCGTGTCTCAGTCCCAGTGTGGCCGA
TCACCCTCTCAGGTCGGCTATGCATCGTGGCCTTGGTGAGCCGTTACCTCACCAACTAGC
TAATGCACCGCGGGTCCATCCATCAGCGACACCCGAAAGCGCCTTTCACTCTTATGCCAT
GCGGCATAAGCTGTTATGCGGTATTAGCACCTGTTTCCAAGTGTTATCCCCCTCTGATGG
GTAGGTTACCCACG
>002460_0693_3376 length=252 uaccno=FG74DIE03BY632
GACTGACTCATGCTGCCTCCCGTAGGAGTCTGGGCCGTGTCTCAGTCCCAGTGTGGCCGA
TCACCCTCTCAGGTCGGCTATGCATCGTGGCCTTGGTGAGCCGTTACCTCACCAACTAGC
TAATGCACCGCGGGTCCATCCATCAGCGACACCCGAAAGCGCCTTTCACTCTTATGCCAT
GCGGCATAAACTGTTATGCGGTATTAGCACCTGTTTCCAAGTGTTATCCCCCTCTGATGG
GTAGGTTACCCG
>002461_0611_2009 length=264 uaccno=FG74DIE03BRYWB
GGAAGGTTCATGCTGCCTCCCGTAGGAGTCTGGACTGTGTCTCAGTTCCAGTGTGGCTGG
TCATCCTCTCAGACCAGCTAGGGATCGTCGCCTAGGTGAGCCGTTACCCCACCTACTAGC
TAATCCCATCTGGGCACATCCGATGGCAAGAGGCCCGAAGGTCCCCCTCTTTGGTCTTGC
GACGTTATGCGGTATTAGCTACCGTTTCCAGTAGTTATCCCCCTCCATCAGGCAGTTTCC
CAGACATTACTCACCCGTCCGCCA
>002465_0666_3712 length=261 uaccno=FG74DIE03BWT1E
TATTGGCGCATGCTGCCTCCCGTAGGAGTCTGGACCGTGTCTCAGTTCCAGTGTGGCTGG
TCATCCTCTCAGACCAGCTAGGGATCGTCGCCTAGGTGAGCCGTTACCCCACCTACCAGC
TAATCCCATCTGGGCACATCCGATGGCAAGAGGCCCTAAGGTCCCCCTCTTTGGTCTTGC
GACGTTATGCGGTATTAGCTACCGTTTCCAGTAGTTATCCCCCTCCATCAGGCAGTTTCC
CAGACATTACTCACCCGTCCG
>002467_0660_0569 length=257 uaccno=FG74DIE03BV8NF
GACTGACTCATGCTGCCTCCCGTAGGAGTCTGGACCGTGTCTCAGTTCCAGTGTGGTTGG
TCATCCTCTCAGACCAGCTAGGGATCGTCGCCTAGGTGAGCCATTACCCCACCTACTAGC
TAATCCCATCTGGGCACATCTGATGGCATGAGGCCCGAAGGTCCCCCACTTTGGTCTTGC
GACGTTATGCGGTATTAGCTACCGTTTCCAGTAGTTATCCCCCTCCATCAGGCAGTTTCC
CAGACATTACTCACCCG
>002468_0708_1366 length=247 uaccno=FG74DIE03B0GYW
GAGAGAGACATGCTGCTCCCGTAGGAGTCTGGGCCGTGTCTCAGTCCCAGTGTGGCCGAT
CACCCTCTCAGGTCGGCTATGCATCGTGGCCTTGGTGAGCCGTTACCTCACCAACTAGCT
AATGCACCGCGGGTCCATCCATCAGCGGCACCCGAAAGCGCCTTTCACTCTTATGCCATG
CGGCATAAACTGTTATGCGGTATTAGCACCTGTTTCCAAGTGTTATCCCCCTCTGATGGG
TAGGTTA
>002469_0635_2332 length=250 uaccno=FG74DIE03BT2ZY
TATTGGCGCATGCTGCCTCCCGTAGGAGTCTGGGCCGTGTCTCAGTCCCAATGTGGCCGT
TCATCCTCTCAGACCGGCTACTGATCATCGCCTTGGTGGGCCGTTACCCCTCCAACTAGC
TAATCAGACGCAATCCCCTCCTTCAGTGATAGCTTATAAATAGAGGCCACCTTTCATCCA
GTCTCGATGCCGAGATTGGATCGTATGCGGTATTAGCAGTCGTTTCCAACTGTTGTCCCC
CTCTGAAGGG
>002470_0620_0289 length=252 uaccno=FG74DIE03BSP0J
AACCAACCCATGCTGCCTCCCGTAGGAGTCTGGGCCGTGTCTCAGTCCCAGTGTGGCCGA
TCACCCTCTCAGGTCGGCTATGCATCGTGGCCTTGGTGAGCCGTTACCTCACCAACTAGC
TAATGCACCGCGGGTCCATCCATCAGCGACACCCGAAAGCGCCTTTCACTCTTATGCCAT
GCGGCATAAACTGTTATGCGGTATTAGCACCTGTTTCCAAGTGTTATCCCCCTCTGATGG
GTAGGTTACCCA
>002475_0674_2952 length=246 uaccno=FG74DIE03BXIQI
CAACCATGCATGCTGCCTCCCGTAGGAGTCTGGGCCGTGTCTCAGTCCCAGTGTGGCCGA
TCACCCTCTCAGGTCGGCTATGTATCGTCGCCTTGGTGAGCCGTTACCCCACCAACTAGC
TAATACAACGCAGGTCCATCTGGTAGTGATGCAATTGCACCTTTTAAGCAAATGTCATGC
AACATCTACTCTTATGCGGTATTAGCTATCGTTTCCAATAGTTATCCCCCGCTACCAGGC
AGGTTA
>002477_0658_1690 length=52 uaccno=FG74DIE03BV260
TTCCAACCCATGCTGCCTCCCGTAGGAGTGCTGAGCCAGGATCAAACTCTGA
>002479_0651_3212 length=252 uaccno=FG74DIE03BVH8U
TTCCAACCCATGCTGCCTCCCGTAGGAGTCTGGGCCGTGTCTCAGTCCCAGTGTGGCCGA
TCACCCTCTCAGGTCGGCTATGCATCGTGGCCTTGGTGAGCCGTTACCTCACCAACTAGC
TAATGCACCGCGGGTCCATCCATCAGCGACACCCGAAAGCGCCTTTCACTCTTATGCCAT
GCGGCATAAACTGTTATGCGGTATTAGCACCTGTTTCCAAGTGTTATCCCCCTCTGATGG
GTAGGTTACCCA
>002480_0599_1700 length=52 uaccno=FG74DIE03BQWQE
TTCCAACCCATGCTGCCTCCCGTAGGAGTCCTGAGCCAGGATCAAACTCTGA
>002481_0670_0466 length=233 uaccno=FG74DIE03BW36C
TCACACTCCATGCTGCCTCCCGTAGGAGTCTGGGCCGTGTCTCAGTCCCAGTGTGGCCGA
TCACCCTCTCAGGTCGGCTATGCATCGTGGCCTTGGTGAGCCGTTACCTCACCAACCAGC
TAATGCACCGCGGGTCCATCCATCAGCGACACCCGAAAGCGCCTTTCACTCTTATGCCAT
GCGGCATAAACTGTTATGCGGTATTAGCACCTGTTTCCAAGTGTATCCTCCCT
>002483_0616_2164 length=261 uaccno=FG74DIE03BSETI
TATTGGCGCATGCTGCCTCCCGTAGGAGTCTGGACCGTGTCTCAGTTCCAGTGTGGCTGG
TCATCCTCTCAGACCAGCTAGGGATCGTCGCCTAGGTGAGCCGTTACCCCACCTACTAGC
TAATCCCATCTGGGCACATCCGATGGCAAGAGGCCCTAAGGTCCCCCTCTTTGGTCTTGC
GACGTTATGCGGTATTAGCTACCGTTTCCAGTAGTTATCCCCCTCCATCAGGCAGTTTCC
CAGACACTACTCACCCGTCCG
>002486_0570_3520 length=276 uaccno=FG74DIE03BOEHE
GGAATTGGCATGCTGCCTCCCGTAGGAGTTTGGGCCGTGTCTCAGTCCCAATGTGGCCGT
TCATCCTCTCAGACCGGCTACTGATCATTGCCTTGGTGGGCCGTTACCCCTCCAACTAGC
TAATCAGACGCAACCCCCTCCTTCAGCGATAGCTTATAAATAGAGGCCACCTTTCAATGA
GCTCCGATGCCGAAGTTCATTCGTACGCGGTATTAGCAACGGTTTCCCGTTGTTATCCCC
CTCTGAAGGGCAGGTTGGTTACGCGTTACTCACCCG
>002489_0736_0896 length=54 uaccno=FG74DIE03B2W3M
TTCCAACCCATGCTGCCTCCCGTAGGAGTGCCTGAGCCAGGATCAAACTCCTGA
>002490_0702_1859 length=248 uaccno=FG74DIE03BZYDX
GAGAGAGACATGCTGCCTCCCGTAGGAGTCTGGGCCGTGTCTCAGTCCCAGTGTGGCCGA
TCACCCTCTCAGGTCGGCTATGCATCGTGGCCTTGGTGAGCCGTTACCTCACCAACTAGC
TAATGCACCGCGGGTCCATCCATCAGCGACACCCGAAAGCGCCTTTCACTCTTATGCCAT
GCGGCATAAACTGTTATGCGGTATTAGCACCTGTTTCCAAGTGTTATCCCCCTCTGATGG
GTAGGTTA
>002491_0630_0485 length=248 uaccno=FG74DIE03BTLRR
TTCCGCATCATGCTGCCTCCCGTAGGAGTCTGGGCCGTGTCTCAGTCCCAGTGTGGCCGA
TCACCCTCTCAGGTCGGCTATGCATCGTGGCCTTGGTGAGCCGTTACCTCACCAACTAGC
TAATGCACCGCGGGTCCATCCATCAGCGACACCCGAAAGCGCCTTTCACTCTTATGCCAT
GCGGCATAAACTGTTATGCGGTATTAGCACCTGTTTCCAAGTGTTATCCCCCTCTGATGG
GTAGGTTA
>002492_0665_1926 length=270 uaccno=FG74DIE03BWPH0
TTCCGCATCATGCTGCCTCCCGTAGGAGTCTGGACCGTGTCTCAGTTCCAGTGTGGCCGA
TCACCCTCTCAGGTCGGCTACGCATCGTTGCCTTGGTAAGCCGTTACCTTACCAACTAGC
TAATGCGGCGCGGATCCATCTATAAGTGACAGCAAAACCGTCTTTCACTATTGAACCATG
CGGTTCAATATATTATCCGGTATTAGCTCCGGTTTCCCGAAGTTATCCCAGTCTTATAGG
TAGGTTATCCACGTGTTACTCACCCGTCCG
>002495_0734_0813 length=257 uaccno=FG74DIE03B2QPR
GACTGACTCATGCTGCCTCCCGTAGGAGTCTGGACCGTGTCTCAGTTCCAGTGTGGCTGG
TCATCCTCTCAGACCAGCTAGGGATCGTCGCCTAGGTGAGCCGTTACCCCACCTACTAGC
TAATCCCATCTGGGCACATCTGATGGCATGAGGCCCGAAGGTCCCCCACTTTGGTCTTGC
GACGTTATGCGGTATTAGCTACCGTTTCCAGTAGTTATCCCCCTCCATCAGGCAGTTTCC
CAGACATTACTCACCCG
>003002_0621_0604 length=269 uaccno=FG74DIE03BSTE2
GGAAGGTTCATGCTGCCTCCCGTAGGAGTCTGGACCGTGTCTCAGTTCCAGTGTGGCTGG
TCATCCTCTCAGACCAGCTAGGGATCGTCGCCTAGGTGAGCCGTTACCCCACCTACTAGC
TAATCCCATCTGGGCACATCCGATGGCAAGAGGCCCGAAAGGTCCCCCCTCTTTGGTCTT
TGCGACATTATGCGGTATTAGCTACCGTTTCCAGTAGTTATCCCCCTCATCAGGCGGTTT
CCCAGACATTACTCACCCGTCGCCACTCG
>003003_0659_3673 length=265 uaccno=FG74DIE03BV7VV
AACCGGAACATGCTGCCTCCCGTAGGAGTCTGGACCGTGTCTCAGTTCCAGTGTGGCTGG
TCACCCTCTCAGACCAGCTAGGGATCGTCGCCTAGGTGAGCCGTTACCCCACCTACCTAG
CTAATCCCATCTGGGCACATCTGATGGCATGAGGCCCGAAGGTCCCCCACTTTGGTCTTG
CGACATTATGCGGTATTAGCTACCGTTTCCAGTAGTTATCCCCCTCCATCAGGCAGTTTC
CCAGACATTACTCACCCGTCCGCCG
>003004_0639_1581 length=276 uaccno=FG74DIE03BUE17
TGAAGGTTCATGCTGCCTCCCGTAGGAGTTTGGGCCGTGTCTCAGTCCCAATGTGGCCGT
TCATCCTCTCAGACCGGCTACTGATCATTGCCTTGGTGGGCCGTTACCCCTCCAACTAGC
TAATCAGACGCAACCCCCTCCTTCAGCGATAGCTTATAAATAGAGGCCACCTTTCAATGA
GCTCCGATGCCGAAGTTCATTCGTACGCGGTATTAGCAACGGTTTCCCGTTGTTATCCCC
CTCTGAAGGGCAAGTTGGTTACGCGTTACTCACCCG
>003006_0636_1044 length=246 uaccno=FG74DIE03BT45Y
CAACCATGCATGCTGCCTCCCGTAGGAGTCTGGGCCGTGTCTCAGTCCCAGTGTGGCCGA
TCACCCTCTCAGGTCGGCTATGTATCGTCGCCTTGGTGAGCCGTTACCCCACCAACTAGC
TAATACAACGCAGGTCCATCTGGTAGTGATGCAATTGCACCTTTTAAGCAAATGTCATGC
AACATCTACTCTTATGCGGTATTAGCTATCGTTTCCAATAGTTATCCCCCGCTACCAGGC
AGGTTA
>003007_0609_2637 length=53 uaccno=FG74DIE03BRS17
TTCCAACCCATGCTGCCTCCCGTAGGAGTGCCTGAGCCAGGATCAAACTCTGA
>003011_0721_0435 length=248 uaccno=FG74DIE03B1LB5
TCACACTCCATGCTGCCTCCCGTAGGAGTCTGGGCCGTGTCTCAGTCCCAGTGTGGCCGA
TCACCCTCTCAGGTCGGCTATGCATCGTGGCCTTGGTGAGCCGTTACCTCACCAACTAGC
TAATGCACCGCGGGTCCATCCATCAGCGACACCCGAAAGCGCCTTTCACTCTTATGCCAT
GCGGCATAAACTGTTATGCGGTATTAGCACCTGTTTCCAAGTGTTATCCCCCTCTGATGG
GTAGGTTA
>003013_0658_0524 length=261 uaccno=FG74DIE03BV2AM
GAGAGAGACATGCTGCCTCCCGTAGGAGTCTGGACCGTGTCTCAGTTCCAGTGTGGCTGG
TCATCCTCTCAGACCAGCTAGGGATCGTCGCCTAGGTGAGCCGTTACCCCACCTACTAGC
TAATCCCATCTGGGCACATCTGATGGCAAGAGGCCCGAAGGTCCCCCTCTTTGGTCTTGC
GACGTTATGCGGTATTAGCTACCGTTTCCAGTAGTTATCCCCCTCCATCAGGCAGTTTCC
CAGACATTACTCACCCGTCCG
>003018_0603_1962 length=256 uaccno=FG74DIE03BQ9KS
AACCAACCCATGCTGCCTCCCGTAGGAGTCTGGCCGTGTCTCAGTCCCAGTGTGGCCGAT
CACCCTCTCAGGTCGGCTATGCATCGTGGCCTTGGTGAGCCGTTACCTCACCAACTAGCT
AATGCACCGCGGGTCCATCCATCAGCGACACCCGAAAGCGCCTTTCACTCTTATGCCATG
CGGCATAAACTGTTATGCGGTATTAGCACCTGTTTCCAAGTGTTATCCCCCTCTGATGGG
TAGGTTACCCACGTTG
>003020_0604_2376 length=251 uaccno=FG74DIE03BRC12
ACCAACCCATGCTGCCTCCCGTAGGAGTCTGGGCCGTGTCTCAGTCCCAGTGTGGCCGAT
CACCCTCTCAGGTCGGCTATGCATCGTGGCCTTGGTGAGCCGTTACCTCACCAACTAGCT
AATGCACCGCGGGTCCATCCATCAGCGACACCCGAAAGCGCCTTTCACTCTTATGCCATG
CGGCATAAACTGTTATGCGGTATTAGCACCTGTTTCCAAGTGTTATCCCCCTCTGATGGG
TAGGTTACCCA
>003021_0667_0596 length=248 uaccno=FG74DIE03BWUSM
TTCCGCATCATGCTGCCTCCCGTAGGAGTCTGGGCCGTGTCTCAGTCCCAGTGTGGCCGA
TCACCCTCTCAGGTCGGCTATGCATCGTGGCCTTGGTGAGCCGTTACCTCACCAACTAGC
TAATGCACCGCGGGTCCATCCATCAGCGACACCCGAAAGCGCCTTTCACTCTTATGCCAT
GCGGCATAAACTGTTATGCGGTATTAGCACCTGTTTCCAAGTGTTATCCCCCTCTGATGG
GTAGGTTA
>003023_0595_2304 length=248 uaccno=FG74DIE03BQKJ2
GAGAGAGACATGCTGCCTCCCGTAGGAGTCTGGGCCGTGTCTCAGTCCCAGTGTGGCCGA
TCACCCTCTCAGGTCGGCTATGCATCGTGGCCTTGGTGAGCCGTTACCTCACCAACTAGC
TAATGCACCGCGGGTCCATCCATCAGCGACACCCGAAAGCGCCTTTCACTCTTATGCCAT
GCGGCATAAACTGTTATGCGGTATTAGCACCTGTTTCCAAGTGTTATCCCCCTCTGATGG
GTAGGTTA
>003025_0668_1461 length=261 uaccno=FG74DIE03BWYMF
AACCGGAACATGCTGCCTCCCGTAGGAGTCTGGACCGTGTCTCAGTTCCAGTGTGGCTGG
TCATCCTCTCAGACCAGCTAGGGATCGTCGCCTAGGTGAGCCGTTACCCCACCTACTAGC
TAATCCCATCTGGGCACATCTGATGGCATGAGGCCCGAAGGTCCCCCACTTTGGTCTTGC
GACATTATGCGGTATTAGCTACCGTTTCCAGTAGTTATCCCCCTCCATCAGGCAGTTTCC
CAGACATTACTCACCCGTCCG
>003027_0583_2968 length=257 uaccno=FG74DIE03BPI46
GACTGACTCATGCTGCCTCCCGTAGGAGTCTGGACCGTGTCTCAGTTCCAGTGTGGCTGG
TCATCCTCTCAGACCAGCTAGGGATCGTCGCCTAGGTGAGCCGTTACCCCACCTACTAGC
TAATCCCATCTGGGCACATCTGATGGCATGAGGCCCGAAGGTCCCCCACTTTGGTCTTGC
GACGTTATGCGGTATTAGCTACCGTTTCCAGTAGTTATCCCCCTCCATCAGGCAGTTTCC
CAGACATTACTCACCCG
>003028_0627_1609 length=264 uaccno=FG74DIE03BTC5N
AACCGGAACATGCTGCCTCCCGTAGGAGTCTGGACCGTGTCTCAGTTCCAGTGTGGCTGG
TCATCCTCTCAGACCAGCTAGGGATCGTCGCCTAGGTGAGCCGTTACCCCACCTACTAGC
TAATCCCATCTGGGCACATCTGATGGCATGAGGCCCGAAGGTCCCCCACTTTGGTCTTGC
GACGTTATGCGGTATTAGCTACCGTTTCCAGTAGTTATCCCCCTCCATCAGGCAGTTTCC
CAGACATTACTCACCCGTCCGCCG
>003030_0638_1486 length=252 uaccno=FG74DIE03BUBTS
CAACCATGCATGCTGCCTCCCGTAGGAGTTTGGGCCGTGTCTCAGTCCCAGTGTGGCCGA
TCACCCTCTCAGGTCGGCTATGTATCGTCGCCTTGGTGAGCCGTTACCCCACCAACTAGC
TAATACAACGCAGGTCCATCTGGTAGTGATGCAATTGCACCTTTTAAGCAAATGTCATGC
AACATCTACTCTTATGCGGTATTAGCTATCGTTTCCAATAGTTATCCCCCGCTACCAGGC
AGGTTACCTACG
>003034_0669_3704 length=116 uaccno=FG74DIE03BW3II
GACTGACTCATGCTGCCTCCCGTAGGAGTCTGGACCGTGTCTCAGTTCCAGTGTGGCTGG
TCATCCTCTCAGACCAGCTAGGGATCGTCGCCTAGGTGAGCCTACCTACCCACCTA
>003037_0636_1619 length=115 uaccno=FG74DIE03BT5LX
GACTGACTCATGCTGCCTCCCGTAGGAGTCTGGACCGTGTCTCAGTTCCAGTGTGGCTGG
TCATCCTCTCAGACCAGCTAGGGATCGTCGCCTAGGTGAGCCTACCTACCCACTA
>003040_0660_0587 length=270 uaccno=FG74DIE03BV8NX
CAACACCACATGCTGCCTCCCGTAGGAGTTTGGGCCGTGTCTCAGTCCCAATGTGGCCGT
TCATCCTCTCAGACCGGCTACTGATCATTGCCTTGGTGGGCCGTTACCCCTCCAACTAGC
TAATCAGACGCAACCCCCTCCTTCAGCGATAGCTTATAAATAGAGGCCACCTTTCAATGA
GCTCCGATGCCGAAGTTCATTCGTACGCGGTATTAGCAACGGTTTCCCGTTGTTATCCCC
CTNTGAAGGGCAAGTTGGTTACGCGTTACT
>003041_0631_0334 length=282 uaccno=FG74DIE03BTOTC
GGAAGGTTCATGCTGCCTCCCGTAGGAGTTTGGGCCGTGTCTCAGTCCCAATGTGGCCGT
TCATCCTCTCAGACCGGCTACTGATCATTGCCTTGGTGGGCCGTTACCCCTCCAACTAGC
TAATCAGACGCAACCCCCTCCTTCAGCGACAGCTTATAAATAGAGGCCACCTTTCAATGA
GCTTCGATGCCGAAGTTCATTCGTACGCGGTATTAGCAACGGTTTCCCGTTGTTACTCCC
CCTCTGGAAGGGCAGGTTGGTTACGCGTTACTCACCCGTTCG
>003044_0647_2025 length=262 uaccno=FG74DIE03BU4OR
AACCGGGAACATGCTGCCTCCCGTAGGAGTCTGGACCGTGTCTCAGTTCCAGTGTGGCTG
GTCATCCTCTCAGACCAGCTAGGGATCGTCGCCTAGGTGAGCCGTTACCCCACCTACTAG
CTAATCCCATCTGGGCACATCTGATGGCATGAGGCCCGAAGGTCCCCCGCTTTGGTCTTG
CGGCATTATGCGGTATTAGCTACCGTTTCCAGTAGTTATCCCCCTCCATCAGGCAGTTTC
CCAGACATTACTCACCCGTCCG
>003047_0668_2175 length=257 uaccno=FG74DIE03BWY59
GACTGACTCATGCTGCCTCCCGTAGGAGTCTGGACCGTGTCTCAGTTCCAGTGTGGCTGG
TCATCCTCTCAGACCAGCTAGGGATCGTCGCCTAGGTGAGCCGTTACCCCACCTACTAGC
TAATCCCATCTGGGCACATCTGATGGCATGAGGCCCGAAGGTCCCCCACTTTGGTCTTGC
GACGTTATGCGGTATTAGCTACCGTTTCCAGTAGTTATCCCCCTCCATCAGGCAGTTTCC
CAGACATTACTCACCCG
>003051_0715_1105 length=273 uaccno=FG74DIE03B02V3
AACCAACCCATGCTGCCTCCCGTAGGAGTCTGGACCGTGTCTCAGTTCCAGTGTGGCCGA
TCACCCTCTCAGGTCGGCTACGCATCGTTGCCTTGGTAAGCCGTTACCTTACCAACTAGC
TAATGCGGCGCGGATCCATCTATAAGTGACAGCAAAACCGTCTTTCACTATTGAACCATG
CGGTTCAATATATTATCCGGTATTAGCTCCGGTTTCCCGAAGTTATCCCAGTCTTATAGG
TAGGTTATCCACGTGTTACTCACCCGTCCGCCG
>003056_0598_2371 length=249 uaccno=FG74DIE03BQT29
TATTGGCGCATGCTGCCTCCCTAGGAGTCTGGGCCGTGTCTCAGTCCCAATGTGGCCGTT
CATCCTCTCAGACCGGCTACTGATCATCGCCTTGGTGGGCCGTTACCCCTCCAACTAGCT
AATCAGACGCAATCCCCTCCTTCAGTGATAGCTTATAAATAGAGGCCACCTTTCATCCAG
TCTCGATGCCGAGATTGGATCGTATGCGGTATTAGCAGTCGTTTCCAACTGTTGTCCCCC
TCTGAAGGG
>003057_0637_2361 length=250 uaccno=FG74DIE03BT9CB
GGAATTGGCATGCTGCCTCCCGTAGGAGTTTGGGCCGTGTCTCAGTCCCAATGTGGCCGA
TCAGTCTCTCAACTTGGCTATGCATCATCGTCTTGGTAAGCCTTTACCCCACCAACTAAC
TAATGCACCGCGGATCCATCTCTAGGTGACGCCGTAGCGCCTTTTAACTTGATATCATGC
GATACTAAGTTTTATTCGGTATTAGCATCTGTTTCCAAATGTTATCCCCAGCCTTGAGGC
AGGCTATCCA
>003058_0713_2056 length=248 uaccno=FG74DIE03B0XAY
GAGAGAGACATGCTGCCTCCCGTAGGAGTCTGGGCCGTGTCTCAGTCCCAGTGTGGCCGA
TCACCCTCTCAGGTCGGCTATGCATCGTGGCCTTGGTGAGCCGTTACCTCACCAACTAGC
TAATGCACCGCGGGTCCATCCATCAGCGACACCCGAAAGCGCCTTTCACTCTTATGCCAT
GCGGCATAAACTGTTATGCGGTATTAGCACCTGTTTCCAAGTGTTATCCCCCTCTGATGG
GTAGGTTA
>003059_0697_0376 length=264 uaccno=FG74DIE03BZHFU
AACCGAACATGCTGCCTCCCGTAGGAGTCTGGACCGTGTCTCAGTTCCAGTGTGGCTGGT
CATCCCCTCAGACCAGCTAGGGATCGTCGCCTAGGTGAGCCGTTACCCCACCTACTAGCT
AATCCCATCTGGGCACATCTGATGGCATGAGGCCCGAAGGTCCCCCCACTTTGGTCTTGC
GACGTTATGCGGTATTAGCTACCGTTTCCAGTAGTTATCCCCCTCCATCAGGCAGTTTCC
CAGACATTACTCACCCGTCCGCCG
>003061_0609_0889 length=251 uaccno=FG74DIE03BRRPN
CAACACCACATGCTGCCTCCCTAGGAGTCTGGGCCGTGTCTCAGTCCCAGTGTGGCCGAT
CACCCTCTCAGGTCGGCTATGTATCGTCGCCTTGGTGAGCCGTTACCCCACCAACTAGCT
AATACAACGCAGGTCCATCTGGTAGTGATGCAATTGCACCTTTTAAGCAAATGTCATGCA
ACATCTACTCTTATGCGGTATTAGCTATCGTTTCCAATAGTTATCCCCCGCTACCAGGCA
GGTTACCTACG
>003062_0658_2959 length=256 uaccno=FG74DIE03BV359
GACTGACTCATGCTGCTCCCGTAGGAGTCTGGACCGTGTCTCAGTTCCAGTGTGGCTGGT
CATCCTCTCAGACCAGCTAGGGATCGTCGCCTAGGTGAGCCGTTACCCCACCTACTAGCT
AATCCCATCTGGGCACATCTGATGGCATGAGGCCCGAAGGTCCCCCACTTTGGTCTTGCG
ACGTTATGCGGTATTAGCTACCGTTTCCAGTAGTTATCCCCCTCCATCAGGCAGTTTCCC
AGACATTACTCACCCG
>003064_0686_1065 length=60 uaccno=FG74DIE03BYI7F
GGAAGGTTCATGCTGCCTCCCGTAGGAGTAGTTTGATCCTGAGCCAGGATCAAACTCTGA
>003066_0600_2248 length=270 uaccno=FG74DIE03BQ0BE
CAACACCACATGCTGCCTCCCGTAGGAGTTTGGGCCGTGTCTCAGTCCCAATGTGGCCGT
TCATCCTCTCAGACCGGCTACTGATCATTGCCTTGGTGGGCCGTTACCCCTCCAACTAGC
TAATCAGACGCAACCCCCTCCTTCAGCGATAGCTTATAAATAGAGGCCACCTTTCAATGA
GCTCCGATGCCGAAGTTCATTCGTACGCGGTATTAGCAACGGTTTCCCGTTGTTATCCCC
CTNTGAAGGGCAGGTTGGTTACGCGTTACT
>003072_0697_1077 length=280 uaccno=FG74DIE03BZHZB
GGAAGGTTCATGCTGCCTCCCGTAGGAGTTTGGGCCGTGTCTCAGTCCCAATGTGGCCGT
TCATCCTCTCAGACCGGCTACTGATCATTGCCTTGGTGGGCCGTTACCCCTCCAACTAGC
TAATCAGACGCAACCCCCTCCTTCAGCGATAGCTTATAAATAGAGGCCACCTTTCAATGA
GCTCCGATGCCGGAGTTCATTCGTACGCGGTATTAGCAACGGTTTCCCGTTGTTATCCCC
CTCTGAAGGGCAAGTTGGTTACGCGTTACTCACCCGTTCG
>003073_0625_2306 length=115 uaccno=FG74DIE03BS7DG
GGAATTGGCATGCTGCCTCCCGTAGGAGTCTGGACCGTGTCTCAGTTCCAGTGTGGCTGG
TCATCCTCTCAGACCAGCTAGGGATCGTCGCCTAGGTGAGCCTACCTACCCACTA
>003074_0734_1072 length=259 uaccno=FG74DIE03B2QWY
TTCCAACCCATGCTGCCTCCCGTAGGAGTCTGGGCCGTGTCTCAGTCCCAGTGTGGCCGA
TCACCCTCTCAGGTCGGCTATGCATCGTGGCCTTGGTGAGCCGTTACCTCACCAACTAGC
TAATGCACCGCGGGTCCATCCATCAGCGACACCCGAAAGCGCCTTTCACTCTTATGCCAT
GCGGCATAAACTGTTATGCGGTATTAGCACCTGTTTCCAAGTGTTATCCCCCTTTGATGG
GTAGGTTACCCACGTGTTA
>003075_0622_3550 length=254 uaccno=FG74DIE03BSYUO
TTCCAACCCATGCTGCCTCCCGTAGGAGTCTGGGCCGTGTCTCAGTCCCAGTGTGGCCGA
TCACCCTCTCAGGTCGGCTATGCATCGTGGCCTTGGTGAGCCGTTACCTCACCAACTAGC
TAATGCACCGCGGGTCCATCCATCAGCGACACCCGAAAGCGCCTTTCGCTCTTATGCCAT
GCGGCATAAACTGTTATGCGGTATTAGCACCTGTTTCCAAGTGCTATCCCCCTCTGATGG
GTAGGTTACCCACG
>003077_0654_1941 length=252 uaccno=FG74DIE03BVQQV
TTCCAACCCATGCTGCCTCCCGTAGGAGTCTGGGCCGTGTCTCAGTCCCAGTGTGGCCGA
TCACCCTCTCAGGTCGGCTATGCATCGTGGCCTTGGTGAGCCGTTACCTCACCAACTAGC
TAATGCACCGCGGGTCCATCCATCAGCGACACCCGAAAGCGCCTTTCACTCTTATGCCAT
GCGGCATAAACTGTTATGCGGTATTAGCACCTGTTTCCAAGTGTTATCCCCCTCTGATGG
GTAGGTTACCCA
>003078_0608_0342 length=251 uaccno=FG74DIE03BRN4O
CAACCATGCATGCTGCCTCCCGTAGGAGTCTGGACCGTGTCTCAGTTCCAGTGTGGCTGG
TCATCCTCTCAGACCAGCTAGGGATCGTCGCCTAGGTGAGCCGTTACCCCACCTACTAGC
TAATCCCATCTGGGCACATCTGATGGCATGAGGCCCGAAGGTCCCCCACTTTGGTCTTGC
GACGTTATGCGGTATTAGCTACCGTTTCCAGTAGTTATCCCCCTCCATCAGGCAGTTTCC
CAGACATTACT
>003079_0674_0740 length=257 uaccno=FG74DIE03BXG02
GACTGACTCATGCTGCCTCCCGTAGGAGTCTGGACCGTGTCTCAGTTCCAGTGTGGCTGG
TCATCCTCTCAGACCAGCTAGGGATCGTCGCCTAGGTGAGCCGTTACCCCACCTATTAGC
TAATCCCATCTGGGCACATCTGATGGCATGAGGCCCGAAGGTCCCCCACTTTGGTCTTGC
GACGTTATGCGGTATTAGCTACCGTTTCCAGTAGTTATCCCCCTCCATCAGGCAGTTTCC
CAGACATTACTCACCCG
>003083_0605_1584 length=273 uaccno=FG74DIE03BRFLU
AACCAACCCATGCTGCCTCCCGTAGGAGTCTGGACCGTGTCTCAGTTCCAGTGTGGCCGA
TCACCCTCTCAGGTCGGCTACGCATCGTTGCCTTGGTAAGCCGTTACCTTACCAACTAGC
TAATGCGGCGCGGATCCATCTATAAGTGACAGCAAAACCGTCTTTCACTATTGAACCATG
CGGTTCAATATATTATCCGGTATTAGCTCCGGTTTCCCGAAGTTATCCCAGTCTTATAGG
TAGGTTATCCACGTGTTACTCACCCGTCCGCCG
>003084_0603_3495 length=264 uaccno=FG74DIE03BRARD
GGAAGGTTCATGCTGCCTCCCGTAGGAGTCTGGACCGTGTCTCAGTTCCAGTGTGGCTGG
TCATCCTCTCAGACCAGCTAGGGATCGTCGCCTAGGTGAGCCGTTACCCCACCTACTAGC
TAATCCCATCTGGGCACATCCGATGGCAAGAGGCCCGAAGGTCCCCCTCTTTGGTCTTGC
GACGTTATGCGGTATTAGCTACCGTTTCCAGTAGTTATCCCCCTCCATCAGGCAGTTTCC
CAGACATTACTCACCCGTCCGCCA
>003087_0591_2768 length=256 uaccno=FG74DIE03BP79U
TTCCAACCCATGCTGCCTCCCGTAGGAGTCTGGGCCGTGTCTCAGTCCCAGTGTGGCCGA
TCACCCTCTCAGGTCGGCTATGCATCGTGGCCTTGGTGAGCCGTTACCTCACCAACTAGC
TAATGCACCGCGGGTCCATCCATCAGCGACACCCGAAAGCGCCTTTCACTCTTATGCCAT
GCGGCATAAACTGTTATGCGGTATTAGCACCTGTTTCCAAGTGTTATCCCCCTCTGATGG
GTAGGTTACCCACGTG
>003089_0608_1740 length=261 uaccno=FG74DIE03BRO7I
TATTGGCGCATGCTGCCTCCCGTAGGAGTCTGGACCGTGTCTCAGTTCCAGTGTGGCTGG
TCATCCTCTCAGACCAGCTAGGGATCGTCGCCTAGGTGAGCCGTTACCCCACCTACCAGC
TAATCCCATCTGGGCACATCCGATGGCAAGAGGCCCGAAGGTCCCCCTCTTTGGTCTTGC
GACATTATGCGGTATTAGCTACCGTTTCCAGTAGTTATCCCCCTCCATCAGGCAGTTTCC
CAGACATTACTCACCCGTCCG
>003091_0708_1164 length=265 uaccno=FG74DIE03B0GTA
GGAATTGGCATGCTGCCTCCCGTAGGAGTTTGGGCCGTGTCTCAGTCCCAATGTGGCCGA
TCACCCTCTCAGGTCGGCTATGTATCATCGCCTTGGTAGTCCATTACACTACCAACTAGC
TAATACAACGCGGGTCCATCTCTTAGTGCACCAATTGGTGCTTTCAAATCACTAACATGT
GTTAGTGATTGTTATGCGGTATTAGCTATCGTTTCCAATAGTTGTCCCCCGNTAAGAGGT
AGGTTACCCACGCGTTACTCACCCG
>003092_0691_1330 length=248 uaccno=FG74DIE03BYY7O
TTCCGCATCATGCTGCCTCCCGTAGGAGTCTGGGCCGTGTCTCAGTCCCAGTGTGGCCGA
TCACCCTCTCAGGTCGGCTATGCATCGTGGCCTTGGTGAGCCGTTACCTCACCAACTAGC
TAATGCACCGCGGGTCCATCCATCAGCGACACCCGAAAGCGCCTTTCACTCTTATGCCAT
GCGGCATAAACTGTTATGCGGTATTGGCACCTGTTTCCAAGTGTTATCCCCCTCTGATGG
GTAGGTTA
>003093_0615_0445 length=259 uaccno=FG74DIE03BSABZ
GGAAGGTTCATGCTGCCTCCCGTAGGAGTCTGGGCCGTGTCTCAGTCCCAGTGTGGCCGA
TCACCCTCTCAGGTCGGCTATGTATCGTCGCCTTGGTGAGCCGTTACCCCACCAACTAGC
TAATACAACGCAGGTCCATCTGGTAGTGATGCAATTGCACCTTTTAAGCAAATGTCGTGC
AACATCTACTCTTATGCGGTATTAGCTATCGTTTCCAATAGTTATCCCCCGCTACCAGGC
AGGTTACCTACGCGTTACT
>003095_0686_1558 length=248 uaccno=FG74DIE03BYJK4
GAGAGAGACATGCTGCCTCCCGTAGGAGTCTGGGCCGTGTCTCAGTCCCAGTGTGGCCGA
TCACCCTCTCAGGTCGGCTATGCATCGTGGCCTTGGTGAGCCGTTACCTCACCAACTAGC
TAATGCACCGCGGGTCCATCCATCAGCGACACCCGAAAGCGCCTTTCACTCTTATGCCAT
GCGGCATAAACTGTTATGCGGTATTAGCACCTGTTTCCAAGTGTTATCCCCCTCTGATGG
GTAGGTTA
>003096_0695_1301 length=257 uaccno=FG74DIE03BZBTZ
GACTGACTCATGCTGCCTCCCGTAGGAGTCTGGACCGTGTCTCAGTTCCAGTGTGGCTGG
TCATCCTCTCAGACCAGCTAGGGATCGTCGCCTAGGTGAGCCGTTACCCCACCTACTAGC
TAATCCCATCTGGGCACATCTGATGGCATGAGGCCCGAAGGTCCCCCACTTTGGTCTTGC
GACGTTATGCGGTATTAGCTACCGTTTCCAGTAGTTATCCCCCTCCATCAGGCAGTTTCC
CAGACATTACTCACCCG
>003097_0641_2904 length=248 uaccno=FG74DIE03BUMEI
TTCCGCATCATGCTGCCTCCCGTAGGAGTCTGGGCCGTGTCTCAGTCCCAGTGTGGCCGA
TCACCCTCTCAGGTCGGCTATGCATCGTGGCCTTGGTGAGCCGTTACCTCACCAACTAGC
TAATGCACCGCGGGTCCATCCATCAGCGACACCCGAAAGCGCCTTTCACTCTTATGCCAT
GCGGCATAAACTGTTATGCGGTATTAGCACCTGTTTCCAAGTGTTATCCCCCTCTGATGG
GTAGGTTA
>003098_0724_1139 length=261 uaccno=FG74DIE03B1VC1
AACCGGAACATGCTGCCTCCCGTAGGAGTCTGGACCGTGTCTCAGTTCCAGTGTGGCTGG
TCATCCTCTCAGACCAGCTAGGGATCGTCGCCTAGGTGAGCCGTTACCCCACCTACTAGC
TAATCCCATCTGGGCACATCTGATGGCATGAGGCCCGAAGGTCCCCCACTTTGGTCTTGC
GACATTATGCGGTATTAGCTACCGTTTCCAGTAGTTATCCCCCTCCATCAGGCAGTTTCC
CAGACATTACTCACCCGTCCG
>003100_0604_0469 length=262 uaccno=FG74DIE03BRBK3
AAACCGGAACATGCTGCCTCCCGTAGGAGTCTGGACCGTGTCTCAGTTCCAGTGTGGCTG
GTCATCCTCTCAGACCAGCTAGGGATCGTCGCCTAGGTGAGCCGTTACCCCACCTACTAG
CTAATCCCATCTGGGCACATCTGATGGCATGAGGCCCGAAGGTCCCCCACTTTGGTCTTG
CGACATTATGCGGTATTAGCTACCGTTTCCAGTAGTTATCCCCCTCCATCAGGCAGTTTC
CCAGACATTACTCACCCGTCCG
>003101_0738_1191 length=259 uaccno=FG74DIE03B23ND
GGAAGGTTCATGCTGCCTCCCGTAGGAGTCTGGGCCGTGTCTCAGTCCCAGTGTGGCCGA
TCACCCTCTCAGGTCGGCTATGTATCGTCGCCTAGGTGAGCCGTTACCTCACCTACTAGC
TAATACAACGCAGGTCCATCTTGTAGTGGAGCAATTGCCCCTTTCAAATAAATGACATGT
GTCATCCATTGTTATGCGGTATTAGCTATCGTTTCCAATAGTTATCCCCCGCTACAAGGC
AGGTTACCTACGCGTTACT
>003102_0722_0881 length=261 uaccno=FG74DIE03B1OUB
CAACACCACATGCTGCCTCCCGTAGGAGTCTGGACCGTGTCTCAGTTCCAGTGTGGCTGG
TCATCCTCTCAGACCAGCTAGGGATCGTCGCCTAGGTGAGCCGTTACCCCACCTACTAGC
TAATCCCATCTGGGCACATCCGATGGCAAGAGGCCCGAAGGTCCCCCTCTTTGGTCTTGC
GACGTTATGCGGTATTAGCTACCGTTTCCAGTAGTTATCCCCCTCCATCAGGCAGTTTCC
CAGACATTACTCACCCGTCCG
>003103_0641_2198 length=53 uaccno=FG74DIE03BULUW
TTCCAACCCATGCTGCCTCCCGTAGGAGTGCCTGAGCCAGGATCAAACTCTGA
>003105_0622_3428 length=249 uaccno=FG74DIE03BSYRA
CACCATGCATGCTGCCTCCGTAGGAGTCTGGACCGTGTCTCAGTTCCAGTGTGGCTGGTC
ATCCTCTCAGACCAGCTAGGGATCGTCGCCTAGGTGAGCCATTACCCCACCTACTAGCTA
ATCCCATCTGGGCACATCTGATGGCAAGAGGCCCGAAGGTCCCCCTCTTTGGTCTTGCGA
CGTTATGCGGTATTAGCTACCGTTTCCAGTAGTTATCCCCCTCCATCAGGCAGTTTCCCA
GACATTACT
>003107_0632_1438 length=76 uaccno=FG74DIE03BTSTS
GACTGACTCATGCTGCCTCCCGTAGGAGTCTGGACCGTGTCTCAGTTCCAGTGTGGCTGG
TCATCCTCTCAGACCG
>003109_0670_1980 length=257 uaccno=FG74DIE03BW5CE
GGAAGGTTCATGCTGCCTCCCGTAGGAGTCTGGGCCGTGTCTCAGTCCCAGTGTGGCCGA
TCACCCTCTCAGGTCGGCTATGTATCGTCGCCTTGGTGAGCCGTTACCCCACCAACTAGC
TAATACAACGCAGGTCCATCTGGTAGTGATGCAATTGCACCTTTTAAGCAAATGTCATGC
AACATCTACTCTTATGCGGTATTAGCTATCGTTTCCGATAGTTATCCCCCGCTACCAGGC
AGGTTACCTACGCGTTA
>003112_0605_1700 length=245 uaccno=FG74DIE03BRFO2
NANANCATGCTGCCTCCCGTAGGAGTCTGGGCCGTGTCTCAGTCCCAGTGTGGCCGATCA
CCCTCTCAGGTCGGCTATGCATCGTGGCCTTGGTGAGCCGTTACCTCACCAACTAGCTAA
TGCACCGCGGGTCCATCCATCAGCGACACCCGAAAGCGCCTTTCACTCTTATGCCATGCG
GCATAAACTGTTATGCGGTATTAGCACCTGTTTCCAAGTGTTATCCCCCTCTGATGGGTA
GGTTA
>003115_0729_0504 length=114 uaccno=FG74DIE03B2AOA
CAACACCACATGCTGCCTCCCGTAGGAGTCTGGACCGTGTCTCAGTTCCAGTGTGGCTGG
TCATCCTCTCAGACCAGCTAGGGATCGTCGCCTAGGTGAGCCGTTACCNCCACC
>003118_0692_1116 length=264 uaccno=FG74DIE03BY17I
GGAATTGGCATGCTGCCTCCCGTAGGAGTCTGGACCGTGTCTCAGTTCCAGTGTGGCTGG
TCATCCTCTCAGACCAGCTAGGGATCGTCGCCTAGGTGAGCCGTTACCCCACCTACTAGC
TAAACCCATCTGGGCACATCCGATGGCAAGAGGCCCGAAGGTCCCCCTCTTTGGTCTTGC
GACATTATGCGGTATTAGCTACCGTTTCCAGTAGTTATCCCCCTCCATCAGGCAGTTTCC
CAGACATTACTCACCCGTCCGCCA
>003121_0673_3597 length=59 uaccno=FG74DIE03BXF2N
TTCCAACCCATGCTGCCTCCCGTAGGAGTGTTTGATCCTGAGCCAGGATCAAACTCTGA
>003124_0611_1811 length=257 uaccno=FG74DIE03BRYQT
GACTGACTCATGCTGCCTCCCGTAGGAGTCTGGACCGTGTCTCAGTTCCAGTGTGGCTGG
TCATCCTCTCAGACCAGCTAGGGATCGTCGCCTAGGTGAGCCGTTACCCCACCTACTAGC
TAATCCCATCTGGGCACATCTGATGGCATGAGGCCCGAAGGTCCCCCACTTTGGTCTTGC
GACGTTATGCGGTATTAGCTACCGTTTCCAGTAGTTATCCCCCTCCATCAGGCAGTTTCC
CAGACATTACTCACCCG
>003128_0603_0449 length=270 uaccno=FG74DIE03BQ8ER
CAACACCACATGCTGCCTCCCGTAGGAGTCTGGACCGTGTCTCAGTTCCAGTGTGGCCGA
TCACCCTCTCAGGTCGGCTACGCATCGTTGCCTTGGTAAGCCGTTACCTTACCAACTAGC
TAATGCGGCGCGGATCCATCTATAAGTGACAGCAAAACCGTCTTTCACTATTGAACCATG
CGGTTCAATATATTATCCGGTATTAGCTCCGGTTTCCCGAAGTTATCCCAGTCTTATAGG
TAGGTTATCCACGTGTTACTCACCCGTCCG
>003131_0706_1207 length=262 uaccno=FG74DIE03B0AIX
AACGAACATGCTGCCTCCCGTAGGAGTCTGGACCGTGTCTCAGTTCCAGTGTGGCTGGTC
ATCCTCTCAGACCAGCTAGGGATCGTCGCCTAGGTGAGCCGTTACCCCACCTACTAGCTA
ATCCCATCTGGGCACATCCGATGGCAAGAGGCCCGAAGGTCCCCCTCTTTGGTCTTGCGA
CGTTATGCGGTATTAGCTACCGTTTCCAGTAGTTATCCCCCTCCATCAGGCAGTTTCCCA
GACATTACTCACCCGTCCGCCA
>003132_0661_3144 length=251 uaccno=FG74DIE03BWDSQ
CAACACCACATGCTGCCTCCCGTAGGAGTCTGGACCGTGTCTCAGTTCCAGTGTGGCTGG
TCATCCTCTCAGACCAGCTAGGGATCGTCGCCTAGGTGAGCCGTTACCCCACCTACTAGC
TAATCCCATCTGGGCACATCTGATGGCATGAGGCCCGAAGGTCCCCCACTTTGGTCTTGC
GACATTATGCGGTATTAGCTACCGTTTCCAGTAGTTATCCCCCTCCATCAGGCAGTTTCC
CAGACATTACT
>003133_0657_0858 length=257 uaccno=FG74DIE03BVZD4
TTCCAACCCATGCTGCCTCCCGTAGGAGTCTGGGCCGTGTCTCAGTCCCAGTGTGGCCGA
TCACCCTCTCAGGTCGGCTGTGCATCGTGGCCTTGGTGAGCCGTTACCTCACCAACTAGC
TAATGCACCGCGGGTCCATCCATCAGCGACACCCGAAAGCGCCTTTCACTCTTATGCCAT
GCGGCATAAACTGTTATGCGGTATTAGCACCTGTTTCCAAGTGTTATCCCCCTCTGATGG
GTAGGTTACCCACGTCG
>003134_0690_1294 length=56 uaccno=FG74DIE03BYV0W
ACTGACTCATGCTGCCTCCCGTAGGAGTGCCTCCCTGAGCCAGGATCAAACTCTGA
>003135_0624_1601 length=261 uaccno=FG74DIE03BS3N3
GAGAGAGACATGCTGCCTCCCGTAGGAGTCTGGACCGTGTCTCAGTTCCAGTGTGGCTGG
TCATCCTCTCAGACCAGCTAGGGATCGTCGCCTAGGTGAGCCGTTACCCCACCTACTAGC
TAATCCCATCTGGGCACATCTGATGGCAAGAGGCCCGAAGGTCCCCCTCTTTGGTCTTGC
GACGTTATGCGGTATTAGCTACCGTTTCCAGTAGTTATCCCCCTCCATCAGGCAGTTTCC
CAGACATTACTCACCCGTCCG
>003136_0634_2505 length=263 uaccno=FG74DIE03BTZYZ
GGAATTGGCATGCTGCCTCCCGTAGGAGTTTGGGCCGNGTCTCAGTCCCAATGTGGCCGT
TCATCCTCTCAGACCGGCTACTGATCATTGCCTTGGTGGGCCGTTACCCCTCCAACTAGC
TAATCAGACGCAACCCCCTCCTTCAGCGATAGCTTATAAATAGAGGCCACCTTTCAATGA
GCTCCGATGCCGAAGTTCATTCGTACGCGGTATTAGCAACGGTTTCCCGTTGTTACCCTC
CCTNAGGAGGATAGGTTGTCGTC
>003137_0675_1503 length=261 uaccno=FG74DIE03BXKR1
GGAATTGGCATGCTGCCTCCCGTAGGAGTCTGGACCGTGTCTCAGTTCCAGTGTGGCTGG
TCATCCTCTCAGACCAGCTAGGGATCGTCGCCTAGGTGAGCCGTTACCCCACCTACTAGC
TAATCCCATCTGGGCACATCCGATGGCAAGAGGCCCGAAGGTCCCCCTCTTTGGTCTTGC
GACATTATGCGGTATTAGCTACCGTTTCCAGTAGTTATCCCCCTCCATCAGGCAGTTTCC
CAGACATTACTCACCCGTCCG
>003142_0690_2213 length=261 uaccno=FG74DIE03BYWQF
AACCGGAACATGCTGCCTCCCGTAGGAGTCTGGACCGTGTCTCAGTTCCAGTGTGGCTGG
TCATCCTCTCAGACCAGCTAGGGATCGTCGCCTAGGTGAGCCGTTACCCCACCTACTAGC
TAATCCCATCTGGGCACATCTGATGGCATGAGGCCCGAAGGTCCCCCACTTTGGTCTTGC
GACATTATGCGGTATTAGCTACCGTTTCCAGTAGTTATCCCCCTCCATCAGGCAGTTTCC
CAGACATTACTCACCCGTCCG
>003143_0681_1636 length=252 uaccno=FG74DIE03BX3UE
TTCCAACCCATGCTGCCTCCCGTAGGAGTCTGGGCCGTGTCTCAGTCCCAGTGTGGCCGA
TCACCCTCTCAGGTCGGCTATGCATCGTGGCCTTGGTGAGCCGTTACCTCACCAACTAGC
TAATGCACCGCGGGTCCATCCATCAGCGACACCCGAAAGCGCCTTTCACTCTTATGCCAT
GCGGCATAAACTGTTATGCGGTATTAGCACCTGTTTCCAAGTGTTATCCCCCTCTGATGG
GTAGGTTACCCA
>003145_0730_0868 length=256 uaccno=FG74DIE03B2D36
GACTGACTCATGCTGCCTCCCGAGGAGTCTGGACCGTGTCTCAGTTCCAGTGTGGCTGGT
CATCCTCTCAGACCAGCTAGGGATCGTCGCCTAGGTGAGCCGTTACCCCACCTACTAGCT
AATCCCATCTGGGCACATCTGATGGCATGAGGCCCGAAGGTCCCCCACTTTGGTCTTGCG
ACGTTATGCGGTATTAGCTACCGTTTCCAGTAGTTATCCCCCTCCATCAGGCAGTTTCCC
AGACATTACTCACCCG
>003146_0661_3721 length=264 uaccno=FG74DIE03BWD8R
AACCGGAACATGCTGCCTCCCGTAGGAGTCTGGACCGTGTCTCAGTTCCAGTGTGGCTGG
TCATCCTCTCAGACCAGCTAGGGATCGTCGCCTAGGTGAGCCGTTACCCCACCTACTAGC
TAATCCCATCTGGGCACATCTGATGGCATGAGGCCCGAAGGTCCCCCACTTTGGTCTTGC
GACGTTATGCGGTATTAGCTACCGTTTCCAGTAGTTATCCCCCTCCATCAGGCAGTTTCC
CAGACATTACTCACCCGTCCGCCG
>003147_0633_1531 length=251 uaccno=FG74DIE03BTV15
TATTGGCGCATGCTGCCTCCCGTAGGAGTCTGGACCGTGTCTCAGTTCCAGTGTGGCTGG
TCATCCTCTCAGACCAGCTAGGGATCGTCGCCTAGGTGAGCCGTTACCCCACCTACTAGC
TAATCCCATCTGGGCACATCTGATGGCATGAGGCCCGAAGGTCCCCCACTTTGGTCTTGC
GACATTATGCGGTATTAGCTACCGTTTCCAGTAGTTATCCCCCTCCATCAGGCAGTTTCC
CAGACATTACT
>003150_0659_3099 length=264 uaccno=FG74DIE03BV7FX
GGAAGGTTCATGCTGCCTCCCGTAGGAGTCTGGACCGTGTCTCAGTTCCAGTGTGGCTGG
TCATCCTCTCAGACCAGCTAGGGATCGTCGCCTAGGTGAGCCGTTACCCCACCTACTAGC
TAATCCCATCTGGGCACATCTGATGGCATGAGGCCCGAAGGTCCCCCACTTTGGTCTTGC
GACGTTATGCGGTATTAGCTACCGTTTCCAGTAGTTATCCCCCTCCATCAGGCAGTTTCC
CAGACATTACTCACCCGTCCGCCG
>003152_0621_0607 length=264 uaccno=FG74DIE03BSTE5
GGAAGGTTCATGCTGCCTCCCGTAGGAGTCTGGACCGTGTCTCAGTTCCAGTGTGGCTGG
TCATCCTCTCAGACCAGCTAGGGATCGTCGCCTAGGTGAGCCGTTACCCCACCTACTAGC
TAATCCCATCTGGGCACATCCGATGGCAAGAGGCCCGAAGGTCCCCCTCTTTGGTCTTGC
GACATTATGCGGTATTAGCTACCGTTTCCAGTAGTTATCCCCCTCCATCAGGCGGTTTCC
CAGACATTACTCACCCGTCCGCCA
>003153_0570_3495 length=264 uaccno=FG74DIE03BOEGP
GAGAGAGACATGCTGCCTCCCGTAGGAGTCTGGACCGTGTCTCAGTTCCAGTGTGGCTGG
TCATCCTCTCAGACCAGCTAGGGATCGTCGCCTAGGTGAGCCGTTACCCCACCTACTAGC
TAATCCCATCTGGGCACATCTGATGGCAAGAGGCCCGAAGGTCCCCCTCTTTGGTCTTTC
GACGTTATGCGGTATTAGCTACCGTTTCCAGTAGTTATCCCCCTCCATCGGGCAGTTTCC
CAGACATTACTCACCCGTCCGCCA
>003154_0691_1179 length=261 uaccno=FG74DIE03BYY3H
AACCGGAACATGCTGCCTCCCGTAGGAGTCTGGACCGTGTCTCAGTTCCAGTGTGGCTGG
TCATCCTCTCAGACCAGCTAGGGATCGTCGCCTAGGTGAGCCGTTACCCCACCTACTAGC
TAATCCCATCTGGGCACATCTGATGGCATGAGGCCCGAAGGTCCCCCACTTTGGTCTTGC
GACATTATGCGGTATTAGCTACCGTTTCCAGTAGTTATCCCCCTCCATCAGGCAGTTTCC
CAGACATTACTCACCCGTCCG
>003155_0641_1795 length=261 uaccno=FG74DIE03BULJP
TATTGGCGCATGCTGCCTCCCGTAGGAGTCTGGACCGTGTCTCAGTTCCAGTGTGGCTGG
TCATCCTCTCAGACCAGCTAGGGATCGTCGCCTAGGTGAGCCGTTACCCCACCTACTAGC
TAATCCCATCTGGGCACATCCGATGGCAAGAGGCCCTAAGGTCCCCCTCTTTGGTCTTGC
GACGTTATGCGGTATTAGCTACCGTTTCCAGTAGTTATCCCCCTCCATCAGGCAGTTTCC
CAGACATTACTCACCCGTCCG
>003163_0638_2367 length=270 uaccno=FG74DIE03BUCH9
TTCCGCATCATGCTGCCTCCCGTAGGAGTCTGGACCGTGTCTCAGTTCCAGTGTGGCCGA
TCACCCTCTCAGGTCGGCTACGCATCGTTGCCTTGGTAAGCCGTTACCTTACCAACTAGC
TAATGCGGCGCGGATCCATCTATAAGTGACAGCAAAACCGTCTTTCACTATTGAACCATG
CGGTTCAATATATTATCCGGTATTAGCTCCGGTTTCCCGAAGTTATCCCAGTCTTATAGG
TAGGTTATCCACGTGTTACTCACCCGTCCG
>003166_0636_0411 length=186 uaccno=FG74DIE03BT4OD
GGAAGGTTCATGCTGCCTCCCGTAGGAGTCTGGACCGTGTCTCAGTTCCAGTGTGGCTGG
TCATCCTCTCAGACCAGCTAGGGATCGTCGCCTAGGTGAGCCGTTACCCACCTACTAGCT
AATCCCATCTGGGCACATCTGATGGCATGAGGCCCGAAGGTCCCCCACTTTGGTCTTGCG
ACTATT
>003167_0601_1916 length=257 uaccno=FG74DIE03BQ27Y
AACCGGAACATGCTGCCTCCCGTAGGAGTCTGGGCCGTGTCTCAGTCCCAGTGTGGCCGA
TCACCCTCTCAGGTCGGCTATGTATCGTCGCCTTGGTGAGCCGTTACCCCACCAACTAGC
TAATACAACGCAGGTCCATCTGGTAGTGATGCAATTGCACCTTTTAAGCAAATGTCATGC
AACATCTACTATTATGCGGTATTAGCTATCGTTTCCAATAGTTATCCCCCGCTACCAGGC
AGGTTACCTACGCGTTA
>003169_0706_1776 length=252 uaccno=FG74DIE03B0AYQ
TTCCGCATCATGCTGCCTCCCGTAGGAGTCTGGGCCGTGTCTCAGTCCCAGTGTGGCCGA
TCACCCTCTCAGGTCGGCTATGCATCGTGGCCTTGGTGAACCGTTACCTCACCAACTAGC
TAATGCACCGCGGGTCCATCCGTCAGCGACACCCGAAAGCGCCTTTCACTCTTATGCCAT
GCGGCATAAACTGTTATGCGGTATTAGCACCTGTTTCCAAGTGTTATCCCCCTCTGATGG
GTAGGTTACCCA
>003172_0608_1154 length=260 uaccno=FG74DIE03BROQ8
AACCGGAACATGCTGCCTCCCGAGGAGTCTGGACCGTGTCTCAGTTCCAGTGTGGCTGGT
CATCCTCTCAGACCAGCTAGGGATCGTCGCCTAGGTGAGCCGTTACCCCACCTACTAGCT
AATCCCATCTGGGCACATCTGATGGCATGAGGCCCGAAGGTCCCCCACTTTGGTCTTGCG
ACATTATGCGGTATTAGCTACCGTTTCCAGTAGTTATCCCCCTCCATCAGGCAGTTTCCC
AGACATTACTCACCCGTCCG
>003173_0609_0950 length=273 uaccno=FG74DIE03BRRRC
AACCGGAACATGCTGCCTCCCGTAGGAGTCTGGACCGTGTCTCAGTTCCAGTGTGGCCGA
TCACCCTCTCAGGTCGGCTACGCATCGTTGCCTTGGTAAGCCGTTACCTTACCAACTAGC
TAATGCGGCGCGGATCCATCTATAAGTGACAGCAAAACCGTCTTTCACTATTGAACCATG
CGGTTCAATATATTATCCGGTATTAGCTCCGGTTTCCCGTAGTTATCCCAGTCTTATAGG
TAGGTTATCCACGTGTTACTCACCCGTCCGCCG
>003174_0706_2208 length=247 uaccno=FG74DIE03B0BAQ
CAACCATGCATGCTGCCTCCCGTAGGAGTCTGGGCCGTGTCTCAGTCCCAGTGTGGCCGA
TCACCCTCTCAGGTCGGCTATGTATCGTCGCCTTGGTGAGCCGTTACCCCACCAACTAGC
TAATACAACGCAGGTCCATCTGGTAGTGATGCAATTGCACCTTTTAAGCAAATGTCATGC
AACATCTACTCTTATGCGGTATTAGCTATCGTTTCCAATACGTTATCCCCCGCTACCAGG
CAGGTTA
>003177_0701_1918 length=268 uaccno=FG74DIE03BZU9S
CAACCATGCATGCTGCCTCCCGTAGGAGTTTGGGCCGTGTCTCAGTCCCAATGTGGCCGT
TCATCCTCTCAGACCGGCTACTGATCATTGCCTTGGTGGGCCGTTACCCCTCCAACTAGC
TAATCAGACGCAACCCCCTCCTTCAGCGACAGCTTATAAATAGAGGCCACCTTTCAATGA
GCTTCGATGCCGAAGTTCATTCGTACGCGGTATTAGCAACGGTTTCCCGTTGTTATCCCC
CTNTGAAGGGCAGGTTGGTTACGCGTTA
>003178_0571_3660 length=268 uaccno=FG74DIE03BOHQ2
TCAACACTCCATGCTGCCTCCCGTAGGAGTCTGGGCCGTGTCTCAGTCCCAGTGTGGCCG
ATCACCCTCTCAGGTCGGCTATGTATCGTCGCCTAGGTGAGCCGTTACCTCACCTACTAG
CTAATACAGCGCGGATCCATCTATAAGTGACAGCAAGACCGTCTTTCACTTTTGAACCAT
GCGGTTCAAAATATTATCCGGTATTAGCTCCGGTTTCCCGAAGTTATCCCAGTCTTATAG
GTAGGTTATCCACGTGTTACTCACCCGG
>003179_0589_3659 length=247 uaccno=FG74DIE03BP2M1
TCACACTCCATGCTGCCTCCCGTAGGAGTCTGGGCCGTGTCTCAGTCCCAGTGTGGCCGA
TCACCCTCTCAGGTCGGCTATGCATCGTGGCCTTGGTGAGCCGTTACCTCACCAACTAGC
TAATGCACCGCGGGTCCATCCATCAGCGACACCCGAAAGCGCCTTTCACTCTTATGCCAT
GCGGCATAAACTGTTATGCGGTATTAGCACCTGTTTCCAAGTGTTATCCCCTCTGATGGG
TAGGTTA
>003188_0711_1805 length=264 uaccno=FG74DIE03B0QSF
AACCGGAACATGCTGCCTCCCGTAGGAGTCTGGACCGTGTCTCAGTTCCAGTGTGGCTGG
TCATCCTCTCAGACCAGCTAGGGATCGTCGCCTAGGTGAGCCGTTACCCCACCTACTAGC
TAATCCCATCTGGGCACATCTGATGGCATGAGGCCCGAAGGTCCCCCACTTTGGTCTTGC
GACGTTATGCGGTATTAGCTACCGTTTCCAGTAGTTATCCCCCTCCATCAGGCAGTTTCC
CAGACATTACTCACCCGTCCGCCG
>003189_0605_1817 length=251 uaccno=FG74DIE03BRFSB
TTCCGCATCATGCTGCCTCCCGTAGGAGTCTGGACCGTGTCTCAGTTCCAGTGTGGCTGG
TCATCCTCTCAGACCAGCTAGGGATCGTCGCCTAGGTGAGCCGTTACCCCACCTACTAGC
TAATCCCATCTGGGCACATCTGATGGCATGAGGCCCGAAGGTCCCCCACTTTGGTCTTGC
GACATTATGCGGTATTAGCTACCGTTTCCAGTAGTTATCCCCCTCCATCAGGCAGTTTCC
CAGACATTACT
>003190_0686_0271 length=250 uaccno=FG74DIE03BYILD
TCACACTCCATGCTGCCTCCCGTAGGAGTCTGGGCCGTGTCTCAGTCCCAATGTGGCCGT
TCATCCTCTCAGACCGGCTACTGATCATCGCCTTGGTGGGCCGTTACCCCTCCAACTAGC
TAATCAGACGCAATCCCCTCCTTCAGTGATAGCTTATAAATAGAGGCCACCTTTCATCCA
GTCTCGATGCCGAGATTGGATCGTATGCGGTATTAGCAGTCGTTTCCAACTGTTGTCCCC
CTCTGAAGGG
>003191_0674_3194 length=271 uaccno=FG74DIE03BXIW8
CAACAACCACATGCTGCCTCCCGTAGGAGTTTGGGCCGTGTCTCAGTCCCAATGTGGCCG
TTCATCCTCTCAGACCGGCTACTGATCATTGCCTTGGTGGGCCGTTACCCCTCCAACTAG
CTAATCAGACGCAACCCCCTCCTTCAGCGATAGCTTATAAATAGAGGCCACCTTTCAATG
AGCTCCGATGCCGAAGTTCATTCGTACGCGGTATTAGCAACGGTTTCCCGTTGTTATCCC
CCTCTGAAGGGCAGGTTGGTTACGCGTTACT
>003192_0634_1229 length=141 uaccno=FG74DIE03BTYZJ
GAGAGAGACATGCTGCCTCCCGTAGGAGTCTGGACCGTGTCTCAGTTCCAGTGTGGCTGG
TCATCCTCTCAGACCAGCTAGGGATCGTCGCCTAGGTGAGCCGTTACCCCACCTACTAGC
TAATCCCATCTGGGCACATCC
>003194_0602_0655 length=261 uaccno=FG74DIE03BQ5EP
CAACACCACATGCTGCCTCCTGTAGGAGTCTGGACCGTATCTCAGTTCCAGTGTGGCTGG
TCATCCTCTCAGACCAGCTAGGGATCGTCGCCTAGGTGAGCCGTTACCCCACCTACTAGC
TAATCCCATCTGGGCACATCCGATGGCAAGAGGCCCGAAGGTCCCCCTCTTTGGTCTTGC
GACGTTATGCGGTATTAGCTACCGTTTCCAGTAGTTATCCCCCTCCATCAGGCAGTTTCC
CAGACATTACTCACCCGTCCG
>003195_0638_3035 length=264 uaccno=FG74DIE03BUC0T
AACCGGAACATGCTGCCTCCCGTAGGAGTCTGGACCGTGTCTCAGTTCCAGTGTGGCTGG
TCATCCTCTCAGACCAGCTAGGGATCGTCGCCTAGGTGAGCCGTTACCCCACCTACTAGC
TAATCCCATCTGGGCACATCTGATGGCATGAGGCCCGAAGGTCCCCCACTTTGGTCTTGC
GACGTTATGCGGTATTAGCTACCGTTTCCAGTAGTTATCCCCCTCCATCAGGCAGTTTCC
CAGACATTACTCACCCGTCCGCCG
>003198_0694_2428 length=248 uaccno=FG74DIE03BY9JI
GACTGACTCATGCTGCCTCCCGTAGGAGTCTGGACCGTGTCTCAGTCCCAGTGTGGCCGA
TCACCCTCTCAGGTCGGCTATGCATCGTGGCCTTGGTGAGCCGTTACCTCACCAACTAGC
TAATGCACCGCGGGTCCATCCATCAGCGACACCCGAAAGCGCCTTTCACTCTTATGCCAT
GCGGCATAAACTGTTATGCGGTATTAGCACCTGTTTCCAAGTGTTATCCCCCTCTGATGG
GTAGGTTA
>003201_0723_2107 length=69 uaccno=FG74DIE03B1SX5
GAGAGAGACATGCTGCCTCCCGTAGGAGTCTGGGCCGTGTCTCAGTCCCAGTGTGGCCNG
TCACCTCTC
>003202_0587_2930 length=256 uaccno=FG74DIE03BPVQ8
TTCCAACCCATGCTGCCTCCCGTAGGAGTCTGGGCCGTGTCTCAGTCCCAGTGTGGCCGA
TCACCCTCTCAGGTCGGCTATGCATCGTGGCCTTGGTGAGCCGTTACCTCACCAACTAGC
TAATGCACCGCGGGTCCATCCATCAGCGACACCCGAAAGCGCCTTTCACTCTTATGCCAT
GCGGCATAAACTGTTATGCGGTATTAGCACCTGTTTCCAAGTGTTATCCCCCTCTGATGG
GTAGGTTACCCACGTG
>003204_0711_1638 length=248 uaccno=FG74DIE03B0QNS
GACTGACTCATGCTGCCTCCCGTAGGAGTCTGGGCCGTGTCTCAGTCCCAGTGTGGCCGA
TCACCCTCTCAGGTCGGCTATGCATCGTGGCCTTGGTGAGCCGTTACCTCACCAACTAGC
TAATGCACCGCGGGTCCATCCATCAGCGACACCCGAAAGCGCCTTTCACTCTTATGCCAT
GCGGCATAAACTGTTATGCGGTATTAGCACCTGTTTCCAAGTGTTATCCCCCTCTGATGG
GTAGGTTA
>003208_0671_3652 length=270 uaccno=FG74DIE03BW9SM
GGAATTGGCATGCTGCCTCCCGTAGGAGTTTGGGCCGTGTCTCAGTCCCAATGTGGCCGT
TCATCCTCTCAGACCGGCTACTGATCATTGCCTTGGTGGACCGTTACCCCTCCAACTAGC
TAATCAGACGCAACCCCCTCCTTCAGCGATAGCTTATAAATAGAGGCCACCTTTCAATGA
GCTCCGATGCCGAAGTTCATTCGTACGCGGTATTAGCAACGGTCTCCCGTTGTTATCCCC
CTNTGAAGGGCAGGTTGGTTACGCGTTACT
>003209_0676_0344 length=114 uaccno=FG74DIE03BXM1M
GACTGACTCATGCTGCTCCCGTAGGAGTCTGGACCGTGTCTCAGTTCCAGTGTGGCTGGT
CATCCTCTCAGACCAGCTAGGGATCGTCGCCTAGGTGAGCCTACCTACCCACTA
>003212_0612_2454 length=53 uaccno=FG74DIE03BR2EG
TTCCAACCCATGCTGCCTCCCGTAGGAGTGCCTGAGCCAGGATCAAACTCTGA
>003214_0587_3324 length=246 uaccno=FG74DIE03BPV16
CAACCATGCATGCTGCCTCCCGTAGGAGTCTGGGCCGTGTCTCAGTCCCAGTGTGGCCGA
TCACCCTCTCAGGTCGGCTATGTATCGTCGCCTTGGTGAGCCGTTACCCCACCAACTAGC
TAATACAACGCAGGTCCATCTGGTAGTGATGCAATTGCACCTTTTAAGCAAATGTCATGC
AACATCTACTCTTATGCGGTATTAGCTATCGTTTCCAATAGTTATCCCCCGCTACCAGGC
AGGTTA
>003216_0590_2922 length=280 uaccno=FG74DIE03BP48C
GGAAGGTTCATGCTGCCTCCCGTAGGAGTTTGGGCCGTGTCTCAGTCCCAATGTGGCCGT
TCATCCTCTCAGACCGGCTACTGATCATTGCCTTGGTGGGCCGTTACCCCTCCAACTAGC
TAATCAGACGCAACCCCCTCCTTCAGCGATAGCTTATAAATAGAGGCCACCTTTCAATGA
GCTCCGATGCCGAAGTTCATTCGTACGCGGTATTAGCAACGGTTTCCCGTTGTTATCCCC
CTNTGAAGGGCAAGTTGGTTACGCGTTACTCACCCGTTCG
>003217_0651_0341 length=248 uaccno=FG74DIE03BVF03
GAGAGAGACATGCTGCCTCCCGTAGGAGTCTGGGCCGTGTCTCAGTCCCAGTGTGGCCGA
TCACCCTCTCAGGTCGGCTATGCATCGTGGCCTTGGTGAGCCGTTACCTCACCAACTAGC
TAATGCACCGCGGGTCCATCCATCAGCGACACCCGAAAGCGCCTTTCACTCTTATGCCAT
GCGGCATAAACTGTTATGCGGTATTAGCACCTGTTTCCAAGTGTTATCCCCCTCTGATGG
GTAGGTTA
>003219_0600_0644 length=258 uaccno=FG74DIE03BQY2U
AACCAACCCATGCTGCCCCCGTAGGAGTCTGGGCCGTGTCTCAGTCCCAGTGTGGCCGAT
CACCCTCTCAGGTCGGCTATGCATCGTGGCCTTGGTGAGCCGTTACCTCACCAACTAGCT
AATGCACCGCGGGTCCATCCATCAGCGACACCCGAAAGCGCCTTTCACTCTTATGCCATG
CGGCATAAACTGTTATGCGGTATTAGCACCTGTTTCCAAGTGTTATCCCCCTCTGATGGG
TAGGTTACCCACGTGTTA
>003221_0724_0533 length=246 uaccno=FG74DIE03B1UV7
TCNCATCATGCTGCCTCCCGTAGGAGTCTGGGCCGTGTCTCAGTCCCAGTGTGGCCGATC
ACCCTCTCAGGTCGGCTATGCATCGTGGCCTTGGTGAGCCGTTACCTCACCAACTAGCTA
ATGCACCGCGGGTCCATCCATCAGCGACACCCGAAAGCGCCTTTCACTCTTATGCCATGC
GGCATAAACTGTTATGCGGTATTAGCACCTGTTTCCAAGTGTTATCCCCCTCTGATGGGT
AGGTTA
>003222_0666_0886 length=53 uaccno=FG74DIE03BWRUW
TTCCAACCCATGCTGCCTCCCGTAGGAGTGCCTGAGCCAGGATCAAACTCTGA
>003224_0665_0767 length=257 uaccno=FG74DIE03BWOLT
GGAATTGGCATGCTGCCTCCCGTAGGAGTCTGGACCGTGTCTCAGTTCCAGTGTGGCTGG
TCATCCTCTCAGACCAGCTAGGGATCGTCGCCTAGGTGAGCCGTTACCCCACCTACTAGC
TAATCCCATCTGGGCACATCTGATGGCATGAGGCCCGAAGGTCCCCCACTTTGGTCTTGC
GACATTATGCGGTATTAGCCACCGTTTCCAGTAGTTATCCCCCTCCATCAGGCAGTTTCC
CAGACATTACTCACCCG
>003225_0653_0377 length=271 uaccno=FG74DIE03BVMDN
CAACACCACATGCTGCCTCCCGTAGGAGTTTGGGCCGTGTCTCAGTCCCAATGTGGCCGT
TCATCCTCTCAGACCGGCTACTGATCATTGCCTTGGTGGGCCGTTACCCCTCCAACTAGC
TAATCAGACGCAACCCCCGTCCTTCAGCGATAGCTTATAAATAGAGGCCACCTTTCAATG
AGCTCCGATGCCGAAGTTCATTCGTACGCGGTATTAGCAACGGTTTCCGTTGTTANCCCC
TCTGAAGGGCAGGTTTGGTTACCGCGTTACT
>003227_0583_3161 length=264 uaccno=FG74DIE03BPJAJ
TATTGGCGCATGCTGCCTCCCGTAGGAGTCTGGACCGTGTCTCAGTTCCAGTGTGGCTGG
TCATCCTCTCAGACCAGCTAGGGATCGTCGCCTAGGTGAGCCGTTACCCCACCTACTAGC
TAATCCCATCTGGGCACATCCGATGGCAAGAGGCCCGAAGGTCCCCCTCTTTGGTCTTGC
GACGTTATGCGGTATTAGCTACCGTTTCCAGTAGTTATCCCCCTCCACCAGGCAGTTTCC
CAGACATTACTCACCCGTCCGCCA
>003229_0681_1292 length=263 uaccno=FG74DIE03BX3KU
AACCGGAACATGCTGCCTCCCGTAGGAGTCTGGACCGTGTCTCAGTTCCAGTGTGGCTGG
TCATCCTCTCAGACCAGCTAGGGATCGTCGCCTAGGTGAGCCGTTACCCCACCTACTAGC
TAATCCCATCTGGGCACATCTGATGGCATGAGGCCCGAAGGTCCCCCACTTTGGTCTTGC
GACGTTATGCGGTATAGCTACCGTTTCCAGTAGTTATCCCCCTCCATCAGGCAGTTTCCC
AGACATTACTCACCCGTCCGCCG
>003232_0723_2480 length=252 uaccno=FG74DIE03B1S8I
AACCAACCCATGCTGCCTCCCGTAGGAGTCTGGGCCGTGTCTCAGTCCCAGTGTGGCCGA
TCACCCTCTCAGGTCGGCTATGCATCGTGGCCTTGGTGAGTCGTTACCTCACCAACTAGC
TAATGCACCGCGGGTCCATCCATCAGCGACACCCGAAAGCGCCTTTCACTCTTATGCCAT
[truncated: 3,618,326 more chars]
